# Supplementary material for: GlycoIP: an integrated platform for simultaneous and site-specific N/O-glycosylation analysis of human semen
Source: Front Chem. 2025 May 19;13:1569561. doi: 10.3389/fchem.2025.1569561 (PMC12127192; doi:10.3389/fchem.2025.1569561)
Supplement: Supplementary file 1 [file Table2.xlsx]

## Sheet: Table S2.1
Table S2.1 Identified intact N-glycopeptides from human sperm by sceHCD
Query #:z	Protein Rank	Peptide < ProteinMetrics Confidential >	Glycans NHFAGNa	Modification Type(s)	Observed m/z	z	Observed (M+H)	Calc. mass (M+H)	Off-by-x error	Mass error (ppm)	Starting position	Cleavage	Score	Delta	Delta Mod	|Log Prob|	# of unique peptides	Protein Name	Protein DB number	Comment	Scan #	Scan Time
07557:3	5	K.IENYIN[+1647.613]ESTEAQSEQK.E	HexNAc(5)Hex(3)Fuc(1)	N[+1648]	1177.5	3	3530.48	3530.48	0	-0.2	1548	Specific	662.19	570.07	570.07	13.39	50	>sp|A6NM11|L37A2_HUMAN Leucine-rich repeat-containing protein 37A2 OS=Homo sapiens OX=9606 GN=LRRC37A2 PE=2 SV=2	1188	20240115_78min-scehcd-s-mix-elution.ScanId;v=1;d1=8502.8502.3	controllerType=0 controllerNumber=1 scan=8502	23.6677
12393:4	5	K.LHC[+57.021]NSAC[+57.021]LTN[+1501.555]TTHC[+57.021]PEEASVGNPEGAFM[+15.995]K.V	HexNAc(5)Hex(3)	C[+57]*3, M[+16], N[+1502]	1188.49	4	4750.93	4749.94	1	-3	1044	Specific	381.78	157.01	157.01	5.41	50	>sp|A6NM11|L37A2_HUMAN Leucine-rich repeat-containing protein 37A2 OS=Homo sapiens OX=9606 GN=LRRC37A2 PE=2 SV=2	1188	20240115_78min-scehcd-s-mix-elution.ScanId;v=1;d1=14002.14002.4	controllerType=0 controllerNumber=1 scan=14002	40.6908
13139:4	5	K.LHC[+57.021]N[+0.984]SAC[+57.021]LTN[+1501.555]TTHC[+57.021]PEEASVGNPEGAFMK.V	HexNAc(5)Hex(3)	C[+57]*3, N[+1][+1502]	1184.74	4	4735.95	4734.93	1	3.8	1044	Specific	391.34	119.33	17.12	5.09	50	>sp|A6NM11|L37A2_HUMAN Leucine-rich repeat-containing protein 37A2 OS=Homo sapiens OX=9606 GN=LRRC37A2 PE=2 SV=2	1188	20240115_78min-scehcd-s-mix-elution.ScanId;v=1;d1=14852.14852.2	controllerType=0 controllerNumber=1 scan=14852	43.3526
13159:3	5	K.LHC[+57.021]NSAC[+57.021]LTN[+1501.555]TTHC[+57.021]PEEASVGNPEGAFMK.V	HexNAc(5)Hex(3)	C[+57]*3, N[+1502]	1578.65	3	4733.94	4733.95	0	-1	1044	Specific	436.75	377.31	157.48	8.25	50	>sp|A6NM11|L37A2_HUMAN Leucine-rich repeat-containing protein 37A2 OS=Homo sapiens OX=9606 GN=LRRC37A2 PE=2 SV=2	1188	20240115_78min-scehcd-s-mix-elution.ScanId;v=1;d1=14875.14875.3	controllerType=0 controllerNumber=1 scan=14875	43.4214
04358:3	5	R.ENN[+1501.555]LTELHK.D	HexNAc(5)Hex(3)	N[+1502]	867.041	3	2599.11	2599.11	0	-2	898	Specific	453.46	194.64	194.64	6.3	50	>sp|A6NM11|L37A2_HUMAN Leucine-rich repeat-containing protein 37A2 OS=Homo sapiens OX=9606 GN=LRRC37A2 PE=2 SV=2	1188	20240115_78min-scehcd-s-mix-elution.ScanId;v=1;d1=4923.4923.3	controllerType=0 controllerNumber=1 scan=4923	14.0287
12410:4	5	K.LHC[+57.021]NSAC[+57.021]LTN[+1501.555]TTHC[+57.021]PEEASVGNPEGAFM[+15.995]K.V	HexNAc(5)Hex(3)	C[+57]*3, M[+16], N[+1502]	1188.49	4	4750.94	4749.94	1	-0.1	1044	Specific	464.58	199.52	199.52	7.95	50	>sp|A6NM11|L37A2_HUMAN Leucine-rich repeat-containing protein 37A2 OS=Homo sapiens OX=9606 GN=LRRC37A2 PE=2 SV=2	1188	20240115_78min-scehcd-s-mix-elution.ScanId;v=1;d1=14021.14021.4	controllerType=0 controllerNumber=1 scan=14021	40.747
12383:4	5	K.LHC[+57.021]NSAC[+57.021]LTN[+1501.555]TTHC[+57.021]PEEASVGNPEGAFM[+15.995]K.V	HexNAc(5)Hex(3)	C[+57]*3, M[+16], N[+1502]	1188.49	4	4750.94	4749.94	1	-2	1044	Specific	613.59	517.5	517.5	12.42	50	>sp|A6NM11|L37A2_HUMAN Leucine-rich repeat-containing protein 37A2 OS=Homo sapiens OX=9606 GN=LRRC37A2 PE=2 SV=2	1188	20240115_78min-scehcd-s-mix-elution.ScanId;v=1;d1=13991.13991.4	controllerType=0 controllerNumber=1 scan=13991	40.6566
12396:4	5	K.LHC[+57.021]NSAC[+57.021]LTN[+1501.555]TTHC[+57.021]PEEASVGNPEGAFM[+15.995]K.V	HexNAc(5)Hex(3)	C[+57]*3, M[+16], N[+1502]	1188.49	4	4750.93	4749.94	1	-3.4	1044	Specific	657.22	563.75	563.75	12.97	50	>sp|A6NM11|L37A2_HUMAN Leucine-rich repeat-containing protein 37A2 OS=Homo sapiens OX=9606 GN=LRRC37A2 PE=2 SV=2	1188	20240115_78min-scehcd-s-mix-elution.ScanId;v=1;d1=14006.14006.4	controllerType=0 controllerNumber=1 scan=14006	40.6984
14612:4	5	K.LHC[+57.021]N[+0.984]SAC[+57.021]LTN[+1501.555]TTHC[+57.021]PEEASVGNPEGAFMK.V	HexNAc(5)Hex(3)	C[+57]*3, N[+1][+1502]	1184.74	4	4735.93	4734.93	1	-0.3	1044	Specific	731.85	564.08	268.25	15.48	50	>sp|A6NM11|L37A2_HUMAN Leucine-rich repeat-containing protein 37A2 OS=Homo sapiens OX=9606 GN=LRRC37A2 PE=2 SV=2	1188	20240115_78min-scehcd-s-mix-elution.ScanId;v=1;d1=16511.16511.4	controllerType=0 controllerNumber=1 scan=16511	48.1078
13154:3	5	K.LHC[+57.021]NSAC[+57.021]LTN[+1501.555]TTHC[+57.021]PEEASVGNPEGAFMK.V	HexNAc(5)Hex(3)	C[+57]*3, N[+1502]	1578.99	3	4734.95	4733.95	1	0.1	1044	Specific	801.72	664.25	338.34	17.29	50	>sp|A6NM11|L37A2_HUMAN Leucine-rich repeat-containing protein 37A2 OS=Homo sapiens OX=9606 GN=LRRC37A2 PE=2 SV=2	1188	20240115_78min-scehcd-s-mix-elution.ScanId;v=1;d1=14869.14869.3	controllerType=0 controllerNumber=1 scan=14869	43.4033
13921:4	5	K.LHC[+57.021]N[+0.984]SAC[+57.021]LTN[+1501.555]TTHC[+57.021]PEEASVGNPEGAFMK.V	HexNAc(5)Hex(3)	C[+57]*3, N[+1][+1502]	1184.74	4	4735.92	4734.93	1	-2.9	1044	Specific	802.8	576.69	351.81	16.11	50	>sp|A6NM11|L37A2_HUMAN Leucine-rich repeat-containing protein 37A2 OS=Homo sapiens OX=9606 GN=LRRC37A2 PE=2 SV=2	1188	20240115_78min-scehcd-s-mix-elution.ScanId;v=1;d1=15736.15736.2	controllerType=0 controllerNumber=1 scan=15736	45.9694
11200:4	5	K.LHC[+57.021]NSAC[+57.021]LTN[+1501.555]TTHC[+57.021]PEEASVGNPEGAFM[+15.995]K.V	HexNAc(5)Hex(3)	C[+57]*3, M[+16], N[+1502]	1188.24	4	4749.95	4749.94	0	1.4	1044	Specific	864.26	705.97	705.97	18.05	50	>sp|A6NM11|L37A2_HUMAN Leucine-rich repeat-containing protein 37A2 OS=Homo sapiens OX=9606 GN=LRRC37A2 PE=2 SV=2	1188	20240115_78min-scehcd-s-mix-elution.ScanId;v=1;d1=12639.12639.4	controllerType=0 controllerNumber=1 scan=12639	36.3073
13149:4	5	K.LHC[+57.021]NSAC[+57.021]LTN[+1501.555]TTHC[+57.021]PEEASVGNPEGAFMK.V	HexNAc(5)Hex(3)	C[+57]*3, N[+1502]	1184.24	4	4733.95	4733.95	0	0.5	1044	Specific	921.82	702.49	347.11	19.63	50	>sp|A6NM11|L37A2_HUMAN Leucine-rich repeat-containing protein 37A2 OS=Homo sapiens OX=9606 GN=LRRC37A2 PE=2 SV=2	1188	20240115_78min-scehcd-s-mix-elution.ScanId;v=1;d1=14864.14864.4	controllerType=0 controllerNumber=1 scan=14864	43.3944
14588:4	5	K.LHC[+57.021]N[+0.984]SAC[+57.021]LTN[+1501.555]TTHC[+57.021]PEEASVGNPEGAFMK.V	HexNAc(5)Hex(3)	C[+57]*3, N[+1][+1502]	1184.49	4	4734.93	4734.93	0	0.2	1044	Specific	1094.23	1023.56	380.81	22.63	50	>sp|A6NM11|L37A2_HUMAN Leucine-rich repeat-containing protein 37A2 OS=Homo sapiens OX=9606 GN=LRRC37A2 PE=2 SV=2	1188	20240115_78min-scehcd-s-mix-elution.ScanId;v=1;d1=16484.16484.4	controllerType=0 controllerNumber=1 scan=16484	48.0192
13127:4	5	K.LHC[+57.021]NSAC[+57.021]LTN[+1501.555]TTHC[+57.021]PEEASVGNPEGAFMK.V	HexNAc(5)Hex(3)	C[+57]*3, N[+1502]	1184.24	4	4733.95	4733.95	0	0.8	1044	Specific	1211.39	1083.65	372.63	25.46	50	>sp|A6NM11|L37A2_HUMAN Leucine-rich repeat-containing protein 37A2 OS=Homo sapiens OX=9606 GN=LRRC37A2 PE=2 SV=2	1188	20240115_78min-scehcd-s-mix-elution.ScanId;v=1;d1=14839.14839.4	controllerType=0 controllerNumber=1 scan=14839	43.3114
11180:4	5	K.LHC[+57.021]NSAC[+57.021]LTN[+1501.555]TTHC[+57.021]PEEASVGNPEGAFM[+15.995]K.V	HexNAc(5)Hex(3)	C[+57]*3, M[+16], N[+1502]	1188.24	4	4749.95	4749.94	0	0.8	1044	Specific	1215.99	1082.8	1082.8	25.46	50	>sp|A6NM11|L37A2_HUMAN Leucine-rich repeat-containing protein 37A2 OS=Homo sapiens OX=9606 GN=LRRC37A2 PE=2 SV=2	1188	20240115_78min-scehcd-s-mix-elution.ScanId;v=1;d1=12616.12616.4	controllerType=0 controllerNumber=1 scan=12616	36.2308
04398:3	5	R.ENN[+1444.534]LTELHK.D	HexNAc(4)Hex(3)Fuc(1)	N[+1445]	848.035	3	2542.09	2542.09	0	-1.3	898	Specific	410.2	173.52	173.52	6.35	50	>sp|A6NM11|L37A2_HUMAN Leucine-rich repeat-containing protein 37A2 OS=Homo sapiens OX=9606 GN=LRRC37A2 PE=2 SV=2	1188	20240115_78min-scehcd-s-mix-elution.ScanId;v=1;d1=4967.4967.3	controllerType=0 controllerNumber=1 scan=4967	14.1266
07473:3	5	K.IENYIN[+1444.534]ESTEAQSEQK.E	HexNAc(4)Hex(3)Fuc(1)	N[+1445]	1109.81	3	3327.4	3327.4	0	0.9	1548	Specific	555.85	423.36	423.36	9.88	50	>sp|A6NM11|L37A2_HUMAN Leucine-rich repeat-containing protein 37A2 OS=Homo sapiens OX=9606 GN=LRRC37A2 PE=2 SV=2	1188	20240115_78min-scehcd-s-mix-elution.ScanId;v=1;d1=8407.8407.3	controllerType=0 controllerNumber=1 scan=8407	23.3743
07481:3	5	K.IENYIN[+1444.534]ESTEAQSEQK.E	HexNAc(4)Hex(3)Fuc(1)	N[+1445]	1109.8	3	3327.4	3327.4	0	-0.2	1548	Specific	766.65	586.5	586.5	15.39	50	>sp|A6NM11|L37A2_HUMAN Leucine-rich repeat-containing protein 37A2 OS=Homo sapiens OX=9606 GN=LRRC37A2 PE=2 SV=2	1188	20240115_78min-scehcd-s-mix-elution.ScanId;v=1;d1=8416.8416.3	controllerType=0 controllerNumber=1 scan=8416	23.4085
04317:3	5	R.ENN[+1298.476]LTELHK.D	HexNAc(4)Hex(3)	N[+1298]	799.35	3	2396.04	2396.03	0	0.3	898	Specific	354.62	144.17	144.17	6.44	50	>sp|A6NM11|L37A2_HUMAN Leucine-rich repeat-containing protein 37A2 OS=Homo sapiens OX=9606 GN=LRRC37A2 PE=2 SV=2	1188	20240115_78min-scehcd-s-mix-elution.ScanId;v=1;d1=4878.4878.3	controllerType=0 controllerNumber=1 scan=4878	13.9294
04321:2	5	R.ENN[+1298.476]LTELHK.D	HexNAc(4)Hex(3)	N[+1298]	1198.52	2	2396.03	2396.03	0	-1.8	898	Specific	530.58	271.85	271.85	6.94	50	>sp|A6NM11|L37A2_HUMAN Leucine-rich repeat-containing protein 37A2 OS=Homo sapiens OX=9606 GN=LRRC37A2 PE=2 SV=2	1188	20240115_78min-scehcd-s-mix-elution.ScanId;v=1;d1=4882.4882.2	controllerType=0 controllerNumber=1 scan=4882	13.9343
11233:4	5	K.LHC[+57.021]NSAC[+57.021]LTN[+1298.476]TTHC[+57.021]PEEASVGNPEGAFM[+15.995]K.V	HexNAc(4)Hex(3)	C[+57]*3, M[+16], N[+1298]	1137.47	4	4546.88	4546.86	0	3.5	1044	Specific	666.23	520.81	520.81	13.23	50	>sp|A6NM11|L37A2_HUMAN Leucine-rich repeat-containing protein 37A2 OS=Homo sapiens OX=9606 GN=LRRC37A2 PE=2 SV=2	1188	20240115_78min-scehcd-s-mix-elution.ScanId;v=1;d1=12676.12676.4	controllerType=0 controllerNumber=1 scan=12676	36.4156
14651:4	5	K.LHC[+57.021]N[+0.984]SAC[+57.021]LTN[+1298.476]TTHC[+57.021]PEEASVGNPEGAFMK.V	HexNAc(4)Hex(3)	C[+57]*3, N[+1][+1298]	1133.72	4	4531.86	4531.85	0	1.6	1044	Specific	820.59	718.06	302	17.05	50	>sp|A6NM11|L37A2_HUMAN Leucine-rich repeat-containing protein 37A2 OS=Homo sapiens OX=9606 GN=LRRC37A2 PE=2 SV=2	1188	20240115_78min-scehcd-s-mix-elution.ScanId;v=1;d1=16555.16555.4	controllerType=0 controllerNumber=1 scan=16555	48.2422
13195:4	5	K.LHC[+57.021]NSAC[+57.021]LTN[+1298.476]TTHC[+57.021]PEEASVGNPEGAFMK.V	HexNAc(4)Hex(3)	C[+57]*3, N[+1298]	1133.47	4	4530.87	4530.87	0	0	1044	Specific	846.66	680.19	271.96	17.63	50	>sp|A6NM11|L37A2_HUMAN Leucine-rich repeat-containing protein 37A2 OS=Homo sapiens OX=9606 GN=LRRC37A2 PE=2 SV=2	1188	20240115_78min-scehcd-s-mix-elution.ScanId;v=1;d1=14916.14916.4	controllerType=0 controllerNumber=1 scan=14916	43.5511
11212:4	5	K.LHC[+57.021]NSAC[+57.021]LTN[+1298.476]TTHC[+57.021]PEEASVGNPEGAFM[+15.995]K.V	HexNAc(4)Hex(3)	C[+57]*3, M[+16], N[+1298]	1137.47	4	4546.87	4546.86	0	1.5	1044	Specific	1206.64	1083.91	1083.91	25.05	50	>sp|A6NM11|L37A2_HUMAN Leucine-rich repeat-containing protein 37A2 OS=Homo sapiens OX=9606 GN=LRRC37A2 PE=2 SV=2	1188	20240115_78min-scehcd-s-mix-elution.ScanId;v=1;d1=12652.12652.4	controllerType=0 controllerNumber=1 scan=12652	36.3441
13173:4	5	K.LHC[+57.021]NSAC[+57.021]LTN[+1298.476]TTHC[+57.021]PEEASVGNPEGAFMK.V	HexNAc(4)Hex(3)	C[+57]*3, N[+1298]	1133.47	4	4530.87	4530.87	0	1	1044	Specific	1280.1	1195.07	277.91	26.46	50	>sp|A6NM11|L37A2_HUMAN Leucine-rich repeat-containing protein 37A2 OS=Homo sapiens OX=9606 GN=LRRC37A2 PE=2 SV=2	1188	20240115_78min-scehcd-s-mix-elution.ScanId;v=1;d1=14891.14891.4	controllerType=0 controllerNumber=1 scan=14891	43.4666
15450:4	5	K.LHC[+57.021]NSAC[+57.021]LTN[+1727.613]TTHC[+57.021]PEEASVGN[+0.984]PEGAFMK.V	HexNAc(3)Hex(6)Fuc(1)	C[+57]*3, N[+1][+1728]	1241	4	4960.96	4960.99	0	-5.5	1044	Specific	568.03	491.13	4.52	9.23	50	>sp|A6NM11|L37A2_HUMAN Leucine-rich repeat-containing protein 37A2 OS=Homo sapiens OX=9606 GN=LRRC37A2 PE=2 SV=2	1188	20240115_78min-scehcd-s-mix-elution.ScanId;v=1;d1=17458.17458.4	controllerType=0 controllerNumber=1 scan=17458	50.8643
15406:4	5	K.LHC[+57.021]N[+0.984]SAC[+57.021]LTN[+1727.613]TTHC[+57.021]PEEASVGNPEGAFMK.V	HexNAc(3)Hex(6)Fuc(1)	C[+57]*3, N[+1][+1728]	1240.75	4	4959.96	4960.99	-1	-4.2	1044	Specific	573.85	343.73	50.25	7.81	50	>sp|A6NM11|L37A2_HUMAN Leucine-rich repeat-containing protein 37A2 OS=Homo sapiens OX=9606 GN=LRRC37A2 PE=2 SV=2	1188	20240115_78min-scehcd-s-mix-elution.ScanId;v=1;d1=17409.17409.4	controllerType=0 controllerNumber=1 scan=17409	50.7408
07552:3	5	K.IENYIN[+1241.454]ESTEAQSEQK.E	HexNAc(3)Hex(3)Fuc(1)	N[+1241]	1042.11	3	3124.32	3124.32	0	0.8	1548	Specific	540.55	436.43	436.43	9.88	50	>sp|A6NM11|L37A2_HUMAN Leucine-rich repeat-containing protein 37A2 OS=Homo sapiens OX=9606 GN=LRRC37A2 PE=2 SV=2	1188	20240115_78min-scehcd-s-mix-elution.ScanId;v=1;d1=8496.8496.3	controllerType=0 controllerNumber=1 scan=8496	23.6556
07545:3	5	K.IENYIN[+1241.454]ESTEAQSEQK.E	HexNAc(3)Hex(3)Fuc(1)	N[+1241]	1042.11	3	3124.32	3124.32	0	-0.2	1548	Specific	709.03	580.16	580.16	14.39	50	>sp|A6NM11|L37A2_HUMAN Leucine-rich repeat-containing protein 37A2 OS=Homo sapiens OX=9606 GN=LRRC37A2 PE=2 SV=2	1188	20240115_78min-scehcd-s-mix-elution.ScanId;v=1;d1=8488.8488.3	controllerType=0 controllerNumber=1 scan=8488	23.6222
04288:3	5	R.ENN[+1095.397]LTELHK.D	HexNAc(3)Hex(3)	N[+1095]	731.657	3	2192.95	2192.96	0	-0.1	898	Specific	305.51	170.92	170.92	4.95	50	>sp|A6NM11|L37A2_HUMAN Leucine-rich repeat-containing protein 37A2 OS=Homo sapiens OX=9606 GN=LRRC37A2 PE=2 SV=2	1188	20240115_78min-scehcd-s-mix-elution.ScanId;v=1;d1=4846.4846.3	controllerType=0 controllerNumber=1 scan=4846	13.8527
04300:3	5	R.ENN[+1095.397]LTELHK.D	HexNAc(3)Hex(3)	N[+1095]	731.657	3	2192.96	2192.96	0	0.2	898	Specific	508.53	245.84	245.84	8.27	50	>sp|A6NM11|L37A2_HUMAN Leucine-rich repeat-containing protein 37A2 OS=Homo sapiens OX=9606 GN=LRRC37A2 PE=2 SV=2	1188	20240115_78min-scehcd-s-mix-elution.ScanId;v=1;d1=4859.4859.3	controllerType=0 controllerNumber=1 scan=4859	13.8814
13206:4	5	K.LHC[+57.021]NSAC[+57.021]LTN[+1095.397]TTHC[+57.021]PEEASVGNPEGAFMK.V	HexNAc(3)Hex(3)	C[+57]*3, N[+1095]	1082.7	4	4327.79	4327.79	0	1.3	1044	Specific	1258.75	1171	462.72	26.05	50	>sp|A6NM11|L37A2_HUMAN Leucine-rich repeat-containing protein 37A2 OS=Homo sapiens OX=9606 GN=LRRC37A2 PE=2 SV=2	1188	20240115_78min-scehcd-s-mix-elution.ScanId;v=1;d1=14928.14928.4	controllerType=0 controllerNumber=1 scan=14928	43.5843
04384:3	5	R.ENN[+1038.375]LTELHK.D	HexNAc(2)Hex(3)Fuc(1)	N[+1038]	712.649	3	2135.93	2135.93	0	0	898	Specific	322.72	192.02	192.02	5.17	50	>sp|A6NM11|L37A2_HUMAN Leucine-rich repeat-containing protein 37A2 OS=Homo sapiens OX=9606 GN=LRRC37A2 PE=2 SV=2	1188	20240115_78min-scehcd-s-mix-elution.ScanId;v=1;d1=4952.4952.3	controllerType=0 controllerNumber=1 scan=4952	14.0925
06329:3	5	K.IENYIN[+1038.375]ESTEAQSEQKEK.S	HexNAc(2)Hex(3)Fuc(1)	N[+1038]	1060.13	3	3178.38	3178.38	0	0.5	1548	Specific	443.17	380.17	380.17	8.55	50	>sp|A6NM11|L37A2_HUMAN Leucine-rich repeat-containing protein 37A2 OS=Homo sapiens OX=9606 GN=LRRC37A2 PE=2 SV=2	1188	20240115_78min-scehcd-s-mix-elution.ScanId;v=1;d1=7115.7115.3	controllerType=0 controllerNumber=1 scan=7115	19.6289
04395:3	5	R.ENN[+1038.375]LTELHK.D	HexNAc(2)Hex(3)Fuc(1)	N[+1038]	712.649	3	2135.93	2135.93	0	-1	898	Specific	532.95	264.59	264.59	8.08	50	>sp|A6NM11|L37A2_HUMAN Leucine-rich repeat-containing protein 37A2 OS=Homo sapiens OX=9606 GN=LRRC37A2 PE=2 SV=2	1188	20240115_78min-scehcd-s-mix-elution.ScanId;v=1;d1=4964.4964.3	controllerType=0 controllerNumber=1 scan=4964	14.123
04392:2	5	R.ENN[+1038.375]LTELHK.D	HexNAc(2)Hex(3)Fuc(1)	N[+1038]	1068.47	2	2135.93	2135.93	0	-1.1	898	Specific	599.16	357.93	357.93	9.9	50	>sp|A6NM11|L37A2_HUMAN Leucine-rich repeat-containing protein 37A2 OS=Homo sapiens OX=9606 GN=LRRC37A2 PE=2 SV=2	1188	20240115_78min-scehcd-s-mix-elution.ScanId;v=1;d1=4961.4961.2	controllerType=0 controllerNumber=1 scan=4961	14.1195
07647:3	5	K.IENYIN[+1038.375]ESTEAQSEQK.E	HexNAc(2)Hex(3)Fuc(1)	N[+1038]	974.418	3	2921.24	2921.24	0	-0.4	1548	Specific	627.98	480.77	480.77	12.39	50	>sp|A6NM11|L37A2_HUMAN Leucine-rich repeat-containing protein 37A2 OS=Homo sapiens OX=9606 GN=LRRC37A2 PE=2 SV=2	1188	20240115_78min-scehcd-s-mix-elution.ScanId;v=1;d1=8603.8603.3	controllerType=0 controllerNumber=1 scan=8603	23.9436
06333:3	5	K.IENYIN[+1038.375]ESTEAQSEQKEK.S	HexNAc(2)Hex(3)Fuc(1)	N[+1038]	1060.13	3	3178.38	3178.38	0	-0.1	1548	Specific	813.4	664.41	664.41	16.52	50	>sp|A6NM11|L37A2_HUMAN Leucine-rich repeat-containing protein 37A2 OS=Homo sapiens OX=9606 GN=LRRC37A2 PE=2 SV=2	1188	20240115_78min-scehcd-s-mix-elution.ScanId;v=1;d1=7120.7120.3	controllerType=0 controllerNumber=1 scan=7120	19.6398
07635:3	5	K.IENYIN[+1038.375]ESTEAQSEQK.E	HexNAc(2)Hex(3)Fuc(1)	N[+1038]	974.419	3	2921.24	2921.24	0	0.6	1548	Specific	991.34	798.92	798.92	19.54	50	>sp|A6NM11|L37A2_HUMAN Leucine-rich repeat-containing protein 37A2 OS=Homo sapiens OX=9606 GN=LRRC37A2 PE=2 SV=2	1188	20240115_78min-scehcd-s-mix-elution.ScanId;v=1;d1=8590.8590.3	controllerType=0 controllerNumber=1 scan=8590	23.9128
07621:3	5	K.IENYIN[+1038.375]ESTEAQSEQK.E	HexNAc(2)Hex(3)Fuc(1)	N[+1038]	974.42	3	2921.25	2921.24	0	1.5	1548	Specific	1051.5	898.22	898.22	20.96	50	>sp|A6NM11|L37A2_HUMAN Leucine-rich repeat-containing protein 37A2 OS=Homo sapiens OX=9606 GN=LRRC37A2 PE=2 SV=2	1188	20240115_78min-scehcd-s-mix-elution.ScanId;v=1;d1=8574.8574.3	controllerType=0 controllerNumber=1 scan=8574	23.8683
04290:3	5	R.ENN[+892.317]LTELHK.D	HexNAc(2)Hex(3)	N[+892]	663.964	3	1989.88	1989.88	0	0.5	898	Specific	347.99	155.06	155.06	4.72	50	>sp|A6NM11|L37A2_HUMAN Leucine-rich repeat-containing protein 37A2 OS=Homo sapiens OX=9606 GN=LRRC37A2 PE=2 SV=2	1188	20240115_78min-scehcd-s-mix-elution.ScanId;v=1;d1=4848.4848.3	controllerType=0 controllerNumber=1 scan=4848	13.8585
06421:3	5	K.IENYIN[+892.317]ESTEAQSEQKEK.S	HexNAc(2)Hex(3)	N[+892]	1011.45	3	3032.32	3032.32	0	-0.3	1548	Specific	442.38	348.8	348.8	7.16	50	>sp|A6NM11|L37A2_HUMAN Leucine-rich repeat-containing protein 37A2 OS=Homo sapiens OX=9606 GN=LRRC37A2 PE=2 SV=2	1188	20240115_78min-scehcd-s-mix-elution.ScanId;v=1;d1=7219.7219.3	controllerType=0 controllerNumber=1 scan=7219	19.9274
07728:3	5	K.IENYIN[+892.317]ESTEAQSEQK.E	HexNAc(2)Hex(3)	N[+892]	925.733	3	2775.18	2775.18	0	0.3	1548	Specific	641.3	537.83	537.83	12.54	50	>sp|A6NM11|L37A2_HUMAN Leucine-rich repeat-containing protein 37A2 OS=Homo sapiens OX=9606 GN=LRRC37A2 PE=2 SV=2	1188	20240115_78min-scehcd-s-mix-elution.ScanId;v=1;d1=8694.8694.3	controllerType=0 controllerNumber=1 scan=8694	24.1812
12055:4	5	K.LHC[+57.021]NSAC[+57.021]LTN[+892.317]TTHC[+57.021]PEEASVGNPEGAFM[+15.995]K.V	HexNAc(2)Hex(3)	C[+57]*3, M[+16], N[+892]	1036.18	4	4141.69	4140.7	1	-3.9	1044	Specific	650.54	593.38	593.38	12.92	50	>sp|A6NM11|L37A2_HUMAN Leucine-rich repeat-containing protein 37A2 OS=Homo sapiens OX=9606 GN=LRRC37A2 PE=2 SV=2	1188	20240115_78min-scehcd-s-mix-elution.ScanId;v=1;d1=13616.13616.4	controllerType=0 controllerNumber=1 scan=13616	39.4539
12458:4	5	K.LHC[+57.021]NSAC[+57.021]LTN[+892.317]TTHC[+57.021]PEEASVGNPEGAFM[+15.995]K.V	HexNAc(2)Hex(3)	C[+57]*3, M[+16], N[+892]	1036.18	4	4141.69	4140.7	1	-3.4	1044	Specific	670.42	496.79	496.79	12.97	50	>sp|A6NM11|L37A2_HUMAN Leucine-rich repeat-containing protein 37A2 OS=Homo sapiens OX=9606 GN=LRRC37A2 PE=2 SV=2	1188	20240115_78min-scehcd-s-mix-elution.ScanId;v=1;d1=14077.14077.4	controllerType=0 controllerNumber=1 scan=14077	40.9387
04297:2	5	R.ENN[+892.317]LTELHK.D	HexNAc(2)Hex(3)	N[+892]	995.442	2	1989.88	1989.88	0	0.3	898	Specific	679.24	448.71	448.71	13.85	50	>sp|A6NM11|L37A2_HUMAN Leucine-rich repeat-containing protein 37A2 OS=Homo sapiens OX=9606 GN=LRRC37A2 PE=2 SV=2	1188	20240115_78min-scehcd-s-mix-elution.ScanId;v=1;d1=4856.4856.2	controllerType=0 controllerNumber=1 scan=4856	13.8777
14729:3	5	K.LHC[+57.021]N[+0.984]SAC[+57.021]LTN[+892.317]TTHC[+57.021]PEEASVGNPEGAFMK.V	HexNAc(2)Hex(3)	C[+57]*3, N[+1][+892]	1375.9	3	4125.69	4125.69	0	0.3	1044	Specific	751.82	560.06	177.96	16.29	50	>sp|A6NM11|L37A2_HUMAN Leucine-rich repeat-containing protein 37A2 OS=Homo sapiens OX=9606 GN=LRRC37A2 PE=2 SV=2	1188	20240115_78min-scehcd-s-mix-elution.ScanId;v=1;d1=16644.16644.3	controllerType=0 controllerNumber=1 scan=16644	48.5105
04298:3	5	R.ENN[+892.317]LTELHK.D	HexNAc(2)Hex(3)	N[+892]	663.963	3	1989.88	1989.88	0	0	898	Specific	757.84	416.49	416.49	16.04	50	>sp|A6NM11|L37A2_HUMAN Leucine-rich repeat-containing protein 37A2 OS=Homo sapiens OX=9606 GN=LRRC37A2 PE=2 SV=2	1188	20240115_78min-scehcd-s-mix-elution.ScanId;v=1;d1=4857.4857.3	controllerType=0 controllerNumber=1 scan=4857	13.8789
13285:4	5	K.LHC[+57.021]NSAC[+57.021]LTN[+892.317]TTHC[+57.021]PEEASVGNPEGAFM[+15.995]K.V	HexNAc(2)Hex(3)	C[+57]*3, M[+16], N[+892]	1035.93	4	4140.71	4140.7	0	1.7	1044	Specific	759.49	603.84	603.84	16.05	50	>sp|A6NM11|L37A2_HUMAN Leucine-rich repeat-containing protein 37A2 OS=Homo sapiens OX=9606 GN=LRRC37A2 PE=2 SV=2	1188	20240115_78min-scehcd-s-mix-elution.ScanId;v=1;d1=15018.15018.4	controllerType=0 controllerNumber=1 scan=15018	43.8589
06401:3	5	K.IENYIN[+892.317]ESTEAQSEQKEK.S	HexNAc(2)Hex(3)	N[+892]	1011.45	3	3032.32	3032.32	0	0.9	1548	Specific	801.01	606.6	606.6	16.49	50	>sp|A6NM11|L37A2_HUMAN Leucine-rich repeat-containing protein 37A2 OS=Homo sapiens OX=9606 GN=LRRC37A2 PE=2 SV=2	1188	20240115_78min-scehcd-s-mix-elution.ScanId;v=1;d1=7196.7196.3	controllerType=0 controllerNumber=1 scan=7196	19.8503
07743:2	5	K.IENYIN[+892.317]ESTEAQSEQK.E	HexNAc(2)Hex(3)	N[+892]	1388.1	2	2775.19	2775.18	0	1.6	1548	Specific	801.86	635.74	635.74	16.67	50	>sp|A6NM11|L37A2_HUMAN Leucine-rich repeat-containing protein 37A2 OS=Homo sapiens OX=9606 GN=LRRC37A2 PE=2 SV=2	1188	20240115_78min-scehcd-s-mix-elution.ScanId;v=1;d1=8710.8710.2	controllerType=0 controllerNumber=1 scan=8710	24.2308
11235:3	5	K.LHC[+57.021]NSAC[+57.021]LTN[+892.317]TTHC[+57.021]PEEASVGNPEGAFM[+15.995]K.V	HexNAc(2)Hex(3)	C[+57]*3, M[+16], N[+892]	1380.91	3	4140.71	4140.7	0	0.9	1044	Specific	840.14	735.17	735.17	17.12	50	>sp|A6NM11|L37A2_HUMAN Leucine-rich repeat-containing protein 37A2 OS=Homo sapiens OX=9606 GN=LRRC37A2 PE=2 SV=2	1188	20240115_78min-scehcd-s-mix-elution.ScanId;v=1;d1=12678.12678.3	controllerType=0 controllerNumber=1 scan=12678	36.4185
13314:4	5	K.LHC[+57.021]NSAC[+57.021]LTN[+892.317]TTHC[+57.021]PEEASVGNPEGAFMK.V	HexNAc(2)Hex(3)	C[+57]*3, N[+892]	1031.93	4	4124.71	4124.71	0	0	1044	Specific	873.04	707.22	259.68	18.63	50	>sp|A6NM11|L37A2_HUMAN Leucine-rich repeat-containing protein 37A2 OS=Homo sapiens OX=9606 GN=LRRC37A2 PE=2 SV=2	1188	20240115_78min-scehcd-s-mix-elution.ScanId;v=1;d1=15051.15051.4	controllerType=0 controllerNumber=1 scan=15051	43.9618
13255:3	5	K.LHC[+57.021]NSAC[+57.021]LTN[+892.317]TTHC[+57.021]PEEASVGNPEGAFMK.V	HexNAc(2)Hex(3)	C[+57]*3, N[+892]	1375.58	3	4124.71	4124.71	0	0.7	1044	Specific	915.48	809.71	343.92	19.29	50	>sp|A6NM11|L37A2_HUMAN Leucine-rich repeat-containing protein 37A2 OS=Homo sapiens OX=9606 GN=LRRC37A2 PE=2 SV=2	1188	20240115_78min-scehcd-s-mix-elution.ScanId;v=1;d1=14984.14984.3	controllerType=0 controllerNumber=1 scan=14984	43.7564
12050:4	5	K.LHC[+57.021]NSAC[+57.021]LTN[+892.317]TTHC[+57.021]PEEASVGNPEGAFM[+15.995]K.V	HexNAc(2)Hex(3)	C[+57]*3, M[+16], N[+892]	1036.18	4	4141.69	4140.7	1	-4.4	1044	Specific	926.82	847.35	847.35	18	50	>sp|A6NM11|L37A2_HUMAN Leucine-rich repeat-containing protein 37A2 OS=Homo sapiens OX=9606 GN=LRRC37A2 PE=2 SV=2	1188	20240115_78min-scehcd-s-mix-elution.ScanId;v=1;d1=13610.13610.4	controllerType=0 controllerNumber=1 scan=13610	39.4396
13229:4	5	K.LHC[+57.021]NSAC[+57.021]LTN[+892.317]TTHC[+57.021]PEEASVGNPEGAFMK.V	HexNAc(2)Hex(3)	C[+57]*3, N[+892]	1031.93	4	4124.71	4124.71	0	0.7	1044	Specific	962.95	694.08	239.23	20.46	50	>sp|A6NM11|L37A2_HUMAN Leucine-rich repeat-containing protein 37A2 OS=Homo sapiens OX=9606 GN=LRRC37A2 PE=2 SV=2	1188	20240115_78min-scehcd-s-mix-elution.ScanId;v=1;d1=14954.14954.4	controllerType=0 controllerNumber=1 scan=14954	43.6626
07722:3	5	K.IENYIN[+892.317]ESTEAQSEQK.E	HexNAc(2)Hex(3)	N[+892]	925.733	3	2775.18	2775.18	0	0.1	1548	Specific	1008.64	877.75	877.75	20.39	50	>sp|A6NM11|L37A2_HUMAN Leucine-rich repeat-containing protein 37A2 OS=Homo sapiens OX=9606 GN=LRRC37A2 PE=2 SV=2	1188	20240115_78min-scehcd-s-mix-elution.ScanId;v=1;d1=8687.8687.3	controllerType=0 controllerNumber=1 scan=8687	24.1716
14701:4	5	K.LHC[+57.021]N[+0.984]SAC[+57.021]LTN[+892.317]TTHC[+57.021]PEEASVGNPEGAFMK.V	HexNAc(2)Hex(3)	C[+57]*3, N[+1][+892]	1032.18	4	4125.69	4125.69	0	-0.6	1044	Specific	1018.4	820.31	278.76	21.22	50	>sp|A6NM11|L37A2_HUMAN Leucine-rich repeat-containing protein 37A2 OS=Homo sapiens OX=9606 GN=LRRC37A2 PE=2 SV=2	1188	20240115_78min-scehcd-s-mix-elution.ScanId;v=1;d1=16612.16612.4	controllerType=0 controllerNumber=1 scan=16612	48.4102
14131:4	5	K.LHC[+57.021]N[+0.984]SAC[+57.021]LTN[+892.317]TTHC[+57.021]PEEASVGNPEGAFMK.V	HexNAc(2)Hex(3)	C[+57]*3, N[+1][+892]	1032.18	4	4125.7	4125.69	0	0.7	1044	Specific	1020.73	839.08	204.92	21.63	50	>sp|A6NM11|L37A2_HUMAN Leucine-rich repeat-containing protein 37A2 OS=Homo sapiens OX=9606 GN=LRRC37A2 PE=2 SV=2	1188	20240115_78min-scehcd-s-mix-elution.ScanId;v=1;d1=15970.15970.4	controllerType=0 controllerNumber=1 scan=15970	46.5831
11231:4	5	K.LHC[+57.021]NSAC[+57.021]LTN[+892.317]TTHC[+57.021]PEEASVGNPEGAFM[+15.995]K.V	HexNAc(2)Hex(3)	C[+57]*3, M[+16], N[+892]	1035.93	4	4140.71	4140.7	0	0.7	1044	Specific	1050.63	935.36	935.36	22.63	50	>sp|A6NM11|L37A2_HUMAN Leucine-rich repeat-containing protein 37A2 OS=Homo sapiens OX=9606 GN=LRRC37A2 PE=2 SV=2	1188	20240115_78min-scehcd-s-mix-elution.ScanId;v=1;d1=12674.12674.4	controllerType=0 controllerNumber=1 scan=12674	36.4117
12450:4	5	K.LHC[+57.021]NSAC[+57.021]LTN[+892.317]TTHC[+57.021]PEEASVGNPEGAFM[+15.995]K.V	HexNAc(2)Hex(3)	C[+57]*3, M[+16], N[+892]	1036.18	4	4141.69	4140.7	1	-4.4	1044	Specific	1067.45	947.24	947.24	21	50	>sp|A6NM11|L37A2_HUMAN Leucine-rich repeat-containing protein 37A2 OS=Homo sapiens OX=9606 GN=LRRC37A2 PE=2 SV=2	1188	20240115_78min-scehcd-s-mix-elution.ScanId;v=1;d1=14068.14068.4	controllerType=0 controllerNumber=1 scan=14068	40.8996
13293:4	5	K.LHC[+57.021]NSAC[+57.021]LTN[+892.317]TTHC[+57.021]PEEASVGNPEGAFM[+15.995]K.V	HexNAc(2)Hex(3)	C[+57]*3, M[+16], N[+892]	1036.18	4	4141.7	4140.7	1	-0.5	1044	Specific	1134.36	999.03	999.03	23.48	50	>sp|A6NM11|L37A2_HUMAN Leucine-rich repeat-containing protein 37A2 OS=Homo sapiens OX=9606 GN=LRRC37A2 PE=2 SV=2	1188	20240115_78min-scehcd-s-mix-elution.ScanId;v=1;d1=15027.15027.4	controllerType=0 controllerNumber=1 scan=15027	43.8752
14107:4	5	K.LHC[+57.021]N[+0.984]SAC[+57.021]LTN[+892.317]TTHC[+57.021]PEEASVGNPEGAFMK.V	HexNAc(2)Hex(3)	C[+57]*3, N[+1][+892]	1032.18	4	4125.69	4125.69	0	-0.7	1044	Specific	1325.64	1159.94	284.48	27.22	50	>sp|A6NM11|L37A2_HUMAN Leucine-rich repeat-containing protein 37A2 OS=Homo sapiens OX=9606 GN=LRRC37A2 PE=2 SV=2	1188	20240115_78min-scehcd-s-mix-elution.ScanId;v=1;d1=15943.15943.4	controllerType=0 controllerNumber=1 scan=15943	46.5095
11224:4	5	K.LHC[+57.021]NSAC[+57.021]LTN[+892.317]TTHC[+57.021]PEEASVGNPEGAFM[+15.995]K.V	HexNAc(2)Hex(3)	C[+57]*3, M[+16], N[+892]	1035.93	4	4140.71	4140.7	0	1.1	1044	Specific	1386.29	1246.89	1246.89	28.46	50	>sp|A6NM11|L37A2_HUMAN Leucine-rich repeat-containing protein 37A2 OS=Homo sapiens OX=9606 GN=LRRC37A2 PE=2 SV=2	1188	20240115_78min-scehcd-s-mix-elution.ScanId;v=1;d1=12666.12666.4	controllerType=0 controllerNumber=1 scan=12666	36.3767
13324:4	5	K.LHC[+57.021]NSAC[+57.021]LTN[+892.317]TTHC[+57.021]PEEASVGNPEGAFMK.V	HexNAc(2)Hex(3)	C[+57]*3, N[+892]	1031.93	4	4124.71	4124.71	0	-0.3	1044	Specific	1396.89	1215.9	426.57	28.48	50	>sp|A6NM11|L37A2_HUMAN Leucine-rich repeat-containing protein 37A2 OS=Homo sapiens OX=9606 GN=LRRC37A2 PE=2 SV=2	1188	20240115_78min-scehcd-s-mix-elution.ScanId;v=1;d1=15062.15062.4	controllerType=0 controllerNumber=1 scan=15062	43.986
13232:4	5	K.LHC[+57.021]NSAC[+57.021]LTN[+892.317]TTHC[+57.021]PEEASVGNPEGAFMK.V	HexNAc(2)Hex(3)	C[+57]*3, N[+892]	1031.93	4	4124.71	4124.71	0	0.6	1044	Specific	1406.57	1207.84	425.23	29.63	50	>sp|A6NM11|L37A2_HUMAN Leucine-rich repeat-containing protein 37A2 OS=Homo sapiens OX=9606 GN=LRRC37A2 PE=2 SV=2	1188	20240115_78min-scehcd-s-mix-elution.ScanId;v=1;d1=14958.14958.4	controllerType=0 controllerNumber=1 scan=14958	43.6694
14118:4	5	K.LHC[+57.021]N[+0.984]SAC[+57.021]LTN[+892.317]TTHC[+57.021]PEEASVGNPEGAFMK.V	HexNAc(2)Hex(3)	C[+57]*3, N[+1][+892]	1032.18	4	4125.69	4125.69	0	0	1044	Specific	1412.71	1251.88	382.8	29.48	50	>sp|A6NM11|L37A2_HUMAN Leucine-rich repeat-containing protein 37A2 OS=Homo sapiens OX=9606 GN=LRRC37A2 PE=2 SV=2	1188	20240115_78min-scehcd-s-mix-elution.ScanId;v=1;d1=15956.15956.4	controllerType=0 controllerNumber=1 scan=15956	46.5416
14692:4	5	K.LHC[+57.021]N[+0.984]SAC[+57.021]LTN[+892.317]TTHC[+57.021]PEEASVGNPEGAFMK.V	HexNAc(2)Hex(3)	C[+57]*3, N[+1][+892]	1032.18	4	4125.69	4125.69	0	-0.1	1044	Specific	1492.67	1351.36	318.17	30.44	50	>sp|A6NM11|L37A2_HUMAN Leucine-rich repeat-containing protein 37A2 OS=Homo sapiens OX=9606 GN=LRRC37A2 PE=2 SV=2	1188	20240115_78min-scehcd-s-mix-elution.ScanId;v=1;d1=16602.16602.4	controllerType=0 controllerNumber=1 scan=16602	48.3748
20560:3	333	R.GGYIFPTQQPN[+2204.772]TTTLASR.K	HexNAc(4)Hex(5)NeuAc(2)	N[+2205]	1386.26	3	4156.76	4156.76	0	0.5	817	Specific	564.83	365.98	365.98	8.76	5	>sp|O43451|MGA_HUMAN Maltase-glucoamylase, intestinal OS=Homo sapiens OX=9606 GN=MGAM PE=1 SV=5	3006	20240115_78min-scehcd-s-mix-elution.ScanId;v=1;d1=23225.23225.3	controllerType=0 controllerNumber=1 scan=23225	67.7074
12446:4	333	K.N[+2350.830]HSYHVEGNLVNTNAGFTAR.L	HexNAc(4)Hex(5)Fuc(1)NeuAc(2)	N[+2351]	1138.47	4	4550.88	4551.88	-1	0.2	135	Specific	487.59	325.04	325.04	8.53	5	>sp|O43451|MGA_HUMAN Maltase-glucoamylase, intestinal OS=Homo sapiens OX=9606 GN=MGAM PE=1 SV=5	3006	20240115_78min-scehcd-s-mix-elution.ScanId;v=1;d1=14063.14063.4	controllerType=0 controllerNumber=1 scan=14063	40.8891
22121:4	333	K.LVIIVDPAISNN[+2350.830]SSSSKPYGPYDR.G	HexNAc(4)Hex(5)Fuc(1)NeuAc(2)	N[+2351]	1236.55	4	4943.17	4943.16	0	2.6	447	Specific	517.71	446.13	40.65	8.51	5	>sp|O43451|MGA_HUMAN Maltase-glucoamylase, intestinal OS=Homo sapiens OX=9606 GN=MGAM PE=1 SV=5	3006	20240115_78min-scehcd-s-mix-elution.ScanId;v=1;d1=24947.24947.4	controllerType=0 controllerNumber=1 scan=24947	71.755
10493:3	333	K.ILGTEEPSN[+1872.651]VTVK.H	HexNAc(3)Hex(6)NeuAc(1)	N[+1873]	1087.14	3	3259.4	3259.4	0	0.9	904	Specific	492.05	178.19	178.19	6.77	5	>sp|O43451|MGA_HUMAN Maltase-glucoamylase, intestinal OS=Homo sapiens OX=9606 GN=MGAM PE=1 SV=5	3006	20240115_78min-scehcd-s-mix-elution.ScanId;v=1;d1=11834.11834.3	controllerType=0 controllerNumber=1 scan=11834	33.8004
21386:3	380	K.DYGSQEDFTQVWN[+1540.529]TTMK.G	HexNAc(2)Hex(7)	N[+1541]	1197.48	3	3590.42	3590.41	0	0.9	129	Specific	441.88	346.48	346.48	7.56	3	>sp|O60635|TSN1_HUMAN Tetraspanin-1 OS=Homo sapiens OX=9606 GN=TSPAN1 PE=1 SV=2	10791	20240115_78min-scehcd-s-mix-elution.ScanId;v=1;d1=24136.24136.3	controllerType=0 controllerNumber=1 scan=24136	69.8563
18437:3	380	K.KDYGSQEDFTQVWN[+1378.476]TTMK.G	HexNAc(2)Hex(6)	N[+1378]	1186.16	3	3556.46	3556.46	0	2.2	128	Specific	384.51	306.94	130.65	6.66	3	>sp|O60635|TSN1_HUMAN Tetraspanin-1 OS=Homo sapiens OX=9606 GN=TSPAN1 PE=1 SV=2	10791	20240115_78min-scehcd-s-mix-elution.ScanId;v=1;d1=20835.20835.3	controllerType=0 controllerNumber=1 scan=20835	60.8614
18431:3	380	K.KDYGSQEDFTQVWN[+1378.476]TTMK.G	HexNAc(2)Hex(6)	N[+1378]	1186.16	3	3556.46	3556.46	0	0.5	128	Specific	612.71	456.31	456.31	13.28	3	>sp|O60635|TSN1_HUMAN Tetraspanin-1 OS=Homo sapiens OX=9606 GN=TSPAN1 PE=1 SV=2	10791	20240115_78min-scehcd-s-mix-elution.ScanId;v=1;d1=20828.20828.3	controllerType=0 controllerNumber=1 scan=20828	60.8321
21461:3	380	K.DYGSQEDFTQVWN[+1378.476]TTMK.G	HexNAc(2)Hex(6)	N[+1378]	1143.46	3	3428.37	3428.36	0	1.3	129	Specific	622.94	509.4	234.42	11.99	3	>sp|O60635|TSN1_HUMAN Tetraspanin-1 OS=Homo sapiens OX=9606 GN=TSPAN1 PE=1 SV=2	10791	20240115_78min-scehcd-s-mix-elution.ScanId;v=1;d1=24219.24219.3	controllerType=0 controllerNumber=1 scan=24219	70.057
21471:3	380	K.DYGSQEDFTQVWN[+1378.476]TTMK.G	HexNAc(2)Hex(6)	N[+1378]	1143.46	3	3428.36	3428.36	0	-1.4	129	Specific	841.27	744.86	608.57	15.8	3	>sp|O60635|TSN1_HUMAN Tetraspanin-1 OS=Homo sapiens OX=9606 GN=TSPAN1 PE=1 SV=2	10791	20240115_78min-scehcd-s-mix-elution.ScanId;v=1;d1=24230.24230.3	controllerType=0 controllerNumber=1 scan=24230	70.0809
18992:3	709	R.VFHIHN[+1216.423]ESWVLLTPK.A	HexNAc(2)Hex(5)	N[+1216]	1012.81	3	3036.41	3036.41	0	1.7	423	Specific	596.11	546.79	546.79	11.33	1	>sp|O75882|ATRN_HUMAN Attractin OS=Homo sapiens OX=9606 GN=ATRN PE=1 SV=2	17482	20240115_78min-scehcd-s-mix-elution.ScanId;v=1;d1=21465.21465.3	controllerType=0 controllerNumber=1 scan=21465	62.8005
04972:2	234	K.FN[+1809.666]ISK.I	HexNAc(5)Hex(4)Fuc(1)	N[+1810]	1209.51	2	2418.01	2418.01	0	1.1	57	Specific	389.01	77.8	77.8	4.65	12	>sp|O75951|LYZL6_HUMAN Lysozyme-like protein 6 OS=Homo sapiens OX=9606 GN=LYZL6 PE=1 SV=1	1264	20240115_78min-scehcd-s-mix-elution.ScanId;v=1;d1=5603.5603.2	controllerType=0 controllerNumber=1 scan=5603	15.7054
04971:2	234	K.FN[+1663.608]ISK.I	HexNAc(5)Hex(4)	N[+1664]	1136.48	2	2271.95	2271.95	0	0.5	57	Specific	345.45	76.17	76.17	4.63	12	>sp|O75951|LYZL6_HUMAN Lysozyme-like protein 6 OS=Homo sapiens OX=9606 GN=LYZL6 PE=1 SV=1	1264	20240115_78min-scehcd-s-mix-elution.ScanId;v=1;d1=5602.5602.2	controllerType=0 controllerNumber=1 scan=5602	15.7042
05024:2	234	K.FN[+1647.613]ISK.I	HexNAc(5)Hex(3)Fuc(1)	N[+1648]	1128.48	2	2255.96	2255.95	0	1	57	Specific	423.31	74.71	74.71	5.19	12	>sp|O75951|LYZL6_HUMAN Lysozyme-like protein 6 OS=Homo sapiens OX=9606 GN=LYZL6 PE=1 SV=1	1264	20240115_78min-scehcd-s-mix-elution.ScanId;v=1;d1=5661.5661.2	controllerType=0 controllerNumber=1 scan=5661	15.8524
05021:2	234	K.FN[+1501.555]ISK.I	HexNAc(5)Hex(3)	N[+1502]	1055.45	2	2109.9	2109.9	0	0.4	57	Specific	411.96	74.26	74.26	5.09	12	>sp|O75951|LYZL6_HUMAN Lysozyme-like protein 6 OS=Homo sapiens OX=9606 GN=LYZL6 PE=1 SV=1	1264	20240115_78min-scehcd-s-mix-elution.ScanId;v=1;d1=5658.5658.2	controllerType=0 controllerNumber=1 scan=5658	15.8487
04835:3	234	K.FN[+1768.640]ISK.I	HexNAc(4)Hex(5)Fuc(1)	N[+1769]	792.998	3	2376.98	2376.98	0	0.2	57	Specific	302.78	55.22	55.22	2.44	12	>sp|O75951|LYZL6_HUMAN Lysozyme-like protein 6 OS=Homo sapiens OX=9606 GN=LYZL6 PE=1 SV=1	1264	20240115_78min-scehcd-s-mix-elution.ScanId;v=1;d1=5450.5450.3	controllerType=0 controllerNumber=1 scan=5450	15.2991
04829:2	234	K.FN[+1768.640]ISK.I	HexNAc(4)Hex(5)Fuc(1)	N[+1769]	1188.99	2	2376.98	2376.98	0	0.9	57	Specific	382.89	70.81	70.81	4.65	12	>sp|O75951|LYZL6_HUMAN Lysozyme-like protein 6 OS=Homo sapiens OX=9606 GN=LYZL6 PE=1 SV=1	1264	20240115_78min-scehcd-s-mix-elution.ScanId;v=1;d1=5444.5444.2	controllerType=0 controllerNumber=1 scan=5444	15.2905
04722:2	234	K.FN[+1768.640]ISK.I	HexNAc(4)Hex(5)Fuc(1)	N[+1769]	1188.99	2	2376.98	2376.98	0	-0.1	57	Specific	391.83	83.69	83.69	5.03	12	>sp|O75951|LYZL6_HUMAN Lysozyme-like protein 6 OS=Homo sapiens OX=9606 GN=LYZL6 PE=1 SV=1	1264	20240115_78min-scehcd-s-mix-elution.ScanId;v=1;d1=5325.5325.2	controllerType=0 controllerNumber=1 scan=5325	14.9839
04865:2	234	K.FN[+1606.587]ISK.I	HexNAc(4)Hex(4)Fuc(1)	N[+1607]	1107.97	2	2214.93	2214.93	0	0.5	57	Specific	399.97	69.33	69.33	4.81	12	>sp|O75951|LYZL6_HUMAN Lysozyme-like protein 6 OS=Homo sapiens OX=9606 GN=LYZL6 PE=1 SV=1	1264	20240115_78min-scehcd-s-mix-elution.ScanId;v=1;d1=5484.5484.2	controllerType=0 controllerNumber=1 scan=5484	15.3922
04836:2	234	K.FN[+1460.529]ISK.I	HexNAc(4)Hex(4)	N[+1461]	1034.94	2	2068.87	2068.87	0	0.8	57	Specific	377.38	81.77	81.77	4.95	12	>sp|O75951|LYZL6_HUMAN Lysozyme-like protein 6 OS=Homo sapiens OX=9606 GN=LYZL6 PE=1 SV=1	1264	20240115_78min-scehcd-s-mix-elution.ScanId;v=1;d1=5451.5451.2	controllerType=0 controllerNumber=1 scan=5451	15.3003
04814:2	234	K.FN[+1216.423]ISK.I	HexNAc(2)Hex(5)	N[+1216]	912.886	2	1824.76	1824.76	0	0.4	57	Specific	421.46	69.2	69.2	4.91	12	>sp|O75951|LYZL6_HUMAN Lysozyme-like protein 6 OS=Homo sapiens OX=9606 GN=LYZL6 PE=1 SV=1	1264	20240115_78min-scehcd-s-mix-elution.ScanId;v=1;d1=5427.5427.2	controllerType=0 controllerNumber=1 scan=5427	15.2442
04999:2	234	K.FN[+1038.375]ISK.I	HexNAc(2)Hex(3)Fuc(1)	N[+1038]	823.862	2	1646.72	1646.72	0	0.6	57	Specific	308.29	64.28	64.28	2.44	12	>sp|O75951|LYZL6_HUMAN Lysozyme-like protein 6 OS=Homo sapiens OX=9606 GN=LYZL6 PE=1 SV=1	1264	20240115_78min-scehcd-s-mix-elution.ScanId;v=1;d1=5633.5633.2	controllerType=0 controllerNumber=1 scan=5633	15.7757
05005:2	234	K.FN[+1038.375]ISK.I	HexNAc(2)Hex(3)Fuc(1)	N[+1038]	823.861	2	1646.72	1646.72	0	0	57	Specific	494.36	95.01	95.01	5.86	12	>sp|O75951|LYZL6_HUMAN Lysozyme-like protein 6 OS=Homo sapiens OX=9606 GN=LYZL6 PE=1 SV=1	1264	20240115_78min-scehcd-s-mix-elution.ScanId;v=1;d1=5640.5640.2	controllerType=0 controllerNumber=1 scan=5640	15.8023
04974:2	234	K.FN[+892.317]ISK.I	HexNAc(2)Hex(3)	N[+892]	750.833	2	1500.66	1500.66	0	0.7	57	Specific	480.2	95.15	95.15	6.01	12	>sp|O75951|LYZL6_HUMAN Lysozyme-like protein 6 OS=Homo sapiens OX=9606 GN=LYZL6 PE=1 SV=1	1264	20240115_78min-scehcd-s-mix-elution.ScanId;v=1;d1=5605.5605.2	controllerType=0 controllerNumber=1 scan=5605	15.7078
21248:3	352	R.GILN[+1216.423]ATISVAEINHPVTTYK.T	HexNAc(2)Hex(5)	N[+1216]	1119.87	3	3357.59	3357.58	0	1.5	808	Specific	498.23	441.11	441.11	9.9	3	>sp|O75976|CBPD_HUMAN Carboxypeptidase D OS=Homo sapiens OX=9606 GN=CPD PE=1 SV=2	18706	20240115_78min-scehcd-s-mix-elution.ScanId;v=1;d1=23984.23984.3	controllerType=0 controllerNumber=1 scan=23984	69.4966
06225:3	352	R.GKDLDTDFTNN[+1216.423]ASQPETK.A	HexNAc(2)Hex(5)	N[+1216]	1066.45	3	3197.34	3197.34	0	1.3	1060	Specific	517.29	428.13	428.13	9.68	3	>sp|O75976|CBPD_HUMAN Carboxypeptidase D OS=Homo sapiens OX=9606 GN=CPD PE=1 SV=2	18706	20240115_78min-scehcd-s-mix-elution.ScanId;v=1;d1=6999.6999.3	controllerType=0 controllerNumber=1 scan=6999	19.3152
21887:3	352	R.GLVMNYPHITN[+1216.423]LTNLGQSTEYR.H	HexNAc(2)Hex(5)	N[+1216]	1246.56	3	3737.68	3737.67	0	1	945	Specific	524.33	423.06	227.73	10.58	3	>sp|O75976|CBPD_HUMAN Carboxypeptidase D OS=Homo sapiens OX=9606 GN=CPD PE=1 SV=2	18706	20240115_78min-scehcd-s-mix-elution.ScanId;v=1;d1=24689.24689.3	controllerType=0 controllerNumber=1 scan=24689	71.1622
21263:3	352	R.GILN[+1216.423]ATISVAEINHPVTTYK.T	HexNAc(2)Hex(5)	N[+1216]	1119.87	3	3357.59	3357.58	0	2.1	808	Specific	784.34	761.56	761.56	15.41	3	>sp|O75976|CBPD_HUMAN Carboxypeptidase D OS=Homo sapiens OX=9606 GN=CPD PE=1 SV=2	18706	20240115_78min-scehcd-s-mix-elution.ScanId;v=1;d1=24000.24000.3	controllerType=0 controllerNumber=1 scan=24000	69.5344
06221:3	352	R.GKDLDTDFTNN[+1216.423]ASQPETK.A	HexNAc(2)Hex(5)	N[+1216]	1066.45	3	3197.34	3197.34	0	-0.2	1060	Specific	833.99	617.88	617.88	16.52	3	>sp|O75976|CBPD_HUMAN Carboxypeptidase D OS=Homo sapiens OX=9606 GN=CPD PE=1 SV=2	18706	20240115_78min-scehcd-s-mix-elution.ScanId;v=1;d1=6994.6994.3	controllerType=0 controllerNumber=1 scan=6994	19.2954
03705:2	502	K.N[+1702.581]YTADYDK.A	HexNAc(2)Hex(8)	N[+1703]	1346.51	2	2692	2692	0	0.4	106	Specific	442.93	343.35	343.35	8.35	2	>sp|O94905|ERLN2_HUMAN Erlin-2 OS=Homo sapiens OX=9606 GN=ERLIN2 PE=1 SV=1	513	20240115_78min-scehcd-s-mix-elution.ScanId;v=1;d1=4201.4201.2	controllerType=0 controllerNumber=1 scan=4201	12.4029
03713:2	502	K.N[+1702.581]YTADYDK.A	HexNAc(2)Hex(8)	N[+1703]	1346.51	2	2692	2692	0	0.2	106	Specific	534.9	438.68	438.68	10.49	2	>sp|O94905|ERLN2_HUMAN Erlin-2 OS=Homo sapiens OX=9606 GN=ERLIN2 PE=1 SV=1	513	20240115_78min-scehcd-s-mix-elution.ScanId;v=1;d1=4210.4210.2	controllerType=0 controllerNumber=1 scan=4210	12.4239
17646:3	237	K.FVGTPEVN[+2350.830]QTTLYQR.Y	HexNAc(4)Hex(5)Fuc(1)NeuAc(2)	N[+2351]	1368.58	3	4103.73	4103.72	0	2.3	46	Specific	374.82	196.88	196.88	5.26	4	>sp|P01033|TIMP1_HUMAN Metalloproteinase inhibitor 1 OS=Homo sapiens OX=9606 GN=TIMP1 PE=1 SV=1	15434	20240115_78min-scehcd-s-mix-elution.ScanId;v=1;d1=19936.19936.3	controllerType=0 controllerNumber=1 scan=19936	58.0904
17878:3	237	K.FVGTPEVN[+2350.830]QTTLYQR.Y	HexNAc(4)Hex(5)Fuc(1)NeuAc(2)	N[+2351]	1368.58	3	4103.73	4103.72	0	2.9	46	Specific	447.62	245.58	245.58	5.82	4	>sp|P01033|TIMP1_HUMAN Metalloproteinase inhibitor 1 OS=Homo sapiens OX=9606 GN=TIMP1 PE=1 SV=1	15434	20240115_78min-scehcd-s-mix-elution.ScanId;v=1;d1=20200.20200.3	controllerType=0 controllerNumber=1 scan=20200	58.8902
17709:3	237	K.FVGTPEVN[+2350.830]QTTLYQR.Y	HexNAc(4)Hex(5)Fuc(1)NeuAc(2)	N[+2351]	1368.58	3	4103.73	4103.72	0	3	46	Specific	579.18	398.91	398.91	8.78	4	>sp|P01033|TIMP1_HUMAN Metalloproteinase inhibitor 1 OS=Homo sapiens OX=9606 GN=TIMP1 PE=1 SV=1	15434	20240115_78min-scehcd-s-mix-elution.ScanId;v=1;d1=20008.20008.3	controllerType=0 controllerNumber=1 scan=20008	58.3141
17885:3	237	K.FVGTPEVN[+2350.830]QTTLYQR.Y	HexNAc(4)Hex(5)Fuc(1)NeuAc(2)	N[+2351]	1368.58	3	4103.73	4103.72	0	1.2	46	Specific	730.3	450.04	450.04	14.37	4	>sp|P01033|TIMP1_HUMAN Metalloproteinase inhibitor 1 OS=Homo sapiens OX=9606 GN=TIMP1 PE=1 SV=1	15434	20240115_78min-scehcd-s-mix-elution.ScanId;v=1;d1=20208.20208.3	controllerType=0 controllerNumber=1 scan=20208	58.9211
21717:4	1	K.LDAPTNLQFVN[+2864.036]ETDSTVLVR.W	HexNAc(7)Hex(8)Fuc(1)	N[+2864]	1275.06	4	5097.21	5096.19	1	4.8	997	Specific	356.84	296.38	296.38	5.35	198	>sp|P02751|FINC_HUMAN Fibronectin OS=Homo sapiens OX=9606 GN=FN1 PE=1 SV=4	4036	20240115_78min-scehcd-s-mix-elution.ScanId;v=1;d1=24502.24502.4	controllerType=0 controllerNumber=1 scan=24502	70.7283
21701:4	1	K.LDAPTNLQFVN[+2864.036]ETDSTVLVR.W	HexNAc(7)Hex(8)Fuc(1)	N[+2864]	1274.81	4	5096.2	5096.19	0	3.2	997	Specific	585.56	505.66	505.66	10.03	198	>sp|P02751|FINC_HUMAN Fibronectin OS=Homo sapiens OX=9606 GN=FN1 PE=1 SV=4	4036	20240115_78min-scehcd-s-mix-elution.ScanId;v=1;d1=24484.24484.4	controllerType=0 controllerNumber=1 scan=24484	70.6809
21691:4	1	K.LDAPTNLQFVN[+2864.036]ETDSTVLVR.W	HexNAc(7)Hex(8)Fuc(1)	N[+2864]	1274.56	4	5095.21	5096.19	-1	5.8	997	Specific	682.73	559.57	559.57	11.81	198	>sp|P02751|FINC_HUMAN Fibronectin OS=Homo sapiens OX=9606 GN=FN1 PE=1 SV=4	4036	20240115_78min-scehcd-s-mix-elution.ScanId;v=1;d1=24473.24473.4	controllerType=0 controllerNumber=1 scan=24473	70.6561
18123:4	1	R.GGNSNGALC[+57.021]HFPFLYNNHN[+2676.952]YTDC[+57.021]TSEGR.R	HexNAc(6)Hex(9)	C[+57]*2, N[+2677]	1470.59	4	5879.33	5879.3	0	5.4	412	Specific	316.4	253.55	253.55	5.71	198	>sp|P02751|FINC_HUMAN Fibronectin OS=Homo sapiens OX=9606 GN=FN1 PE=1 SV=4	4036	20240115_78min-scehcd-s-mix-elution.ScanId;v=1;d1=20478.20478.4	controllerType=0 controllerNumber=1 scan=20478	59.7524
19309:4	1	R.GGNSNGALC[+57.021]HFPFLYNNHN[+2676.952]YTDC[+57.021]TSEGR.R	HexNAc(6)Hex(9)	C[+57]*2, N[+2677]	1470.84	4	5880.32	5879.3	1	3.5	412	Specific	323.19	193	193	5.68	198	>sp|P02751|FINC_HUMAN Fibronectin OS=Homo sapiens OX=9606 GN=FN1 PE=1 SV=4	4036	20240115_78min-scehcd-s-mix-elution.ScanId;v=1;d1=21825.21825.4	controllerType=0 controllerNumber=1 scan=21825	63.8843
04710:4	1	K.RHEEGHMLN[+2676.952]C[+57.021]TC[+57.021]FGQGR.G	HexNAc(6)Hex(9)	C[+57]*2, N[+2677]	1192.22	4	4765.87	4765.84	0	4.9	534	Specific	453.82	424.83	424.83	8.39	198	>sp|P02751|FINC_HUMAN Fibronectin OS=Homo sapiens OX=9606 GN=FN1 PE=1 SV=4	4036	20240115_78min-scehcd-s-mix-elution.ScanId;v=1;d1=5311.5311.4	controllerType=0 controllerNumber=1 scan=5311	14.9403
21674:4	1	K.LDAPTNLQFVN[+2676.952]ETDSTVLVR.W	HexNAc(6)Hex(9)	N[+2677]	1228.04	4	4909.13	4909.1	0	5.5	997	Specific	674.67	559.8	559.8	12.04	198	>sp|P02751|FINC_HUMAN Fibronectin OS=Homo sapiens OX=9606 GN=FN1 PE=1 SV=4	4036	20240115_78min-scehcd-s-mix-elution.ScanId;v=1;d1=24454.24454.4	controllerType=0 controllerNumber=1 scan=24454	70.6128
04716:4	1	K.RHEEGHMLN[+2676.952]C[+57.021]TC[+57.021]FGQGR.G	HexNAc(6)Hex(9)	C[+57]*2, N[+2677]	1192.22	4	4765.87	4765.84	0	5.6	534	Specific	715.83	592.37	592.37	13.51	198	>sp|P02751|FINC_HUMAN Fibronectin OS=Homo sapiens OX=9606 GN=FN1 PE=1 SV=4	4036	20240115_78min-scehcd-s-mix-elution.ScanId;v=1;d1=5318.5318.4	controllerType=0 controllerNumber=1 scan=5318	14.9544
04791:4	1	K.RHEEGHM[+15.995]LN[+2498.904]C[+57.021]TC[+57.021]FGQGR.G	HexNAc(6)Hex(7)Fuc(1)	C[+57]*2, M[+16], N[+2499]	1151.71	4	4603.81	4603.79	0	5.2	534	Specific	504.69	409.66	409.66	8.73	198	>sp|P02751|FINC_HUMAN Fibronectin OS=Homo sapiens OX=9606 GN=FN1 PE=1 SV=4	4036	20240115_78min-scehcd-s-mix-elution.ScanId;v=1;d1=5401.5401.4	controllerType=0 controllerNumber=1 scan=5401	15.1783
19227:4	1	R.GGNSNGALC[+57.021]HFPFLYNNHN[+2352.846]YTDC[+57.021]TSEGR.R	HexNAc(6)Hex(7)	C[+57]*2, N[+2353]	1389.81	4	5556.22	5555.19	1	3.5	412	Specific	336.41	336.41	336.41	6.31	198	>sp|P02751|FINC_HUMAN Fibronectin OS=Homo sapiens OX=9606 GN=FN1 PE=1 SV=4	4036	20240115_78min-scehcd-s-mix-elution.ScanId;v=1;d1=21732.21732.4	controllerType=0 controllerNumber=1 scan=21732	63.6104
18318:4	1	R.GGNSNGALC[+57.021]HFPFLYNNHN[+2352.846]YTDC[+57.021]TSEGR.R	HexNAc(6)Hex(7)	C[+57]*2, N[+2353]	1389.31	4	5554.23	5555.19	-1	6.1	412	Specific	395.85	160.92	160.92	5.65	198	>sp|P02751|FINC_HUMAN Fibronectin OS=Homo sapiens OX=9606 GN=FN1 PE=1 SV=4	4036	20240115_78min-scehcd-s-mix-elution.ScanId;v=1;d1=20701.20701.4	controllerType=0 controllerNumber=1 scan=20701	60.4614
19519:4	1	R.GGNSN[+0.984]GALC[+57.021]HFPFLYNNHN[+2352.846]YTDC[+57.021]TSEGR.R	HexNAc(6)Hex(7)	C[+57]*2, N[+1][+2353]	1389.81	4	5556.21	5556.18	0	5.5	412	Specific	417.23	405.84	17.7	8.71	198	>sp|P02751|FINC_HUMAN Fibronectin OS=Homo sapiens OX=9606 GN=FN1 PE=1 SV=4	4036	20240115_78min-scehcd-s-mix-elution.ScanId;v=1;d1=22064.22064.4	controllerType=0 controllerNumber=1 scan=22064	64.6498
05854:3	1	R.HEEGHMLN[+2352.846]C[+57.021]TC[+57.021]FGQGR.G	HexNAc(6)Hex(7)	C[+57]*2, N[+2353]	1429.22	3	4285.64	4285.64	0	0.8	535	Specific	549.71	438.16	252.46	10.25	198	>sp|P02751|FINC_HUMAN Fibronectin OS=Homo sapiens OX=9606 GN=FN1 PE=1 SV=4	4036	20240115_78min-scehcd-s-mix-elution.ScanId;v=1;d1=6583.6583.3	controllerType=0 controllerNumber=1 scan=6583	18.1786
19534:4	1	R.GGN[+0.984]SNGALC[+57.021]HFPFLYNNHN[+2278.809]YTDC[+57.021]TSEGR.R	HexNAc(5)Hex(6)NeuAc(1)	C[+57]*2, N[+1][+2279]	1371.55	4	5483.17	5482.14	1	3.8	412	Specific	352.91	260.79	0	6.23	198	>sp|P02751|FINC_HUMAN Fibronectin OS=Homo sapiens OX=9606 GN=FN1 PE=1 SV=4	4036	20240115_78min-scehcd-s-mix-elution.ScanId;v=1;d1=22080.22080.4	controllerType=0 controllerNumber=1 scan=22080	64.6935
20774:3	1	R.DQC[+57.021]IVDDITYNVN[+2278.809]DTFHK.R	HexNAc(5)Hex(6)NeuAc(1)	C[+57], N[+2279]	1492.95	3	4476.82	4475.8	1	5.2	516	Specific	396.23	337.94	337.94	6.33	198	>sp|P02751|FINC_HUMAN Fibronectin OS=Homo sapiens OX=9606 GN=FN1 PE=1 SV=4	4036	20240115_78min-scehcd-s-mix-elution.ScanId;v=1;d1=23461.23461.3	controllerType=0 controllerNumber=1 scan=23461	68.2581
21835:4	1	K.LDAPTNLQFVN[+2278.809]ETDSTVLVR.W	HexNAc(5)Hex(6)NeuAc(1)	N[+2279]	1128.25	4	4509.96	4510.96	-1	0.8	997	Specific	401.01	300.58	300.58	6.77	198	>sp|P02751|FINC_HUMAN Fibronectin OS=Homo sapiens OX=9606 GN=FN1 PE=1 SV=4	4036	20240115_78min-scehcd-s-mix-elution.ScanId;v=1;d1=24632.24632.4	controllerType=0 controllerNumber=1 scan=24632	71.0343
21825:3	1	K.LDAPTNLQFVN[+2278.809]ETDSTVLVR.W	HexNAc(5)Hex(6)NeuAc(1)	N[+2279]	1504.67	3	4511.98	4510.96	1	4.6	997	Specific	414.4	303.64	303.64	6.21	198	>sp|P02751|FINC_HUMAN Fibronectin OS=Homo sapiens OX=9606 GN=FN1 PE=1 SV=4	4036	20240115_78min-scehcd-s-mix-elution.ScanId;v=1;d1=24621.24621.3	controllerType=0 controllerNumber=1 scan=24621	71.0093
21809:4	1	K.LDAPTNLQFVN[+2278.809]ETDSTVLVR.W	HexNAc(5)Hex(6)NeuAc(1)	N[+2279]	1128.75	4	4511.99	4510.96	1	5.3	997	Specific	540.49	437.8	437.8	8.55	198	>sp|P02751|FINC_HUMAN Fibronectin OS=Homo sapiens OX=9606 GN=FN1 PE=1 SV=4	4036	20240115_78min-scehcd-s-mix-elution.ScanId;v=1;d1=24603.24603.4	controllerType=0 controllerNumber=1 scan=24603	70.9703
20739:3	1	R.DQC[+57.021]IVDDITYNVN[+2424.867]DTFHK.R	HexNAc(5)Hex(6)Fuc(1)NeuAc(1)	C[+57], N[+2425]	1541.63	3	4622.88	4621.85	1	4.4	516	Specific	453.06	390.66	390.66	8.73	198	>sp|P02751|FINC_HUMAN Fibronectin OS=Homo sapiens OX=9606 GN=FN1 PE=1 SV=4	4036	20240115_78min-scehcd-s-mix-elution.ScanId;v=1;d1=23422.23422.3	controllerType=0 controllerNumber=1 scan=23422	68.1626
21777:4	1	K.LDAPTNLQFVN[+2424.867]ETDSTVLVR.W	HexNAc(5)Hex(6)Fuc(1)NeuAc(1)	N[+2425]	1165.27	4	4658.04	4657.02	1	4.2	997	Specific	502.05	436.02	436.02	8.21	198	>sp|P02751|FINC_HUMAN Fibronectin OS=Homo sapiens OX=9606 GN=FN1 PE=1 SV=4	4036	20240115_78min-scehcd-s-mix-elution.ScanId;v=1;d1=24568.24568.4	controllerType=0 controllerNumber=1 scan=24568	70.8843
21767:4	1	K.LDAPTNLQFVN[+2424.867]ETDSTVLVR.W	HexNAc(5)Hex(6)Fuc(1)NeuAc(1)	N[+2425]	1165.26	4	4658.03	4657.02	1	1.9	997	Specific	661	536.02	536.02	12.39	198	>sp|P02751|FINC_HUMAN Fibronectin OS=Homo sapiens OX=9606 GN=FN1 PE=1 SV=4	4036	20240115_78min-scehcd-s-mix-elution.ScanId;v=1;d1=24557.24557.4	controllerType=0 controllerNumber=1 scan=24557	70.8536
20780:3	1	R.DQC[+57.021]IVDDITYNVN[+2133.772]DTFHK.R	HexNAc(5)Hex(6)Fuc(1)	C[+57], N[+2134]	1444.26	3	4330.76	4330.76	0	0.8	516	Specific	550.28	463.26	293.89	10.62	198	>sp|P02751|FINC_HUMAN Fibronectin OS=Homo sapiens OX=9606 GN=FN1 PE=1 SV=4	4036	20240115_78min-scehcd-s-mix-elution.ScanId;v=1;d1=23467.23467.3	controllerType=0 controllerNumber=1 scan=23467	68.2654
04843:4	1	K.RHEEGHMLN[+2237.783]C[+57.021]TC[+57.021]FGQGR.G	HexNAc(4)Hex(7)NeuAc(1)	C[+57]*2, N[+2238]	1082.43	4	4326.69	4326.67	0	4	534	Specific	667.84	490.8	58.89	12.53	198	>sp|P02751|FINC_HUMAN Fibronectin OS=Homo sapiens OX=9606 GN=FN1 PE=1 SV=4	4036	20240115_78min-scehcd-s-mix-elution.ScanId;v=1;d1=5459.5459.4	controllerType=0 controllerNumber=1 scan=5459	15.3231
19369:4	1	R.GGN[+0.984]SNGALC[+57.021]HFPFLYNNHN[+2075.730]YTDC[+57.021]TSEGR.R	HexNAc(4)Hex(6)NeuAc(1)	C[+57]*2, N[+1][+2076]	1320.78	4	5280.09	5279.06	1	4.3	412	Specific	432.49	341.92	0	7.43	198	>sp|P02751|FINC_HUMAN Fibronectin OS=Homo sapiens OX=9606 GN=FN1 PE=1 SV=4	4036	20240115_78min-scehcd-s-mix-elution.ScanId;v=1;d1=21893.21893.4	controllerType=0 controllerNumber=1 scan=21893	64.1269
04832:4	1	K.RHEEGHMLN[+2075.730]C[+57.021]TC[+57.021]FGQGR.G	HexNAc(4)Hex(6)NeuAc(1)	C[+57]*2, N[+2076]	1041.91	4	4164.64	4164.62	0	4.1	534	Specific	459.6	334.75	3.03	6.48	198	>sp|P02751|FINC_HUMAN Fibronectin OS=Homo sapiens OX=9606 GN=FN1 PE=1 SV=4	4036	20240115_78min-scehcd-s-mix-elution.ScanId;v=1;d1=5447.5447.2	controllerType=0 controllerNumber=1 scan=5447	15.2955
19626:4	1	R.GGNSN[+0.984]GALC[+57.021]HFPFLYNNHN[+2075.730]YTDC[+57.021]TSEGR.R	HexNAc(4)Hex(6)NeuAc(1)	C[+57]*2, N[+1][+2076]	1320.78	4	5280.09	5279.06	1	4.3	412	Specific	474.18	347.46	0	7.54	198	>sp|P02751|FINC_HUMAN Fibronectin OS=Homo sapiens OX=9606 GN=FN1 PE=1 SV=4	4036	20240115_78min-scehcd-s-mix-elution.ScanId;v=1;d1=22184.22184.4	controllerType=0 controllerNumber=1 scan=22184	64.9971
19662:4	1	R.GGNSN[+0.984]GALC[+57.021]HFPFLYNNHN[+2075.730]YTDC[+57.021]TSEGR.R	HexNAc(4)Hex(6)NeuAc(1)	C[+57]*2, N[+1][+2076]	1320.78	4	5280.08	5279.06	1	3.5	412	Specific	501.22	394.38	16.86	9.42	198	>sp|P02751|FINC_HUMAN Fibronectin OS=Homo sapiens OX=9606 GN=FN1 PE=1 SV=4	4036	20240115_78min-scehcd-s-mix-elution.ScanId;v=1;d1=22225.22225.4	controllerType=0 controllerNumber=1 scan=22225	65.1155
18436:4	1	R.GGNSNGALC[+57.021]HFPFLYNNHN[+2221.788]YTDC[+57.021]TSEGR.R	HexNAc(4)Hex(6)Fuc(1)NeuAc(1)	C[+57]*2, N[+2222]	1357.05	4	5425.16	5424.14	1	3.9	412	Specific	373.82	293.53	293.53	6.51	198	>sp|P02751|FINC_HUMAN Fibronectin OS=Homo sapiens OX=9606 GN=FN1 PE=1 SV=4	4036	20240115_78min-scehcd-s-mix-elution.ScanId;v=1;d1=20834.20834.4	controllerType=0 controllerNumber=1 scan=20834	60.8573
20734:3	1	R.DQC[+57.021]IVDDITYNVN[+2221.788]DTFHK.R	HexNAc(4)Hex(6)Fuc(1)NeuAc(1)	C[+57], N[+2222]	1473.94	3	4419.8	4418.77	1	4.8	516	Specific	390.65	357.73	357.73	6.69	198	>sp|P02751|FINC_HUMAN Fibronectin OS=Homo sapiens OX=9606 GN=FN1 PE=1 SV=4	4036	20240115_78min-scehcd-s-mix-elution.ScanId;v=1;d1=23417.23417.3	controllerType=0 controllerNumber=1 scan=23417	68.1565
18397:4	1	R.GGNSNGALC[+57.021]HFPFLYNNHN[+2221.788]YTDC[+57.021]TSEGR.R	HexNAc(4)Hex(6)Fuc(1)NeuAc(1)	C[+57]*2, N[+2222]	1357.05	4	5425.16	5424.14	1	3.5	412	Specific	399.83	395.24	395.24	8.42	198	>sp|P02751|FINC_HUMAN Fibronectin OS=Homo sapiens OX=9606 GN=FN1 PE=1 SV=4	4036	20240115_78min-scehcd-s-mix-elution.ScanId;v=1;d1=20790.20790.4	controllerType=0 controllerNumber=1 scan=20790	60.7224
05891:4	1	R.HEEGHMLN[+2221.788]C[+57.021]TC[+57.021]FGQGR.G	HexNAc(4)Hex(6)Fuc(1)NeuAc(1)	C[+57]*2, N[+2222]	1039.65	4	4155.6	4154.58	1	3.9	535	Specific	401.28	280.36	280.36	6.47	198	>sp|P02751|FINC_HUMAN Fibronectin OS=Homo sapiens OX=9606 GN=FN1 PE=1 SV=4	4036	20240115_78min-scehcd-s-mix-elution.ScanId;v=1;d1=6624.6624.3	controllerType=0 controllerNumber=1 scan=6624	18.2803
04816:4	1	K.RHEEGHMLN[+2221.788]C[+57.021]TC[+57.021]FGQGR.G	HexNAc(4)Hex(6)Fuc(1)NeuAc(1)	C[+57]*2, N[+2222]	1078.43	4	4310.69	4310.68	0	3.5	534	Specific	432.49	335.43	335.43	6.53	198	>sp|P02751|FINC_HUMAN Fibronectin OS=Homo sapiens OX=9606 GN=FN1 PE=1 SV=4	4036	20240115_78min-scehcd-s-mix-elution.ScanId;v=1;d1=5429.5429.4	controllerType=0 controllerNumber=1 scan=5429	15.2466
21808:4	1	K.LDAPTNLQFVN[+2221.788]ETDSTVLVR.W	HexNAc(4)Hex(6)Fuc(1)NeuAc(1)	N[+2222]	1114.5	4	4454.96	4453.94	1	4	997	Specific	455.42	383.29	383.29	7.72	198	>sp|P02751|FINC_HUMAN Fibronectin OS=Homo sapiens OX=9606 GN=FN1 PE=1 SV=4	4036	20240115_78min-scehcd-s-mix-elution.ScanId;v=1;d1=24602.24602.4	controllerType=0 controllerNumber=1 scan=24602	70.9674
20782:3	1	R.DQC[+57.021]IVDDITYNVN[+2221.788]DTFHK.R	HexNAc(4)Hex(6)Fuc(1)NeuAc(1)	C[+57], N[+2222]	1473.94	3	4419.8	4418.77	1	5.7	516	Specific	466.16	377.73	377.73	7.34	198	>sp|P02751|FINC_HUMAN Fibronectin OS=Homo sapiens OX=9606 GN=FN1 PE=1 SV=4	4036	20240115_78min-scehcd-s-mix-elution.ScanId;v=1;d1=23470.23470.3	controllerType=0 controllerNumber=1 scan=23470	68.2692
19329:4	1	R.GGNSN[+0.984]GALC[+57.021]HFPFLYNNHN[+2221.788]YTDC[+57.021]TSEGR.R	HexNAc(4)Hex(6)Fuc(1)NeuAc(1)	C[+57]*2, N[+1][+2222]	1357.29	4	5426.15	5425.12	1	4.8	412	Specific	467.52	427.33	5.38	9.24	198	>sp|P02751|FINC_HUMAN Fibronectin OS=Homo sapiens OX=9606 GN=FN1 PE=1 SV=4	4036	20240115_78min-scehcd-s-mix-elution.ScanId;v=1;d1=21848.21848.4	controllerType=0 controllerNumber=1 scan=21848	63.9725
19498:4	1	R.GGNSN[+0.984]GALC[+57.021]HFPFLYNNHN[+2221.788]YTDC[+57.021]TSEGR.R	HexNAc(4)Hex(6)Fuc(1)NeuAc(1)	C[+57]*2, N[+1][+2222]	1357.29	4	5426.15	5425.12	1	4	412	Specific	487.21	327.12	21.15	7.51	198	>sp|P02751|FINC_HUMAN Fibronectin OS=Homo sapiens OX=9606 GN=FN1 PE=1 SV=4	4036	20240115_78min-scehcd-s-mix-elution.ScanId;v=1;d1=22040.22040.4	controllerType=0 controllerNumber=1 scan=22040	64.5716
19535:4	1	R.GGNSN[+0.984]GALC[+57.021]HFPFLYNNHN[+2221.788]YTDC[+57.021]TSEGR.R	HexNAc(4)Hex(6)Fuc(1)NeuAc(1)	C[+57]*2, N[+1][+2222]	1357.29	4	5426.15	5425.12	1	4.9	412	Specific	519.33	358.37	21.74	8.04	198	>sp|P02751|FINC_HUMAN Fibronectin OS=Homo sapiens OX=9606 GN=FN1 PE=1 SV=4	4036	20240115_78min-scehcd-s-mix-elution.ScanId;v=1;d1=22082.22082.4	controllerType=0 controllerNumber=1 scan=22082	64.6991
19637:4	1	R.GGNSN[+0.984]GALC[+57.021]HFPFLYNNHN[+2221.788]YTDC[+57.021]TSEGR.R	HexNAc(4)Hex(6)Fuc(1)NeuAc(1)	C[+57]*2, N[+1][+2222]	1357.29	4	5426.15	5425.12	1	4.8	412	Specific	565.08	436.37	23.03	9.94	198	>sp|P02751|FINC_HUMAN Fibronectin OS=Homo sapiens OX=9606 GN=FN1 PE=1 SV=4	4036	20240115_78min-scehcd-s-mix-elution.ScanId;v=1;d1=22197.22197.4	controllerType=0 controllerNumber=1 scan=22197	65.0247
19244:4	1	R.GGNSN[+0.984]GALC[+57.021]HFPFLYNNHN[+2221.788]YTDC[+57.021]TSEGR.R	HexNAc(4)Hex(6)Fuc(1)NeuAc(1)	C[+57]*2, N[+1][+2222]	1357.29	4	5426.15	5425.12	1	3.9	412	Specific	589.41	465.91	15.79	11.23	198	>sp|P02751|FINC_HUMAN Fibronectin OS=Homo sapiens OX=9606 GN=FN1 PE=1 SV=4	4036	20240115_78min-scehcd-s-mix-elution.ScanId;v=1;d1=21751.21751.4	controllerType=0 controllerNumber=1 scan=21751	63.6683
19528:4	1	R.GGNSN[+0.984]GALC[+57.021]HFPFLYNNHN[+2221.788]YTDC[+57.021]TSEGR.R	HexNAc(4)Hex(6)Fuc(1)NeuAc(1)	C[+57]*2, N[+1][+2222]	1357.29	4	5426.15	5425.12	1	4.8	412	Specific	644.08	540.61	43.57	12.39	198	>sp|P02751|FINC_HUMAN Fibronectin OS=Homo sapiens OX=9606 GN=FN1 PE=1 SV=4	4036	20240115_78min-scehcd-s-mix-elution.ScanId;v=1;d1=22074.22074.4	controllerType=0 controllerNumber=1 scan=22074	64.6657
19233:4	1	R.GGNSN[+0.984]GALC[+57.021]HFPFLYNNHN[+2221.788]YTDC[+57.021]TSEGR.R	HexNAc(4)Hex(6)Fuc(1)NeuAc(1)	C[+57]*2, N[+1][+2222]	1357.29	4	5426.15	5425.12	1	5.2	412	Specific	686.71	513.6	17.69	13.24	198	>sp|P02751|FINC_HUMAN Fibronectin OS=Homo sapiens OX=9606 GN=FN1 PE=1 SV=4	4036	20240115_78min-scehcd-s-mix-elution.ScanId;v=1;d1=21739.21739.4	controllerType=0 controllerNumber=1 scan=21739	63.6273
18359:4	1	R.GGNSNGALC[+57.021]HFPFLYNNHN[+2221.788]YTDC[+57.021]TSEGR.R	HexNAc(4)Hex(6)Fuc(1)NeuAc(1)	C[+57]*2, N[+2222]	1357.05	4	5425.17	5424.14	1	5.6	412	Specific	754.07	647.92	647.92	15.21	198	>sp|P02751|FINC_HUMAN Fibronectin OS=Homo sapiens OX=9606 GN=FN1 PE=1 SV=4	4036	20240115_78min-scehcd-s-mix-elution.ScanId;v=1;d1=20747.20747.4	controllerType=0 controllerNumber=1 scan=20747	60.5905
04826:4	1	K.RHEEGHMLN[+2221.788]C[+57.021]TC[+57.021]FGQGR.G	HexNAc(4)Hex(6)Fuc(1)NeuAc(1)	C[+57]*2, N[+2222]	1078.68	4	4311.7	4310.68	1	3.2	534	Specific	844.38	676.51	676.51	15.53	198	>sp|P02751|FINC_HUMAN Fibronectin OS=Homo sapiens OX=9606 GN=FN1 PE=1 SV=4	4036	20240115_78min-scehcd-s-mix-elution.ScanId;v=1;d1=5440.5440.4	controllerType=0 controllerNumber=1 scan=5440	15.2756
23222:5	1	R.ITTTPTN[+0.984]GQQGNSLEEVVHADQSSC[+57.021]TFDNLSPGLEYN[+1784.634]VSVYTVK.D	HexNAc(4)Hex(6)	C[+57], N[+1][+1785]	1318.19	5	6586.91	6585.88	1	4.4	1208	Specific	301.81	285.73	11.06	2.69	198	>sp|P02751|FINC_HUMAN Fibronectin OS=Homo sapiens OX=9606 GN=FN1 PE=1 SV=4	4036	20240115_78min-scehcd-s-mix-elution.ScanId;v=1;d1=26159.26159.3	controllerType=0 controllerNumber=1 scan=26159	74.5721
19343:4	1	R.GGNSN[+0.984]GALC[+57.021]HFPFLYNNHN[+2204.772]YTDC[+57.021]TSEGR.R	HexNAc(4)Hex(5)NeuAc(2)	C[+57]*2, N[+1][+2205]	1353.04	4	5409.13	5408.11	1	4.6	412	Specific	449.83	262.55	4.66	7.09	198	>sp|P02751|FINC_HUMAN Fibronectin OS=Homo sapiens OX=9606 GN=FN1 PE=1 SV=4	4036	20240115_78min-scehcd-s-mix-elution.ScanId;v=1;d1=21864.21864.4	controllerType=0 controllerNumber=1 scan=21864	64.026
20191:4	1	R.GGNSN[+0.984]GALC[+57.021]HFPFLYNNHN[+1913.677]YTDC[+57.021]TSEGR.R	HexNAc(4)Hex(5)NeuAc(1)	C[+57]*2, N[+1][+1914]	1280.26	4	5118.01	5117.01	1	-0.2	412	Specific	369.15	290.63	0	7.77	198	>sp|P02751|FINC_HUMAN Fibronectin OS=Homo sapiens OX=9606 GN=FN1 PE=1 SV=4	4036	20240115_78min-scehcd-s-mix-elution.ScanId;v=1;d1=22818.22818.4	controllerType=0 controllerNumber=1 scan=22818	66.7389
20839:3	1	R.DQC[+57.021]IVDDITYNVN[+1913.677]DTFHK.R	HexNAc(4)Hex(5)NeuAc(1)	C[+57], N[+1914]	1371.23	3	4111.69	4110.66	1	5.3	516	Specific	409.42	341.83	341.83	5.89	198	>sp|P02751|FINC_HUMAN Fibronectin OS=Homo sapiens OX=9606 GN=FN1 PE=1 SV=4	4036	20240115_78min-scehcd-s-mix-elution.ScanId;v=1;d1=23533.23533.3	controllerType=0 controllerNumber=1 scan=23533	68.4231
03972:4	1	K.RHEEGHM[+15.995]LN[+1913.677]C[+57.021]TC[+57.021]FGQGR.G	HexNAc(4)Hex(5)NeuAc(1)	C[+57]*2, M[+16], N[+1914]	1005.65	4	4019.58	4018.56	1	3.1	534	Specific	439.86	282.5	18.67	6.52	198	>sp|P02751|FINC_HUMAN Fibronectin OS=Homo sapiens OX=9606 GN=FN1 PE=1 SV=4	4036	20240115_78min-scehcd-s-mix-elution.ScanId;v=1;d1=4498.4498.4	controllerType=0 controllerNumber=1 scan=4498	13.0638
18545:4	1	R.GGNSNGALC[+57.021]HFPFLYNNHN[+1913.677]YTDC[+57.021]TSEGR.R	HexNAc(4)Hex(5)NeuAc(1)	C[+57]*2, N[+1914]	1280.02	4	5117.05	5116.03	1	4.4	412	Specific	458.18	359.37	359.37	7.55	198	>sp|P02751|FINC_HUMAN Fibronectin OS=Homo sapiens OX=9606 GN=FN1 PE=1 SV=4	4036	20240115_78min-scehcd-s-mix-elution.ScanId;v=1;d1=20958.20958.4	controllerType=0 controllerNumber=1 scan=20958	61.2387
04882:3	1	K.RHEEGHMLN[+1913.677]C[+57.021]TC[+57.021]FGQGR.G	HexNAc(4)Hex(5)NeuAc(1)	C[+57]*2, N[+1914]	1335.2	3	4003.59	4002.57	1	5.5	534	Specific	487.5	292.7	210.18	6.21	198	>sp|P02751|FINC_HUMAN Fibronectin OS=Homo sapiens OX=9606 GN=FN1 PE=1 SV=4	4036	20240115_78min-scehcd-s-mix-elution.ScanId;v=1;d1=5503.5503.3	controllerType=0 controllerNumber=1 scan=5503	15.445
19629:4	1	R.GGNSN[+0.984]GALC[+57.021]HFPFLYNNHN[+1913.677]YTDC[+57.021]TSEGR.R	HexNAc(4)Hex(5)NeuAc(1)	C[+57]*2, N[+1][+1914]	1280.27	4	5118.04	5117.01	1	5.1	412	Specific	510.55	374.4	20.73	8.06	198	>sp|P02751|FINC_HUMAN Fibronectin OS=Homo sapiens OX=9606 GN=FN1 PE=1 SV=4	4036	20240115_78min-scehcd-s-mix-elution.ScanId;v=1;d1=22188.22188.4	controllerType=0 controllerNumber=1 scan=22188	65.0106
18454:4	1	R.GGNSNGALC[+57.021]HFPFLYNNHN[+1913.677]YTDC[+57.021]TSEGR.R	HexNAc(4)Hex(5)NeuAc(1)	C[+57]*2, N[+1914]	1280.02	4	5117.05	5116.03	1	3.7	412	Specific	525.73	416.52	416.52	9.53	198	>sp|P02751|FINC_HUMAN Fibronectin OS=Homo sapiens OX=9606 GN=FN1 PE=1 SV=4	4036	20240115_78min-scehcd-s-mix-elution.ScanId;v=1;d1=20855.20855.4	controllerType=0 controllerNumber=1 scan=20855	60.9229
19397:4	1	R.GGNSN[+0.984]GALC[+57.021]HFPFLYNNHN[+1913.677]YTDC[+57.021]TSEGR.R	HexNAc(4)Hex(5)NeuAc(1)	C[+57]*2, N[+1][+1914]	1280.26	4	5118.03	5117.01	1	4.2	412	Specific	528.81	416.67	8.56	9.53	198	>sp|P02751|FINC_HUMAN Fibronectin OS=Homo sapiens OX=9606 GN=FN1 PE=1 SV=4	4036	20240115_78min-scehcd-s-mix-elution.ScanId;v=1;d1=21926.21926.4	controllerType=0 controllerNumber=1 scan=21926	64.2398
04951:4	1	K.RHEEGHMLN[+1913.677]C[+57.021]TC[+57.021]FGQGR.G	HexNAc(4)Hex(5)NeuAc(1)	C[+57]*2, N[+1914]	1001.65	4	4003.58	4002.57	1	3.4	534	Specific	545.53	424.8	315.03	9.05	198	>sp|P02751|FINC_HUMAN Fibronectin OS=Homo sapiens OX=9606 GN=FN1 PE=1 SV=4	4036	20240115_78min-scehcd-s-mix-elution.ScanId;v=1;d1=5580.5580.4	controllerType=0 controllerNumber=1 scan=5580	15.6482
21931:3	1	K.LDAPTNLQFVN[+1913.677]ETDSTVLVR.W	HexNAc(4)Hex(5)NeuAc(1)	N[+1914]	1382.96	3	4146.85	4145.83	1	5	997	Specific	545.89	423.39	423.39	8.86	198	>sp|P02751|FINC_HUMAN Fibronectin OS=Homo sapiens OX=9606 GN=FN1 PE=1 SV=4	4036	20240115_78min-scehcd-s-mix-elution.ScanId;v=1;d1=24738.24738.3	controllerType=0 controllerNumber=1 scan=24738	71.2765
19489:4	1	R.GGNSN[+0.984]GALC[+57.021]HFPFLYNNHN[+1913.677]YTDC[+57.021]TSEGR.R	HexNAc(4)Hex(5)NeuAc(1)	C[+57]*2, N[+1][+1914]	1280.26	4	5118.04	5117.01	1	4.7	412	Specific	549.79	440.53	6.37	9.9	198	>sp|P02751|FINC_HUMAN Fibronectin OS=Homo sapiens OX=9606 GN=FN1 PE=1 SV=4	4036	20240115_78min-scehcd-s-mix-elution.ScanId;v=1;d1=22030.22030.4	controllerType=0 controllerNumber=1 scan=22030	64.5521
19304:4	1	R.GGNSN[+0.984]GALC[+57.021]HFPFLYNNHN[+1913.677]YTDC[+57.021]TSEGR.R	HexNAc(4)Hex(5)NeuAc(1)	C[+57]*2, N[+1][+1914]	1280.27	4	5118.04	5117.01	1	5.6	412	Specific	555.76	440.01	6.54	9.72	198	>sp|P02751|FINC_HUMAN Fibronectin OS=Homo sapiens OX=9606 GN=FN1 PE=1 SV=4	4036	20240115_78min-scehcd-s-mix-elution.ScanId;v=1;d1=21819.21819.4	controllerType=0 controllerNumber=1 scan=21819	63.8727
19792:4	1	R.GGNSN[+0.984]GALC[+57.021]HFPFLYNNHN[+1913.677]YTDC[+57.021]TSEGR.R	HexNAc(4)Hex(5)NeuAc(1)	C[+57]*2, N[+1][+1914]	1280.26	4	5118.03	5117.01	1	2.7	412	Specific	558.42	438.23	12.19	9.83	198	>sp|P02751|FINC_HUMAN Fibronectin OS=Homo sapiens OX=9606 GN=FN1 PE=1 SV=4	4036	20240115_78min-scehcd-s-mix-elution.ScanId;v=1;d1=22371.22371.4	controllerType=0 controllerNumber=1 scan=22371	65.5182
04853:4	1	K.RHEEGHMLN[+1913.677]C[+57.021]TC[+57.021]FGQGR.G	HexNAc(4)Hex(5)NeuAc(1)	C[+57]*2, N[+1914]	1001.65	4	4003.59	4002.57	1	3.9	534	Specific	568.28	469.16	337.47	9.08	198	>sp|P02751|FINC_HUMAN Fibronectin OS=Homo sapiens OX=9606 GN=FN1 PE=1 SV=4	4036	20240115_78min-scehcd-s-mix-elution.ScanId;v=1;d1=5470.5470.4	controllerType=0 controllerNumber=1 scan=5470	15.3485
19973:4	1	R.GGNSN[+0.984]GALC[+57.021]HFPFLYNNHN[+1913.677]YTDC[+57.021]TSEGR.R	HexNAc(4)Hex(5)NeuAc(1)	C[+57]*2, N[+1][+1914]	1280.26	4	5118.03	5117.01	1	3.1	412	Specific	570.27	450.53	0	9.87	198	>sp|P02751|FINC_HUMAN Fibronectin OS=Homo sapiens OX=9606 GN=FN1 PE=1 SV=4	4036	20240115_78min-scehcd-s-mix-elution.ScanId;v=1;d1=22574.22574.4	controllerType=0 controllerNumber=1 scan=22574	66.0826
04887:5	1	K.RHEEGHMLN[+1913.677]C[+57.021]TC[+57.021]FGQGR.G	HexNAc(4)Hex(5)NeuAc(1)	C[+57]*2, N[+1914]	801.524	5	4003.59	4002.57	1	4.3	534	Specific	578.05	360.18	360.18	8.06	198	>sp|P02751|FINC_HUMAN Fibronectin OS=Homo sapiens OX=9606 GN=FN1 PE=1 SV=4	4036	20240115_78min-scehcd-s-mix-elution.ScanId;v=1;d1=5508.5508.5	controllerType=0 controllerNumber=1 scan=5508	15.4513
19718:4	1	R.GGNSN[+0.984]GALC[+57.021]HFPFLYNNHN[+1913.677]YTDC[+57.021]TSEGR.R	HexNAc(4)Hex(5)NeuAc(1)	C[+57]*2, N[+1][+1914]	1280.26	4	5118.04	5117.01	1	4.5	412	Specific	578.94	501	24.44	9.94	198	>sp|P02751|FINC_HUMAN Fibronectin OS=Homo sapiens OX=9606 GN=FN1 PE=1 SV=4	4036	20240115_78min-scehcd-s-mix-elution.ScanId;v=1;d1=22288.22288.4	controllerType=0 controllerNumber=1 scan=22288	65.2813
19322:4	1	R.GGN[+0.984]SNGALC[+57.021]HFPFLYNNHN[+1913.677]YTDC[+57.021]TSEGR.R	HexNAc(4)Hex(5)NeuAc(1)	C[+57]*2, N[+1][+1914]	1280.26	4	5118.03	5117.01	1	3.9	412	Specific	580.19	455.92	0	11.23	198	>sp|P02751|FINC_HUMAN Fibronectin OS=Homo sapiens OX=9606 GN=FN1 PE=1 SV=4	4036	20240115_78min-scehcd-s-mix-elution.ScanId;v=1;d1=21840.21840.4	controllerType=0 controllerNumber=1 scan=21840	63.9349
19663:5	1	R.GGNSN[+0.984]GALC[+57.021]HFPFLYNNHN[+1913.677]YTDC[+57.021]TSEGR.R	HexNAc(4)Hex(5)NeuAc(1)	C[+57]*2, N[+1][+1914]	1024.21	5	5117.02	5117.01	0	2.2	412	Specific	586.32	401.49	24.58	10.88	198	>sp|P02751|FINC_HUMAN Fibronectin OS=Homo sapiens OX=9606 GN=FN1 PE=1 SV=4	4036	20240115_78min-scehcd-s-mix-elution.ScanId;v=1;d1=22226.22226.5	controllerType=0 controllerNumber=1 scan=22226	65.1172
19621:4	1	R.GGNSN[+0.984]GALC[+57.021]HFPFLYNNHN[+1913.677]YTDC[+57.021]TSEGR.R	HexNAc(4)Hex(5)NeuAc(1)	C[+57]*2, N[+1][+1914]	1280.27	4	5118.04	5117.01	1	5.2	412	Specific	597.03	503.37	20.47	11.24	198	>sp|P02751|FINC_HUMAN Fibronectin OS=Homo sapiens OX=9606 GN=FN1 PE=1 SV=4	4036	20240115_78min-scehcd-s-mix-elution.ScanId;v=1;d1=22179.22179.4	controllerType=0 controllerNumber=1 scan=22179	64.9725
20831:4	1	R.DQC[+57.021]IVDDITYNVN[+1913.677]DTFHK.R	HexNAc(4)Hex(5)NeuAc(1)	C[+57], N[+1914]	1028.68	4	4111.69	4110.66	1	4.6	516	Specific	600.73	560.2	560.2	11.32	198	>sp|P02751|FINC_HUMAN Fibronectin OS=Homo sapiens OX=9606 GN=FN1 PE=1 SV=4	4036	20240115_78min-scehcd-s-mix-elution.ScanId;v=1;d1=23524.23524.4	controllerType=0 controllerNumber=1 scan=23524	68.412
20828:3	1	R.DQC[+57.021]IVDDITYNVN[+1913.677]DTFHK.R	HexNAc(4)Hex(5)NeuAc(1)	C[+57], N[+1914]	1371.23	3	4111.69	4110.66	1	5.5	516	Specific	603.64	518.19	518.19	11.88	198	>sp|P02751|FINC_HUMAN Fibronectin OS=Homo sapiens OX=9606 GN=FN1 PE=1 SV=4	4036	20240115_78min-scehcd-s-mix-elution.ScanId;v=1;d1=23521.23521.3	controllerType=0 controllerNumber=1 scan=23521	68.4071
18537:4	1	R.GGNSNGALC[+57.021]HFPFLYNNHN[+1913.677]YTDC[+57.021]TSEGR.R	HexNAc(4)Hex(5)NeuAc(1)	C[+57]*2, N[+1914]	1280.02	4	5117.05	5116.03	1	4.5	412	Specific	630.65	538.77	538.77	12.39	198	>sp|P02751|FINC_HUMAN Fibronectin OS=Homo sapiens OX=9606 GN=FN1 PE=1 SV=4	4036	20240115_78min-scehcd-s-mix-elution.ScanId;v=1;d1=20949.20949.4	controllerType=0 controllerNumber=1 scan=20949	61.2011
19966:4	1	R.GGNSN[+0.984]GALC[+57.021]HFPFLYNNHN[+1913.677]YTDC[+57.021]TSEGR.R	HexNAc(4)Hex(5)NeuAc(1)	C[+57]*2, N[+1][+1914]	1280.26	4	5118.03	5117.01	1	4.1	412	Specific	657.51	536.21	4.27	13.23	198	>sp|P02751|FINC_HUMAN Fibronectin OS=Homo sapiens OX=9606 GN=FN1 PE=1 SV=4	4036	20240115_78min-scehcd-s-mix-elution.ScanId;v=1;d1=22566.22566.4	controllerType=0 controllerNumber=1 scan=22566	66.0541
18448:4	1	R.GGNSNGALC[+57.021]HFPFLYNNHN[+1913.677]YTDC[+57.021]TSEGR.R	HexNAc(4)Hex(5)NeuAc(1)	C[+57]*2, N[+1914]	1280.02	4	5117.05	5116.03	1	5	412	Specific	662.05	559.13	559.13	13.24	198	>sp|P02751|FINC_HUMAN Fibronectin OS=Homo sapiens OX=9606 GN=FN1 PE=1 SV=4	4036	20240115_78min-scehcd-s-mix-elution.ScanId;v=1;d1=20848.20848.4	controllerType=0 controllerNumber=1 scan=20848	60.8931
19612:4	1	R.GGNSN[+0.984]GALC[+57.021]HFPFLYNNHN[+1913.677]YTDC[+57.021]TSEGR.R	HexNAc(4)Hex(5)NeuAc(1)	C[+57]*2, N[+1][+1914]	1280.27	4	5118.04	5117.01	1	5.5	412	Specific	683.2	525.08	23.61	13.24	198	>sp|P02751|FINC_HUMAN Fibronectin OS=Homo sapiens OX=9606 GN=FN1 PE=1 SV=4	4036	20240115_78min-scehcd-s-mix-elution.ScanId;v=1;d1=22168.22168.4	controllerType=0 controllerNumber=1 scan=22168	64.951
04862:4	1	K.RHEEGHMLN[+1913.677]C[+57.021]TC[+57.021]FGQGR.G	HexNAc(4)Hex(5)NeuAc(1)	C[+57]*2, N[+1914]	1001.65	4	4003.59	4002.57	1	4	534	Specific	794.07	475.87	190.64	14.53	198	>sp|P02751|FINC_HUMAN Fibronectin OS=Homo sapiens OX=9606 GN=FN1 PE=1 SV=4	4036	20240115_78min-scehcd-s-mix-elution.ScanId;v=1;d1=5480.5480.4	controllerType=0 controllerNumber=1 scan=5480	15.3801
23284:5	1	R.ITTTPTN[+0.984]GQQGNSLEEVVHADQSSC[+57.021]TFDNLSPGLEYN[+1913.677]VSVYTVK.D	HexNAc(4)Hex(5)NeuAc(1)	C[+57], N[+1][+1914]	1344	5	6715.95	6714.92	1	3.7	1208	Specific	958.88	898.54	152.48	17.7	198	>sp|P02751|FINC_HUMAN Fibronectin OS=Homo sapiens OX=9606 GN=FN1 PE=1 SV=4	4036	20240115_78min-scehcd-s-mix-elution.ScanId;v=1;d1=26228.26228.5	controllerType=0 controllerNumber=1 scan=26228	74.7276
23210:5	1	R.ITTTPTN[+0.984]GQQGNSLEEVVHADQSSC[+57.021]TFDNLSPGLEYN[+1913.677]VSVYTVK.D	HexNAc(4)Hex(5)NeuAc(1)	C[+57], N[+1][+1914]	1343.79	5	6714.94	6714.92	0	3.3	1208	Specific	1086.65	979.83	92.9	19.7	198	>sp|P02751|FINC_HUMAN Fibronectin OS=Homo sapiens OX=9606 GN=FN1 PE=1 SV=4	4036	20240115_78min-scehcd-s-mix-elution.ScanId;v=1;d1=26146.26146.3	controllerType=0 controllerNumber=1 scan=26146	74.5496
20791:4	1	R.DQC[+57.021]IVDDITYNVN[+2059.735]DTFHK.R	HexNAc(4)Hex(5)Fuc(1)NeuAc(1)	C[+57], N[+2060]	1065.19	4	4257.74	4256.72	1	4.5	516	Specific	338.43	338.43	338.43	5.41	198	>sp|P02751|FINC_HUMAN Fibronectin OS=Homo sapiens OX=9606 GN=FN1 PE=1 SV=4	4036	20240115_78min-scehcd-s-mix-elution.ScanId;v=1;d1=23480.23480.4	controllerType=0 controllerNumber=1 scan=23480	68.3053
04482:3	1	R.HEEGHM[+15.995]LN[+2059.735]C[+57.021]TC[+57.021]FGQGR.G	HexNAc(4)Hex(5)Fuc(1)NeuAc(1)	C[+57]*2, M[+16], N[+2060]	1336.85	3	4008.54	4008.52	0	3.9	535	Specific	349.45	307.9	201.76	5.74	198	>sp|P02751|FINC_HUMAN Fibronectin OS=Homo sapiens OX=9606 GN=FN1 PE=1 SV=4	4036	20240115_78min-scehcd-s-mix-elution.ScanId;v=1;d1=5059.5059.3	controllerType=0 controllerNumber=1 scan=5059	14.3262
19470:4	1	R.GGNSN[+0.984]GALC[+57.021]HFPFLYNNHN[+2059.735]YTDC[+57.021]TSEGR.R	HexNAc(4)Hex(5)Fuc(1)NeuAc(1)	C[+57]*2, N[+1][+2060]	1316.53	4	5263.09	5263.07	0	5.1	412	Specific	380.05	307.64	0.82	6.66	198	>sp|P02751|FINC_HUMAN Fibronectin OS=Homo sapiens OX=9606 GN=FN1 PE=1 SV=4	4036	20240115_78min-scehcd-s-mix-elution.ScanId;v=1;d1=22008.22008.4	controllerType=0 controllerNumber=1 scan=22008	64.4837
04468:3	1	R.HEEGHM[+15.995]LN[+2059.735]C[+57.021]TC[+57.021]FGQGR.G	HexNAc(4)Hex(5)Fuc(1)NeuAc(1)	C[+57]*2, M[+16], N[+2060]	1337.18	3	4009.54	4008.52	1	4.3	535	Specific	400.82	268.06	128.05	6.14	198	>sp|P02751|FINC_HUMAN Fibronectin OS=Homo sapiens OX=9606 GN=FN1 PE=1 SV=4	4036	20240115_78min-scehcd-s-mix-elution.ScanId;v=1;d1=5044.5044.3	controllerType=0 controllerNumber=1 scan=5044	14.2944
20950:4	1	R.GGNSN[+0.984]GALC[+57.021]HFPFLYNNHN[+2059.735]YTDC[+57.021]TSEGR.R	HexNAc(4)Hex(5)Fuc(1)NeuAc(1)	C[+57]*2, N[+1][+2060]	1316.27	4	5262.08	5263.07	-1	2.3	412	Specific	401.04	335.22	6.14	7.11	198	>sp|P02751|FINC_HUMAN Fibronectin OS=Homo sapiens OX=9606 GN=FN1 PE=1 SV=4	4036	20240115_78min-scehcd-s-mix-elution.ScanId;v=1;d1=23655.23655.4	controllerType=0 controllerNumber=1 scan=23655	68.7169
18483:4	1	R.GGNSNGALC[+57.021]HFPFLYNNHN[+2059.735]YTDC[+57.021]TSEGR.R	HexNAc(4)Hex(5)Fuc(1)NeuAc(1)	C[+57]*2, N[+2060]	1316.53	4	5263.11	5262.08	1	4.6	412	Specific	435.11	424.45	424.45	9.13	198	>sp|P02751|FINC_HUMAN Fibronectin OS=Homo sapiens OX=9606 GN=FN1 PE=1 SV=4	4036	20240115_78min-scehcd-s-mix-elution.ScanId;v=1;d1=20888.20888.4	controllerType=0 controllerNumber=1 scan=20888	61.0287
20732:4	1	R.GGNSN[+0.984]GALC[+57.021]HFPFLYNNHN[+2059.735]YTDC[+57.021]TSEGR.R	HexNAc(4)Hex(5)Fuc(1)NeuAc(1)	C[+57]*2, N[+1][+2060]	1316.52	4	5263.07	5263.07	0	0.9	412	Specific	464.87	342.33	0	8.78	198	>sp|P02751|FINC_HUMAN Fibronectin OS=Homo sapiens OX=9606 GN=FN1 PE=1 SV=4	4036	20240115_78min-scehcd-s-mix-elution.ScanId;v=1;d1=23415.23415.4	controllerType=0 controllerNumber=1 scan=23415	68.154
21659:4	1	R.DQC[+57.021]IVDDITYNVN[+2059.735]DTFHK.R	HexNAc(4)Hex(5)Fuc(1)NeuAc(1)	C[+57], N[+2060]	1064.94	4	4256.72	4256.72	0	-0.4	516	Specific	470.4	404.17	131.35	9.27	198	>sp|P02751|FINC_HUMAN Fibronectin OS=Homo sapiens OX=9606 GN=FN1 PE=1 SV=4	4036	20240115_78min-scehcd-s-mix-elution.ScanId;v=1;d1=24438.24438.4	controllerType=0 controllerNumber=1 scan=24438	70.5755
04846:3	1	K.RHEEGHMLN[+2059.735]C[+57.021]TC[+57.021]FGQGR.G	HexNAc(4)Hex(5)Fuc(1)NeuAc(1)	C[+57]*2, N[+2060]	1383.89	3	4149.65	4148.63	1	4	534	Specific	484.51	367.74	367.74	6.68	198	>sp|P02751|FINC_HUMAN Fibronectin OS=Homo sapiens OX=9606 GN=FN1 PE=1 SV=4	4036	20240115_78min-scehcd-s-mix-elution.ScanId;v=1;d1=5463.5463.3	controllerType=0 controllerNumber=1 scan=5463	15.3388
20764:3	1	R.DQC[+57.021]IVDDITYNVN[+2059.735]DTFHK.R	HexNAc(4)Hex(5)Fuc(1)NeuAc(1)	C[+57], N[+2060]	1419.92	3	4257.75	4256.72	1	5.2	516	Specific	490.42	399.62	399.62	8.91	198	>sp|P02751|FINC_HUMAN Fibronectin OS=Homo sapiens OX=9606 GN=FN1 PE=1 SV=4	4036	20240115_78min-scehcd-s-mix-elution.ScanId;v=1;d1=23450.23450.3	controllerType=0 controllerNumber=1 scan=23450	68.2246
19583:4	1	R.GGNSN[+0.984]GALC[+57.021]HFPFLYNNHN[+2059.735]YTDC[+57.021]TSEGR.R	HexNAc(4)Hex(5)Fuc(1)NeuAc(1)	C[+57]*2, N[+1][+2060]	1316.78	4	5264.1	5263.07	1	5.3	412	Specific	506.98	386.63	16.46	9.42	198	>sp|P02751|FINC_HUMAN Fibronectin OS=Homo sapiens OX=9606 GN=FN1 PE=1 SV=4	4036	20240115_78min-scehcd-s-mix-elution.ScanId;v=1;d1=22136.22136.4	controllerType=0 controllerNumber=1 scan=22136	64.8527
18394:4	1	R.GGNSNGALC[+57.021]HFPFLYNNHN[+2059.735]YTDC[+57.021]TSEGR.R	HexNAc(4)Hex(5)Fuc(1)NeuAc(1)	C[+57]*2, N[+2060]	1316.53	4	5263.11	5262.08	1	4.9	412	Specific	524.62	382.99	382.99	9.69	198	>sp|P02751|FINC_HUMAN Fibronectin OS=Homo sapiens OX=9606 GN=FN1 PE=1 SV=4	4036	20240115_78min-scehcd-s-mix-elution.ScanId;v=1;d1=20787.20787.4	controllerType=0 controllerNumber=1 scan=20787	60.7175
19677:4	1	R.GGNSN[+0.984]GALC[+57.021]HFPFLYNNHN[+2059.735]YTDC[+57.021]TSEGR.R	HexNAc(4)Hex(5)Fuc(1)NeuAc(1)	C[+57]*2, N[+1][+2060]	1316.78	4	5264.1	5263.07	1	5	412	Specific	528.61	465.38	7.63	9.54	198	>sp|P02751|FINC_HUMAN Fibronectin OS=Homo sapiens OX=9606 GN=FN1 PE=1 SV=4	4036	20240115_78min-scehcd-s-mix-elution.ScanId;v=1;d1=22242.22242.4	controllerType=0 controllerNumber=1 scan=22242	65.1673
19903:4	1	R.GGN[+0.984]SNGALC[+57.021]HFPFLYNNHN[+2059.735]YTDC[+57.021]TSEGR.R	HexNAc(4)Hex(5)Fuc(1)NeuAc(1)	C[+57]*2, N[+1][+2060]	1316.78	4	5264.1	5263.07	1	5.3	412	Specific	530.48	401.13	0	9.54	198	>sp|P02751|FINC_HUMAN Fibronectin OS=Homo sapiens OX=9606 GN=FN1 PE=1 SV=4	4036	20240115_78min-scehcd-s-mix-elution.ScanId;v=1;d1=22495.22495.4	controllerType=0 controllerNumber=1 scan=22495	65.8422
04819:4	1	K.RHEEGHMLN[+2059.735]C[+57.021]TC[+57.021]FGQGR.G	HexNAc(4)Hex(5)Fuc(1)NeuAc(1)	C[+57]*2, N[+2060]	1038.17	4	4149.65	4148.63	1	4.7	534	Specific	540.2	525.7	525.7	9.2	198	>sp|P02751|FINC_HUMAN Fibronectin OS=Homo sapiens OX=9606 GN=FN1 PE=1 SV=4	4036	20240115_78min-scehcd-s-mix-elution.ScanId;v=1;d1=5432.5432.4	controllerType=0 controllerNumber=1 scan=5432	15.2503
22632:3	1	K.LDAPTNLQFVN[+2059.735]ETDSTVLVR.W	HexNAc(4)Hex(5)Fuc(1)NeuAc(1)	N[+2060]	1431.3	3	4291.89	4291.89	0	1.4	997	Specific	544.27	366.25	191.76	8.31	198	>sp|P02751|FINC_HUMAN Fibronectin OS=Homo sapiens OX=9606 GN=FN1 PE=1 SV=4	4036	20240115_78min-scehcd-s-mix-elution.ScanId;v=1;d1=25508.25508.3	controllerType=0 controllerNumber=1 scan=25508	73.0257
21871:4	1	K.LDAPTNLQFVN[+2059.735]ETDSTVLVR.W	HexNAc(4)Hex(5)Fuc(1)NeuAc(1)	N[+2060]	1073.98	4	4292.91	4291.89	1	4.3	997	Specific	550.59	519.72	519.72	8.7	198	>sp|P02751|FINC_HUMAN Fibronectin OS=Homo sapiens OX=9606 GN=FN1 PE=1 SV=4	4036	20240115_78min-scehcd-s-mix-elution.ScanId;v=1;d1=24672.24672.4	controllerType=0 controllerNumber=1 scan=24672	71.1283
21658:3	1	R.DQC[+57.021]IVDDITYNVN[+2059.735]DTFHK.R	HexNAc(4)Hex(5)Fuc(1)NeuAc(1)	C[+57], N[+2060]	1419.58	3	4256.72	4256.72	0	0.7	516	Specific	564.74	410.97	146.82	10.83	198	>sp|P02751|FINC_HUMAN Fibronectin OS=Homo sapiens OX=9606 GN=FN1 PE=1 SV=4	4036	20240115_78min-scehcd-s-mix-elution.ScanId;v=1;d1=24437.24437.3	controllerType=0 controllerNumber=1 scan=24437	70.5732
20790:3	1	R.DQC[+57.021]IVDDITYNVN[+2059.735]DTFHK.R	HexNAc(4)Hex(5)Fuc(1)NeuAc(1)	C[+57], N[+2060]	1419.92	3	4257.75	4256.72	1	5.2	516	Specific	564.95	529.85	529.85	9.43	198	>sp|P02751|FINC_HUMAN Fibronectin OS=Homo sapiens OX=9606 GN=FN1 PE=1 SV=4	4036	20240115_78min-scehcd-s-mix-elution.ScanId;v=1;d1=23479.23479.3	controllerType=0 controllerNumber=1 scan=23479	68.303
19428:4	1	R.GGNSN[+0.984]GALC[+57.021]HFPFLYNNHN[+2059.735]YTDC[+57.021]TSEGR.R	HexNAc(4)Hex(5)Fuc(1)NeuAc(1)	C[+57]*2, N[+1][+2060]	1316.78	4	5264.09	5263.07	1	3.9	412	Specific	570.94	501.47	6	9.78	198	>sp|P02751|FINC_HUMAN Fibronectin OS=Homo sapiens OX=9606 GN=FN1 PE=1 SV=4	4036	20240115_78min-scehcd-s-mix-elution.ScanId;v=1;d1=21961.21961.4	controllerType=0 controllerNumber=1 scan=21961	64.3446
19686:4	1	R.GGNSN[+0.984]GALC[+57.021]HFPFLYNNHN[+2059.735]YTDC[+57.021]TSEGR.R	HexNAc(4)Hex(5)Fuc(1)NeuAc(1)	C[+57]*2, N[+1][+2060]	1316.78	4	5264.1	5263.07	1	4.8	412	Specific	607.2	466.63	43.41	12.39	198	>sp|P02751|FINC_HUMAN Fibronectin OS=Homo sapiens OX=9606 GN=FN1 PE=1 SV=4	4036	20240115_78min-scehcd-s-mix-elution.ScanId;v=1;d1=22252.22252.4	controllerType=0 controllerNumber=1 scan=22252	65.1837
19605:5	1	R.GGNSN[+0.984]GALC[+57.021]HFPFLYNNHN[+2059.735]YTDC[+57.021]TSEGR.R	HexNAc(4)Hex(5)Fuc(1)NeuAc(1)	C[+57]*2, N[+1][+2060]	1053.42	5	5263.09	5263.07	0	4.4	412	Specific	608.42	552.49	29.41	11.68	198	>sp|P02751|FINC_HUMAN Fibronectin OS=Homo sapiens OX=9606 GN=FN1 PE=1 SV=4	4036	20240115_78min-scehcd-s-mix-elution.ScanId;v=1;d1=22160.22160.5	controllerType=0 controllerNumber=1 scan=22160	64.9195
20573:4	1	R.GGNSN[+0.984]GALC[+57.021]HFPFLYNNHN[+2059.735]YTDC[+57.021]TSEGR.R	HexNAc(4)Hex(5)Fuc(1)NeuAc(1)	C[+57]*2, N[+1][+2060]	1316.52	4	5263.07	5263.07	0	0.9	412	Specific	608.65	419.98	6.24	13.46	198	>sp|P02751|FINC_HUMAN Fibronectin OS=Homo sapiens OX=9606 GN=FN1 PE=1 SV=4	4036	20240115_78min-scehcd-s-mix-elution.ScanId;v=1;d1=23240.23240.4	controllerType=0 controllerNumber=1 scan=23240	67.7501
19257:4	1	R.GGNSN[+0.984]GALC[+57.021]HFPFLYNNHN[+2059.735]YTDC[+57.021]TSEGR.R	HexNAc(4)Hex(5)Fuc(1)NeuAc(1)	C[+57]*2, N[+1][+2060]	1316.78	4	5264.09	5263.07	1	4.4	412	Specific	610.82	471.89	18.25	12.39	198	>sp|P02751|FINC_HUMAN Fibronectin OS=Homo sapiens OX=9606 GN=FN1 PE=1 SV=4	4036	20240115_78min-scehcd-s-mix-elution.ScanId;v=1;d1=21766.21766.4	controllerType=0 controllerNumber=1 scan=21766	63.7161
20606:4	1	R.GGNSN[+0.984]GALC[+57.021]HFPFLYNNHN[+2059.735]YTDC[+57.021]TSEGR.R	HexNAc(4)Hex(5)Fuc(1)NeuAc(1)	C[+57]*2, N[+1][+2060]	1316.52	4	5263.07	5263.07	0	-0.2	412	Specific	624.46	442.33	1.65	13.48	198	>sp|P02751|FINC_HUMAN Fibronectin OS=Homo sapiens OX=9606 GN=FN1 PE=1 SV=4	4036	20240115_78min-scehcd-s-mix-elution.ScanId;v=1;d1=23276.23276.4	controllerType=0 controllerNumber=1 scan=23276	67.8306
21869:3	1	K.LDAPTNLQFVN[+2059.735]ETDSTVLVR.W	HexNAc(4)Hex(5)Fuc(1)NeuAc(1)	N[+2060]	1431.64	3	4292.91	4291.89	1	4.7	997	Specific	631.24	590.72	590.72	11.5	198	>sp|P02751|FINC_HUMAN Fibronectin OS=Homo sapiens OX=9606 GN=FN1 PE=1 SV=4	4036	20240115_78min-scehcd-s-mix-elution.ScanId;v=1;d1=24670.24670.3	controllerType=0 controllerNumber=1 scan=24670	71.1243
19989:4	1	R.GGNSN[+0.984]GALC[+57.021]HFPFLYNNHN[+2059.735]YTDC[+57.021]TSEGR.R	HexNAc(4)Hex(5)Fuc(1)NeuAc(1)	C[+57]*2, N[+1][+2060]	1316.78	4	5264.09	5263.07	1	4	412	Specific	637.37	464.25	15.92	12.23	198	>sp|P02751|FINC_HUMAN Fibronectin OS=Homo sapiens OX=9606 GN=FN1 PE=1 SV=4	4036	20240115_78min-scehcd-s-mix-elution.ScanId;v=1;d1=22592.22592.4	controllerType=0 controllerNumber=1 scan=22592	66.1308
19925:4	1	R.GGNSN[+0.984]GALC[+57.021]HFPFLYNNHN[+2059.735]YTDC[+57.021]TSEGR.R	HexNAc(4)Hex(5)Fuc(1)NeuAc(1)	C[+57]*2, N[+1][+2060]	1316.78	4	5264.09	5263.07	1	3.9	412	Specific	642.66	507.5	21.51	12.23	198	>sp|P02751|FINC_HUMAN Fibronectin OS=Homo sapiens OX=9606 GN=FN1 PE=1 SV=4	4036	20240115_78min-scehcd-s-mix-elution.ScanId;v=1;d1=22520.22520.4	controllerType=0 controllerNumber=1 scan=22520	65.9282
18524:4	1	R.GGNSNGALC[+57.021]HFPFLYNNHN[+2059.735]YTDC[+57.021]TSEGR.R	HexNAc(4)Hex(5)Fuc(1)NeuAc(1)	C[+57]*2, N[+2060]	1316.53	4	5263.11	5262.08	1	4.8	412	Specific	664.53	557.61	557.61	13.39	198	>sp|P02751|FINC_HUMAN Fibronectin OS=Homo sapiens OX=9606 GN=FN1 PE=1 SV=4	4036	20240115_78min-scehcd-s-mix-elution.ScanId;v=1;d1=20934.20934.4	controllerType=0 controllerNumber=1 scan=20934	61.1551
19362:4	1	R.GGNSN[+0.984]GALC[+57.021]HFPFLYNNHN[+2059.735]YTDC[+57.021]TSEGR.R	HexNAc(4)Hex(5)Fuc(1)NeuAc(1)	C[+57]*2, N[+1][+2060]	1316.78	4	5264.1	5263.07	1	4.8	412	Specific	669.44	561.59	24.07	13.39	198	>sp|P02751|FINC_HUMAN Fibronectin OS=Homo sapiens OX=9606 GN=FN1 PE=1 SV=4	4036	20240115_78min-scehcd-s-mix-elution.ScanId;v=1;d1=21886.21886.4	controllerType=0 controllerNumber=1 scan=21886	64.0969
19946:4	1	R.GGNSN[+0.984]GALC[+57.021]HFPFLYNNHN[+2059.735]YTDC[+57.021]TSEGR.R	HexNAc(4)Hex(5)Fuc(1)NeuAc(1)	C[+57]*2, N[+1][+2060]	1316.78	4	5264.09	5263.07	1	4.4	412	Specific	671	512.78	18.83	13.39	198	>sp|P02751|FINC_HUMAN Fibronectin OS=Homo sapiens OX=9606 GN=FN1 PE=1 SV=4	4036	20240115_78min-scehcd-s-mix-elution.ScanId;v=1;d1=22544.22544.4	controllerType=0 controllerNumber=1 scan=22544	65.9913
19575:4	1	R.GGNSN[+0.984]GALC[+57.021]HFPFLYNNHN[+2059.735]YTDC[+57.021]TSEGR.R	HexNAc(4)Hex(5)Fuc(1)NeuAc(1)	C[+57]*2, N[+1][+2060]	1316.78	4	5264.1	5263.07	1	5.1	412	Specific	674.16	591.37	25.8	13.24	198	>sp|P02751|FINC_HUMAN Fibronectin OS=Homo sapiens OX=9606 GN=FN1 PE=1 SV=4	4036	20240115_78min-scehcd-s-mix-elution.ScanId;v=1;d1=22127.22127.4	controllerType=0 controllerNumber=1 scan=22127	64.8168
19294:4	1	R.GGNSN[+0.984]GALC[+57.021]HFPFLYNNHN[+2059.735]YTDC[+57.021]TSEGR.R	HexNAc(4)Hex(5)Fuc(1)NeuAc(1)	C[+57]*2, N[+1][+2060]	1316.78	4	5264.1	5263.07	1	4.7	412	Specific	680.99	553.33	19.28	13.39	198	>sp|P02751|FINC_HUMAN Fibronectin OS=Homo sapiens OX=9606 GN=FN1 PE=1 SV=4	4036	20240115_78min-scehcd-s-mix-elution.ScanId;v=1;d1=21808.21808.4	controllerType=0 controllerNumber=1 scan=21808	63.8315
21220:4	1	R.GGN[+0.984]SNGALC[+57.021]HFPFLYNNHN[+2059.735]YTDC[+57.021]TSEGR.R	HexNAc(4)Hex(5)Fuc(1)NeuAc(1)	C[+57]*2, N[+1][+2060]	1316.77	4	5264.06	5263.07	1	-2	412	Specific	690.32	527.96	0	13.42	198	>sp|P02751|FINC_HUMAN Fibronectin OS=Homo sapiens OX=9606 GN=FN1 PE=1 SV=4	4036	20240115_78min-scehcd-s-mix-elution.ScanId;v=1;d1=23953.23953.4	controllerType=0 controllerNumber=1 scan=23953	69.4264
20066:4	1	R.GGNSNGALC[+57.021]HFPFLYNNHN[+2059.735]YTDC[+57.021]TSEGR.R	HexNAc(4)Hex(5)Fuc(1)NeuAc(1)	C[+57]*2, N[+2060]	1316.53	4	5263.09	5262.08	1	0.1	412	Specific	696.41	515.75	46.81	14.48	198	>sp|P02751|FINC_HUMAN Fibronectin OS=Homo sapiens OX=9606 GN=FN1 PE=1 SV=4	4036	20240115_78min-scehcd-s-mix-elution.ScanId;v=1;d1=22678.22678.4	controllerType=0 controllerNumber=1 scan=22678	66.3537
18432:4	1	R.GGNSNGALC[+57.021]HFPFLYNNHN[+2059.735]YTDC[+57.021]TSEGR.R	HexNAc(4)Hex(5)Fuc(1)NeuAc(1)	C[+57]*2, N[+2060]	1316.53	4	5263.11	5262.08	1	5	412	Specific	725.97	618.75	618.75	14.39	198	>sp|P02751|FINC_HUMAN Fibronectin OS=Homo sapiens OX=9606 GN=FN1 PE=1 SV=4	4036	20240115_78min-scehcd-s-mix-elution.ScanId;v=1;d1=20830.20830.4	controllerType=0 controllerNumber=1 scan=20830	60.8363
18360:4	1	R.GGNSNGALC[+57.021]HFPFLYNNHN[+2059.735]YTDC[+57.021]TSEGR.R	HexNAc(4)Hex(5)Fuc(1)NeuAc(1)	C[+57]*2, N[+2060]	1316.53	4	5263.12	5262.08	1	5.7	412	Specific	734.7	626.94	626.94	14.21	198	>sp|P02751|FINC_HUMAN Fibronectin OS=Homo sapiens OX=9606 GN=FN1 PE=1 SV=4	4036	20240115_78min-scehcd-s-mix-elution.ScanId;v=1;d1=20748.20748.4	controllerType=0 controllerNumber=1 scan=20748	60.5946
04822:4	1	K.RHEEGHMLN[+2059.735]C[+57.021]TC[+57.021]FGQGR.G	HexNAc(4)Hex(5)Fuc(1)NeuAc(1)	C[+57]*2, N[+2060]	1038.17	4	4149.65	4148.63	1	4.4	534	Specific	874.39	713.58	713.58	16.69	198	>sp|P02751|FINC_HUMAN Fibronectin OS=Homo sapiens OX=9606 GN=FN1 PE=1 SV=4	4036	20240115_78min-scehcd-s-mix-elution.ScanId;v=1;d1=5436.5436.4	controllerType=0 controllerNumber=1 scan=5436	15.2589
23249:5	1	R.ITTTPTN[+0.984]GQQGNSLEEVVHADQSSC[+57.021]TFDNLSPGLEYN[+2059.735]VSVYTVK.D	HexNAc(4)Hex(5)Fuc(1)NeuAc(1)	C[+57], N[+1][+2060]	1373.21	5	6862.01	6860.98	1	3.8	1208	Specific	1219.63	324.03	216.17	20.96	198	>sp|P02751|FINC_HUMAN Fibronectin OS=Homo sapiens OX=9606 GN=FN1 PE=1 SV=4	4036	20240115_78min-scehcd-s-mix-elution.ScanId;v=1;d1=26189.26189.5	controllerType=0 controllerNumber=1 scan=26189	74.6416
04582:4	1	R.HEEGHM[+15.995]LN[+1768.640]C[+57.021]TC[+57.021]FGQGR.G	HexNAc(4)Hex(5)Fuc(1)	C[+57]*2, M[+16], N[+1769]	930.114	4	3717.43	3717.42	0	2.3	535	Specific	323.66	215.55	161.51	5.84	198	>sp|P02751|FINC_HUMAN Fibronectin OS=Homo sapiens OX=9606 GN=FN1 PE=1 SV=4	4036	20240115_78min-scehcd-s-mix-elution.ScanId;v=1;d1=5169.5169.4	controllerType=0 controllerNumber=1 scan=5169	14.5773
20928:4	1	R.DQC[+57.021]IVDDITYNVN[+1768.640]DTFHK.R	HexNAc(4)Hex(5)Fuc(1)	C[+57], N[+1769]	992.162	4	3965.63	3965.63	0	0	516	Specific	368.66	339.27	339.27	6.81	198	>sp|P02751|FINC_HUMAN Fibronectin OS=Homo sapiens OX=9606 GN=FN1 PE=1 SV=4	4036	20240115_78min-scehcd-s-mix-elution.ScanId;v=1;d1=23631.23631.4	controllerType=0 controllerNumber=1 scan=23631	68.6637
20208:4	1	R.GGNSN[+0.984]GALC[+57.021]HFPFLYNNHN[+1768.640]YTDC[+57.021]TSEGR.R	HexNAc(4)Hex(5)Fuc(1)	C[+57]*2, N[+1][+1769]	1244	4	4972.96	4971.97	1	-2.3	412	Specific	419.89	353.08	0	7.05	198	>sp|P02751|FINC_HUMAN Fibronectin OS=Homo sapiens OX=9606 GN=FN1 PE=1 SV=4	4036	20240115_78min-scehcd-s-mix-elution.ScanId;v=1;d1=22837.22837.4	controllerType=0 controllerNumber=1 scan=22837	66.7931
20332:4	1	R.GGNSN[+0.984]GALC[+57.021]HFPFLYNNHN[+1768.640]YTDC[+57.021]TSEGR.R	HexNAc(4)Hex(5)Fuc(1)	C[+57]*2, N[+1][+1769]	1243.99	4	4972.96	4971.97	1	-4.1	412	Specific	427.41	339.02	5.24	6.92	198	>sp|P02751|FINC_HUMAN Fibronectin OS=Homo sapiens OX=9606 GN=FN1 PE=1 SV=4	4036	20240115_78min-scehcd-s-mix-elution.ScanId;v=1;d1=22974.22974.6	controllerType=0 controllerNumber=1 scan=22974	67.1183
19566:4	1	R.GGN[+0.984]SNGALC[+57.021]HFPFLYNNHN[+1768.640]YTDC[+57.021]TSEGR.R	HexNAc(4)Hex(5)Fuc(1)	C[+57]*2, N[+1][+1769]	1243.75	4	4971.98	4971.97	0	2.3	412	Specific	455.54	345.01	0	7.75	198	>sp|P02751|FINC_HUMAN Fibronectin OS=Homo sapiens OX=9606 GN=FN1 PE=1 SV=4	4036	20240115_78min-scehcd-s-mix-elution.ScanId;v=1;d1=22116.22116.4	controllerType=0 controllerNumber=1 scan=22116	64.7948
20449:4	1	R.GGNSN[+0.984]GALC[+57.021]HFPFLYNNHN[+1768.640]YTDC[+57.021]TSEGR.R	HexNAc(4)Hex(5)Fuc(1)	C[+57]*2, N[+1][+1769]	1244	4	4972.96	4971.97	1	-2.8	412	Specific	475.99	401.98	17.74	8.96	198	>sp|P02751|FINC_HUMAN Fibronectin OS=Homo sapiens OX=9606 GN=FN1 PE=1 SV=4	4036	20240115_78min-scehcd-s-mix-elution.ScanId;v=1;d1=23103.23103.4	controllerType=0 controllerNumber=1 scan=23103	67.412
06001:3	1	R.HEEGHMLN[+1768.640]C[+57.021]TC[+57.021]FGQGR.G	HexNAc(4)Hex(5)Fuc(1)	C[+57]*2, N[+1769]	1234.48	3	3701.43	3701.43	0	1	535	Specific	508.54	400.17	400.17	9.92	198	>sp|P02751|FINC_HUMAN Fibronectin OS=Homo sapiens OX=9606 GN=FN1 PE=1 SV=4	4036	20240115_78min-scehcd-s-mix-elution.ScanId;v=1;d1=6749.6749.3	controllerType=0 controllerNumber=1 scan=6749	18.64
04950:5	1	K.RHEEGHMLN[+1768.640]C[+57.021]TC[+57.021]FGQGR.G	HexNAc(4)Hex(5)Fuc(1)	C[+57]*2, N[+1769]	772.312	5	3857.53	3857.53	0	-0.2	534	Specific	522.84	361.55	361.55	9.06	198	>sp|P02751|FINC_HUMAN Fibronectin OS=Homo sapiens OX=9606 GN=FN1 PE=1 SV=4	4036	20240115_78min-scehcd-s-mix-elution.ScanId;v=1;d1=5579.5579.5	controllerType=0 controllerNumber=1 scan=5579	15.6459
04959:4	1	K.RHEEGHM[+15.995]LN[+1768.640]C[+57.021]TC[+57.021]FGQGR.G	HexNAc(4)Hex(5)Fuc(1)	C[+57]*2, M[+16], N[+1769]	969.135	4	3873.52	3873.53	0	-1.3	534	Specific	527.24	401.38	76.02	9.47	198	>sp|P02751|FINC_HUMAN Fibronectin OS=Homo sapiens OX=9606 GN=FN1 PE=1 SV=4	4036	20240115_78min-scehcd-s-mix-elution.ScanId;v=1;d1=5588.5588.4	controllerType=0 controllerNumber=1 scan=5588	15.6594
19422:4	1	R.GGNSN[+0.984]GALC[+57.021]HFPFLYNNHN[+1768.640]YTDC[+57.021]TSEGR.R	HexNAc(4)Hex(5)Fuc(1)	C[+57]*2, N[+1][+1769]	1243.75	4	4971.98	4971.97	0	2.1	412	Specific	543.16	386.84	18.91	10.1	198	>sp|P02751|FINC_HUMAN Fibronectin OS=Homo sapiens OX=9606 GN=FN1 PE=1 SV=4	4036	20240115_78min-scehcd-s-mix-elution.ScanId;v=1;d1=21954.21954.4	controllerType=0 controllerNumber=1 scan=21954	64.3172
20091:4	1	R.GGNSN[+0.984]GALC[+57.021]HFPFLYNNHN[+1768.640]YTDC[+57.021]TSEGR.R	HexNAc(4)Hex(5)Fuc(1)	C[+57]*2, N[+1][+1769]	1243.75	4	4971.97	4971.97	0	-0.5	412	Specific	581.43	481.14	9.21	12.22	198	>sp|P02751|FINC_HUMAN Fibronectin OS=Homo sapiens OX=9606 GN=FN1 PE=1 SV=4	4036	20240115_78min-scehcd-s-mix-elution.ScanId;v=1;d1=22706.22706.4	controllerType=0 controllerNumber=1 scan=22706	66.4334
19855:4	1	R.GGNSN[+0.984]GALC[+57.021]HFPFLYNNHN[+1768.640]YTDC[+57.021]TSEGR.R	HexNAc(4)Hex(5)Fuc(1)	C[+57]*2, N[+1][+1769]	1243.75	4	4971.98	4971.97	0	2.2	412	Specific	588.77	480.28	5.06	11.59	198	>sp|P02751|FINC_HUMAN Fibronectin OS=Homo sapiens OX=9606 GN=FN1 PE=1 SV=4	4036	20240115_78min-scehcd-s-mix-elution.ScanId;v=1;d1=22441.22441.4	controllerType=0 controllerNumber=1 scan=22441	65.7024
20439:4	1	R.GGNSN[+0.984]GALC[+57.021]HFPFLYNNHN[+1768.640]YTDC[+57.021]TSEGR.R	HexNAc(4)Hex(5)Fuc(1)	C[+57]*2, N[+1][+1769]	1243.99	4	4972.96	4971.97	1	-3.8	412	Specific	591.32	403.7	16.16	10.92	198	>sp|P02751|FINC_HUMAN Fibronectin OS=Homo sapiens OX=9606 GN=FN1 PE=1 SV=4	4036	20240115_78min-scehcd-s-mix-elution.ScanId;v=1;d1=23092.23092.4	controllerType=0 controllerNumber=1 scan=23092	67.3984
18606:4	1	R.GGNSNGALC[+57.021]HFPFLYNNHN[+1768.640]YTDC[+57.021]TSEGR.R	HexNAc(4)Hex(5)Fuc(1)	C[+57]*2, N[+1769]	1243.5	4	4970.99	4970.99	0	1.1	412	Specific	597.63	376.44	208.63	11.09	198	>sp|P02751|FINC_HUMAN Fibronectin OS=Homo sapiens OX=9606 GN=FN1 PE=1 SV=4	4036	20240115_78min-scehcd-s-mix-elution.ScanId;v=1;d1=21027.21027.4	controllerType=0 controllerNumber=1 scan=21027	61.4513
19758:4	1	R.GGNSN[+0.984]GALC[+57.021]HFPFLYNNHN[+1768.640]YTDC[+57.021]TSEGR.R	HexNAc(4)Hex(5)Fuc(1)	C[+57]*2, N[+1][+1769]	1243.75	4	4971.98	4971.97	0	1.3	412	Specific	609.75	544.58	20.61	13.46	198	>sp|P02751|FINC_HUMAN Fibronectin OS=Homo sapiens OX=9606 GN=FN1 PE=1 SV=4	4036	20240115_78min-scehcd-s-mix-elution.ScanId;v=1;d1=22333.22333.4	controllerType=0 controllerNumber=1 scan=22333	65.417
04566:3	1	R.HEEGHM[+15.995]LN[+1768.640]C[+57.021]TC[+57.021]FGQGR.G	HexNAc(4)Hex(5)Fuc(1)	C[+57]*2, M[+16], N[+1769]	1239.81	3	3717.43	3717.42	0	1.3	535	Specific	612.93	467.76	168.99	12.74	198	>sp|P02751|FINC_HUMAN Fibronectin OS=Homo sapiens OX=9606 GN=FN1 PE=1 SV=4	4036	20240115_78min-scehcd-s-mix-elution.ScanId;v=1;d1=5151.5151.3	controllerType=0 controllerNumber=1 scan=5151	14.5312
19488:4	1	R.GGNSN[+0.984]GALC[+57.021]HFPFLYNNHN[+1768.640]YTDC[+57.021]TSEGR.R	HexNAc(4)Hex(5)Fuc(1)	C[+57]*2, N[+1][+1769]	1243.75	4	4971.98	4971.97	0	0.6	412	Specific	618.45	579.08	7.49	13.63	198	>sp|P02751|FINC_HUMAN Fibronectin OS=Homo sapiens OX=9606 GN=FN1 PE=1 SV=4	4036	20240115_78min-scehcd-s-mix-elution.ScanId;v=1;d1=22029.22029.4	controllerType=0 controllerNumber=1 scan=22029	64.5498
19402:4	1	R.GGNSN[+0.984]GALC[+57.021]HFPFLYNNHN[+1768.640]YTDC[+57.021]TSEGR.R	HexNAc(4)Hex(5)Fuc(1)	C[+57]*2, N[+1][+1769]	1243.75	4	4971.97	4971.97	0	0.1	412	Specific	618.93	531.78	7.28	13.48	198	>sp|P02751|FINC_HUMAN Fibronectin OS=Homo sapiens OX=9606 GN=FN1 PE=1 SV=4	4036	20240115_78min-scehcd-s-mix-elution.ScanId;v=1;d1=21931.21931.4	controllerType=0 controllerNumber=1 scan=21931	64.2491
19584:4	1	R.GGNSN[+0.984]GALC[+57.021]HFPFLYNNHN[+1768.640]YTDC[+57.021]TSEGR.R	HexNAc(4)Hex(5)Fuc(1)	C[+57]*2, N[+1][+1769]	1243.5	4	4970.98	4971.97	-1	3.1	412	Specific	620.31	493.38	8.86	12.12	198	>sp|P02751|FINC_HUMAN Fibronectin OS=Homo sapiens OX=9606 GN=FN1 PE=1 SV=4	4036	20240115_78min-scehcd-s-mix-elution.ScanId;v=1;d1=22137.22137.4	controllerType=0 controllerNumber=1 scan=22137	64.855
21943:3	1	K.LDAPTNLQFVN[+1768.640]ETDSTVLVR.W	HexNAc(4)Hex(5)Fuc(1)	N[+1769]	1334.27	3	4000.79	4000.79	0	1	997	Specific	626.39	467.31	242.11	12.57	198	>sp|P02751|FINC_HUMAN Fibronectin OS=Homo sapiens OX=9606 GN=FN1 PE=1 SV=4	4036	20240115_78min-scehcd-s-mix-elution.ScanId;v=1;d1=24751.24751.3	controllerType=0 controllerNumber=1 scan=24751	71.2935
20886:3	1	R.DQC[+57.021]IVDDITYNVN[+1768.640]DTFHK.R	HexNAc(4)Hex(5)Fuc(1)	C[+57], N[+1769]	1322.55	3	3965.63	3965.63	0	0.7	516	Specific	628.79	496.91	496.91	13.28	198	>sp|P02751|FINC_HUMAN Fibronectin OS=Homo sapiens OX=9606 GN=FN1 PE=1 SV=4	4036	20240115_78min-scehcd-s-mix-elution.ScanId;v=1;d1=23584.23584.3	controllerType=0 controllerNumber=1 scan=23584	68.549
04938:3	1	K.RHEEGHMLN[+1768.640]C[+57.021]TC[+57.021]FGQGR.G	HexNAc(4)Hex(5)Fuc(1)	C[+57]*2, N[+1769]	1286.52	3	3857.53	3857.53	0	0.2	534	Specific	651.04	497.68	497.68	13.43	198	>sp|P02751|FINC_HUMAN Fibronectin OS=Homo sapiens OX=9606 GN=FN1 PE=1 SV=4	4036	20240115_78min-scehcd-s-mix-elution.ScanId;v=1;d1=5565.5565.3	controllerType=0 controllerNumber=1 scan=5565	15.6016
20926:3	1	R.DQC[+57.021]IVDDITYNVN[+1768.640]DTFHK.R	HexNAc(4)Hex(5)Fuc(1)	C[+57], N[+1769]	1322.55	3	3965.63	3965.63	0	0	516	Specific	652.96	537.4	537.4	14.13	198	>sp|P02751|FINC_HUMAN Fibronectin OS=Homo sapiens OX=9606 GN=FN1 PE=1 SV=4	4036	20240115_78min-scehcd-s-mix-elution.ScanId;v=1;d1=23629.23629.3	controllerType=0 controllerNumber=1 scan=23629	68.6597
04924:4	1	K.RHEEGHMLN[+1768.640]C[+57.021]TC[+57.021]FGQGR.G	HexNAc(4)Hex(5)Fuc(1)	C[+57]*2, N[+1769]	965.138	4	3857.53	3857.53	0	0.3	534	Specific	695.37	565.78	565.78	13.94	198	>sp|P02751|FINC_HUMAN Fibronectin OS=Homo sapiens OX=9606 GN=FN1 PE=1 SV=4	4036	20240115_78min-scehcd-s-mix-elution.ScanId;v=1;d1=5549.5549.4	controllerType=0 controllerNumber=1 scan=5549	15.5565
06031:4	1	R.HEEGHMLN[+1768.640]C[+57.021]TC[+57.021]FGQGR.G	HexNAc(4)Hex(5)Fuc(1)	C[+57]*2, N[+1769]	926.112	4	3701.43	3701.43	0	-0.3	535	Specific	707.56	625.98	625.98	15.1	198	>sp|P02751|FINC_HUMAN Fibronectin OS=Homo sapiens OX=9606 GN=FN1 PE=1 SV=4	4036	20240115_78min-scehcd-s-mix-elution.ScanId;v=1;d1=6782.6782.3	controllerType=0 controllerNumber=1 scan=6782	18.7329
21942:4	1	K.LDAPTNLQFVN[+1768.640]ETDSTVLVR.W	HexNAc(4)Hex(5)Fuc(1)	N[+1769]	1000.95	4	4000.79	4000.79	0	0.7	997	Specific	768.9	645.18	219.06	15.43	198	>sp|P02751|FINC_HUMAN Fibronectin OS=Homo sapiens OX=9606 GN=FN1 PE=1 SV=4	4036	20240115_78min-scehcd-s-mix-elution.ScanId;v=1;d1=24749.24749.4	controllerType=0 controllerNumber=1 scan=24749	71.2909
20084:4	1	R.GGNSN[+0.984]GALC[+57.021]HFPFLYNNHN[+1768.640]YTDC[+57.021]TSEGR.R	HexNAc(4)Hex(5)Fuc(1)	C[+57]*2, N[+1][+1769]	1243.75	4	4971.97	4971.97	0	-0.2	412	Specific	779.23	676.31	24.75	16.48	198	>sp|P02751|FINC_HUMAN Fibronectin OS=Homo sapiens OX=9606 GN=FN1 PE=1 SV=4	4036	20240115_78min-scehcd-s-mix-elution.ScanId;v=1;d1=22698.22698.4	controllerType=0 controllerNumber=1 scan=22698	66.4012
18583:4	1	R.GGNSNGALC[+57.021]HFPFLYNNHN[+1768.640]YTDC[+57.021]TSEGR.R	HexNAc(4)Hex(5)Fuc(1)	C[+57]*2, N[+1769]	1243.51	4	4971	4970.99	0	1.9	412	Specific	806.84	711.7	207.87	16.59	198	>sp|P02751|FINC_HUMAN Fibronectin OS=Homo sapiens OX=9606 GN=FN1 PE=1 SV=4	4036	20240115_78min-scehcd-s-mix-elution.ScanId;v=1;d1=21001.21001.4	controllerType=0 controllerNumber=1 scan=21001	61.3615
04012:4	1	K.RHEEGHM[+15.995]LN[+1768.640]C[+57.021]TC[+57.021]FGQGR.G	HexNAc(4)Hex(5)Fuc(1)	C[+57]*2, M[+16], N[+1769]	969.136	4	3873.52	3873.53	0	-0.8	534	Specific	822.26	684.43	142.82	16.52	198	>sp|P02751|FINC_HUMAN Fibronectin OS=Homo sapiens OX=9606 GN=FN1 PE=1 SV=4	4036	20240115_78min-scehcd-s-mix-elution.ScanId;v=1;d1=4542.4542.4	controllerType=0 controllerNumber=1 scan=4542	13.1589
06008:3	1	R.HEEGHMLN[+1768.640]C[+57.021]TC[+57.021]FGQGR.G	HexNAc(4)Hex(5)Fuc(1)	C[+57]*2, N[+1769]	1234.48	3	3701.43	3701.43	0	1.3	535	Specific	825.66	682.77	682.77	16.33	198	>sp|P02751|FINC_HUMAN Fibronectin OS=Homo sapiens OX=9606 GN=FN1 PE=1 SV=4	4036	20240115_78min-scehcd-s-mix-elution.ScanId;v=1;d1=6757.6757.3	controllerType=0 controllerNumber=1 scan=6757	18.6746
06007:4	1	R.HEEGHMLN[+1768.640]C[+57.021]TC[+57.021]FGQGR.G	HexNAc(4)Hex(5)Fuc(1)	C[+57]*2, N[+1769]	926.113	4	3701.43	3701.43	0	0.6	535	Specific	850.08	695.63	695.63	18.25	198	>sp|P02751|FINC_HUMAN Fibronectin OS=Homo sapiens OX=9606 GN=FN1 PE=1 SV=4	4036	20240115_78min-scehcd-s-mix-elution.ScanId;v=1;d1=6756.6756.4	controllerType=0 controllerNumber=1 scan=6756	18.6723
19751:4	1	R.GGNSN[+0.984]GALC[+57.021]HFPFLYNNHN[+1768.640]YTDC[+57.021]TSEGR.R	HexNAc(4)Hex(5)Fuc(1)	C[+57]*2, N[+1][+1769]	1243.75	4	4971.98	4971.97	0	1.5	412	Specific	896.42	755.4	24.9	18.05	198	>sp|P02751|FINC_HUMAN Fibronectin OS=Homo sapiens OX=9606 GN=FN1 PE=1 SV=4	4036	20240115_78min-scehcd-s-mix-elution.ScanId;v=1;d1=22325.22325.4	controllerType=0 controllerNumber=1 scan=22325	65.3825
04929:4	1	K.RHEEGHMLN[+1768.640]C[+57.021]TC[+57.021]FGQGR.G	HexNAc(4)Hex(5)Fuc(1)	C[+57]*2, N[+1769]	965.139	4	3857.53	3857.53	0	0.7	534	Specific	944.26	774.15	774.15	18.94	198	>sp|P02751|FINC_HUMAN Fibronectin OS=Homo sapiens OX=9606 GN=FN1 PE=1 SV=4	4036	20240115_78min-scehcd-s-mix-elution.ScanId;v=1;d1=5555.5555.4	controllerType=0 controllerNumber=1 scan=5555	15.5775
23091:5	1	R.ITTTPTNGQQGNSLEEVVHADQSSC[+57.021]TFDNLSPGLEYN[+1768.640]VSVYTVK.D	HexNAc(4)Hex(5)Fuc(1)	C[+57], N[+1769]	1314.58	5	6568.89	6568.9	0	-0.7	1208	Specific	1102.19	1017.06	132.53	21.69	198	>sp|P02751|FINC_HUMAN Fibronectin OS=Homo sapiens OX=9606 GN=FN1 PE=1 SV=4	4036	20240115_78min-scehcd-s-mix-elution.ScanId;v=1;d1=26015.26015.5	controllerType=0 controllerNumber=1 scan=26015	74.239
23161:5	1	R.ITTTPTNGQQGNSLEEVVHADQSSC[+57.021]TFDNLSPGLEYN[+1622.582]VSVYTVK.D	HexNAc(4)Hex(5)	C[+57], N[+1623]	1285.37	5	6422.83	6422.84	0	-0.8	1208	Specific	422.02	358.14	1.53	6.09	198	>sp|P02751|FINC_HUMAN Fibronectin OS=Homo sapiens OX=9606 GN=FN1 PE=1 SV=4	4036	20240115_78min-scehcd-s-mix-elution.ScanId;v=1;d1=26092.26092.3	controllerType=0 controllerNumber=1 scan=26092	74.4192
23342:5	1	R.ITTTPTN[+0.984]GQQGNSLEEVVHADQSSC[+57.021]TFDN[+1751.624]LSPGLEYNVSVYTVK.D	HexNAc(4)Hex(4)NeuAc(1)	C[+57], N[+1][+1752]	1311.58	5	6553.89	6552.87	1	3.7	1208	Specific	615.4	549.96	3.28	10.7	198	>sp|P02751|FINC_HUMAN Fibronectin OS=Homo sapiens OX=9606 GN=FN1 PE=1 SV=4	4036	20240115_78min-scehcd-s-mix-elution.ScanId;v=1;d1=26291.26291.5	controllerType=0 controllerNumber=1 scan=26291	74.8713
21049:4	1	R.DQC[+57.021]IVDDITYNVN[+1606.587]DTFHK.R	HexNAc(4)Hex(4)Fuc(1)	C[+57], N[+1607]	951.648	4	3803.57	3803.57	0	-1.1	516	Specific	409.73	315.55	315.55	6.42	198	>sp|P02751|FINC_HUMAN Fibronectin OS=Homo sapiens OX=9606 GN=FN1 PE=1 SV=4	4036	20240115_78min-scehcd-s-mix-elution.ScanId;v=1;d1=23764.23764.4	controllerType=0 controllerNumber=1 scan=23764	68.9741
23394:5	1	R.ITTTPTN[+0.984]GQQGNSLEEVVHADQSSC[+57.021]TFDNLSPGLEYN[+1606.587]VSVYTVK.D	HexNAc(4)Hex(4)Fuc(1)	C[+57], N[+1][+1607]	1282.37	5	6407.83	6407.83	0	0.1	1208	Specific	490.29	377.64	60.73	6.95	198	>sp|P02751|FINC_HUMAN Fibronectin OS=Homo sapiens OX=9606 GN=FN1 PE=1 SV=4	4036	20240115_78min-scehcd-s-mix-elution.ScanId;v=1;d1=26348.26348.5	controllerType=0 controllerNumber=1 scan=26348	75.0117
20959:3	1	R.DQC[+57.021]IVDDITYNVN[+1606.587]DTFHK.R	HexNAc(4)Hex(4)Fuc(1)	C[+57], N[+1607]	1268.53	3	3803.58	3803.57	0	1.1	516	Specific	507.95	409.99	409.99	10.29	198	>sp|P02751|FINC_HUMAN Fibronectin OS=Homo sapiens OX=9606 GN=FN1 PE=1 SV=4	4036	20240115_78min-scehcd-s-mix-elution.ScanId;v=1;d1=23665.23665.3	controllerType=0 controllerNumber=1 scan=23665	68.7328
22033:3	1	K.LDAPTNLQFVN[+1606.587]ETDSTVLVR.W	HexNAc(4)Hex(4)Fuc(1)	N[+1607]	1280.25	3	3838.74	3838.74	0	0	997	Specific	663.23	471	471	13.6	198	>sp|P02751|FINC_HUMAN Fibronectin OS=Homo sapiens OX=9606 GN=FN1 PE=1 SV=4	4036	20240115_78min-scehcd-s-mix-elution.ScanId;v=1;d1=24849.24849.3	controllerType=0 controllerNumber=1 scan=24849	71.5168
19880:4	1	R.GGNSN[+0.984]GALC[+57.021]HFPFLYNNHN[+1606.587]YTDC[+57.021]TSEGR.R	HexNAc(4)Hex(4)Fuc(1)	C[+57]*2, N[+1][+1607]	1203.24	4	4809.93	4809.92	0	1.1	412	Specific	694.86	479.81	25.51	14.46	198	>sp|P02751|FINC_HUMAN Fibronectin OS=Homo sapiens OX=9606 GN=FN1 PE=1 SV=4	4036	20240115_78min-scehcd-s-mix-elution.ScanId;v=1;d1=22469.22469.4	controllerType=0 controllerNumber=1 scan=22469	65.7775
20988:3	1	R.DQC[+57.021]IVDDITYNVN[+1606.587]DTFHK.R	HexNAc(4)Hex(4)Fuc(1)	C[+57], N[+1607]	1268.53	3	3803.58	3803.57	0	0.8	516	Specific	705.95	585.59	585.59	15.1	198	>sp|P02751|FINC_HUMAN Fibronectin OS=Homo sapiens OX=9606 GN=FN1 PE=1 SV=4	4036	20240115_78min-scehcd-s-mix-elution.ScanId;v=1;d1=23697.23697.3	controllerType=0 controllerNumber=1 scan=23697	68.8164
23391:5	1	R.ITTTPTN[+0.984]GQQGNSLEEVVHADQSSC[+57.021]TFDNLSPGLEYN[+1460.529]VSVYTVK.D	HexNAc(4)Hex(4)	C[+57], N[+1][+1461]	1253.16	5	6261.77	6261.77	0	0.6	1208	Specific	997.85	909.41	95.68	19.11	198	>sp|P02751|FINC_HUMAN Fibronectin OS=Homo sapiens OX=9606 GN=FN1 PE=1 SV=4	4036	20240115_78min-scehcd-s-mix-elution.ScanId;v=1;d1=26345.26345.4	controllerType=0 controllerNumber=1 scan=26345	74.9987
21098:3	1	R.DQC[+57.021]IVDDITYNVN[+1444.534]DTFHK.R	HexNAc(4)Hex(3)Fuc(1)	C[+57], N[+1445]	1214.51	3	3641.52	3641.52	0	1.2	516	Specific	387.48	318.01	318.01	6.71	198	>sp|P02751|FINC_HUMAN Fibronectin OS=Homo sapiens OX=9606 GN=FN1 PE=1 SV=4	4036	20240115_78min-scehcd-s-mix-elution.ScanId;v=1;d1=23818.23818.3	controllerType=0 controllerNumber=1 scan=23818	69.1021
22050:3	1	K.LDAPTNLQFVN[+1727.613]ETDSTVLVR.W	HexNAc(3)Hex(6)Fuc(1)	N[+1728]	1320.59	3	3959.75	3959.76	0	-3.1	997	Specific	581.63	433.78	433.78	10.08	198	>sp|P02751|FINC_HUMAN Fibronectin OS=Homo sapiens OX=9606 GN=FN1 PE=1 SV=4	4036	20240115_78min-scehcd-s-mix-elution.ScanId;v=1;d1=24868.24868.3	controllerType=0 controllerNumber=1 scan=24868	71.5567
22109:3	1	K.LDAPTNLQFVN[+1581.555]ETDSTVLVR.W	HexNAc(3)Hex(6)	N[+1582]	1271.9	3	3813.7	3813.71	0	-1.7	997	Specific	623.71	476.24	476.24	11.54	198	>sp|P02751|FINC_HUMAN Fibronectin OS=Homo sapiens OX=9606 GN=FN1 PE=1 SV=4	4036	20240115_78min-scehcd-s-mix-elution.ScanId;v=1;d1=24934.24934.3	controllerType=0 controllerNumber=1 scan=24934	71.7298
22038:3	1	K.LDAPTNLQFVN[+1565.560]ETDSTVLVR.W	HexNAc(3)Hex(5)Fuc(1)	N[+1566]	1266.58	3	3797.72	3797.71	0	1.8	997	Specific	784.64	603.6	603.6	15.17	198	>sp|P02751|FINC_HUMAN Fibronectin OS=Homo sapiens OX=9606 GN=FN1 PE=1 SV=4	4036	20240115_78min-scehcd-s-mix-elution.ScanId;v=1;d1=24855.24855.3	controllerType=0 controllerNumber=1 scan=24855	71.5315
20814:3	1	R.DQC[+57.021]IVDDITYNVN[+1403.507]DTFHK.R	HexNAc(3)Hex(4)Fuc(1)	C[+57], N[+1404]	1200.84	3	3600.5	3600.49	0	1.1	516	Specific	456.37	366.08	366.08	8.43	198	>sp|P02751|FINC_HUMAN Fibronectin OS=Homo sapiens OX=9606 GN=FN1 PE=1 SV=4	4036	20240115_78min-scehcd-s-mix-elution.ScanId;v=1;d1=23505.23505.2	controllerType=0 controllerNumber=1 scan=23505	68.3629
20861:3	1	R.DQC[+57.021]IVDDITYNVN[+1403.507]DTFHK.R	HexNAc(3)Hex(4)Fuc(1)	C[+57], N[+1404]	1200.84	3	3600.5	3600.49	0	1.1	516	Specific	462.78	390.94	390.94	9.95	198	>sp|P02751|FINC_HUMAN Fibronectin OS=Homo sapiens OX=9606 GN=FN1 PE=1 SV=4	4036	20240115_78min-scehcd-s-mix-elution.ScanId;v=1;d1=23557.23557.3	controllerType=0 controllerNumber=1 scan=23557	68.4765
22110:3	1	K.LDAPTNLQFVN[+1403.507]ETDSTVLVR.W	HexNAc(3)Hex(4)Fuc(1)	N[+1404]	1212.56	3	3635.66	3635.66	0	0.4	997	Specific	694.4	520.84	520.84	13.75	198	>sp|P02751|FINC_HUMAN Fibronectin OS=Homo sapiens OX=9606 GN=FN1 PE=1 SV=4	4036	20240115_78min-scehcd-s-mix-elution.ScanId;v=1;d1=24935.24935.3	controllerType=0 controllerNumber=1 scan=24935	71.7314
20870:3	1	R.DQC[+57.021]IVDDITYNVN[+1403.507]DTFHK.R	HexNAc(3)Hex(4)Fuc(1)	C[+57], N[+1404]	1200.84	3	3600.5	3600.49	0	1.7	516	Specific	808.14	682.98	682.98	16.7	198	>sp|P02751|FINC_HUMAN Fibronectin OS=Homo sapiens OX=9606 GN=FN1 PE=1 SV=4	4036	20240115_78min-scehcd-s-mix-elution.ScanId;v=1;d1=23567.23567.3	controllerType=0 controllerNumber=1 scan=23567	68.509
05952:3	1	R.HEEGHMLN[+1403.507]C[+57.021]TC[+57.021]FGQGR.G	HexNAc(3)Hex(4)Fuc(1)	C[+57]*2, N[+1404]	1112.77	3	3336.3	3336.3	0	0.4	535	Specific	901.72	717.98	717.98	18.91	198	>sp|P02751|FINC_HUMAN Fibronectin OS=Homo sapiens OX=9606 GN=FN1 PE=1 SV=4	4036	20240115_78min-scehcd-s-mix-elution.ScanId;v=1;d1=6693.6693.3	controllerType=0 controllerNumber=1 scan=6693	18.4831
22084:3	1	K.LDAPTNLQFVN[+1540.529]ETDSTVLVR.W	HexNAc(2)Hex(7)	N[+1541]	1258.23	3	3772.69	3772.68	0	1.9	997	Specific	638.67	520.86	520.86	12.17	198	>sp|P02751|FINC_HUMAN Fibronectin OS=Homo sapiens OX=9606 GN=FN1 PE=1 SV=4	4036	20240115_78min-scehcd-s-mix-elution.ScanId;v=1;d1=24906.24906.3	controllerType=0 controllerNumber=1 scan=24906	71.6533
22065:3	1	K.LDAPTNLQFVN[+1540.529]ETDSTVLVR.W	HexNAc(2)Hex(7)	N[+1541]	1258.23	3	3772.68	3772.68	0	0.9	997	Specific	672.82	546.03	546.03	13.57	198	>sp|P02751|FINC_HUMAN Fibronectin OS=Homo sapiens OX=9606 GN=FN1 PE=1 SV=4	4036	20240115_78min-scehcd-s-mix-elution.ScanId;v=1;d1=24885.24885.3	controllerType=0 controllerNumber=1 scan=24885	71.6001
22152:3	1	K.LDAPTNLQFVN[+1378.476]ETDSTVLVR.W	HexNAc(2)Hex(6)	N[+1378]	1204.21	3	3610.62	3610.63	0	-2.4	997	Specific	484.02	370.7	370.7	6.88	198	>sp|P02751|FINC_HUMAN Fibronectin OS=Homo sapiens OX=9606 GN=FN1 PE=1 SV=4	4036	20240115_78min-scehcd-s-mix-elution.ScanId;v=1;d1=24981.24981.3	controllerType=0 controllerNumber=1 scan=24981	71.8308
06039:3	1	R.HEEGHMLN[+1378.476]C[+57.021]TC[+57.021]FGQGR.G	HexNAc(2)Hex(6)	C[+57]*2, N[+1378]	1104.43	3	3311.27	3311.27	0	2.3	535	Specific	505.79	436.63	219.16	9.05	198	>sp|P02751|FINC_HUMAN Fibronectin OS=Homo sapiens OX=9606 GN=FN1 PE=1 SV=4	4036	20240115_78min-scehcd-s-mix-elution.ScanId;v=1;d1=6791.6791.3	controllerType=0 controllerNumber=1 scan=6791	18.7598
06049:4	1	R.HEEGHMLN[+1378.476]C[+57.021]TC[+57.021]FGQGR.G	HexNAc(2)Hex(6)	C[+57]*2, N[+1378]	828.572	4	3311.27	3311.27	0	0.3	535	Specific	603.52	507.7	449.25	13.25	198	>sp|P02751|FINC_HUMAN Fibronectin OS=Homo sapiens OX=9606 GN=FN1 PE=1 SV=4	4036	20240115_78min-scehcd-s-mix-elution.ScanId;v=1;d1=6802.6802.4	controllerType=0 controllerNumber=1 scan=6802	18.7853
06046:3	1	R.HEEGHMLN[+1378.476]C[+57.021]TC[+57.021]FGQGR.G	HexNAc(2)Hex(6)	C[+57]*2, N[+1378]	1104.43	3	3311.27	3311.27	0	0.4	535	Specific	811.56	660.06	403.38	16.91	198	>sp|P02751|FINC_HUMAN Fibronectin OS=Homo sapiens OX=9606 GN=FN1 PE=1 SV=4	4036	20240115_78min-scehcd-s-mix-elution.ScanId;v=1;d1=6799.6799.3	controllerType=0 controllerNumber=1 scan=6799	18.7817
22055:3	1	K.LDAPTNLQFVN[+1362.481]ETDSTVLVR.W	HexNAc(2)Hex(5)Fuc(1)	N[+1362]	1198.88	3	3594.63	3594.63	0	0.3	997	Specific	1015.37	846.11	846.11	20.75	198	>sp|P02751|FINC_HUMAN Fibronectin OS=Homo sapiens OX=9606 GN=FN1 PE=1 SV=4	4036	20240115_78min-scehcd-s-mix-elution.ScanId;v=1;d1=24874.24874.3	controllerType=0 controllerNumber=1 scan=24874	71.5791
04573:3	1	R.HEEGHM[+15.995]LN[+1216.423]C[+57.021]TC[+57.021]FGQGR.G	HexNAc(2)Hex(5)	C[+57]*2, M[+16], N[+1216]	1055.74	3	3165.21	3165.21	0	0.4	535	Specific	440.99	340.55	340.55	8.07	198	>sp|P02751|FINC_HUMAN Fibronectin OS=Homo sapiens OX=9606 GN=FN1 PE=1 SV=4	4036	20240115_78min-scehcd-s-mix-elution.ScanId;v=1;d1=5159.5159.3	controllerType=0 controllerNumber=1 scan=5159	14.5512
04981:3	1	K.RHEEGHMLN[+1216.423]C[+57.021]TC[+57.021]FGQGR.G	HexNAc(2)Hex(5)	C[+57]*2, N[+1216]	1102.44	3	3305.32	3305.31	0	0.8	534	Specific	471.15	355.2	149.06	7.57	198	>sp|P02751|FINC_HUMAN Fibronectin OS=Homo sapiens OX=9606 GN=FN1 PE=1 SV=4	4036	20240115_78min-scehcd-s-mix-elution.ScanId;v=1;d1=5613.5613.3	controllerType=0 controllerNumber=1 scan=5613	15.729
23400:5	1	R.ITTTPTN[+0.984]GQQGNSLEEVVHADQSSC[+57.021]TFDNLSPGLEYN[+1216.423]VSVYTVK.D	HexNAc(2)Hex(5)	C[+57], N[+1][+1216]	1204.54	5	6018.67	6017.66	1	0	1208	Specific	553	553	15.92	9.47	198	>sp|P02751|FINC_HUMAN Fibronectin OS=Homo sapiens OX=9606 GN=FN1 PE=1 SV=4	4036	20240115_78min-scehcd-s-mix-elution.ScanId;v=1;d1=26355.26355.5	controllerType=0 controllerNumber=1 scan=26355	75.0236
06105:3	1	R.HEEGHMLN[+1216.423]C[+57.021]TC[+57.021]FGQGR.G	HexNAc(2)Hex(5)	C[+57]*2, N[+1216]	1050.41	3	3149.22	3149.21	0	1.1	535	Specific	564	471.16	225.58	10.29	198	>sp|P02751|FINC_HUMAN Fibronectin OS=Homo sapiens OX=9606 GN=FN1 PE=1 SV=4	4036	20240115_78min-scehcd-s-mix-elution.ScanId;v=1;d1=6865.6865.3	controllerType=0 controllerNumber=1 scan=6865	18.9566
21083:3	1	R.DQC[+57.021]IVDDITYNVN[+1216.423]DTFHK.R	HexNAc(2)Hex(5)	C[+57], N[+1216]	1138.47	3	3413.41	3413.41	0	0.3	516	Specific	619.43	543.09	543.09	13.28	198	>sp|P02751|FINC_HUMAN Fibronectin OS=Homo sapiens OX=9606 GN=FN1 PE=1 SV=4	4036	20240115_78min-scehcd-s-mix-elution.ScanId;v=1;d1=23802.23802.3	controllerType=0 controllerNumber=1 scan=23802	69.0668
04580:3	1	R.HEEGHM[+15.995]LN[+1216.423]C[+57.021]TC[+57.021]FGQGR.G	HexNAc(2)Hex(5)	C[+57]*2, M[+16], N[+1216]	1055.74	3	3165.21	3165.21	0	-0.1	535	Specific	643.26	493.8	493.8	12.76	198	>sp|P02751|FINC_HUMAN Fibronectin OS=Homo sapiens OX=9606 GN=FN1 PE=1 SV=4	4036	20240115_78min-scehcd-s-mix-elution.ScanId;v=1;d1=5167.5167.3	controllerType=0 controllerNumber=1 scan=5167	14.5749
22160:3	1	K.LDAPTNLQFVN[+1216.423]ETDSTVLVR.W	HexNAc(2)Hex(5)	N[+1216]	1150.2	3	3448.58	3448.57	0	0.9	997	Specific	668.67	526.73	526.73	13.57	198	>sp|P02751|FINC_HUMAN Fibronectin OS=Homo sapiens OX=9606 GN=FN1 PE=1 SV=4	4036	20240115_78min-scehcd-s-mix-elution.ScanId;v=1;d1=24990.24990.3	controllerType=0 controllerNumber=1 scan=24990	71.842
04987:3	1	K.RHEEGHMLN[+1216.423]C[+57.021]TC[+57.021]FGQGR.G	HexNAc(2)Hex(5)	C[+57]*2, N[+1216]	1102.44	3	3305.32	3305.31	0	0.6	534	Specific	704.16	586	289.49	14.43	198	>sp|P02751|FINC_HUMAN Fibronectin OS=Homo sapiens OX=9606 GN=FN1 PE=1 SV=4	4036	20240115_78min-scehcd-s-mix-elution.ScanId;v=1;d1=5620.5620.3	controllerType=0 controllerNumber=1 scan=5620	15.7519
04587:4	1	R.HEEGHM[+15.995]LN[+1216.423]C[+57.021]TC[+57.021]FGQGR.G	HexNAc(2)Hex(5)	C[+57]*2, M[+16], N[+1216]	792.058	4	3165.21	3165.21	0	0.1	535	Specific	719.6	433.36	433.36	15.25	198	>sp|P02751|FINC_HUMAN Fibronectin OS=Homo sapiens OX=9606 GN=FN1 PE=1 SV=4	4036	20240115_78min-scehcd-s-mix-elution.ScanId;v=1;d1=5174.5174.4	controllerType=0 controllerNumber=1 scan=5174	14.5834
22190:4	1	K.LDAPTNLQFVN[+1216.423]ETDSTVLVR.W	HexNAc(2)Hex(5)	N[+1216]	862.898	4	3448.57	3448.57	0	-1.1	997	Specific	761.38	627.17	627.17	15.02	198	>sp|P02751|FINC_HUMAN Fibronectin OS=Homo sapiens OX=9606 GN=FN1 PE=1 SV=4	4036	20240115_78min-scehcd-s-mix-elution.ScanId;v=1;d1=25023.25023.4	controllerType=0 controllerNumber=1 scan=25023	71.9305
20040:4	1	R.GGNSN[+0.984]GALC[+57.021]HFPFLYNNHN[+1216.423]YTDC[+57.021]TSEGR.R	HexNAc(2)Hex(5)	C[+57]*2, N[+1][+1216]	1105.7	4	4419.76	4419.76	0	0.7	412	Specific	826.88	629.75	59.71	17.46	198	>sp|P02751|FINC_HUMAN Fibronectin OS=Homo sapiens OX=9606 GN=FN1 PE=1 SV=4	4036	20240115_78min-scehcd-s-mix-elution.ScanId;v=1;d1=22649.22649.4	controllerType=0 controllerNumber=1 scan=22649	66.2857
06110:3	1	R.HEEGHMLN[+1216.423]C[+57.021]TC[+57.021]FGQGR.G	HexNAc(2)Hex(5)	C[+57]*2, N[+1216]	1050.41	3	3149.22	3149.21	0	0.8	535	Specific	867.81	790.77	446.8	17.74	198	>sp|P02751|FINC_HUMAN Fibronectin OS=Homo sapiens OX=9606 GN=FN1 PE=1 SV=4	4036	20240115_78min-scehcd-s-mix-elution.ScanId;v=1;d1=6871.6871.3	controllerType=0 controllerNumber=1 scan=6871	18.9829
04970:4	1	K.RHEEGHMLN[+1216.423]C[+57.021]TC[+57.021]FGQGR.G	HexNAc(2)Hex(5)	C[+57]*2, N[+1216]	827.085	4	3305.32	3305.31	0	0.9	534	Specific	911.38	740	559.81	18.76	198	>sp|P02751|FINC_HUMAN Fibronectin OS=Homo sapiens OX=9606 GN=FN1 PE=1 SV=4	4036	20240115_78min-scehcd-s-mix-elution.ScanId;v=1;d1=5601.5601.4	controllerType=0 controllerNumber=1 scan=5601	15.7029
06130:4	1	R.HEEGHMLN[+1216.423]C[+57.021]TC[+57.021]FGQGR.G	HexNAc(2)Hex(5)	C[+57]*2, N[+1216]	788.059	4	3149.21	3149.21	0	0.1	535	Specific	979.13	822.41	597.43	20.1	198	>sp|P02751|FINC_HUMAN Fibronectin OS=Homo sapiens OX=9606 GN=FN1 PE=1 SV=4	4036	20240115_78min-scehcd-s-mix-elution.ScanId;v=1;d1=6893.6893.4	controllerType=0 controllerNumber=1 scan=6893	19.0357
20067:4	1	R.GGNSN[+0.984]GALC[+57.021]HFPFLYNNHN[+1216.423]YTDC[+57.021]TSEGR.R	HexNAc(2)Hex(5)	C[+57]*2, N[+1][+1216]	1105.7	4	4419.76	4419.76	0	0.8	412	Specific	996.28	802.53	45.31	20.46	198	>sp|P02751|FINC_HUMAN Fibronectin OS=Homo sapiens OX=9606 GN=FN1 PE=1 SV=4	4036	20240115_78min-scehcd-s-mix-elution.ScanId;v=1;d1=22679.22679.4	controllerType=0 controllerNumber=1 scan=22679	66.3565
22168:3	1	K.LDAPTNLQFVN[+1216.423]ETDSTVLVR.W	HexNAc(2)Hex(5)	N[+1216]	1150.2	3	3448.57	3448.57	0	-0.1	997	Specific	1019.64	857.36	857.36	20.6	198	>sp|P02751|FINC_HUMAN Fibronectin OS=Homo sapiens OX=9606 GN=FN1 PE=1 SV=4	4036	20240115_78min-scehcd-s-mix-elution.ScanId;v=1;d1=24999.24999.3	controllerType=0 controllerNumber=1 scan=24999	71.8738
22183:3	1	K.LDAPTNLQFVN[+1054.370]ETDSTVLVR.W	HexNAc(2)Hex(4)	N[+1054]	1096.18	3	3286.52	3286.52	0	0.5	997	Specific	557.64	390.14	390.14	10.26	198	>sp|P02751|FINC_HUMAN Fibronectin OS=Homo sapiens OX=9606 GN=FN1 PE=1 SV=4	4036	20240115_78min-scehcd-s-mix-elution.ScanId;v=1;d1=25015.25015.3	controllerType=0 controllerNumber=1 scan=25015	71.904
22175:3	1	K.LDAPTNLQFVN[+1054.370]ETDSTVLVR.W	HexNAc(2)Hex(4)	N[+1054]	1096.18	3	3286.52	3286.52	0	-0.5	997	Specific	883.36	774.76	774.76	17.33	198	>sp|P02751|FINC_HUMAN Fibronectin OS=Homo sapiens OX=9606 GN=FN1 PE=1 SV=4	4036	20240115_78min-scehcd-s-mix-elution.ScanId;v=1;d1=25006.25006.3	controllerType=0 controllerNumber=1 scan=25006	71.8834
22189:3	1	K.LDAPTNLQFVN[+1054.370]ETDSTVLVR.W	HexNAc(2)Hex(4)	N[+1054]	1096.18	3	3286.52	3286.52	0	0.2	997	Specific	979.03	804.14	804.14	19.75	198	>sp|P02751|FINC_HUMAN Fibronectin OS=Homo sapiens OX=9606 GN=FN1 PE=1 SV=4	4036	20240115_78min-scehcd-s-mix-elution.ScanId;v=1;d1=25022.25022.3	controllerType=0 controllerNumber=1 scan=25022	71.9289
22755:4	712	R.QQQHLFGSN[+2204.772]VTDC[+57.021]SGNFC[+57.021]LFR.S	HexNAc(4)Hex(5)NeuAc(2)	C[+57]*2, N[+2205]	1180.73	4	4719.9	4719.9	0	1.6	622	Specific	498.5	369.47	153.6	7.83	1	>sp|P02787|TRFE_HUMAN Serotransferrin OS=Homo sapiens OX=9606 GN=TF PE=1 SV=3	15591	20240115_78min-scehcd-s-mix-elution.ScanId;v=1;d1=25644.25644.4	controllerType=0 controllerNumber=1 scan=25644	73.3593
22756:3	712	R.QQQHLFGSN[+2204.772]VTDC[+57.021]SGNFC[+57.021]LFR.S	HexNAc(4)Hex(5)NeuAc(2)	C[+57]*2, N[+2205]	1573.97	3	4719.91	4719.9	0	2.8	622	Specific	586.77	426.62	426.62	11.14	1	>sp|P02787|TRFE_HUMAN Serotransferrin OS=Homo sapiens OX=9606 GN=TF PE=1 SV=3	15591	20240115_78min-scehcd-s-mix-elution.ScanId;v=1;d1=25645.25645.3	controllerType=0 controllerNumber=1 scan=25645	73.3605
23301:4	8	R.PFLN[+2676.952]WTGPPEPIEAAVAR.F	HexNAc(6)Hex(9)	N[+2677]	1161.26	4	4642	4641.97	0	5.5	153	Specific	413.7	404.73	404.73	7.33	55	>sp|P02788|TRFL_HUMAN Lactotransferrin OS=Homo sapiens OX=9606 GN=LTF PE=1 SV=6	10607	20240115_78min-scehcd-s-mix-elution.ScanId;v=1;d1=26246.26246.4	controllerType=0 controllerNumber=1 scan=26246	74.7698
13409:3	8	R.N[+2352.846]GSDC[+57.021]PDKFC[+57.021]LFQSETK.N	HexNAc(6)Hex(7)	C[+57]*2, N[+2353]	1462.59	3	4385.74	4385.72	0	5.7	642	Specific	354.55	314.07	314.07	5.49	55	>sp|P02788|TRFL_HUMAN Lactotransferrin OS=Homo sapiens OX=9606 GN=LTF PE=1 SV=6	10607	20240115_78min-scehcd-s-mix-elution.ScanId;v=1;d1=15158.15158.3	controllerType=0 controllerNumber=1 scan=15158	44.2842
23419:4	8	R.PFLN[+2352.846]WTGPPEPIEAAVAR.F	HexNAc(6)Hex(7)	N[+2353]	1080.23	4	4317.89	4317.87	0	5.8	153	Specific	364.79	364.79	364.79	5.6	55	>sp|P02788|TRFL_HUMAN Lactotransferrin OS=Homo sapiens OX=9606 GN=LTF PE=1 SV=6	10607	20240115_78min-scehcd-s-mix-elution.ScanId;v=1;d1=26376.26376.4	controllerType=0 controllerNumber=1 scan=26376	75.0704
17957:3	8	R.N[+2204.772]GSDC[+57.021]PDKFC[+57.021]LFQSETK.N	HexNAc(4)Hex(5)NeuAc(2)	C[+57]*2, N[+2205]	1413.22	3	4237.64	4237.65	0	-0.8	642	Specific	375.28	286.62	286.62	6.54	55	>sp|P02788|TRFL_HUMAN Lactotransferrin OS=Homo sapiens OX=9606 GN=LTF PE=1 SV=6	10607	20240115_78min-scehcd-s-mix-elution.ScanId;v=1;d1=20290.20290.3	controllerType=0 controllerNumber=1 scan=20290	59.1849
17890:4	8	R.N[+2350.830]GSDC[+57.021]PDKFC[+57.021]LFQSETK.N	HexNAc(4)Hex(5)Fuc(1)NeuAc(2)	C[+57]*2, N[+2351]	1096.68	4	4383.71	4383.7	0	1.3	642	Specific	346.2	256.28	256.28	5.28	55	>sp|P02788|TRFL_HUMAN Lactotransferrin OS=Homo sapiens OX=9606 GN=LTF PE=1 SV=6	10607	20240115_78min-scehcd-s-mix-elution.ScanId;v=1;d1=20214.20214.4	controllerType=0 controllerNumber=1 scan=20214	58.9354
17910:4	8	R.N[+2350.830]GSDC[+57.021]PDKFC[+57.021]LFQSETK.N	HexNAc(4)Hex(5)Fuc(1)NeuAc(2)	C[+57]*2, N[+2351]	1096.68	4	4383.71	4383.7	0	0.3	642	Specific	392.81	309.58	309.58	6.39	55	>sp|P02788|TRFL_HUMAN Lactotransferrin OS=Homo sapiens OX=9606 GN=LTF PE=1 SV=6	10607	20240115_78min-scehcd-s-mix-elution.ScanId;v=1;d1=20237.20237.4	controllerType=0 controllerNumber=1 scan=20237	59.0227
17887:3	8	R.N[+2350.830]GSDC[+57.021]PDKFC[+57.021]LFQSETK.N	HexNAc(4)Hex(5)Fuc(1)NeuAc(2)	C[+57]*2, N[+2351]	1461.91	3	4383.71	4383.7	0	1	642	Specific	464.64	400.52	400.52	9.34	55	>sp|P02788|TRFL_HUMAN Lactotransferrin OS=Homo sapiens OX=9606 GN=LTF PE=1 SV=6	10607	20240115_78min-scehcd-s-mix-elution.ScanId;v=1;d1=20210.20210.3	controllerType=0 controllerNumber=1 scan=20210	58.9261
13517:4	8	R.N[+2059.735]GSDC[+57.021]PDKFC[+57.021]LFQSETK.N	HexNAc(4)Hex(5)Fuc(1)NeuAc(1)	C[+57]*2, N[+2060]	1024.16	4	4093.63	4092.61	1	4.2	642	Specific	315.47	190.85	190.85	2.18	55	>sp|P02788|TRFL_HUMAN Lactotransferrin OS=Homo sapiens OX=9606 GN=LTF PE=1 SV=6	10607	20240115_78min-scehcd-s-mix-elution.ScanId;v=1;d1=15281.15281.4	controllerType=0 controllerNumber=1 scan=15281	44.6772
13584:3	8	R.N[+2059.735]GSDC[+57.021]PDKFC[+57.021]LFQSETK.N	HexNAc(4)Hex(5)Fuc(1)NeuAc(1)	C[+57]*2, N[+2060]	1365.21	3	4093.63	4092.61	1	3.6	642	Specific	338.41	209.16	209.16	4.91	55	>sp|P02788|TRFL_HUMAN Lactotransferrin OS=Homo sapiens OX=9606 GN=LTF PE=1 SV=6	10607	20240115_78min-scehcd-s-mix-elution.ScanId;v=1;d1=15357.15357.3	controllerType=0 controllerNumber=1 scan=15357	44.8995
13477:3	8	R.N[+2059.735]GSDC[+57.021]PDKFC[+57.021]LFQSETK.N	HexNAc(4)Hex(5)Fuc(1)NeuAc(1)	C[+57]*2, N[+2060]	1365.21	3	4093.63	4092.61	1	4.4	642	Specific	439.88	341.65	341.65	6.63	55	>sp|P02788|TRFL_HUMAN Lactotransferrin OS=Homo sapiens OX=9606 GN=LTF PE=1 SV=6	10607	20240115_78min-scehcd-s-mix-elution.ScanId;v=1;d1=15236.15236.3	controllerType=0 controllerNumber=1 scan=15236	44.5347
23444:4	8	R.PFLN[+2059.735]WTGPPEPIEAAVAR.F	HexNAc(4)Hex(5)Fuc(1)NeuAc(1)	N[+2060]	1007.2	4	4025.78	4024.76	1	5.4	153	Specific	572.11	542.99	542.99	8.41	55	>sp|P02788|TRFL_HUMAN Lactotransferrin OS=Homo sapiens OX=9606 GN=LTF PE=1 SV=6	10607	20240115_78min-scehcd-s-mix-elution.ScanId;v=1;d1=26403.26403.4	controllerType=0 controllerNumber=1 scan=26403	75.125
20953:3	8	R.TAGWNIPM[+15.995]GLLFN[+1257.449]QTGSC[+57.021]K.F	HexNAc(3)Hex(4)	C[+57], M[+16], N[+1257]	1123.49	3	3368.45	3368.45	0	-0.2	485	Specific	469.99	381.79	381.79	9.27	55	>sp|P02788|TRFL_HUMAN Lactotransferrin OS=Homo sapiens OX=9606 GN=LTF PE=1 SV=6	10607	20240115_78min-scehcd-s-mix-elution.ScanId;v=1;d1=23658.23658.3	controllerType=0 controllerNumber=1 scan=23658	68.7205
23044:3	8	R.TAGWNIPM[+15.995]GLLFN[+1216.423]QTGSC[+57.021]K.F	HexNAc(2)Hex(5)	C[+57], M[+16], N[+1216]	1109.81	3	3327.43	3327.43	0	0.4	485	Specific	545.96	453.98	453.98	10.08	55	>sp|P02788|TRFL_HUMAN Lactotransferrin OS=Homo sapiens OX=9606 GN=LTF PE=1 SV=6	10607	20240115_78min-scehcd-s-mix-elution.ScanId;v=1;d1=25963.25963.3	controllerType=0 controllerNumber=1 scan=25963	74.1184
23054:4	678	R.DEIGN[+1378.476]VSTSHLLILDDSVEMEIRPR.F	HexNAc(2)Hex(6)	N[+1378]	1054.98	4	4216.92	4216.91	0	2.4	295	Specific	536.53	483.51	164.9	9.6	2	>sp|P04843|RPN1_HUMAN Dolichyl-diphosphooligosaccharide--protein glycosyltransferase subunit 1 OS=Homo sapiens OX=9606 GN=RPN1 PE=1 SV=1	8511	20240115_78min-scehcd-s-mix-elution.ScanId;v=1;d1=25974.25974.4	controllerType=0 controllerNumber=1 scan=25974	74.147
22697:5	114	K.VLPSLGISNVFTSHADLSGISN[+2717.978]HSNIQVSEMVHK.A	HexNAc(7)Hex(8)	N[+2718]	1267.97	5	6335.83	6335.82	0	2.9	317	Specific	335.82	316.84	73.47	5.31	15	>sp|P05154|IPSP_HUMAN Plasma serine protease inhibitor OS=Homo sapiens OX=9606 GN=SERPINA5 PE=1 SV=3	6002	20240115_78min-scehcd-s-mix-elution.ScanId;v=1;d1=25580.25580.5	controllerType=0 controllerNumber=1 scan=25580	73.201
22742:5	114	K.VLPSLGISNVFTSHADLSGISN[+2555.925]HSNIQVSEM[+15.995]VHK.A	HexNAc(7)Hex(7)	M[+16], N[+2556]	1238.76	5	6189.78	6189.76	0	4.2	317	Specific	323.79	323.79	323.79	5.03	15	>sp|P05154|IPSP_HUMAN Plasma serine protease inhibitor OS=Homo sapiens OX=9606 GN=SERPINA5 PE=1 SV=3	6002	20240115_78min-scehcd-s-mix-elution.ScanId;v=1;d1=25630.25630.5	controllerType=0 controllerNumber=1 scan=25630	73.325
22747:5	114	K.VLPSLGISNVFTSHADLSGISN[+2498.904]HSNIQVSEM[+15.995]VHK.A	HexNAc(6)Hex(7)Fuc(1)	M[+16], N[+2499]	1227.36	5	6132.77	6132.74	0	4.8	317	Specific	485.05	484.77	484.77	8.45	15	>sp|P05154|IPSP_HUMAN Plasma serine protease inhibitor OS=Homo sapiens OX=9606 GN=SERPINA5 PE=1 SV=3	6002	20240115_78min-scehcd-s-mix-elution.ScanId;v=1;d1=25635.25635.5	controllerType=0 controllerNumber=1 scan=25635	73.345
22746:5	114	K.VLPSLGISNVFTSHADLSGISN[+2352.846]HSNIQVSEM[+15.995]VHK.A	HexNAc(6)Hex(7)	M[+16], N[+2353]	1198.15	5	5986.71	5986.68	0	5	317	Specific	422.47	420.5	420.5	7.91	15	>sp|P05154|IPSP_HUMAN Plasma serine protease inhibitor OS=Homo sapiens OX=9606 GN=SERPINA5 PE=1 SV=3	6002	20240115_78min-scehcd-s-mix-elution.ScanId;v=1;d1=25634.25634.3	controllerType=0 controllerNumber=1 scan=25634	73.342
22763:5	114	K.VLPSLGISNVFTSHADLSGISN[+2190.793]HSNIQVSEM[+15.995]VHK.A	HexNAc(6)Hex(6)	M[+16], N[+2191]	1165.74	5	5824.65	5824.63	0	4.4	317	Specific	601.72	564.64	564.64	11.79	15	>sp|P05154|IPSP_HUMAN Plasma serine protease inhibitor OS=Homo sapiens OX=9606 GN=SERPINA5 PE=1 SV=3	6002	20240115_78min-scehcd-s-mix-elution.ScanId;v=1;d1=25653.25653.5	controllerType=0 controllerNumber=1 scan=25653	73.3807
22783:5	114	K.VLPSLGISNVFTSHADLSGISN[+1913.677]HSNIQVSEMVHK.A	HexNAc(4)Hex(5)NeuAc(1)	N[+1914]	1107.31	5	5532.54	5531.52	1	3.6	317	Specific	674.71	641.22	246.58	13.08	15	>sp|P05154|IPSP_HUMAN Plasma serine protease inhibitor OS=Homo sapiens OX=9606 GN=SERPINA5 PE=1 SV=3	6002	20240115_78min-scehcd-s-mix-elution.ScanId;v=1;d1=25675.25675.5	controllerType=0 controllerNumber=1 scan=25675	73.4297
12127:4	114	R.EDQYHYLLDRN[+2059.735]LSC[+57.021]R.V	HexNAc(4)Hex(5)Fuc(1)NeuAc(1)	C[+57], N[+2060]	1011.42	4	4042.68	4041.65	1	4.7	239	Specific	452.7	284.32	284.32	5.32	15	>sp|P05154|IPSP_HUMAN Plasma serine protease inhibitor OS=Homo sapiens OX=9606 GN=SERPINA5 PE=1 SV=3	6002	20240115_78min-scehcd-s-mix-elution.ScanId;v=1;d1=13699.13699.4	controllerType=0 controllerNumber=1 scan=13699	39.7206
22146:5	114	K.VLPSLGISNVFTSHADLSGISN[+2059.735]HSNIQVSEM[+15.995]VHK.A	HexNAc(4)Hex(5)Fuc(1)NeuAc(1)	M[+16], N[+2060]	1139.52	5	5693.59	5693.57	0	3.1	317	Specific	490.42	457.51	143.35	8.27	15	>sp|P05154|IPSP_HUMAN Plasma serine protease inhibitor OS=Homo sapiens OX=9606 GN=SERPINA5 PE=1 SV=3	6002	20240115_78min-scehcd-s-mix-elution.ScanId;v=1;d1=24974.24974.5	controllerType=0 controllerNumber=1 scan=24974	71.8173
22771:5	114	K.VLPSLGISNVFTSHADLSGISN[+2059.735]HSNIQVSEMVHK.A	HexNAc(4)Hex(5)Fuc(1)NeuAc(1)	N[+2060]	1136.53	5	5678.6	5677.57	1	3.5	317	Specific	675.31	628.63	628.63	13.08	15	>sp|P05154|IPSP_HUMAN Plasma serine protease inhibitor OS=Homo sapiens OX=9606 GN=SERPINA5 PE=1 SV=3	6002	20240115_78min-scehcd-s-mix-elution.ScanId;v=1;d1=25662.25662.5	controllerType=0 controllerNumber=1 scan=25662	73.4037
18741:5	151	R.TPEDTAEDTC[+57.021]HLIPGVAESVATC[+57.021]HFN[+2864.036]HSSK.T	HexNAc(7)Hex(8)Fuc(1)	C[+57]*2, N[+2864]	1235.71	5	6174.54	6174.51	0	5.2	45	Specific	404.91	195.98	195.98	6.52	10	>sp|P06858|LIPL_HUMAN Lipoprotein lipase OS=Homo sapiens OX=9606 GN=LPL PE=1 SV=1	1217	20240115_78min-scehcd-s-mix-elution.ScanId;v=1;d1=21180.21180.5	controllerType=0 controllerNumber=1 scan=21180	61.9184
18708:5	151	R.TPEDTAEDTC[+57.021]HLIPGVAESVATC[+57.021]HFN[+2717.978]HSSK.T	HexNAc(7)Hex(8)	C[+57]*2, N[+2718]	1206.5	5	6028.49	6028.45	0	5.7	45	Specific	711.78	635.99	635.99	14.39	10	>sp|P06858|LIPL_HUMAN Lipoprotein lipase OS=Homo sapiens OX=9606 GN=LPL PE=1 SV=1	1217	20240115_78min-scehcd-s-mix-elution.ScanId;v=1;d1=21142.21142.5	controllerType=0 controllerNumber=1 scan=21142	61.8011
18785:5	151	R.TPEDTAEDTC[+57.021]HLIPGVAESVATC[+57.021]HFN[+2676.952]HSSK.T	HexNAc(6)Hex(9)	C[+57]*2, N[+2677]	1198.1	5	5986.45	5987.43	-1	4.8	45	Specific	330.02	231.39	231.39	5.11	10	>sp|P06858|LIPL_HUMAN Lipoprotein lipase OS=Homo sapiens OX=9606 GN=LPL PE=1 SV=1	1217	20240115_78min-scehcd-s-mix-elution.ScanId;v=1;d1=21230.21230.5	controllerType=0 controllerNumber=1 scan=21230	62.0749
18927:5	151	R.TPEDTAEDTC[+57.021]HLIPGVAESVATC[+57.021]HFN[+2352.846]HSSK.T	HexNAc(6)Hex(7)	C[+57]*2, N[+2353]	1133.48	5	5663.35	5663.32	0	5.4	45	Specific	492.63	349.97	349.97	7.91	10	>sp|P06858|LIPL_HUMAN Lipoprotein lipase OS=Homo sapiens OX=9606 GN=LPL PE=1 SV=1	1217	20240115_78min-scehcd-s-mix-elution.ScanId;v=1;d1=21392.21392.5	controllerType=0 controllerNumber=1 scan=21392	62.5787
18957:5	151	R.TPEDTAEDTC[+57.021]HLIPGVAESVATC[+57.021]HFN[+2059.735]HSSK.T	HexNAc(4)Hex(5)Fuc(1)NeuAc(1)	C[+57]*2, N[+2060]	1075.05	5	5371.23	5370.21	1	3.6	45	Specific	307.87	261.44	261.44	4.88	10	>sp|P06858|LIPL_HUMAN Lipoprotein lipase OS=Homo sapiens OX=9606 GN=LPL PE=1 SV=1	1217	20240115_78min-scehcd-s-mix-elution.ScanId;v=1;d1=21426.21426.5	controllerType=0 controllerNumber=1 scan=21426	62.6872
18987:4	151	R.TPEDTAEDTC[+57.021]HLIPGVAESVATC[+57.021]HFN[+2059.735]HSSK.T	HexNAc(4)Hex(5)Fuc(1)NeuAc(1)	C[+57]*2, N[+2060]	1343.57	4	5371.24	5370.21	1	5.2	45	Specific	586.89	363.39	363.39	9.71	10	>sp|P06858|LIPL_HUMAN Lipoprotein lipase OS=Homo sapiens OX=9606 GN=LPL PE=1 SV=1	1217	20240115_78min-scehcd-s-mix-elution.ScanId;v=1;d1=21460.21460.4	controllerType=0 controllerNumber=1 scan=21460	62.7894
19007:5	151	R.TPEDTAEDTC[+57.021]HLIPGVAESVATC[+57.021]HFN[+2059.735]HSSK.T	HexNAc(4)Hex(5)Fuc(1)NeuAc(1)	C[+57]*2, N[+2060]	1075.05	5	5371.24	5370.21	1	4.4	45	Specific	806.78	723.88	723.88	16.57	10	>sp|P06858|LIPL_HUMAN Lipoprotein lipase OS=Homo sapiens OX=9606 GN=LPL PE=1 SV=1	1217	20240115_78min-scehcd-s-mix-elution.ScanId;v=1;d1=21483.21483.5	controllerType=0 controllerNumber=1 scan=21483	62.8535
10754:2	556	K.SAEGTFFIN[+1378.476]K.T	HexNAc(2)Hex(6)	N[+1378]	1246.52	2	2492.03	2492.03	0	0.3	149	Specific	573.31	385.06	385.06	10.73	2	>sp|P06865|HEXA_HUMAN Beta-hexosaminidase subunit alpha OS=Homo sapiens OX=9606 GN=HEXA PE=1 SV=2	11335	20240115_78min-scehcd-s-mix-elution.ScanId;v=1;d1=12129.12129.2	controllerType=0 controllerNumber=1 scan=12129	34.6779
10969:2	556	K.SAEGTFFIN[+1216.423]K.T	HexNAc(2)Hex(5)	N[+1216]	1165.49	2	2329.98	2329.98	0	0.4	149	Specific	520.53	331.01	331.01	8.73	2	>sp|P06865|HEXA_HUMAN Beta-hexosaminidase subunit alpha OS=Homo sapiens OX=9606 GN=HEXA PE=1 SV=2	11335	20240115_78min-scehcd-s-mix-elution.ScanId;v=1;d1=12376.12376.2	controllerType=0 controllerNumber=1 scan=12376	35.4899
12071:3	121	K.TC[+57.021]DWLPKPN[+2676.952]MSASC[+57.021]K.E	HexNAc(6)Hex(9)	C[+57]*2, N[+2677]	1491.26	3	4471.77	4471.75	0	5.6	93	Specific	396.41	360.6	360.6	6.65	16	>sp|P07602|SAP_HUMAN Prosaposin OS=Homo sapiens OX=9606 GN=PSAP PE=1 SV=2	13392	20240115_78min-scehcd-s-mix-elution.ScanId;v=1;d1=13634.13634.3	controllerType=0 controllerNumber=1 scan=13634	39.5095
23022:3	121	R.TN[+2350.830]STFVQALVEHVK.E	HexNAc(4)Hex(5)Fuc(1)NeuAc(2)	N[+2351]	1308.56	3	3923.68	3923.67	0	2.2	214	Specific	535.43	275.7	275.7	7.51	16	>sp|P07602|SAP_HUMAN Prosaposin OS=Homo sapiens OX=9606 GN=PSAP PE=1 SV=2	13392	20240115_78min-scehcd-s-mix-elution.ScanId;v=1;d1=25939.25939.3	controllerType=0 controllerNumber=1 scan=25939	74.0656
22893:3	121	R.TN[+2350.830]STFVQALVEHVK.E	HexNAc(4)Hex(5)Fuc(1)NeuAc(2)	N[+2351]	1308.56	3	3923.68	3923.67	0	2	214	Specific	561.38	339.22	339.22	8.01	16	>sp|P07602|SAP_HUMAN Prosaposin OS=Homo sapiens OX=9606 GN=PSAP PE=1 SV=2	13392	20240115_78min-scehcd-s-mix-elution.ScanId;v=1;d1=25796.25796.3	controllerType=0 controllerNumber=1 scan=25796	73.712
21429:4	230	K.AC[+57.021]AGGYYVYN[+1378.476]LTAPPEC[+57.021]HLAYC[+57.021]TDPSSVEGTC[+57.021]EEC[+57.021]SIDEDC[+57.021]K.S	HexNAc(2)Hex(6)	C[+57]*6, N[+1378]	1557.87	4	6228.44	6227.42	1	2.5	266	Specific	926.99	903.39	903.39	16.81	4	>sp|P07911|UROM_HUMAN Uromodulin OS=Homo sapiens OX=9606 GN=UMOD PE=1 SV=1	20277	20240115_78min-scehcd-s-mix-elution.ScanId;v=1;d1=24184.24184.4	controllerType=0 controllerNumber=1 scan=24184	69.9761
16414:3	513	K.GSQWSDIEEFC[+57.021]N[+1809.666]R.S	HexNAc(5)Hex(4)Fuc(1)	C[+57], N[+1810]	1146.45	3	3437.35	3437.35	0	1	84	Specific	417.7	142.15	142.15	6.02	4	>sp|P08174|DAF_HUMAN Complement decay-accelerating factor OS=Homo sapiens OX=9606 GN=CD55 PE=1 SV=4	19160	20240115_78min-scehcd-s-mix-elution.ScanId;v=1;d1=18545.18545.3	controllerType=0 controllerNumber=1 scan=18545	54.0105
16408:3	513	K.GSQWSDIEEFC[+57.021]N[+1809.666]R.S	HexNAc(5)Hex(4)Fuc(1)	C[+57], N[+1810]	1146.45	3	3437.35	3437.35	0	1	84	Specific	445.12	312	312	7.23	4	>sp|P08174|DAF_HUMAN Complement decay-accelerating factor OS=Homo sapiens OX=9606 GN=CD55 PE=1 SV=4	19160	20240115_78min-scehcd-s-mix-elution.ScanId;v=1;d1=18538.18538.3	controllerType=0 controllerNumber=1 scan=18538	53.9863
16597:3	513	K.GSQWSDIEEFC[+57.021]N[+1663.608]R.S	HexNAc(5)Hex(4)	C[+57], N[+1664]	1097.77	3	3291.29	3291.29	0	1.4	84	Specific	412.53	295.98	295.98	6.51	4	>sp|P08174|DAF_HUMAN Complement decay-accelerating factor OS=Homo sapiens OX=9606 GN=CD55 PE=1 SV=4	19160	20240115_78min-scehcd-s-mix-elution.ScanId;v=1;d1=18753.18753.3	controllerType=0 controllerNumber=1 scan=18753	54.6586
16608:3	513	K.GSQWSDIEEFC[+57.021]N[+1663.608]R.S	HexNAc(5)Hex(4)	C[+57], N[+1664]	1097.77	3	3291.29	3291.29	0	1.2	84	Specific	569.36	194.13	194.13	7.47	4	>sp|P08174|DAF_HUMAN Complement decay-accelerating factor OS=Homo sapiens OX=9606 GN=CD55 PE=1 SV=4	19160	20240115_78min-scehcd-s-mix-elution.ScanId;v=1;d1=18765.18765.3	controllerType=0 controllerNumber=1 scan=18765	54.6902
16825:3	513	K.GSQWSDIEEFC[+57.021]N[+1501.555]R.S	HexNAc(5)Hex(3)	C[+57], N[+1502]	1043.75	3	3129.24	3129.24	0	1.8	84	Specific	336.65	236.52	236.52	5.55	4	>sp|P08174|DAF_HUMAN Complement decay-accelerating factor OS=Homo sapiens OX=9606 GN=CD55 PE=1 SV=4	19160	20240115_78min-scehcd-s-mix-elution.ScanId;v=1;d1=19011.19011.3	controllerType=0 controllerNumber=1 scan=19011	55.4416
08104:3	394	R.SC[+57.021]IN[+2204.772]ESAIDSR.G	HexNAc(4)Hex(5)NeuAc(2)	C[+57], N[+2205]	1152.78	3	3456.34	3456.34	0	0.5	142	Specific	383.64	218.57	218.57	6.47	4	>sp|P08473|NEP_HUMAN Neprilysin OS=Homo sapiens OX=9606 GN=MME PE=1 SV=2	3704	20240115_78min-scehcd-s-mix-elution.ScanId;v=1;d1=9118.9118.3	controllerType=0 controllerNumber=1 scan=9118	25.424
08095:3	394	R.SC[+57.021]IN[+2204.772]ESAIDSR.G	HexNAc(4)Hex(5)NeuAc(2)	C[+57], N[+2205]	1152.78	3	3456.34	3456.34	0	0.5	142	Specific	523.89	325.72	325.72	8.02	4	>sp|P08473|NEP_HUMAN Neprilysin OS=Homo sapiens OX=9606 GN=MME PE=1 SV=2	3704	20240115_78min-scehcd-s-mix-elution.ScanId;v=1;d1=9108.9108.3	controllerType=0 controllerNumber=1 scan=9108	25.3971
06929:3	394	R.SC[+57.021]IN[+1913.677]ESAIDSR.G	HexNAc(4)Hex(5)NeuAc(1)	C[+57], N[+1914]	1055.75	3	3165.25	3165.24	0	1.6	142	Specific	376.95	198.75	198.75	5.64	4	>sp|P08473|NEP_HUMAN Neprilysin OS=Homo sapiens OX=9606 GN=MME PE=1 SV=2	3704	20240115_78min-scehcd-s-mix-elution.ScanId;v=1;d1=7791.7791.3	controllerType=0 controllerNumber=1 scan=7791	21.5419
06926:3	394	R.SC[+57.021]IN[+1913.677]ESAIDSR.G	HexNAc(4)Hex(5)NeuAc(1)	C[+57], N[+1914]	1055.75	3	3165.24	3165.24	0	0.7	142	Specific	580.83	325.3	325.3	9.72	4	>sp|P08473|NEP_HUMAN Neprilysin OS=Homo sapiens OX=9606 GN=MME PE=1 SV=2	3704	20240115_78min-scehcd-s-mix-elution.ScanId;v=1;d1=7787.7787.3	controllerType=0 controllerNumber=1 scan=7787	21.5358
06753:3	766	K.NN[+3007.058]HTASILDR.M	HexNAc(5)Hex(6)Fuc(1)NeuAc(3)	N[+3007]	1383.22	3	4147.64	4147.63	0	0.7	129	Specific	456.46	251.57	251.57	7.76	1	>sp|P08962|CD63_HUMAN CD63 antigen OS=Homo sapiens OX=9606 GN=CD63 PE=1 SV=2	18178	20240115_78min-scehcd-s-mix-elution.ScanId;v=1;d1=7592.7592.3	controllerType=0 controllerNumber=1 scan=7592	20.9781
22505:3	255	K.LAGTWHSMAMATNN[+1540.529]ISLMATLK.A	HexNAc(2)Hex(7)	N[+1541]	1301.57	3	3902.7	3902.7	0	0.2	33	Specific	563.6	447.53	447.53	11.01	5	>sp|P09466|PAEP_HUMAN Glycodelin OS=Homo sapiens OX=9606 GN=PAEP PE=1 SV=2	11516	20240115_78min-scehcd-s-mix-elution.ScanId;v=1;d1=25369.25369.3	controllerType=0 controllerNumber=1 scan=25369	72.7211
22548:3	255	K.LAGTWHSMAMATNN[+1378.476]ISLMATLK.A	HexNAc(2)Hex(6)	N[+1378]	1247.55	3	3740.65	3740.65	0	0.2	33	Specific	583.47	490.75	223.2	12.45	5	>sp|P09466|PAEP_HUMAN Glycodelin OS=Homo sapiens OX=9606 GN=PAEP PE=1 SV=2	11516	20240115_78min-scehcd-s-mix-elution.ScanId;v=1;d1=25416.25416.3	controllerType=0 controllerNumber=1 scan=25416	72.8276
14113:2	758	R.N[+1038.375]NTIVNELVR.V	HexNAc(2)Hex(3)Fuc(1)	N[+1038]	1105.51	2	2210.02	2210.02	0	-0.2	882	Specific	465.81	315.89	315.89	8.11	1	>sp|P10253|LYAG_HUMAN Lysosomal alpha-glucosidase OS=Homo sapiens OX=9606 GN=GAA PE=1 SV=4	1417	20240115_78min-scehcd-s-mix-elution.ScanId;v=1;d1=15950.15950.2	controllerType=0 controllerNumber=1 scan=15950	46.5271
23662:3	36	R.VDLIDLDLC[+57.021]N[+1444.534]STQWYNGR.V	HexNAc(4)Hex(3)Fuc(1)	C[+57], N[+1445]	1209.53	3	3626.56	3626.56	0	1.7	201	Specific	522.66	368.44	368.44	7.92	21	>sp|P10323|ACRO_HUMAN Acrosin OS=Homo sapiens OX=9606 GN=ACR PE=2 SV=4	6704	20240115_78min-scehcd-s-mix-elution.ScanId;v=1;d1=26646.26646.3	controllerType=0 controllerNumber=1 scan=26646	75.7608
23653:3	36	R.VDLIDLDLC[+57.021]N[+1444.534]STQWYNGR.V	HexNAc(4)Hex(3)Fuc(1)	C[+57], N[+1445]	1209.52	3	3626.56	3626.56	0	0.2	201	Specific	596.39	440.92	440.92	11.57	21	>sp|P10323|ACRO_HUMAN Acrosin OS=Homo sapiens OX=9606 GN=ACR PE=2 SV=4	6704	20240115_78min-scehcd-s-mix-elution.ScanId;v=1;d1=26636.26636.3	controllerType=0 controllerNumber=1 scan=26636	75.7391
05068:2	36	K.DN[+892.317]ATC[+57.021]DGPC[+57.021]GLR.F	HexNAc(2)Hex(3)	C[+57]*2, N[+892]	1114.43	2	2227.86	2227.86	0	1	21	Specific	390.54	299.74	299.74	7.34	21	>sp|P10323|ACRO_HUMAN Acrosin OS=Homo sapiens OX=9606 GN=ACR PE=2 SV=4	6704	20240115_78min-scehcd-s-mix-elution.ScanId;v=1;d1=5710.5710.2	controllerType=0 controllerNumber=1 scan=5710	15.9826
05061:2	36	K.DN[+892.317]ATC[+57.021]DGPC[+57.021]GLR.F	HexNAc(2)Hex(3)	C[+57]*2, N[+892]	1114.43	2	2227.86	2227.86	0	0.1	21	Specific	594.62	414.85	414.85	12.17	21	>sp|P10323|ACRO_HUMAN Acrosin OS=Homo sapiens OX=9606 GN=ACR PE=2 SV=4	6704	20240115_78min-scehcd-s-mix-elution.ScanId;v=1;d1=5702.5702.2	controllerType=0 controllerNumber=1 scan=5702	15.959
13474:4	9	R.LAN[+3229.168]LTQGEDQYYLR.V	HexNAc(8)Hex(9)Fuc(1)	N[+3229]	1228.76	4	4912.01	4913	-1	3.1	372	Specific	428.66	344.11	344.11	5.83	82	>sp|P10909|CLUS_HUMAN Clusterin OS=Homo sapiens OX=9606 GN=CLU PE=1 SV=1	16753	20240115_78min-scehcd-s-mix-elution.ScanId;v=1;d1=15232.15232.4	controllerType=0 controllerNumber=1 scan=15232	44.5253
22506:4	9	K.ELPGVC[+57.021]N[+3229.168]ETMMALWEEC[+57.021]KPC[+57.021]LK.Q	HexNAc(8)Hex(9)Fuc(1)	C[+57]*3, N[+3229]	1481.85	4	5924.4	5924.37	0	3.9	97	Specific	450.69	361.09	361.09	6.67	82	>sp|P10909|CLUS_HUMAN Clusterin OS=Homo sapiens OX=9606 GN=CLU PE=1 SV=1	16753	20240115_78min-scehcd-s-mix-elution.ScanId;v=1;d1=25370.25370.4	controllerType=0 controllerNumber=1 scan=25370	72.7245
13514:4	9	R.LAN[+3229.168]LTQGEDQYYLR.V	HexNAc(8)Hex(9)Fuc(1)	N[+3229]	1229.01	4	4913.03	4913	0	5.1	372	Specific	534.41	452.94	452.94	8.13	82	>sp|P10909|CLUS_HUMAN Clusterin OS=Homo sapiens OX=9606 GN=CLU PE=1 SV=1	16753	20240115_78min-scehcd-s-mix-elution.ScanId;v=1;d1=15278.15278.4	controllerType=0 controllerNumber=1 scan=15278	44.6643
13592:3	9	R.LAN[+3083.110]LTQGEDQYYLR.V	HexNAc(8)Hex(9)	N[+3083]	1589.66	3	4766.96	4766.94	0	3	372	Specific	456.82	319.94	319.94	6.16	82	>sp|P10909|CLUS_HUMAN Clusterin OS=Homo sapiens OX=9606 GN=CLU PE=1 SV=1	16753	20240115_78min-scehcd-s-mix-elution.ScanId;v=1;d1=15367.15367.3	controllerType=0 controllerNumber=1 scan=15367	44.9363
13524:4	9	R.LAN[+3083.110]LTQGEDQYYLR.V	HexNAc(8)Hex(9)	N[+3083]	1192.5	4	4766.97	4766.94	0	5.9	372	Specific	503.16	330.79	330.79	6.25	82	>sp|P10909|CLUS_HUMAN Clusterin OS=Homo sapiens OX=9606 GN=CLU PE=1 SV=1	16753	20240115_78min-scehcd-s-mix-elution.ScanId;v=1;d1=15289.15289.4	controllerType=0 controllerNumber=1 scan=15289	44.6947
13504:3	9	R.LAN[+3083.110]LTQGEDQYYLR.V	HexNAc(8)Hex(9)	N[+3083]	1589.66	3	4766.97	4766.94	0	5.9	372	Specific	531.7	322.47	322.47	6.68	82	>sp|P10909|CLUS_HUMAN Clusterin OS=Homo sapiens OX=9606 GN=CLU PE=1 SV=1	16753	20240115_78min-scehcd-s-mix-elution.ScanId;v=1;d1=15267.15267.3	controllerType=0 controllerNumber=1 scan=15267	44.634
02674:4	9	K.KKEDALN[+3155.132]ETR.E	HexNAc(7)Hex(8)Fuc(1)NeuAc(1)	N[+3155]	1090.2	4	4357.78	4358.76	-1	4.4	80	Specific	333.72	197.23	197.23	3.53	82	>sp|P10909|CLUS_HUMAN Clusterin OS=Homo sapiens OX=9606 GN=CLU PE=1 SV=1	16753	20240115_78min-scehcd-s-mix-elution.ScanId;v=1;d1=3062.3062.4	controllerType=0 controllerNumber=1 scan=3062	9.7009
15871:4	9	R.LAN[+2864.036]LTQGEDQYYLR.V	HexNAc(7)Hex(8)Fuc(1)	N[+2864]	1137.48	4	4546.89	4547.87	-1	5.6	372	Specific	312.17	208.35	208.35	3.22	82	>sp|P10909|CLUS_HUMAN Clusterin OS=Homo sapiens OX=9606 GN=CLU PE=1 SV=1	16753	20240115_78min-scehcd-s-mix-elution.ScanId;v=1;d1=17931.17931.4	controllerType=0 controllerNumber=1 scan=17931	52.1991
21742:4	9	K.ELPGVC[+57.021]N[+2864.036]ETMM[+15.995]ALWEEC[+57.021]KPC[+57.021]LK.Q	HexNAc(7)Hex(8)Fuc(1)	C[+57]*3, M[+16], N[+2864]	1394.57	4	5575.26	5575.24	0	4.4	97	Specific	326.23	226.38	30.36	4.27	82	>sp|P10909|CLUS_HUMAN Clusterin OS=Homo sapiens OX=9606 GN=CLU PE=1 SV=1	16753	20240115_78min-scehcd-s-mix-elution.ScanId;v=1;d1=24530.24530.4	controllerType=0 controllerNumber=1 scan=24530	70.7877
02619:3	9	K.KKEDALN[+2864.036]ETR.E	HexNAc(7)Hex(8)Fuc(1)	N[+2864]	1356.23	3	4066.68	4067.67	-1	3.1	80	Specific	340.33	187.37	187.37	2.98	82	>sp|P10909|CLUS_HUMAN Clusterin OS=Homo sapiens OX=9606 GN=CLU PE=1 SV=1	16753	20240115_78min-scehcd-s-mix-elution.ScanId;v=1;d1=3001.3001.3	controllerType=0 controllerNumber=1 scan=3001	9.534
14054:3	9	R.LAN[+2864.036]LTQGEDQYYLR.V	HexNAc(7)Hex(8)Fuc(1)	N[+2864]	1516.63	3	4547.89	4547.87	0	4	372	Specific	408.98	294.75	294.75	5.76	82	>sp|P10909|CLUS_HUMAN Clusterin OS=Homo sapiens OX=9606 GN=CLU PE=1 SV=1	16753	20240115_78min-scehcd-s-mix-elution.ScanId;v=1;d1=15884.15884.3	controllerType=0 controllerNumber=1 scan=15884	46.3429
22573:4	9	K.ELPGVC[+57.021]N[+2864.036]ETMMALWEEC[+57.021]KPC[+57.021]LK.Q	HexNAc(7)Hex(8)Fuc(1)	C[+57]*3, N[+2864]	1390.57	4	5559.26	5559.24	0	3.4	97	Specific	419.73	352.6	352.6	6.29	82	>sp|P10909|CLUS_HUMAN Clusterin OS=Homo sapiens OX=9606 GN=CLU PE=1 SV=1	16753	20240115_78min-scehcd-s-mix-elution.ScanId;v=1;d1=25444.25444.4	controllerType=0 controllerNumber=1 scan=25444	72.8952
21902:4	9	K.LKELPGVC[+57.021]N[+2864.036]ETMMALWEEC[+57.021]KPC[+57.021]LK.Q	HexNAc(7)Hex(8)Fuc(1)	C[+57]*3, N[+2864]	1450.62	4	5799.45	5800.42	-1	5.7	95	Specific	752.99	527.25	527.25	14.11	82	>sp|P10909|CLUS_HUMAN Clusterin OS=Homo sapiens OX=9606 GN=CLU PE=1 SV=1	16753	20240115_78min-scehcd-s-mix-elution.ScanId;v=1;d1=24706.24706.4	controllerType=0 controllerNumber=1 scan=24706	71.1952
14177:3	9	R.LAN[+2717.978]LTQGEDQYYLR.V	HexNAc(7)Hex(8)	N[+2718]	1467.95	3	4401.84	4401.81	0	5.8	372	Specific	374.11	251.92	251.92	5.15	82	>sp|P10909|CLUS_HUMAN Clusterin OS=Homo sapiens OX=9606 GN=CLU PE=1 SV=1	16753	20240115_78min-scehcd-s-mix-elution.ScanId;v=1;d1=16021.16021.3	controllerType=0 controllerNumber=1 scan=16021	46.7217
14088:3	9	R.LAN[+2717.978]LTQGEDQYYLR.V	HexNAc(7)Hex(8)	N[+2718]	1468.28	3	4402.83	4401.81	1	3.6	372	Specific	377.97	274.56	274.56	5.28	82	>sp|P10909|CLUS_HUMAN Clusterin OS=Homo sapiens OX=9606 GN=CLU PE=1 SV=1	16753	20240115_78min-scehcd-s-mix-elution.ScanId;v=1;d1=15922.15922.3	controllerType=0 controllerNumber=1 scan=15922	46.4447
22588:4	9	K.ELPGVC[+57.021]N[+2717.978]ETMMALWEEC[+57.021]KPC[+57.021]LK.Q	HexNAc(7)Hex(8)	C[+57]*3, N[+2718]	1354.06	4	5413.21	5413.18	0	5	97	Specific	406.88	314.03	117.32	5.25	82	>sp|P10909|CLUS_HUMAN Clusterin OS=Homo sapiens OX=9606 GN=CLU PE=1 SV=1	16753	20240115_78min-scehcd-s-mix-elution.ScanId;v=1;d1=25460.25460.4	controllerType=0 controllerNumber=1 scan=25460	72.9204
14185:3	9	R.LAN[+2717.978]LTQGEDQYYLR.V	HexNAc(7)Hex(8)	N[+2718]	1467.95	3	4401.84	4401.81	0	5.4	372	Specific	554.11	333.49	333.49	6.91	82	>sp|P10909|CLUS_HUMAN Clusterin OS=Homo sapiens OX=9606 GN=CLU PE=1 SV=1	16753	20240115_78min-scehcd-s-mix-elution.ScanId;v=1;d1=16030.16030.3	controllerType=0 controllerNumber=1 scan=16030	46.7396
22577:4	9	K.ELPGVC[+57.021]N[+2717.978]ETMMALWEEC[+57.021]KPC[+57.021]LK.Q	HexNAc(7)Hex(8)	C[+57]*3, N[+2718]	1354.06	4	5413.21	5413.18	0	4.4	97	Specific	561.41	485.17	404.91	8.89	82	>sp|P10909|CLUS_HUMAN Clusterin OS=Homo sapiens OX=9606 GN=CLU PE=1 SV=1	16753	20240115_78min-scehcd-s-mix-elution.ScanId;v=1;d1=25448.25448.4	controllerType=0 controllerNumber=1 scan=25448	72.9012
13784:3	9	R.LAN[+2717.978]LTQGEDQYYLR.V	HexNAc(7)Hex(8)	N[+2718]	1467.95	3	4401.84	4401.81	0	5.4	372	Specific	569.03	367.72	367.72	7.33	82	>sp|P10909|CLUS_HUMAN Clusterin OS=Homo sapiens OX=9606 GN=CLU PE=1 SV=1	16753	20240115_78min-scehcd-s-mix-elution.ScanId;v=1;d1=15585.15585.3	controllerType=0 controllerNumber=1 scan=15585	45.6107
14098:3	9	R.LAN[+2717.978]LTQGEDQYYLR.V	HexNAc(7)Hex(8)	N[+2718]	1467.62	3	4400.83	4401.81	-1	5.2	372	Specific	576.17	353.79	353.79	6.96	82	>sp|P10909|CLUS_HUMAN Clusterin OS=Homo sapiens OX=9606 GN=CLU PE=1 SV=1	16753	20240115_78min-scehcd-s-mix-elution.ScanId;v=1;d1=15933.15933.3	controllerType=0 controllerNumber=1 scan=15933	46.4781
21945:4	9	K.LKELPGVC[+57.021]N[+2555.925]ETM[+15.995]MALWEEC[+57.021]KPC[+57.021]LK.Q	HexNAc(7)Hex(7)	C[+57]*3, M[+16], N[+2556]	1377.84	4	5508.33	5508.31	0	5.4	95	Specific	492.94	292.57	6.41	6.07	82	>sp|P10909|CLUS_HUMAN Clusterin OS=Homo sapiens OX=9606 GN=CLU PE=1 SV=1	16753	20240115_78min-scehcd-s-mix-elution.ScanId;v=1;d1=24753.24753.4	controllerType=0 controllerNumber=1 scan=24753	71.2992
13975:3	9	R.LAN[+2676.952]LTQGEDQYYLR.V	HexNAc(6)Hex(9)	N[+2677]	1454.27	3	4360.81	4360.79	0	4.8	372	Specific	638.26	413.13	413.13	11.3	82	>sp|P10909|CLUS_HUMAN Clusterin OS=Homo sapiens OX=9606 GN=CLU PE=1 SV=1	16753	20240115_78min-scehcd-s-mix-elution.ScanId;v=1;d1=15796.15796.3	controllerType=0 controllerNumber=1 scan=15796	46.1203
21243:4	9	R.LAN[+3517.228]LTQGEDQYYLR.V	HexNAc(6)Hex(7)NeuAc(4)	N[+3517]	1300.77	4	5200.05	5201.06	-1	-1.9	372	Specific	311.68	176.57	176.57	2.94	82	>sp|P10909|CLUS_HUMAN Clusterin OS=Homo sapiens OX=9606 GN=CLU PE=1 SV=1	16753	20240115_78min-scehcd-s-mix-elution.ScanId;v=1;d1=23978.23978.4	controllerType=0 controllerNumber=1 scan=23978	69.483
23873:4	9	R.QLEEFLN[+3517.228]QSSPFYFWMN[+0.984]GDR.I	HexNAc(6)Hex(7)NeuAc(4)	N[+1][+3517]	1507.09	4	6025.34	6026.34	-1	1.2	139	Specific	443.56	323.19	317.47	7.01	82	>sp|P10909|CLUS_HUMAN Clusterin OS=Homo sapiens OX=9606 GN=CLU PE=1 SV=1	16753	20240115_78min-scehcd-s-mix-elution.ScanId;v=1;d1=26878.26878.4	controllerType=0 controllerNumber=1 scan=26878	76.2958
03994:4	9	K.KKEDALN[+3517.228]ETR.E	HexNAc(6)Hex(7)NeuAc(4)	N[+3517]	1180.97	4	4720.86	4720.86	0	-0.7	80	Specific	468.26	323.99	323.99	7.25	82	>sp|P10909|CLUS_HUMAN Clusterin OS=Homo sapiens OX=9606 GN=CLU PE=1 SV=1	16753	20240115_78min-scehcd-s-mix-elution.ScanId;v=1;d1=4522.4522.4	controllerType=0 controllerNumber=1 scan=4522	13.1134
23904:4	9	R.QLEEFLN[+3663.286]QSSPFYFWMN[+0.984]GDR.I	HexNAc(6)Hex(7)Fuc(1)NeuAc(4)	N[+1][+3663]	1544.11	4	6173.4	6172.4	1	0.2	139	Specific	328.42	281.36	281.36	6.41	82	>sp|P10909|CLUS_HUMAN Clusterin OS=Homo sapiens OX=9606 GN=CLU PE=1 SV=1	16753	20240115_78min-scehcd-s-mix-elution.ScanId;v=1;d1=26915.26915.4	controllerType=0 controllerNumber=1 scan=26915	76.4387
20981:4	9	R.LAN[+3663.286]LTQGEDQYYLR.V	HexNAc(6)Hex(7)Fuc(1)NeuAc(4)	N[+3663]	1337.29	4	5346.12	5347.12	-1	1.4	372	Specific	402.72	287.84	287.84	6.07	82	>sp|P10909|CLUS_HUMAN Clusterin OS=Homo sapiens OX=9606 GN=CLU PE=1 SV=1	16753	20240115_78min-scehcd-s-mix-elution.ScanId;v=1;d1=23689.23689.4	controllerType=0 controllerNumber=1 scan=23689	68.7946
20971:4	9	R.LAN[+3663.286]LTQGEDQYYLR.V	HexNAc(6)Hex(7)Fuc(1)NeuAc(4)	N[+3663]	1337.54	4	5347.13	5347.12	0	1.4	372	Specific	405.95	239.81	239.81	5.96	82	>sp|P10909|CLUS_HUMAN Clusterin OS=Homo sapiens OX=9606 GN=CLU PE=1 SV=1	16753	20240115_78min-scehcd-s-mix-elution.ScanId;v=1;d1=23678.23678.4	controllerType=0 controllerNumber=1 scan=23678	68.771
23846:4	9	R.QLEEFLN[+3663.286]QSSPFYFWMNGDR.I	HexNAc(6)Hex(7)Fuc(1)NeuAc(4)	N[+3663]	1543.61	4	6171.42	6171.41	0	1.1	139	Specific	509.64	354.19	282.08	7.92	82	>sp|P10909|CLUS_HUMAN Clusterin OS=Homo sapiens OX=9606 GN=CLU PE=1 SV=1	16753	20240115_78min-scehcd-s-mix-elution.ScanId;v=1;d1=26847.26847.4	controllerType=0 controllerNumber=1 scan=26847	76.1931
23892:4	9	R.QLEEFLN[+3663.286]QSSPFYFWMN[+0.984]GDR.I	HexNAc(6)Hex(7)Fuc(1)NeuAc(4)	N[+1][+3663]	1543.61	4	6171.4	6172.4	-1	1.4	139	Specific	570.62	439	291.99	9.2	82	>sp|P10909|CLUS_HUMAN Clusterin OS=Homo sapiens OX=9606 GN=CLU PE=1 SV=1	16753	20240115_78min-scehcd-s-mix-elution.ScanId;v=1;d1=26901.26901.4	controllerType=0 controllerNumber=1 scan=26901	76.3868
22614:4	9	K.ELPGVC[+57.021]N[+2352.846]ETM[+15.995]MALWEEC[+57.021]KPC[+57.021]LK.Q	HexNAc(6)Hex(7)	C[+57]*3, M[+16], N[+2353]	1266.77	4	5064.06	5064.05	0	2.9	97	Specific	309.06	228.13	13.92	2.59	82	>sp|P10909|CLUS_HUMAN Clusterin OS=Homo sapiens OX=9606 GN=CLU PE=1 SV=1	16753	20240115_78min-scehcd-s-mix-elution.ScanId;v=1;d1=25488.25488.4	controllerType=0 controllerNumber=1 scan=25488	72.9867
16705:3	9	R.LAN[+2352.846]LTQGEDQYYLR.V	HexNAc(6)Hex(7)	N[+2353]	1345.9	3	4035.69	4036.68	-1	4.5	372	Specific	320.12	168.56	168.56	4.4	82	>sp|P10909|CLUS_HUMAN Clusterin OS=Homo sapiens OX=9606 GN=CLU PE=1 SV=1	16753	20240115_78min-scehcd-s-mix-elution.ScanId;v=1;d1=18875.18875.3	controllerType=0 controllerNumber=1 scan=18875	55.0272
22676:4	9	K.ELPGVC[+57.021]N[+2352.846]ETMMALWEEC[+57.021]KPC[+57.021]LK.Q	HexNAc(6)Hex(7)	C[+57]*3, N[+2353]	1262.78	4	5048.08	5048.05	0	5.3	97	Specific	430.12	362.33	316.5	6.73	82	>sp|P10909|CLUS_HUMAN Clusterin OS=Homo sapiens OX=9606 GN=CLU PE=1 SV=1	16753	20240115_78min-scehcd-s-mix-elution.ScanId;v=1;d1=25557.25557.4	controllerType=0 controllerNumber=1 scan=25557	73.1484
16710:3	9	R.LAN[+2352.846]LTQGEDQYYLR.V	HexNAc(6)Hex(7)	N[+2353]	1346.23	3	4036.69	4036.68	0	2.1	372	Specific	490.69	313.15	313.15	6.76	82	>sp|P10909|CLUS_HUMAN Clusterin OS=Homo sapiens OX=9606 GN=CLU PE=1 SV=1	16753	20240115_78min-scehcd-s-mix-elution.ScanId;v=1;d1=18881.18881.3	controllerType=0 controllerNumber=1 scan=18881	55.0432
21136:4	9	K.LKELPGVC[+57.021]N[+2586.920]ETMMALWEEC[+57.021]KPC[+57.021]LK.Q	HexNAc(5)Hex(7)Fuc(1)NeuAc(1)	C[+57]*3, N[+2587]	1381.84	4	5524.32	5523.3	1	1.9	95	Specific	626.74	531.66	531.66	12.16	82	>sp|P10909|CLUS_HUMAN Clusterin OS=Homo sapiens OX=9606 GN=CLU PE=1 SV=1	16753	20240115_78min-scehcd-s-mix-elution.ScanId;v=1;d1=23860.23860.4	controllerType=0 controllerNumber=1 scan=23860	69.1979
03596:3	9	K.KKEDALN[+2861.000]ETR.E	HexNAc(5)Hex(6)NeuAc(3)	N[+2861]	1355.55	3	4064.64	4064.63	0	0.5	80	Specific	340.46	239.02	239.02	6.06	82	>sp|P10909|CLUS_HUMAN Clusterin OS=Homo sapiens OX=9606 GN=CLU PE=1 SV=1	16753	20240115_78min-scehcd-s-mix-elution.ScanId;v=1;d1=4081.4081.3	controllerType=0 controllerNumber=1 scan=4081	12.1183
03588:3	9	K.KKEDALN[+2861.000]ETR.E	HexNAc(5)Hex(6)NeuAc(3)	N[+2861]	1355.55	3	4064.64	4064.63	0	0.9	80	Specific	374.29	195.41	195.41	5.81	82	>sp|P10909|CLUS_HUMAN Clusterin OS=Homo sapiens OX=9606 GN=CLU PE=1 SV=1	16753	20240115_78min-scehcd-s-mix-elution.ScanId;v=1;d1=4072.4072.3	controllerType=0 controllerNumber=1 scan=4072	12.0916
20388:3	9	R.LAN[+2861.000]LTQGEDQYYLR.V	HexNAc(5)Hex(6)NeuAc(3)	N[+2861]	1515.95	3	4545.84	4544.83	1	0	372	Specific	419.54	269.52	269.52	7.02	82	>sp|P10909|CLUS_HUMAN Clusterin OS=Homo sapiens OX=9606 GN=CLU PE=1 SV=1	16753	20240115_78min-scehcd-s-mix-elution.ScanId;v=1;d1=23035.23035.3	controllerType=0 controllerNumber=1 scan=23035	67.2604
20395:3	9	R.LAN[+2861.000]LTQGEDQYYLR.V	HexNAc(5)Hex(6)NeuAc(3)	N[+2861]	1515.62	3	4544.84	4544.83	0	2	372	Specific	434.16	276.76	276.76	6.24	82	>sp|P10909|CLUS_HUMAN Clusterin OS=Homo sapiens OX=9606 GN=CLU PE=1 SV=1	16753	20240115_78min-scehcd-s-mix-elution.ScanId;v=1;d1=23043.23043.3	controllerType=0 controllerNumber=1 scan=23043	67.2813
03371:3	9	R.HN[+3007.058]STGC[+57.021]LR.M	HexNAc(5)Hex(6)Fuc(1)NeuAc(3)	C[+57], N[+3007]	1317.84	3	3951.5	3951.49	0	0.8	290	Specific	338.29	144.82	144.82	6.09	82	>sp|P10909|CLUS_HUMAN Clusterin OS=Homo sapiens OX=9606 GN=CLU PE=1 SV=1	16753	20240115_78min-scehcd-s-mix-elution.ScanId;v=1;d1=3833.3833.3	controllerType=0 controllerNumber=1 scan=3833	11.5672
03377:3	9	R.HN[+3007.058]STGC[+57.021]LR.M	HexNAc(5)Hex(6)Fuc(1)NeuAc(3)	C[+57], N[+3007]	1317.84	3	3951.49	3951.49	0	-1	290	Specific	357.99	206.29	206.29	6.59	82	>sp|P10909|CLUS_HUMAN Clusterin OS=Homo sapiens OX=9606 GN=CLU PE=1 SV=1	16753	20240115_78min-scehcd-s-mix-elution.ScanId;v=1;d1=3840.3840.3	controllerType=0 controllerNumber=1 scan=3840	11.5847
20102:4	9	R.LAN[+3007.058]LTQGEDQYYLR.V	HexNAc(5)Hex(6)Fuc(1)NeuAc(3)	N[+3007]	1173.48	4	4690.9	4690.89	0	1.8	372	Specific	415.34	251.93	251.93	6.02	82	>sp|P10909|CLUS_HUMAN Clusterin OS=Homo sapiens OX=9606 GN=CLU PE=1 SV=1	16753	20240115_78min-scehcd-s-mix-elution.ScanId;v=1;d1=22718.22718.4	controllerType=0 controllerNumber=1 scan=22718	66.4581
20022:4	9	R.LAN[+3007.058]LTQGEDQYYLR.V	HexNAc(5)Hex(6)Fuc(1)NeuAc(3)	N[+3007]	1173.48	4	4690.9	4690.89	0	1.5	372	Specific	447	247.92	247.92	6.24	82	>sp|P10909|CLUS_HUMAN Clusterin OS=Homo sapiens OX=9606 GN=CLU PE=1 SV=1	16753	20240115_78min-scehcd-s-mix-elution.ScanId;v=1;d1=22629.22629.4	controllerType=0 controllerNumber=1 scan=22629	66.2313
23151:4	9	K.LKELPGVC[+57.021]N[+3007.058]ETM[+15.995]MALWEEC[+57.021]KPC[+57.021]LK.Q	HexNAc(5)Hex(6)Fuc(1)NeuAc(3)	C[+57]*3, M[+16], N[+3007]	1490.61	4	5959.42	5959.44	0	-2.3	95	Specific	484.92	419.06	0	8.55	82	>sp|P10909|CLUS_HUMAN Clusterin OS=Homo sapiens OX=9606 GN=CLU PE=1 SV=1	16753	20240115_78min-scehcd-s-mix-elution.ScanId;v=1;d1=26081.26081.4	controllerType=0 controllerNumber=1 scan=26081	74.4014
23180:4	9	K.LKELPGVC[+57.021]N[+3007.058]ETM[+15.995]MALWEEC[+57.021]KPC[+57.021]LK.Q	HexNAc(5)Hex(6)Fuc(1)NeuAc(3)	C[+57]*3, M[+16], N[+3007]	1490.87	4	5960.46	5959.44	1	3.8	95	Specific	495.72	280.81	0	6.5	82	>sp|P10909|CLUS_HUMAN Clusterin OS=Homo sapiens OX=9606 GN=CLU PE=1 SV=1	16753	20240115_78min-scehcd-s-mix-elution.ScanId;v=1;d1=26113.26113.2	controllerType=0 controllerNumber=1 scan=26113	74.4714
18438:3	9	R.LAN[+2715.963]LTQGEDQYYLR.V	HexNAc(5)Hex(6)Fuc(1)NeuAc(2)	N[+2716]	1466.94	3	4398.8	4399.8	-1	1.8	372	Specific	319.06	187.39	187.39	4.97	82	>sp|P10909|CLUS_HUMAN Clusterin OS=Homo sapiens OX=9606 GN=CLU PE=1 SV=1	16753	20240115_78min-scehcd-s-mix-elution.ScanId;v=1;d1=20836.20836.3	controllerType=0 controllerNumber=1 scan=20836	60.866
18559:4	9	R.LAN[+2715.963]LTQGEDQYYLR.V	HexNAc(5)Hex(6)Fuc(1)NeuAc(2)	N[+2716]	1100.45	4	4398.79	4399.8	-1	-1.2	372	Specific	366.2	246.7	246.7	4.49	82	>sp|P10909|CLUS_HUMAN Clusterin OS=Homo sapiens OX=9606 GN=CLU PE=1 SV=1	16753	20240115_78min-scehcd-s-mix-elution.ScanId;v=1;d1=20973.20973.4	controllerType=0 controllerNumber=1 scan=20973	61.2834
02372:4	9	K.KKEDALN[+2424.867]ETR.E	HexNAc(5)Hex(6)Fuc(1)NeuAc(1)	N[+2425]	907.885	4	3628.52	3628.5	0	5.6	80	Specific	301.06	235.61	235.61	4.61	82	>sp|P10909|CLUS_HUMAN Clusterin OS=Homo sapiens OX=9606 GN=CLU PE=1 SV=1	16753	20240115_78min-scehcd-s-mix-elution.ScanId;v=1;d1=2729.2729.4	controllerType=0 controllerNumber=1 scan=2729	8.9159
13893:3	9	R.LAN[+2424.867]LTQGEDQYYLR.V	HexNAc(5)Hex(6)Fuc(1)NeuAc(1)	N[+2425]	1370.58	3	4109.72	4108.7	1	3.1	372	Specific	346.72	215.79	215.79	5.06	82	>sp|P10909|CLUS_HUMAN Clusterin OS=Homo sapiens OX=9606 GN=CLU PE=1 SV=1	16753	20240115_78min-scehcd-s-mix-elution.ScanId;v=1;d1=15705.15705.3	controllerType=0 controllerNumber=1 scan=15705	45.9007
13885:3	9	R.LAN[+2424.867]LTQGEDQYYLR.V	HexNAc(5)Hex(6)Fuc(1)NeuAc(1)	N[+2425]	1370.58	3	4109.71	4108.7	1	2	372	Specific	565.99	300.21	300.21	7.29	82	>sp|P10909|CLUS_HUMAN Clusterin OS=Homo sapiens OX=9606 GN=CLU PE=1 SV=1	16753	20240115_78min-scehcd-s-mix-elution.ScanId;v=1;d1=15696.15696.3	controllerType=0 controllerNumber=1 scan=15696	45.8707
22705:4	9	K.ELPGVC[+57.021]N[+2133.772]ETMMALWEEC[+57.021]KPC[+57.021]LK.Q	HexNAc(5)Hex(6)Fuc(1)	C[+57]*3, N[+2134]	1208	4	4828.98	4828.98	0	1.2	97	Specific	452.4	319.34	135.43	6.58	82	>sp|P10909|CLUS_HUMAN Clusterin OS=Homo sapiens OX=9606 GN=CLU PE=1 SV=1	16753	20240115_78min-scehcd-s-mix-elution.ScanId;v=1;d1=25589.25589.4	controllerType=0 controllerNumber=1 scan=25589	73.2161
22716:4	9	K.ELPGVC[+57.021]N[+2133.772]ETMMALWEEC[+57.021]KPC[+57.021]LK.Q	HexNAc(5)Hex(6)Fuc(1)	C[+57]*3, N[+2134]	1208	4	4828.97	4828.98	0	-0.7	97	Specific	489.6	349.33	328.91	7.82	82	>sp|P10909|CLUS_HUMAN Clusterin OS=Homo sapiens OX=9606 GN=CLU PE=1 SV=1	16753	20240115_78min-scehcd-s-mix-elution.ScanId;v=1;d1=25601.25601.4	controllerType=0 controllerNumber=1 scan=25601	73.2542
19221:3	9	R.LAN[+2204.772]LTQGEDQYYLR.V	HexNAc(4)Hex(5)NeuAc(2)	N[+2205]	1296.88	3	3888.61	3888.61	0	1.4	372	Specific	421.74	263.6	263.6	6.71	82	>sp|P10909|CLUS_HUMAN Clusterin OS=Homo sapiens OX=9606 GN=CLU PE=1 SV=1	16753	20240115_78min-scehcd-s-mix-elution.ScanId;v=1;d1=21725.21725.3	controllerType=0 controllerNumber=1 scan=21725	63.5814
19214:3	9	R.LAN[+2204.772]LTQGEDQYYLR.V	HexNAc(4)Hex(5)NeuAc(2)	N[+2205]	1296.88	3	3888.61	3888.61	0	1.3	372	Specific	702.38	434.24	434.24	13.96	82	>sp|P10909|CLUS_HUMAN Clusterin OS=Homo sapiens OX=9606 GN=CLU PE=1 SV=1	16753	20240115_78min-scehcd-s-mix-elution.ScanId;v=1;d1=21717.21717.3	controllerType=0 controllerNumber=1 scan=21717	63.5648
22773:3	9	K.ELPGVC[+57.021]N[+1913.677]ETMMALWEEC[+57.021]KPC[+57.021]LK.Q	HexNAc(4)Hex(5)NeuAc(1)	C[+57]*3, N[+1914]	1537.3	3	4609.89	4608.88	1	1.2	97	Specific	391.53	290.57	240.06	7.62	82	>sp|P10909|CLUS_HUMAN Clusterin OS=Homo sapiens OX=9606 GN=CLU PE=1 SV=1	16753	20240115_78min-scehcd-s-mix-elution.ScanId;v=1;d1=25664.25664.3	controllerType=0 controllerNumber=1 scan=25664	73.4062
22751:4	9	K.ELPGVC[+57.021]N[+1913.677]ETMMALWEEC[+57.021]KPC[+57.021]LK.Q	HexNAc(4)Hex(5)NeuAc(1)	C[+57]*3, N[+1914]	1153.23	4	4609.91	4608.88	1	5.2	97	Specific	534.39	388.81	378.75	8.65	82	>sp|P10909|CLUS_HUMAN Clusterin OS=Homo sapiens OX=9606 GN=CLU PE=1 SV=1	16753	20240115_78min-scehcd-s-mix-elution.ScanId;v=1;d1=25640.25640.4	controllerType=0 controllerNumber=1 scan=25640	73.3543
18419:3	9	R.LAN[+2350.830]LTQGEDQYYLR.V	HexNAc(4)Hex(5)Fuc(1)NeuAc(2)	N[+2351]	1345.56	3	4034.67	4034.66	0	1.1	372	Specific	309.19	147.58	147.58	5.21	82	>sp|P10909|CLUS_HUMAN Clusterin OS=Homo sapiens OX=9606 GN=CLU PE=1 SV=1	16753	20240115_78min-scehcd-s-mix-elution.ScanId;v=1;d1=20815.20815.3	controllerType=0 controllerNumber=1 scan=20815	60.7951
02813:3	9	R.HN[+2350.830]STGC[+57.021]LR.M	HexNAc(4)Hex(5)Fuc(1)NeuAc(2)	C[+57], N[+2351]	1099.09	3	3295.26	3295.27	0	-1.2	290	Specific	322.1	53.84	53.84	3.79	82	>sp|P10909|CLUS_HUMAN Clusterin OS=Homo sapiens OX=9606 GN=CLU PE=1 SV=1	16753	20240115_78min-scehcd-s-mix-elution.ScanId;v=1;d1=3216.3216.3	controllerType=0 controllerNumber=1 scan=3216	10.0808
23291:4	9	K.ELPGVC[+57.021]N[+2350.830]ETM[+15.995]MALWEEC[+57.021]KPC[+57.021]LK.Q	HexNAc(4)Hex(5)Fuc(1)NeuAc(2)	C[+57]*3, M[+16], N[+2351]	1266.26	4	5062.03	5062.03	0	-0.7	97	Specific	365.23	252.99	0	5.83	82	>sp|P10909|CLUS_HUMAN Clusterin OS=Homo sapiens OX=9606 GN=CLU PE=1 SV=1	16753	20240115_78min-scehcd-s-mix-elution.ScanId;v=1;d1=26235.26235.4	controllerType=0 controllerNumber=1 scan=26235	74.7473
02980:3	9	R.HN[+2350.830]STGC[+57.021]LR.M	HexNAc(4)Hex(5)Fuc(1)NeuAc(2)	C[+57], N[+2351]	1099.09	3	3295.27	3295.27	0	-0.2	290	Specific	378.77	170.19	170.19	6.63	82	>sp|P10909|CLUS_HUMAN Clusterin OS=Homo sapiens OX=9606 GN=CLU PE=1 SV=1	16753	20240115_78min-scehcd-s-mix-elution.ScanId;v=1;d1=3402.3402.3	controllerType=0 controllerNumber=1 scan=3402	10.5424
03183:3	9	K.KKEDALN[+2350.830]ETR.E	HexNAc(4)Hex(5)Fuc(1)NeuAc(2)	N[+2351]	1185.49	3	3554.46	3554.46	0	-0.4	80	Specific	387.83	181.9	181.9	5.44	82	>sp|P10909|CLUS_HUMAN Clusterin OS=Homo sapiens OX=9606 GN=CLU PE=1 SV=1	16753	20240115_78min-scehcd-s-mix-elution.ScanId;v=1;d1=3625.3625.3	controllerType=0 controllerNumber=1 scan=3625	11.0503
02987:3	9	R.HN[+2350.830]STGC[+57.021]LR.M	HexNAc(4)Hex(5)Fuc(1)NeuAc(2)	C[+57], N[+2351]	1099.09	3	3295.27	3295.27	0	-0.4	290	Specific	405.18	101.07	101.07	6.18	82	>sp|P10909|CLUS_HUMAN Clusterin OS=Homo sapiens OX=9606 GN=CLU PE=1 SV=1	16753	20240115_78min-scehcd-s-mix-elution.ScanId;v=1;d1=3410.3410.3	controllerType=0 controllerNumber=1 scan=3410	10.5724
16674:3	9	R.LAN[+2350.830]LTQGEDQYYLR.V	HexNAc(4)Hex(5)Fuc(1)NeuAc(2)	N[+2351]	1345.9	3	4035.69	4034.66	1	5.2	372	Specific	412.43	262.92	46.53	5.63	82	>sp|P10909|CLUS_HUMAN Clusterin OS=Homo sapiens OX=9606 GN=CLU PE=1 SV=1	16753	20240115_78min-scehcd-s-mix-elution.ScanId;v=1;d1=18840.18840.3	controllerType=0 controllerNumber=1 scan=18840	54.9242
18601:3	9	R.LAN[+2350.830]LTQGEDQYYLR.V	HexNAc(4)Hex(5)Fuc(1)NeuAc(2)	N[+2351]	1345.56	3	4034.67	4034.66	0	2	372	Specific	421.75	258.09	258.09	6.13	82	>sp|P10909|CLUS_HUMAN Clusterin OS=Homo sapiens OX=9606 GN=CLU PE=1 SV=1	16753	20240115_78min-scehcd-s-mix-elution.ScanId;v=1;d1=21021.21021.3	controllerType=0 controllerNumber=1 scan=21021	61.4273
18737:3	9	R.LAN[+2350.830]LTQGEDQYYLR.V	HexNAc(4)Hex(5)Fuc(1)NeuAc(2)	N[+2351]	1345.56	3	4034.66	4034.66	0	0.1	372	Specific	467.67	259.61	259.61	7.13	82	>sp|P10909|CLUS_HUMAN Clusterin OS=Homo sapiens OX=9606 GN=CLU PE=1 SV=1	16753	20240115_78min-scehcd-s-mix-elution.ScanId;v=1;d1=21175.21175.3	controllerType=0 controllerNumber=1 scan=21175	61.8966
18853:4	9	R.LAN[+2350.830]LTQGEDQYYLR.V	HexNAc(4)Hex(5)Fuc(1)NeuAc(2)	N[+2351]	1009.42	4	4034.67	4034.66	0	0.5	372	Specific	516.85	277.66	277.66	7.42	82	>sp|P10909|CLUS_HUMAN Clusterin OS=Homo sapiens OX=9606 GN=CLU PE=1 SV=1	16753	20240115_78min-scehcd-s-mix-elution.ScanId;v=1;d1=21308.21308.4	controllerType=0 controllerNumber=1 scan=21308	62.3235
18867:3	9	R.LAN[+2350.830]LTQGEDQYYLR.V	HexNAc(4)Hex(5)Fuc(1)NeuAc(2)	N[+2351]	1345.56	3	4034.67	4034.66	0	1.3	372	Specific	548.4	305.29	305.29	7.71	82	>sp|P10909|CLUS_HUMAN Clusterin OS=Homo sapiens OX=9606 GN=CLU PE=1 SV=1	16753	20240115_78min-scehcd-s-mix-elution.ScanId;v=1;d1=21324.21324.3	controllerType=0 controllerNumber=1 scan=21324	62.377
18773:4	9	R.LAN[+2350.830]LTQGEDQYYLR.V	HexNAc(4)Hex(5)Fuc(1)NeuAc(2)	N[+2351]	1009.42	4	4034.67	4034.66	0	1.7	372	Specific	577.61	325.42	325.42	7.46	82	>sp|P10909|CLUS_HUMAN Clusterin OS=Homo sapiens OX=9606 GN=CLU PE=1 SV=1	16753	20240115_78min-scehcd-s-mix-elution.ScanId;v=1;d1=21216.21216.4	controllerType=0 controllerNumber=1 scan=21216	62.0287
18819:4	9	R.LAN[+2350.830]LTQGEDQYYLR.V	HexNAc(4)Hex(5)Fuc(1)NeuAc(2)	N[+2351]	1009.42	4	4034.67	4034.66	0	1	372	Specific	587.61	419.39	419.39	11.06	82	>sp|P10909|CLUS_HUMAN Clusterin OS=Homo sapiens OX=9606 GN=CLU PE=1 SV=1	16753	20240115_78min-scehcd-s-mix-elution.ScanId;v=1;d1=21269.21269.4	controllerType=0 controllerNumber=1 scan=21269	62.1865
18609:3	9	R.LAN[+2350.830]LTQGEDQYYLR.V	HexNAc(4)Hex(5)Fuc(1)NeuAc(2)	N[+2351]	1345.56	3	4034.67	4034.66	0	1.2	372	Specific	688.42	407.13	407.13	13.37	82	>sp|P10909|CLUS_HUMAN Clusterin OS=Homo sapiens OX=9606 GN=CLU PE=1 SV=1	16753	20240115_78min-scehcd-s-mix-elution.ScanId;v=1;d1=21030.21030.3	controllerType=0 controllerNumber=1 scan=21030	61.4555
18743:3	9	R.LAN[+2350.830]LTQGEDQYYLR.V	HexNAc(4)Hex(5)Fuc(1)NeuAc(2)	N[+2351]	1345.56	3	4034.67	4034.66	0	2.3	372	Specific	702.71	395.59	395.59	13.5	82	>sp|P10909|CLUS_HUMAN Clusterin OS=Homo sapiens OX=9606 GN=CLU PE=1 SV=1	16753	20240115_78min-scehcd-s-mix-elution.ScanId;v=1;d1=21182.21182.3	controllerType=0 controllerNumber=1 scan=21182	61.9233
02553:3	9	R.HN[+2059.735]STGC[+57.021]LR.M	HexNAc(4)Hex(5)Fuc(1)NeuAc(1)	C[+57], N[+2060]	1002.06	3	3004.17	3004.17	0	-0.6	290	Specific	384.55	168.16	168.16	6.42	82	>sp|P10909|CLUS_HUMAN Clusterin OS=Homo sapiens OX=9606 GN=CLU PE=1 SV=1	16753	20240115_78min-scehcd-s-mix-elution.ScanId;v=1;d1=2928.2928.3	controllerType=0 controllerNumber=1 scan=2928	9.3643
17039:3	9	R.LAN[+2059.735]LTQGEDQYYLR.V	HexNAc(4)Hex(5)Fuc(1)NeuAc(1)	N[+2060]	1248.53	3	3743.57	3743.57	0	0.5	372	Specific	433.43	269.7	269.7	7.29	82	>sp|P10909|CLUS_HUMAN Clusterin OS=Homo sapiens OX=9606 GN=CLU PE=1 SV=1	16753	20240115_78min-scehcd-s-mix-elution.ScanId;v=1;d1=19253.19253.3	controllerType=0 controllerNumber=1 scan=19253	56.139
22026:4	9	K.LKELPGVC[+57.021]N[+2059.735]ETMMALWEEC[+57.021]KPC[+57.021]LK.Q	HexNAc(4)Hex(5)Fuc(1)NeuAc(1)	C[+57]*3, N[+2060]	1250.04	4	4997.14	4996.12	1	4	95	Specific	547.48	457.75	457.75	8.84	82	>sp|P10909|CLUS_HUMAN Clusterin OS=Homo sapiens OX=9606 GN=CLU PE=1 SV=1	16753	20240115_78min-scehcd-s-mix-elution.ScanId;v=1;d1=24842.24842.4	controllerType=0 controllerNumber=1 scan=24842	71.492
22691:4	9	K.ELPGVC[+57.021]N[+2059.735]ETMMALWEEC[+57.021]KPC[+57.021]LK.Q	HexNAc(4)Hex(5)Fuc(1)NeuAc(1)	C[+57]*3, N[+2060]	1189.75	4	4755.96	4754.94	1	3.6	97	Specific	571.29	490.32	490.32	8.08	82	>sp|P10909|CLUS_HUMAN Clusterin OS=Homo sapiens OX=9606 GN=CLU PE=1 SV=1	16753	20240115_78min-scehcd-s-mix-elution.ScanId;v=1;d1=25573.25573.4	controllerType=0 controllerNumber=1 scan=25573	73.1883
22698:3	9	K.ELPGVC[+57.021]N[+2059.735]ETMMALWEEC[+57.021]KPC[+57.021]LK.Q	HexNAc(4)Hex(5)Fuc(1)NeuAc(1)	C[+57]*3, N[+2060]	1585.99	3	4755.96	4754.94	1	3.9	97	Specific	662	517.48	517.48	13.05	82	>sp|P10909|CLUS_HUMAN Clusterin OS=Homo sapiens OX=9606 GN=CLU PE=1 SV=1	16753	20240115_78min-scehcd-s-mix-elution.ScanId;v=1;d1=25581.25581.3	controllerType=0 controllerNumber=1 scan=25581	73.2023
22694:4	9	K.ELPGVC[+57.021]N[+2059.735]ETMMALWEEC[+57.021]KPC[+57.021]LK.Q	HexNAc(4)Hex(5)Fuc(1)NeuAc(1)	C[+57]*3, N[+2060]	1189.75	4	4755.96	4754.94	1	3.2	97	Specific	752.27	643.3	643.3	14.34	82	>sp|P10909|CLUS_HUMAN Clusterin OS=Homo sapiens OX=9606 GN=CLU PE=1 SV=1	16753	20240115_78min-scehcd-s-mix-elution.ScanId;v=1;d1=25577.25577.4	controllerType=0 controllerNumber=1 scan=25577	73.1978
14860:3	9	R.LAN[+1768.640]LTQGEDQYYLR.V	HexNAc(4)Hex(5)Fuc(1)	N[+1769]	1151.5	3	3452.47	3452.47	0	-0.1	372	Specific	396.44	256.43	256.43	6.47	82	>sp|P10909|CLUS_HUMAN Clusterin OS=Homo sapiens OX=9606 GN=CLU PE=1 SV=1	16753	20240115_78min-scehcd-s-mix-elution.ScanId;v=1;d1=16792.16792.3	controllerType=0 controllerNumber=1 scan=16792	48.9536
02088:3	9	R.HN[+1768.640]STGC[+57.021]LR.M	HexNAc(4)Hex(5)Fuc(1)	C[+57], N[+1769]	905.03	3	2713.08	2713.08	0	0.2	290	Specific	448.85	165.41	165.41	7.34	82	>sp|P10909|CLUS_HUMAN Clusterin OS=Homo sapiens OX=9606 GN=CLU PE=1 SV=1	16753	20240115_78min-scehcd-s-mix-elution.ScanId;v=1;d1=2413.2413.3	controllerType=0 controllerNumber=1 scan=2413	8.206
14865:3	9	R.LAN[+1768.640]LTQGEDQYYLR.V	HexNAc(4)Hex(5)Fuc(1)	N[+1769]	1151.5	3	3452.47	3452.47	0	0.5	372	Specific	588.46	372.16	372.16	10.18	82	>sp|P10909|CLUS_HUMAN Clusterin OS=Homo sapiens OX=9606 GN=CLU PE=1 SV=1	16753	20240115_78min-scehcd-s-mix-elution.ScanId;v=1;d1=16798.16798.3	controllerType=0 controllerNumber=1 scan=16798	48.9706
02240:3	9	R.HN[+1872.651]STGC[+57.021]LR.M	HexNAc(3)Hex(6)NeuAc(1)	C[+57], N[+1873]	939.701	3	2817.09	2817.09	0	0.2	290	Specific	366.24	133.78	133.78	6.33	82	>sp|P10909|CLUS_HUMAN Clusterin OS=Homo sapiens OX=9606 GN=CLU PE=1 SV=1	16753	20240115_78min-scehcd-s-mix-elution.ScanId;v=1;d1=2580.2580.3	controllerType=0 controllerNumber=1 scan=2580	8.5957
02253:3	9	R.HN[+1872.651]STGC[+57.021]LR.M	HexNAc(3)Hex(6)NeuAc(1)	C[+57], N[+1873]	939.701	3	2817.09	2817.09	0	0.4	290	Specific	381.48	135.57	135.57	6.39	82	>sp|P10909|CLUS_HUMAN Clusterin OS=Homo sapiens OX=9606 GN=CLU PE=1 SV=1	16753	20240115_78min-scehcd-s-mix-elution.ScanId;v=1;d1=2595.2595.3	controllerType=0 controllerNumber=1 scan=2595	8.6208
02262:2	9	R.HN[+1872.651]STGC[+57.021]LR.M	HexNAc(3)Hex(6)NeuAc(1)	C[+57], N[+1873]	1409.05	2	2817.09	2817.09	0	0.8	290	Specific	397.88	159.04	159.04	6.11	82	>sp|P10909|CLUS_HUMAN Clusterin OS=Homo sapiens OX=9606 GN=CLU PE=1 SV=1	16753	20240115_78min-scehcd-s-mix-elution.ScanId;v=1;d1=2605.2605.2	controllerType=0 controllerNumber=1 scan=2605	8.6533
02261:3	9	R.HN[+1872.651]STGC[+57.021]LR.M	HexNAc(3)Hex(6)NeuAc(1)	C[+57], N[+1873]	939.701	3	2817.09	2817.09	0	-0.1	290	Specific	437.82	113.46	113.46	6.45	82	>sp|P10909|CLUS_HUMAN Clusterin OS=Homo sapiens OX=9606 GN=CLU PE=1 SV=1	16753	20240115_78min-scehcd-s-mix-elution.ScanId;v=1;d1=2604.2604.3	controllerType=0 controllerNumber=1 scan=2604	8.651
02396:2	9	R.HN[+1710.598]STGC[+57.021]LR.M	HexNAc(3)Hex(5)NeuAc(1)	C[+57], N[+1711]	1328.02	2	2655.04	2655.03	0	0.7	290	Specific	389.38	144.33	144.33	6.11	82	>sp|P10909|CLUS_HUMAN Clusterin OS=Homo sapiens OX=9606 GN=CLU PE=1 SV=1	16753	20240115_78min-scehcd-s-mix-elution.ScanId;v=1;d1=2755.2755.2	controllerType=0 controllerNumber=1 scan=2755	8.9711
02387:3	9	R.HN[+1710.598]STGC[+57.021]LR.M	HexNAc(3)Hex(5)NeuAc(1)	C[+57], N[+1711]	885.683	3	2655.03	2655.03	0	-0.5	290	Specific	425.22	97.79	97.79	6.02	82	>sp|P10909|CLUS_HUMAN Clusterin OS=Homo sapiens OX=9606 GN=CLU PE=1 SV=1	16753	20240115_78min-scehcd-s-mix-elution.ScanId;v=1;d1=2746.2746.3	controllerType=0 controllerNumber=1 scan=2746	8.9602
02376:2	9	R.HN[+1710.598]STGC[+57.021]LR.M	HexNAc(3)Hex(5)NeuAc(1)	C[+57], N[+1711]	1328.02	2	2655.03	2655.03	0	-0.4	290	Specific	444.4	219.17	219.17	7.21	82	>sp|P10909|CLUS_HUMAN Clusterin OS=Homo sapiens OX=9606 GN=CLU PE=1 SV=1	16753	20240115_78min-scehcd-s-mix-elution.ScanId;v=1;d1=2733.2733.2	controllerType=0 controllerNumber=1 scan=2733	8.9209
17282:3	9	R.LAN[+1694.603]LTQGEDQYYLR.V	HexNAc(3)Hex(4)Fuc(1)NeuAc(1)	N[+1695]	1126.82	3	3378.45	3378.44	0	2.7	372	Specific	762.41	469.45	469.45	14.23	82	>sp|P10909|CLUS_HUMAN Clusterin OS=Homo sapiens OX=9606 GN=CLU PE=1 SV=1	16753	20240115_78min-scehcd-s-mix-elution.ScanId;v=1;d1=19525.19525.3	controllerType=0 controllerNumber=1 scan=19525	56.8979
17268:3	9	R.LAN[+1694.603]LTQGEDQYYLR.V	HexNAc(3)Hex(4)Fuc(1)NeuAc(1)	N[+1695]	1126.82	3	3378.43	3378.44	0	-1.1	372	Specific	824.71	526.66	526.66	15.78	82	>sp|P10909|CLUS_HUMAN Clusterin OS=Homo sapiens OX=9606 GN=CLU PE=1 SV=1	16753	20240115_78min-scehcd-s-mix-elution.ScanId;v=1;d1=19509.19509.3	controllerType=0 controllerNumber=1 scan=19509	56.8502
01796:3	9	R.HN[+1216.423]STGC[+57.021]LR.M	HexNAc(2)Hex(5)	C[+57], N[+1216]	720.958	3	2160.86	2160.86	0	0.1	290	Specific	461.7	130.87	130.87	6.9	82	>sp|P10909|CLUS_HUMAN Clusterin OS=Homo sapiens OX=9606 GN=CLU PE=1 SV=1	16753	20240115_78min-scehcd-s-mix-elution.ScanId;v=1;d1=2091.2091.3	controllerType=0 controllerNumber=1 scan=2091	7.4447
01777:2	9	R.HN[+1216.423]STGC[+57.021]LR.M	HexNAc(2)Hex(5)	C[+57], N[+1216]	1080.93	2	2160.86	2160.86	0	-0.7	290	Specific	504.52	285.95	285.95	7.77	82	>sp|P10909|CLUS_HUMAN Clusterin OS=Homo sapiens OX=9606 GN=CLU PE=1 SV=1	16753	20240115_78min-scehcd-s-mix-elution.ScanId;v=1;d1=2070.2070.2	controllerType=0 controllerNumber=1 scan=2070	7.3916
02080:2	9	R.HN[+1038.375]STGC[+57.021]LR.M	HexNAc(2)Hex(3)Fuc(1)	C[+57], N[+1038]	991.908	2	1982.81	1982.81	0	-1.4	290	Specific	356.18	190.85	190.85	4.79	82	>sp|P10909|CLUS_HUMAN Clusterin OS=Homo sapiens OX=9606 GN=CLU PE=1 SV=1	16753	20240115_78min-scehcd-s-mix-elution.ScanId;v=1;d1=2404.2404.2	controllerType=0 controllerNumber=1 scan=2404	8.1817
02089:2	9	R.HN[+1038.375]STGC[+57.021]LR.M	HexNAc(2)Hex(3)Fuc(1)	C[+57], N[+1038]	991.909	2	1982.81	1982.81	0	-0.1	290	Specific	433.14	178.31	178.31	6.08	82	>sp|P10909|CLUS_HUMAN Clusterin OS=Homo sapiens OX=9606 GN=CLU PE=1 SV=1	16753	20240115_78min-scehcd-s-mix-elution.ScanId;v=1;d1=2414.2414.2	controllerType=0 controllerNumber=1 scan=2414	8.2072
23038:3	9	K.ELPGVC[+57.021]N[+1038.375]ETMMALWEEC[+57.021]KPC[+57.021]LK.Q	HexNAc(2)Hex(3)Fuc(1)	C[+57]*3, N[+1038]	1245.2	3	3733.59	3733.58	0	1.7	97	Specific	746.21	708.66	708.66	14.88	82	>sp|P10909|CLUS_HUMAN Clusterin OS=Homo sapiens OX=9606 GN=CLU PE=1 SV=1	16753	20240115_78min-scehcd-s-mix-elution.ScanId;v=1;d1=25957.25957.3	controllerType=0 controllerNumber=1 scan=25957	74.1111
11950:2	763	K.LLNN[+1702.581]LTSIK.I	HexNAc(2)Hex(8)	N[+1703]	1359.6	2	2718.2	2718.2	0	0.6	647	Specific	462.2	257.5	257.5	7.93	1	>sp|P11047|LAMC1_HUMAN Laminin subunit gamma-1 OS=Homo sapiens OX=9606 GN=LAMC1 PE=1 SV=3	1189	20240115_78min-scehcd-s-mix-elution.ScanId;v=1;d1=13495.13495.2	controllerType=0 controllerNumber=1 scan=13495	39.0402
03793:3	133	K.EFIN[+2555.925]K.T	HexNAc(7)Hex(7)	N[+2556]	1069.43	3	3206.28	3206.28	0	0.9	40	Specific	363.93	124.31	124.31	4.76	17	>sp|P11169|GTR3_HUMAN Solute carrier family 2, facilitated glucose transporter member 3 OS=Homo sapiens OX=9606 GN=SLC2A3 PE=1 SV=1	4829	20240115_78min-scehcd-s-mix-elution.ScanId;v=1;d1=4298.4298.3	controllerType=0 controllerNumber=1 scan=4298	12.6245
03797:3	133	K.EFIN[+2539.930]K.T	HexNAc(7)Hex(6)Fuc(1)	N[+2540]	1064.1	3	3190.28	3190.28	0	1	40	Specific	317.47	83.2	83.2	2.7	17	>sp|P11169|GTR3_HUMAN Solute carrier family 2, facilitated glucose transporter member 3 OS=Homo sapiens OX=9606 GN=SLC2A3 PE=1 SV=1	4829	20240115_78min-scehcd-s-mix-elution.ScanId;v=1;d1=4302.4302.3	controllerType=0 controllerNumber=1 scan=4302	12.629
04365:3	133	K.EFIN[+2643.941]K.T	HexNAc(6)Hex(7)NeuAc(1)	N[+2644]	1098.77	3	3294.29	3294.29	0	-0.6	40	Specific	347.75	101.05	101.05	3.28	17	>sp|P11169|GTR3_HUMAN Solute carrier family 2, facilitated glucose transporter member 3 OS=Homo sapiens OX=9606 GN=SLC2A3 PE=1 SV=1	4829	20240115_78min-scehcd-s-mix-elution.ScanId;v=1;d1=4930.4930.3	controllerType=0 controllerNumber=1 scan=4930	14.0372
03659:3	133	K.EFIN[+2352.846]K.T	HexNAc(6)Hex(7)	N[+2353]	1001.74	3	3003.19	3003.2	0	-0.9	40	Specific	377.23	124.03	124.03	4.52	17	>sp|P11169|GTR3_HUMAN Solute carrier family 2, facilitated glucose transporter member 3 OS=Homo sapiens OX=9606 GN=SLC2A3 PE=1 SV=1	4829	20240115_78min-scehcd-s-mix-elution.ScanId;v=1;d1=4150.4150.3	controllerType=0 controllerNumber=1 scan=4150	12.2771
03690:2	133	K.EFIN[+1987.714]K.T	HexNAc(5)Hex(6)	N[+1988]	1319.54	2	2638.07	2638.06	0	0.6	40	Specific	400.94	119.27	119.27	5.62	17	>sp|P11169|GTR3_HUMAN Solute carrier family 2, facilitated glucose transporter member 3 OS=Homo sapiens OX=9606 GN=SLC2A3 PE=1 SV=1	4829	20240115_78min-scehcd-s-mix-elution.ScanId;v=1;d1=4185.4185.2	controllerType=0 controllerNumber=1 scan=4185	12.3679
03842:2	133	K.EFIN[+1768.640]K.T	HexNAc(4)Hex(5)Fuc(1)	N[+1769]	1210	2	2418.99	2418.99	0	-1.2	40	Specific	356.5	116.52	116.52	4.41	17	>sp|P11169|GTR3_HUMAN Solute carrier family 2, facilitated glucose transporter member 3 OS=Homo sapiens OX=9606 GN=SLC2A3 PE=1 SV=1	4829	20240115_78min-scehcd-s-mix-elution.ScanId;v=1;d1=4351.4351.2	controllerType=0 controllerNumber=1 scan=4351	12.7338
03822:2	133	K.EFIN[+1606.587]K.T	HexNAc(4)Hex(4)Fuc(1)	N[+1607]	1128.98	2	2256.95	2256.94	0	3.8	40	Specific	354.61	84.6	84.6	2.61	17	>sp|P11169|GTR3_HUMAN Solute carrier family 2, facilitated glucose transporter member 3 OS=Homo sapiens OX=9606 GN=SLC2A3 PE=1 SV=1	4829	20240115_78min-scehcd-s-mix-elution.ScanId;v=1;d1=4329.4329.2	controllerType=0 controllerNumber=1 scan=4329	12.6836
04001:2	133	K.EFIN[+1038.375]K.T	HexNAc(2)Hex(3)Fuc(1)	N[+1038]	844.866	2	1688.73	1688.73	0	-0.1	40	Specific	447.8	120.01	120.01	5.7	17	>sp|P11169|GTR3_HUMAN Solute carrier family 2, facilitated glucose transporter member 3 OS=Homo sapiens OX=9606 GN=SLC2A3 PE=1 SV=1	4829	20240115_78min-scehcd-s-mix-elution.ScanId;v=1;d1=4530.4530.2	controllerType=0 controllerNumber=1 scan=4530	13.1314
08400:3	107	R.LLNINPN[+2643.941]K.T	HexNAc(6)Hex(7)NeuAc(1)	N[+2644]	1190.5	3	3569.49	3569.49	0	0.2	255	Specific	464.4	203.84	203.84	7.15	16	>sp|P11279|LAMP1_HUMAN Lysosome-associated membrane glycoprotein 1 OS=Homo sapiens OX=9606 GN=LAMP1 PE=1 SV=3	2419	20240115_78min-scehcd-s-mix-elution.ScanId;v=1;d1=9457.9457.3	controllerType=0 controllerNumber=1 scan=9457	26.5225
07125:3	107	R.LLNINPN[+2352.846]K.T	HexNAc(6)Hex(7)	N[+2353]	1093.47	3	3278.4	3278.39	0	1	255	Specific	362.26	208.35	208.35	6.26	16	>sp|P11279|LAMP1_HUMAN Lysosome-associated membrane glycoprotein 1 OS=Homo sapiens OX=9606 GN=LAMP1 PE=1 SV=3	2419	20240115_78min-scehcd-s-mix-elution.ScanId;v=1;d1=8012.8012.3	controllerType=0 controllerNumber=1 scan=8012	22.191
13253:3	107	R.GHTLTLN[+1872.651]FTR.N	HexNAc(3)Hex(6)NeuAc(1)	N[+1873]	1011.43	3	3032.28	3032.27	0	1.4	97	Specific	456.76	235.65	235.65	7.13	16	>sp|P11279|LAMP1_HUMAN Lysosome-associated membrane glycoprotein 1 OS=Homo sapiens OX=9606 GN=LAMP1 PE=1 SV=3	2419	20240115_78min-scehcd-s-mix-elution.ScanId;v=1;d1=14981.14981.3	controllerType=0 controllerNumber=1 scan=14981	43.7482
13258:3	107	R.GHTLTLN[+1872.651]FTR.N	HexNAc(3)Hex(6)NeuAc(1)	N[+1873]	1011.43	3	3032.28	3032.27	0	1.2	97	Specific	533.88	400.1	400.1	10.3	16	>sp|P11279|LAMP1_HUMAN Lysosome-associated membrane glycoprotein 1 OS=Homo sapiens OX=9606 GN=LAMP1 PE=1 SV=3	2419	20240115_78min-scehcd-s-mix-elution.ScanId;v=1;d1=14987.14987.3	controllerType=0 controllerNumber=1 scan=14987	43.761
13419:3	107	R.GHTLTLN[+1710.598]FTR.N	HexNAc(3)Hex(5)NeuAc(1)	N[+1711]	957.411	3	2870.22	2870.22	0	-0.8	97	Specific	414.41	215.01	215.01	7.05	16	>sp|P11279|LAMP1_HUMAN Lysosome-associated membrane glycoprotein 1 OS=Homo sapiens OX=9606 GN=LAMP1 PE=1 SV=3	2419	20240115_78min-scehcd-s-mix-elution.ScanId;v=1;d1=15169.15169.3	controllerType=0 controllerNumber=1 scan=15169	44.3229
13450:3	107	R.GHTLTLN[+1710.598]FTR.N	HexNAc(3)Hex(5)NeuAc(1)	N[+1711]	957.412	3	2870.22	2870.22	0	0.5	97	Specific	506.29	303.39	303.39	8.6	16	>sp|P11279|LAMP1_HUMAN Lysosome-associated membrane glycoprotein 1 OS=Homo sapiens OX=9606 GN=LAMP1 PE=1 SV=3	2419	20240115_78min-scehcd-s-mix-elution.ScanId;v=1;d1=15205.15205.3	controllerType=0 controllerNumber=1 scan=15205	44.4373
01718:2	107	K.AAN[+1864.634]GSLR.A	HexNAc(2)Hex(9)	N[+1865]	1277.01	2	2553.01	2553.01	0	0	320	Specific	315.98	2.32	2.32	2.82	16	>sp|P11279|LAMP1_HUMAN Lysosome-associated membrane glycoprotein 1 OS=Homo sapiens OX=9606 GN=LAMP1 PE=1 SV=3	2419	20240115_78min-scehcd-s-mix-elution.ScanId;v=1;d1=2005.2005.2	controllerType=0 controllerNumber=1 scan=2005	7.2396
01723:2	107	K.AAN[+1702.581]GSLR.A	HexNAc(2)Hex(8)	N[+1703]	1195.98	2	2390.96	2390.95	0	0.4	320	Specific	348.46	25.69	25.69	4.78	16	>sp|P11279|LAMP1_HUMAN Lysosome-associated membrane glycoprotein 1 OS=Homo sapiens OX=9606 GN=LAMP1 PE=1 SV=3	2419	20240115_78min-scehcd-s-mix-elution.ScanId;v=1;d1=2010.2010.2	controllerType=0 controllerNumber=1 scan=2010	7.2457
01743:2	107	K.AAN[+1540.529]GSLR.A	HexNAc(2)Hex(7)	N[+1541]	1114.95	2	2228.9	2228.9	0	-1.2	320	Specific	327.95	13.66	13.66	2.42	16	>sp|P11279|LAMP1_HUMAN Lysosome-associated membrane glycoprotein 1 OS=Homo sapiens OX=9606 GN=LAMP1 PE=1 SV=3	2419	20240115_78min-scehcd-s-mix-elution.ScanId;v=1;d1=2032.2032.2	controllerType=0 controllerNumber=1 scan=2032	7.2958
11093:3	107	R.GHTLTLN[+1540.529]FTR.N	HexNAc(2)Hex(7)	N[+1541]	900.723	3	2700.15	2700.15	0	1.1	97	Specific	377.16	248.16	248.16	7.03	16	>sp|P11279|LAMP1_HUMAN Lysosome-associated membrane glycoprotein 1 OS=Homo sapiens OX=9606 GN=LAMP1 PE=1 SV=3	2419	20240115_78min-scehcd-s-mix-elution.ScanId;v=1;d1=12517.12517.3	controllerType=0 controllerNumber=1 scan=12517	35.9407
11146:2	107	R.GHTLTLN[+1540.529]FTR.N	HexNAc(2)Hex(7)	N[+1541]	1350.58	2	2700.15	2700.15	0	0.8	97	Specific	543.55	367.22	367.22	8.8	16	>sp|P11279|LAMP1_HUMAN Lysosome-associated membrane glycoprotein 1 OS=Homo sapiens OX=9606 GN=LAMP1 PE=1 SV=3	2419	20240115_78min-scehcd-s-mix-elution.ScanId;v=1;d1=12577.12577.2	controllerType=0 controllerNumber=1 scan=12577	36.1173
11099:3	107	R.GHTLTLN[+1540.529]FTR.N	HexNAc(2)Hex(7)	N[+1541]	900.722	3	2700.15	2700.15	0	1	97	Specific	604.44	402.26	402.26	13	16	>sp|P11279|LAMP1_HUMAN Lysosome-associated membrane glycoprotein 1 OS=Homo sapiens OX=9606 GN=LAMP1 PE=1 SV=3	2419	20240115_78min-scehcd-s-mix-elution.ScanId;v=1;d1=12524.12524.3	controllerType=0 controllerNumber=1 scan=12524	35.9589
11211:3	107	R.GHTLTLN[+1378.476]FTR.N	HexNAc(2)Hex(6)	N[+1378]	846.705	3	2538.1	2538.1	0	1.6	97	Specific	459.97	280.26	280.26	7.44	16	>sp|P11279|LAMP1_HUMAN Lysosome-associated membrane glycoprotein 1 OS=Homo sapiens OX=9606 GN=LAMP1 PE=1 SV=3	2419	20240115_78min-scehcd-s-mix-elution.ScanId;v=1;d1=12651.12651.3	controllerType=0 controllerNumber=1 scan=12651	36.3396
07485:2	107	R.LLNINPN[+1378.476]K.T	HexNAc(2)Hex(6)	N[+1378]	1152.51	2	2304.02	2304.02	0	-0.5	255	Specific	495.64	191.54	191.54	7.68	16	>sp|P11279|LAMP1_HUMAN Lysosome-associated membrane glycoprotein 1 OS=Homo sapiens OX=9606 GN=LAMP1 PE=1 SV=3	2419	20240115_78min-scehcd-s-mix-elution.ScanId;v=1;d1=8420.8420.2	controllerType=0 controllerNumber=1 scan=8420	23.4159
11236:2	107	R.GHTLTLN[+1378.476]FTR.N	HexNAc(2)Hex(6)	N[+1378]	1269.55	2	2538.1	2538.1	0	1.5	97	Specific	603.34	474.04	474.04	12.25	16	>sp|P11279|LAMP1_HUMAN Lysosome-associated membrane glycoprotein 1 OS=Homo sapiens OX=9606 GN=LAMP1 PE=1 SV=3	2419	20240115_78min-scehcd-s-mix-elution.ScanId;v=1;d1=12679.12679.2	controllerType=0 controllerNumber=1 scan=12679	36.4208
11218:3	107	R.GHTLTLN[+1378.476]FTR.N	HexNAc(2)Hex(6)	N[+1378]	846.705	3	2538.1	2538.1	0	1.1	97	Specific	655.88	448.39	448.39	14	16	>sp|P11279|LAMP1_HUMAN Lysosome-associated membrane glycoprotein 1 OS=Homo sapiens OX=9606 GN=LAMP1 PE=1 SV=3	2419	20240115_78min-scehcd-s-mix-elution.ScanId;v=1;d1=12659.12659.3	controllerType=0 controllerNumber=1 scan=12659	36.3652
07648:2	107	R.LLNINPN[+1216.423]K.T	HexNAc(2)Hex(5)	N[+1216]	1071.49	2	2141.97	2141.97	0	-0.2	255	Specific	303.92	216.5	216.5	6.44	16	>sp|P11279|LAMP1_HUMAN Lysosome-associated membrane glycoprotein 1 OS=Homo sapiens OX=9606 GN=LAMP1 PE=1 SV=3	2419	20240115_78min-scehcd-s-mix-elution.ScanId;v=1;d1=8604.8604.2	controllerType=0 controllerNumber=1 scan=8604	23.9481
11315:3	107	R.GHTLTLN[+1216.423]FTR.N	HexNAc(2)Hex(5)	N[+1216]	792.687	3	2376.04	2376.04	0	0.1	97	Specific	512.93	393.28	393.28	10.21	16	>sp|P11279|LAMP1_HUMAN Lysosome-associated membrane glycoprotein 1 OS=Homo sapiens OX=9606 GN=LAMP1 PE=1 SV=3	2419	20240115_78min-scehcd-s-mix-elution.ScanId;v=1;d1=12769.12769.3	controllerType=0 controllerNumber=1 scan=12769	36.6955
11401:3	107	R.GHTLTLN[+1216.423]FTR.N	HexNAc(2)Hex(5)	N[+1216]	792.687	3	2376.05	2376.04	0	1	97	Specific	557.93	416.95	416.95	10.51	16	>sp|P11279|LAMP1_HUMAN Lysosome-associated membrane glycoprotein 1 OS=Homo sapiens OX=9606 GN=LAMP1 PE=1 SV=3	2419	20240115_78min-scehcd-s-mix-elution.ScanId;v=1;d1=12867.12867.3	controllerType=0 controllerNumber=1 scan=12867	36.9964
07652:2	107	R.LLNINPN[+1216.423]K.T	HexNAc(2)Hex(5)	N[+1216]	1071.49	2	2141.97	2141.97	0	0.1	255	Specific	566.49	215.62	215.62	8.56	16	>sp|P11279|LAMP1_HUMAN Lysosome-associated membrane glycoprotein 1 OS=Homo sapiens OX=9606 GN=LAMP1 PE=1 SV=3	2419	20240115_78min-scehcd-s-mix-elution.ScanId;v=1;d1=8609.8609.2	controllerType=0 controllerNumber=1 scan=8609	23.9665
11336:2	107	R.GHTLTLN[+1216.423]FTR.N	HexNAc(2)Hex(5)	N[+1216]	1188.53	2	2376.05	2376.04	0	1.2	97	Specific	603.86	463.61	463.61	12.66	16	>sp|P11279|LAMP1_HUMAN Lysosome-associated membrane glycoprotein 1 OS=Homo sapiens OX=9606 GN=LAMP1 PE=1 SV=3	2419	20240115_78min-scehcd-s-mix-elution.ScanId;v=1;d1=12793.12793.2	controllerType=0 controllerNumber=1 scan=12793	36.7766
11408:3	107	R.GHTLTLN[+1216.423]FTR.N	HexNAc(2)Hex(5)	N[+1216]	792.687	3	2376.05	2376.04	0	1.3	97	Specific	621.09	415.08	415.08	13	16	>sp|P11279|LAMP1_HUMAN Lysosome-associated membrane glycoprotein 1 OS=Homo sapiens OX=9606 GN=LAMP1 PE=1 SV=3	2419	20240115_78min-scehcd-s-mix-elution.ScanId;v=1;d1=12875.12875.3	controllerType=0 controllerNumber=1 scan=12875	37.0291
11321:3	107	R.GHTLTLN[+1216.423]FTR.N	HexNAc(2)Hex(5)	N[+1216]	792.687	3	2376.05	2376.04	0	0.9	97	Specific	657.33	447.63	447.63	14	16	>sp|P11279|LAMP1_HUMAN Lysosome-associated membrane glycoprotein 1 OS=Homo sapiens OX=9606 GN=LAMP1 PE=1 SV=3	2419	20240115_78min-scehcd-s-mix-elution.ScanId;v=1;d1=12776.12776.3	controllerType=0 controllerNumber=1 scan=12776	36.7242
15979:3	107	R.SSC[+57.021]GKEN[+1038.375]TSDPSLVIAFGR.G	HexNAc(2)Hex(3)Fuc(1)	C[+57], N[+1038]	1021.79	3	3063.35	3063.35	0	0.6	78	Specific	527.61	421.46	421.46	9.97	16	>sp|P11279|LAMP1_HUMAN Lysosome-associated membrane glycoprotein 1 OS=Homo sapiens OX=9606 GN=LAMP1 PE=1 SV=3	2419	20240115_78min-scehcd-s-mix-elution.ScanId;v=1;d1=18053.18053.3	controllerType=0 controllerNumber=1 scan=18053	52.5556
15956:3	107	R.SSC[+57.021]GKEN[+1038.375]TSDPSLVIAFGR.G	HexNAc(2)Hex(3)Fuc(1)	C[+57], N[+1038]	1021.79	3	3063.35	3063.35	0	1.5	78	Specific	868.63	762.78	762.78	17.09	16	>sp|P11279|LAMP1_HUMAN Lysosome-associated membrane glycoprotein 1 OS=Homo sapiens OX=9606 GN=LAMP1 PE=1 SV=3	2419	20240115_78min-scehcd-s-mix-elution.ScanId;v=1;d1=18027.18027.3	controllerType=0 controllerNumber=1 scan=18027	52.4696
21330:3	109	K.TFYWDFYTN[+2133.772]R.T	HexNAc(5)Hex(6)Fuc(1)	N[+2134]	1182.8	3	3546.4	3546.4	0	-0.3	97	Specific	362.66	210.23	210.23	6.27	11	>sp|P12273|PIP_HUMAN Prolactin-inducible protein OS=Homo sapiens OX=9606 GN=PIP PE=1 SV=1	12393	20240115_78min-scehcd-s-mix-elution.ScanId;v=1;d1=24074.24074.3	controllerType=0 controllerNumber=1 scan=24074	69.7168
22524:3	109	K.TFYWDFYTN[+2059.735]R.T	HexNAc(4)Hex(5)Fuc(1)NeuAc(1)	N[+2060]	1158.13	3	3472.36	3472.36	0	0.8	97	Specific	461.69	308.14	308.14	7.38	11	>sp|P12273|PIP_HUMAN Prolactin-inducible protein OS=Homo sapiens OX=9606 GN=PIP PE=1 SV=1	12393	20240115_78min-scehcd-s-mix-elution.ScanId;v=1;d1=25390.25390.3	controllerType=0 controllerNumber=1 scan=25390	72.762
21514:3	109	K.TFYWDFYTN[+1768.640]R.T	HexNAc(4)Hex(5)Fuc(1)	N[+1769]	1061.1	3	3181.27	3181.27	0	2.3	97	Specific	514.24	297.32	297.32	6.76	11	>sp|P12273|PIP_HUMAN Prolactin-inducible protein OS=Homo sapiens OX=9606 GN=PIP PE=1 SV=1	12393	20240115_78min-scehcd-s-mix-elution.ScanId;v=1;d1=24278.24278.3	controllerType=0 controllerNumber=1 scan=24278	70.1895
21522:3	109	K.TFYWDFYTN[+1768.640]R.T	HexNAc(4)Hex(5)Fuc(1)	N[+1769]	1061.09	3	3181.27	3181.27	0	0.2	97	Specific	568.11	345.13	345.13	8.49	11	>sp|P12273|PIP_HUMAN Prolactin-inducible protein OS=Homo sapiens OX=9606 GN=PIP PE=1 SV=1	12393	20240115_78min-scehcd-s-mix-elution.ScanId;v=1;d1=24287.24287.3	controllerType=0 controllerNumber=1 scan=24287	70.2225
21526:2	109	K.TFYWDFYTN[+1768.640]R.T	HexNAc(4)Hex(5)Fuc(1)	N[+1769]	1591.14	2	3181.27	3181.27	0	0.6	97	Specific	614.25	378.76	378.76	11.81	11	>sp|P12273|PIP_HUMAN Prolactin-inducible protein OS=Homo sapiens OX=9606 GN=PIP PE=1 SV=1	12393	20240115_78min-scehcd-s-mix-elution.ScanId;v=1;d1=24291.24291.2	controllerType=0 controllerNumber=1 scan=24291	70.2287
21456:2	109	K.TFYWDFYTN[+1403.507]R.T	HexNAc(3)Hex(4)Fuc(1)	N[+1404]	1408.57	2	2816.14	2816.13	0	1.8	97	Specific	313.9	91.33	91.33	2.79	11	>sp|P12273|PIP_HUMAN Prolactin-inducible protein OS=Homo sapiens OX=9606 GN=PIP PE=1 SV=1	12393	20240115_78min-scehcd-s-mix-elution.ScanId;v=1;d1=24213.24213.2	controllerType=0 controllerNumber=1 scan=24213	70.0366
05541:3	25	K.NMQIAN[+2336.851]HTLK.Y	HexNAc(6)Hex(6)Fuc(1)	N[+2337]	1169.49	3	3506.46	3506.46	0	0.2	690	Specific	368.52	157.67	157.67	6.56	35	>sp|P12821|ACE_HUMAN Angiotensin-converting enzyme OS=Homo sapiens OX=9606 GN=ACE PE=1 SV=1	6783	20240115_78min-scehcd-s-mix-elution.ScanId;v=1;d1=6238.6238.3	controllerType=0 controllerNumber=1 scan=6238	17.3815
11271:3	25	R.KFDVNQLQN[+2190.793]TTIK.R	HexNAc(6)Hex(6)	N[+2191]	1247.22	3	3739.63	3739.63	0	0.8	706	Specific	385.82	185.04	185.04	6.81	35	>sp|P12821|ACE_HUMAN Angiotensin-converting enzyme OS=Homo sapiens OX=9606 GN=ACE PE=1 SV=1	6783	20240115_78min-scehcd-s-mix-elution.ScanId;v=1;d1=12719.12719.3	controllerType=0 controllerNumber=1 scan=12719	36.5422
05408:3	25	K.NMQIAN[+2190.793]HTLK.Y	HexNAc(6)Hex(6)	N[+2191]	1120.81	3	3360.4	3360.4	0	-0.2	690	Specific	566.47	318.19	318.19	8.81	35	>sp|P12821|ACE_HUMAN Angiotensin-converting enzyme OS=Homo sapiens OX=9606 GN=ACE PE=1 SV=1	6783	20240115_78min-scehcd-s-mix-elution.ScanId;v=1;d1=6089.6089.3	controllerType=0 controllerNumber=1 scan=6089	16.9676
11346:3	25	R.KFDVNQLQN[+2028.740]TTIK.R	HexNAc(6)Hex(5)	N[+2029]	1193.2	3	3577.58	3577.58	0	0.4	706	Specific	359.73	212.5	212.5	6.54	35	>sp|P12821|ACE_HUMAN Angiotensin-converting enzyme OS=Homo sapiens OX=9606 GN=ACE PE=1 SV=1	6783	20240115_78min-scehcd-s-mix-elution.ScanId;v=1;d1=12804.12804.3	controllerType=0 controllerNumber=1 scan=12804	36.8027
11334:3	25	R.KFDVNQLQN[+2028.740]TTIK.R	HexNAc(6)Hex(5)	N[+2029]	1193.2	3	3577.58	3577.58	0	0.8	706	Specific	393.21	226.75	226.75	6.58	35	>sp|P12821|ACE_HUMAN Angiotensin-converting enzyme OS=Homo sapiens OX=9606 GN=ACE PE=1 SV=1	6783	20240115_78min-scehcd-s-mix-elution.ScanId;v=1;d1=12790.12790.3	controllerType=0 controllerNumber=1 scan=12790	36.765
11340:3	25	R.KFDVNQLQN[+2028.740]TTIK.R	HexNAc(6)Hex(5)	N[+2029]	1193.2	3	3577.58	3577.58	0	1.4	706	Specific	640.39	334.64	334.64	10.85	35	>sp|P12821|ACE_HUMAN Angiotensin-converting enzyme OS=Homo sapiens OX=9606 GN=ACE PE=1 SV=1	6783	20240115_78min-scehcd-s-mix-elution.ScanId;v=1;d1=12797.12797.3	controllerType=0 controllerNumber=1 scan=12797	36.7844
05538:3	25	K.NMQIAN[+1971.719]HTLK.Y	HexNAc(5)Hex(5)Fuc(1)	N[+1972]	1047.78	3	3141.33	3141.33	0	0	690	Specific	358.31	63.81	63.81	4.72	35	>sp|P12821|ACE_HUMAN Angiotensin-converting enzyme OS=Homo sapiens OX=9606 GN=ACE PE=1 SV=1	6783	20240115_78min-scehcd-s-mix-elution.ScanId;v=1;d1=6235.6235.3	controllerType=0 controllerNumber=1 scan=6235	17.3767
05415:3	25	K.NMQIAN[+1825.661]HTLK.Y	HexNAc(5)Hex(5)	N[+1826]	999.095	3	2995.27	2995.27	0	0.2	690	Specific	331.29	175.89	175.89	5.52	35	>sp|P12821|ACE_HUMAN Angiotensin-converting enzyme OS=Homo sapiens OX=9606 GN=ACE PE=1 SV=1	6783	20240115_78min-scehcd-s-mix-elution.ScanId;v=1;d1=6097.6097.3	controllerType=0 controllerNumber=1 scan=6097	16.9794
11333:3	25	R.KFDVNQLQN[+1825.661]TTIK.R	HexNAc(5)Hex(5)	N[+1826]	1125.51	3	3374.5	3374.5	0	1	706	Specific	401.66	233.11	233.11	7.31	35	>sp|P12821|ACE_HUMAN Angiotensin-converting enzyme OS=Homo sapiens OX=9606 GN=ACE PE=1 SV=1	6783	20240115_78min-scehcd-s-mix-elution.ScanId;v=1;d1=12789.12789.3	controllerType=0 controllerNumber=1 scan=12789	36.7605
05407:3	25	K.NMQIAN[+1825.661]HTLK.Y	HexNAc(5)Hex(5)	N[+1826]	999.095	3	2995.27	2995.27	0	-0.2	690	Specific	477.42	254.43	254.43	7.77	35	>sp|P12821|ACE_HUMAN Angiotensin-converting enzyme OS=Homo sapiens OX=9606 GN=ACE PE=1 SV=1	6783	20240115_78min-scehcd-s-mix-elution.ScanId;v=1;d1=6088.6088.3	controllerType=0 controllerNumber=1 scan=6088	16.9667
11337:3	25	R.KFDVNQLQN[+1825.661]TTIK.R	HexNAc(5)Hex(5)	N[+1826]	1125.51	3	3374.51	3374.5	0	1.9	706	Specific	736.76	416.27	416.27	14.59	35	>sp|P12821|ACE_HUMAN Angiotensin-converting enzyme OS=Homo sapiens OX=9606 GN=ACE PE=1 SV=1	6783	20240115_78min-scehcd-s-mix-elution.ScanId;v=1;d1=12794.12794.3	controllerType=0 controllerNumber=1 scan=12794	36.7789
05586:3	25	K.NMQIAN[+1809.666]HTLK.Y	HexNAc(5)Hex(4)Fuc(1)	N[+1810]	993.763	3	2979.28	2979.28	0	-0.1	690	Specific	315.63	162.83	162.83	5.54	35	>sp|P12821|ACE_HUMAN Angiotensin-converting enzyme OS=Homo sapiens OX=9606 GN=ACE PE=1 SV=1	6783	20240115_78min-scehcd-s-mix-elution.ScanId;v=1;d1=6288.6288.3	controllerType=0 controllerNumber=1 scan=6288	17.495
11403:3	25	R.KFDVNQLQN[+1809.666]TTIK.R	HexNAc(5)Hex(4)Fuc(1)	N[+1810]	1120.17	3	3358.51	3358.5	0	0.9	706	Specific	374.29	176.54	176.54	5.67	35	>sp|P12821|ACE_HUMAN Angiotensin-converting enzyme OS=Homo sapiens OX=9606 GN=ACE PE=1 SV=1	6783	20240115_78min-scehcd-s-mix-elution.ScanId;v=1;d1=12869.12869.3	controllerType=0 controllerNumber=1 scan=12869	37.0066
05577:3	25	K.NMQIAN[+1809.666]HTLK.Y	HexNAc(5)Hex(4)Fuc(1)	N[+1810]	993.763	3	2979.27	2979.28	0	-0.3	690	Specific	508.31	242.72	242.72	8.1	35	>sp|P12821|ACE_HUMAN Angiotensin-converting enzyme OS=Homo sapiens OX=9606 GN=ACE PE=1 SV=1	6783	20240115_78min-scehcd-s-mix-elution.ScanId;v=1;d1=6278.6278.3	controllerType=0 controllerNumber=1 scan=6278	17.4813
11409:3	25	R.KFDVNQLQN[+1809.666]TTIK.R	HexNAc(5)Hex(4)Fuc(1)	N[+1810]	1120.17	3	3358.5	3358.5	0	0.2	706	Specific	638.58	348.61	348.61	11.64	35	>sp|P12821|ACE_HUMAN Angiotensin-converting enzyme OS=Homo sapiens OX=9606 GN=ACE PE=1 SV=1	6783	20240115_78min-scehcd-s-mix-elution.ScanId;v=1;d1=12876.12876.3	controllerType=0 controllerNumber=1 scan=12876	37.0307
05450:3	25	K.NMQIAN[+1663.608]HTLK.Y	HexNAc(5)Hex(4)	N[+1664]	945.078	3	2833.22	2833.22	0	1	690	Specific	335.67	167.54	167.54	5.46	35	>sp|P12821|ACE_HUMAN Angiotensin-converting enzyme OS=Homo sapiens OX=9606 GN=ACE PE=1 SV=1	6783	20240115_78min-scehcd-s-mix-elution.ScanId;v=1;d1=6136.6136.3	controllerType=0 controllerNumber=1 scan=6136	17.0989
14542:3	25	K.FDVNQLQN[+1663.608]TTIK.R	HexNAc(5)Hex(4)	N[+1664]	1028.79	3	3084.35	3084.35	0	0.1	707	Specific	347.57	205.35	205.35	6.14	35	>sp|P12821|ACE_HUMAN Angiotensin-converting enzyme OS=Homo sapiens OX=9606 GN=ACE PE=1 SV=1	6783	20240115_78min-scehcd-s-mix-elution.ScanId;v=1;d1=16432.16432.3	controllerType=0 controllerNumber=1 scan=16432	47.8699
11558:3	25	R.KFDVNQLQN[+1663.608]TTIK.R	HexNAc(5)Hex(4)	N[+1664]	1071.49	3	3212.45	3212.45	0	1.1	706	Specific	382.71	132.54	132.54	6.2	35	>sp|P12821|ACE_HUMAN Angiotensin-converting enzyme OS=Homo sapiens OX=9606 GN=ACE PE=1 SV=1	6783	20240115_78min-scehcd-s-mix-elution.ScanId;v=1;d1=13047.13047.3	controllerType=0 controllerNumber=1 scan=13047	37.6032
11483:3	25	R.KFDVNQLQN[+1663.608]TTIK.R	HexNAc(5)Hex(4)	N[+1664]	1071.49	3	3212.45	3212.45	0	0.5	706	Specific	422.56	246.77	246.77	7.81	35	>sp|P12821|ACE_HUMAN Angiotensin-converting enzyme OS=Homo sapiens OX=9606 GN=ACE PE=1 SV=1	6783	20240115_78min-scehcd-s-mix-elution.ScanId;v=1;d1=12961.12961.3	controllerType=0 controllerNumber=1 scan=12961	37.2997
11405:3	25	R.KFDVNQLQN[+1663.608]TTIK.R	HexNAc(5)Hex(4)	N[+1664]	1071.49	3	3212.45	3212.45	0	1	706	Specific	428.7	243.1	243.1	7.63	35	>sp|P12821|ACE_HUMAN Angiotensin-converting enzyme OS=Homo sapiens OX=9606 GN=ACE PE=1 SV=1	6783	20240115_78min-scehcd-s-mix-elution.ScanId;v=1;d1=12871.12871.3	controllerType=0 controllerNumber=1 scan=12871	37.0152
21758:4	25	R.TSQVVWNEYAEANWNYNTN[+1663.608]ITTETSK.I	HexNAc(5)Hex(4)	N[+1664]	1182.76	4	4728.01	4727	1	0.1	659	Specific	458.21	377.63	130.95	7.65	35	>sp|P12821|ACE_HUMAN Angiotensin-converting enzyme OS=Homo sapiens OX=9606 GN=ACE PE=1 SV=1	6783	20240115_78min-scehcd-s-mix-elution.ScanId;v=1;d1=24547.24547.4	controllerType=0 controllerNumber=1 scan=24547	70.8326
11411:3	25	R.KFDVNQLQN[+1663.608]TTIK.R	HexNAc(5)Hex(4)	N[+1664]	1071.49	3	3212.45	3212.45	0	0.4	706	Specific	570.29	318.66	318.66	8.96	35	>sp|P12821|ACE_HUMAN Angiotensin-converting enzyme OS=Homo sapiens OX=9606 GN=ACE PE=1 SV=1	6783	20240115_78min-scehcd-s-mix-elution.ScanId;v=1;d1=12878.12878.3	controllerType=0 controllerNumber=1 scan=12878	37.0342
05442:3	25	K.NMQIAN[+1663.608]HTLK.Y	HexNAc(5)Hex(4)	N[+1664]	945.077	3	2833.22	2833.22	0	0.1	690	Specific	599.95	370.63	370.63	10.66	35	>sp|P12821|ACE_HUMAN Angiotensin-converting enzyme OS=Homo sapiens OX=9606 GN=ACE PE=1 SV=1	6783	20240115_78min-scehcd-s-mix-elution.ScanId;v=1;d1=6127.6127.3	controllerType=0 controllerNumber=1 scan=6127	17.075
21749:4	25	R.TSQVVWNEYAEANWNYNTN[+1663.608]ITTETSK.I	HexNAc(5)Hex(4)	N[+1664]	1182.51	4	4727.01	4727	0	1.4	659	Specific	600.03	551.49	59.96	11.75	35	>sp|P12821|ACE_HUMAN Angiotensin-converting enzyme OS=Homo sapiens OX=9606 GN=ACE PE=1 SV=1	6783	20240115_78min-scehcd-s-mix-elution.ScanId;v=1;d1=24537.24537.4	controllerType=0 controllerNumber=1 scan=24537	70.8136
14548:3	25	K.FDVNQLQN[+1663.608]TTIK.R	HexNAc(5)Hex(4)	N[+1664]	1028.79	3	3084.35	3084.35	0	-0.1	707	Specific	654.03	292.11	292.11	11.02	35	>sp|P12821|ACE_HUMAN Angiotensin-converting enzyme OS=Homo sapiens OX=9606 GN=ACE PE=1 SV=1	6783	20240115_78min-scehcd-s-mix-elution.ScanId;v=1;d1=16439.16439.3	controllerType=0 controllerNumber=1 scan=16439	47.894
11488:3	25	R.KFDVNQLQN[+1647.613]TTIK.R	HexNAc(5)Hex(3)Fuc(1)	N[+1648]	1066.16	3	3196.45	3196.45	0	0.4	706	Specific	389.6	189.21	189.21	6.98	35	>sp|P12821|ACE_HUMAN Angiotensin-converting enzyme OS=Homo sapiens OX=9606 GN=ACE PE=1 SV=1	6783	20240115_78min-scehcd-s-mix-elution.ScanId;v=1;d1=12966.12966.3	controllerType=0 controllerNumber=1 scan=12966	37.3247
11504:3	25	R.KFDVNQLQN[+1647.613]TTIK.R	HexNAc(5)Hex(3)Fuc(1)	N[+1648]	1066.15	3	3196.45	3196.45	0	-0.7	706	Specific	570.34	274.06	274.06	8.32	35	>sp|P12821|ACE_HUMAN Angiotensin-converting enzyme OS=Homo sapiens OX=9606 GN=ACE PE=1 SV=1	6783	20240115_78min-scehcd-s-mix-elution.ScanId;v=1;d1=12985.12985.3	controllerType=0 controllerNumber=1 scan=12985	37.3898
11512:3	25	R.KFDVNQLQN[+1501.555]TTIK.R	HexNAc(5)Hex(3)	N[+1502]	1017.47	3	3050.4	3050.39	0	0.6	706	Specific	380.36	212.64	212.64	6.73	35	>sp|P12821|ACE_HUMAN Angiotensin-converting enzyme OS=Homo sapiens OX=9606 GN=ACE PE=1 SV=1	6783	20240115_78min-scehcd-s-mix-elution.ScanId;v=1;d1=12994.12994.3	controllerType=0 controllerNumber=1 scan=12994	37.4172
11589:3	25	R.KFDVNQLQN[+1501.555]TTIK.R	HexNAc(5)Hex(3)	N[+1502]	1017.47	3	3050.4	3050.39	0	1.2	706	Specific	418.8	236.65	236.65	7.31	35	>sp|P12821|ACE_HUMAN Angiotensin-converting enzyme OS=Homo sapiens OX=9606 GN=ACE PE=1 SV=1	6783	20240115_78min-scehcd-s-mix-elution.ScanId;v=1;d1=13083.13083.3	controllerType=0 controllerNumber=1 scan=13083	37.7177
11517:3	25	R.KFDVNQLQN[+1501.555]TTIK.R	HexNAc(5)Hex(3)	N[+1502]	1017.47	3	3050.4	3050.39	0	0.9	706	Specific	627.37	396.53	396.53	13	35	>sp|P12821|ACE_HUMAN Angiotensin-converting enzyme OS=Homo sapiens OX=9606 GN=ACE PE=1 SV=1	6783	20240115_78min-scehcd-s-mix-elution.ScanId;v=1;d1=13000.13000.3	controllerType=0 controllerNumber=1 scan=13000	37.4409
11482:3	25	R.KFDVNQLQN[+1622.582]TTIK.R	HexNAc(4)Hex(5)	N[+1623]	1057.81	3	3171.42	3171.42	0	0.3	706	Specific	507.36	243.64	243.64	8.25	35	>sp|P12821|ACE_HUMAN Angiotensin-converting enzyme OS=Homo sapiens OX=9606 GN=ACE PE=1 SV=1	6783	20240115_78min-scehcd-s-mix-elution.ScanId;v=1;d1=12959.12959.3	controllerType=0 controllerNumber=1 scan=12959	37.2953
11121:3	25	R.KFDVNQLQN[+1864.634]TTIK.R	HexNAc(2)Hex(9)	N[+1865]	1138.49	3	3413.47	3413.47	0	-1.6	706	Specific	363.38	243.48	243.48	5.51	35	>sp|P12821|ACE_HUMAN Angiotensin-converting enzyme OS=Homo sapiens OX=9606 GN=ACE PE=1 SV=1	6783	20240115_78min-scehcd-s-mix-elution.ScanId;v=1;d1=12549.12549.3	controllerType=0 controllerNumber=1 scan=12549	36.0307
11126:3	25	R.KFDVNQLQN[+1864.634]TTIK.R	HexNAc(2)Hex(9)	N[+1865]	1138.49	3	3413.47	3413.47	0	-0.9	706	Specific	629.14	383.18	383.18	12.76	35	>sp|P12821|ACE_HUMAN Angiotensin-converting enzyme OS=Homo sapiens OX=9606 GN=ACE PE=1 SV=1	6783	20240115_78min-scehcd-s-mix-elution.ScanId;v=1;d1=12555.12555.3	controllerType=0 controllerNumber=1 scan=12555	36.0554
11183:3	25	R.KFDVNQLQN[+1702.581]TTIK.R	HexNAc(2)Hex(8)	N[+1703]	1084.48	3	3251.42	3251.42	0	0.1	706	Specific	371.58	225.7	225.7	6.54	35	>sp|P12821|ACE_HUMAN Angiotensin-converting enzyme OS=Homo sapiens OX=9606 GN=ACE PE=1 SV=1	6783	20240115_78min-scehcd-s-mix-elution.ScanId;v=1;d1=12619.12619.3	controllerType=0 controllerNumber=1 scan=12619	36.2462
05184:3	25	K.NMQIAN[+1702.581]HTLK.Y	HexNAc(2)Hex(8)	N[+1703]	958.069	3	2872.19	2872.19	0	0.9	690	Specific	542.11	352.52	352.52	8.98	35	>sp|P12821|ACE_HUMAN Angiotensin-converting enzyme OS=Homo sapiens OX=9606 GN=ACE PE=1 SV=1	6783	20240115_78min-scehcd-s-mix-elution.ScanId;v=1;d1=5839.5839.3	controllerType=0 controllerNumber=1 scan=5839	16.3164
11216:3	25	R.KFDVNQLQN[+1702.581]TTIK.R	HexNAc(2)Hex(8)	N[+1703]	1084.48	3	3251.42	3251.42	0	0.9	706	Specific	662.75	431.42	431.42	14	35	>sp|P12821|ACE_HUMAN Angiotensin-converting enzyme OS=Homo sapiens OX=9606 GN=ACE PE=1 SV=1	6783	20240115_78min-scehcd-s-mix-elution.ScanId;v=1;d1=12657.12657.3	controllerType=0 controllerNumber=1 scan=12657	36.3621
11255:3	25	R.KFDVNQLQN[+1540.529]TTIK.R	HexNAc(2)Hex(7)	N[+1541]	1030.46	3	3089.37	3089.37	0	1.3	706	Specific	401.86	267.56	267.56	7.07	35	>sp|P12821|ACE_HUMAN Angiotensin-converting enzyme OS=Homo sapiens OX=9606 GN=ACE PE=1 SV=1	6783	20240115_78min-scehcd-s-mix-elution.ScanId;v=1;d1=12701.12701.3	controllerType=0 controllerNumber=1 scan=12701	36.4849
11262:3	25	R.KFDVNQLQN[+1540.529]TTIK.R	HexNAc(2)Hex(7)	N[+1541]	1030.46	3	3089.37	3089.37	0	1.4	706	Specific	642.58	380.35	380.35	12.59	35	>sp|P12821|ACE_HUMAN Angiotensin-converting enzyme OS=Homo sapiens OX=9606 GN=ACE PE=1 SV=1	6783	20240115_78min-scehcd-s-mix-elution.ScanId;v=1;d1=12709.12709.3	controllerType=0 controllerNumber=1 scan=12709	36.521
11400:3	25	R.KFDVNQLQN[+1216.423]TTIK.R	HexNAc(2)Hex(5)	N[+1216]	922.426	3	2765.26	2765.26	0	1	706	Specific	403.95	285.12	285.12	7.63	35	>sp|P12821|ACE_HUMAN Angiotensin-converting enzyme OS=Homo sapiens OX=9606 GN=ACE PE=1 SV=1	6783	20240115_78min-scehcd-s-mix-elution.ScanId;v=1;d1=12866.12866.3	controllerType=0 controllerNumber=1 scan=12866	36.9921
11394:3	25	R.KFDVNQLQN[+1216.423]TTIK.R	HexNAc(2)Hex(5)	N[+1216]	922.426	3	2765.26	2765.26	0	1	706	Specific	650.46	375.22	375.22	12.63	35	>sp|P12821|ACE_HUMAN Angiotensin-converting enzyme OS=Homo sapiens OX=9606 GN=ACE PE=1 SV=1	6783	20240115_78min-scehcd-s-mix-elution.ScanId;v=1;d1=12859.12859.3	controllerType=0 controllerNumber=1 scan=12859	36.976
11572:4	93	K.VASVININPN[+2935.037]TTHSTGSC[+57.021]R.S	HexNAc(6)Hex(7)NeuAc(2)	C[+57], N[+2935]	1241.51	4	4963.04	4963.03	0	1.4	248	Specific	448.26	361.35	144.92	7.73	18	>sp|P13473|LAMP2_HUMAN Lysosome-associated membrane glycoprotein 2 OS=Homo sapiens OX=9606 GN=LAMP2 PE=1 SV=2	1719	20240115_78min-scehcd-s-mix-elution.ScanId;v=1;d1=13063.13063.4	controllerType=0 controllerNumber=1 scan=13063	37.6583
12975:4	93	K.VASVININPN[+3372.190]TTHSTGSC[+57.021]R.S	HexNAc(6)Hex(7)Fuc(1)NeuAc(3)	C[+57], N[+3372]	1350.55	4	5399.19	5400.18	-1	1.1	248	Specific	413.89	283.22	283.22	6.82	18	>sp|P13473|LAMP2_HUMAN Lysosome-associated membrane glycoprotein 2 OS=Homo sapiens OX=9606 GN=LAMP2 PE=1 SV=2	1719	20240115_78min-scehcd-s-mix-elution.ScanId;v=1;d1=14667.14667.4	controllerType=0 controllerNumber=1 scan=14667	42.8187
11600:4	93	K.VASVININPN[+3081.095]TTHSTGSC[+57.021]R.S	HexNAc(6)Hex(7)Fuc(1)NeuAc(2)	C[+57], N[+3081]	1277.78	4	5108.08	5109.09	-1	-1.1	248	Specific	460.36	371.18	371.18	7.08	18	>sp|P13473|LAMP2_HUMAN Lysosome-associated membrane glycoprotein 2 OS=Homo sapiens OX=9606 GN=LAMP2 PE=1 SV=2	1719	20240115_78min-scehcd-s-mix-elution.ScanId;v=1;d1=13095.13095.4	controllerType=0 controllerNumber=1 scan=13095	37.7622
10050:4	93	K.VASVININPN[+2789.999]TTHSTGSC[+57.021]R.S	HexNAc(6)Hex(7)Fuc(1)NeuAc(1)	C[+57], N[+2790]	1205.26	4	4818	4817.99	0	1.3	248	Specific	340.8	283.32	80.05	6.15	18	>sp|P13473|LAMP2_HUMAN Lysosome-associated membrane glycoprotein 2 OS=Homo sapiens OX=9606 GN=LAMP2 PE=1 SV=2	1719	20240115_78min-scehcd-s-mix-elution.ScanId;v=1;d1=11332.11332.4	controllerType=0 controllerNumber=1 scan=11332	32.2675
10558:3	93	R.VQPFN[+2569.905]VTQGK.Y	HexNAc(5)Hex(6)NeuAc(2)	N[+2570]	1229.84	3	3687.51	3687.5	0	0.6	352	Specific	299.95	119.06	119.06	4.69	18	>sp|P13473|LAMP2_HUMAN Lysosome-associated membrane glycoprotein 2 OS=Homo sapiens OX=9606 GN=LAMP2 PE=1 SV=2	1719	20240115_78min-scehcd-s-mix-elution.ScanId;v=1;d1=11908.11908.3	controllerType=0 controllerNumber=1 scan=11908	34.0267
10547:3	93	R.VQPFN[+2569.905]VTQGK.Y	HexNAc(5)Hex(6)NeuAc(2)	N[+2570]	1229.84	3	3687.51	3687.5	0	0.9	352	Specific	524.98	330.99	330.99	7.85	18	>sp|P13473|LAMP2_HUMAN Lysosome-associated membrane glycoprotein 2 OS=Homo sapiens OX=9606 GN=LAMP2 PE=1 SV=2	1719	20240115_78min-scehcd-s-mix-elution.ScanId;v=1;d1=11896.11896.3	controllerType=0 controllerNumber=1 scan=11896	33.9974
11838:4	93	K.VASVININPN[+2569.905]TTHSTGSC[+57.021]R.S	HexNAc(5)Hex(6)NeuAc(2)	C[+57], N[+2570]	1150.23	4	4597.9	4597.9	0	0.8	248	Specific	568.08	440.16	105.94	9.95	18	>sp|P13473|LAMP2_HUMAN Lysosome-associated membrane glycoprotein 2 OS=Homo sapiens OX=9606 GN=LAMP2 PE=1 SV=2	1719	20240115_78min-scehcd-s-mix-elution.ScanId;v=1;d1=13367.13367.4	controllerType=0 controllerNumber=1 scan=13367	38.6279
08874:3	93	R.VQPFN[+2278.809]VTQGK.Y	HexNAc(5)Hex(6)NeuAc(1)	N[+2279]	1132.81	3	3396.41	3396.41	0	-1	352	Specific	575.67	326.79	326.79	7.86	18	>sp|P13473|LAMP2_HUMAN Lysosome-associated membrane glycoprotein 2 OS=Homo sapiens OX=9606 GN=LAMP2 PE=1 SV=2	1719	20240115_78min-scehcd-s-mix-elution.ScanId;v=1;d1=9999.9999.3	controllerType=0 controllerNumber=1 scan=9999	28.2485
11775:4	93	K.VASVININPN[+2715.963]TTHSTGSC[+57.021]R.S	HexNAc(5)Hex(6)Fuc(1)NeuAc(2)	C[+57], N[+2716]	1186.74	4	4743.96	4743.96	0	0.6	248	Specific	495.73	386.24	137.05	8.6	18	>sp|P13473|LAMP2_HUMAN Lysosome-associated membrane glycoprotein 2 OS=Homo sapiens OX=9606 GN=LAMP2 PE=1 SV=2	1719	20240115_78min-scehcd-s-mix-elution.ScanId;v=1;d1=13295.13295.4	controllerType=0 controllerNumber=1 scan=13295	38.3933
11770:3	93	K.VASVININPN[+2715.963]TTHSTGSC[+57.021]R.S	HexNAc(5)Hex(6)Fuc(1)NeuAc(2)	C[+57], N[+2716]	1581.99	3	4743.96	4743.96	0	1.2	248	Specific	698.12	562.34	214.07	14.1	18	>sp|P13473|LAMP2_HUMAN Lysosome-associated membrane glycoprotein 2 OS=Homo sapiens OX=9606 GN=LAMP2 PE=1 SV=2	1719	20240115_78min-scehcd-s-mix-elution.ScanId;v=1;d1=13289.13289.3	controllerType=0 controllerNumber=1 scan=13289	38.3771
10312:3	93	K.VASVININPN[+2424.867]TTHSTGSC[+57.021]R.S	HexNAc(5)Hex(6)Fuc(1)NeuAc(1)	C[+57], N[+2425]	1484.62	3	4451.86	4452.86	-1	0.7	248	Specific	332.92	203.82	203.82	6.71	18	>sp|P13473|LAMP2_HUMAN Lysosome-associated membrane glycoprotein 2 OS=Homo sapiens OX=9606 GN=LAMP2 PE=1 SV=2	1719	20240115_78min-scehcd-s-mix-elution.ScanId;v=1;d1=11628.11628.3	controllerType=0 controllerNumber=1 scan=11628	33.1521
09019:3	93	R.VQPFN[+1913.677]VTQGK.Y	HexNAc(4)Hex(5)NeuAc(1)	N[+1914]	1011.1	3	3031.28	3031.28	0	0.1	352	Specific	304.12	150.34	150.34	5.15	18	>sp|P13473|LAMP2_HUMAN Lysosome-associated membrane glycoprotein 2 OS=Homo sapiens OX=9606 GN=LAMP2 PE=1 SV=2	1719	20240115_78min-scehcd-s-mix-elution.ScanId;v=1;d1=10165.10165.3	controllerType=0 controllerNumber=1 scan=10165	28.7758
09040:3	93	R.VQPFN[+1913.677]VTQGK.Y	HexNAc(4)Hex(5)NeuAc(1)	N[+1914]	1011.1	3	3031.27	3031.28	0	-0.8	352	Specific	405.4	180.37	180.37	6.15	18	>sp|P13473|LAMP2_HUMAN Lysosome-associated membrane glycoprotein 2 OS=Homo sapiens OX=9606 GN=LAMP2 PE=1 SV=2	1719	20240115_78min-scehcd-s-mix-elution.ScanId;v=1;d1=10189.10189.3	controllerType=0 controllerNumber=1 scan=10189	28.8627
08960:3	93	R.VQPFN[+1913.677]VTQGK.Y	HexNAc(4)Hex(5)NeuAc(1)	N[+1914]	1011.1	3	3031.28	3031.28	0	-0.2	352	Specific	493.26	306.36	306.36	7.58	18	>sp|P13473|LAMP2_HUMAN Lysosome-associated membrane glycoprotein 2 OS=Homo sapiens OX=9606 GN=LAMP2 PE=1 SV=2	1719	20240115_78min-scehcd-s-mix-elution.ScanId;v=1;d1=10097.10097.3	controllerType=0 controllerNumber=1 scan=10097	28.5605
08953:3	93	R.VQPFN[+1872.651]VTQGK.Y	HexNAc(3)Hex(6)NeuAc(1)	N[+1873]	997.422	3	2990.25	2990.25	0	0	352	Specific	388.31	186	186	6.13	18	>sp|P13473|LAMP2_HUMAN Lysosome-associated membrane glycoprotein 2 OS=Homo sapiens OX=9606 GN=LAMP2 PE=1 SV=2	1719	20240115_78min-scehcd-s-mix-elution.ScanId;v=1;d1=10089.10089.3	controllerType=0 controllerNumber=1 scan=10089	28.5396
09002:2	93	R.VQPFN[+1872.651]VTQGK.Y	HexNAc(3)Hex(6)NeuAc(1)	N[+1873]	1495.63	2	2990.25	2990.25	0	1.4	352	Specific	529.15	271.27	271.27	7.9	18	>sp|P13473|LAMP2_HUMAN Lysosome-associated membrane glycoprotein 2 OS=Homo sapiens OX=9606 GN=LAMP2 PE=1 SV=2	1719	20240115_78min-scehcd-s-mix-elution.ScanId;v=1;d1=10145.10145.2	controllerType=0 controllerNumber=1 scan=10145	28.7149
08955:3	93	R.VQPFN[+1872.651]VTQGK.Y	HexNAc(3)Hex(6)NeuAc(1)	N[+1873]	997.422	3	2990.25	2990.25	0	0.3	352	Specific	569.25	323.86	323.86	8.27	18	>sp|P13473|LAMP2_HUMAN Lysosome-associated membrane glycoprotein 2 OS=Homo sapiens OX=9606 GN=LAMP2 PE=1 SV=2	1719	20240115_78min-scehcd-s-mix-elution.ScanId;v=1;d1=10092.10092.3	controllerType=0 controllerNumber=1 scan=10092	28.5501
09105:3	93	R.VQPFN[+1710.598]VTQGK.Y	HexNAc(3)Hex(5)NeuAc(1)	N[+1711]	943.404	3	2828.2	2828.2	0	0.4	352	Specific	326.12	163.06	163.06	5.74	18	>sp|P13473|LAMP2_HUMAN Lysosome-associated membrane glycoprotein 2 OS=Homo sapiens OX=9606 GN=LAMP2 PE=1 SV=2	1719	20240115_78min-scehcd-s-mix-elution.ScanId;v=1;d1=10263.10263.3	controllerType=0 controllerNumber=1 scan=10263	29.0883
09109:3	93	R.VQPFN[+1710.598]VTQGK.Y	HexNAc(3)Hex(5)NeuAc(1)	N[+1711]	943.404	3	2828.2	2828.2	0	-0.6	352	Specific	580.84	346.19	346.19	9.52	18	>sp|P13473|LAMP2_HUMAN Lysosome-associated membrane glycoprotein 2 OS=Homo sapiens OX=9606 GN=LAMP2 PE=1 SV=2	1719	20240115_78min-scehcd-s-mix-elution.ScanId;v=1;d1=10268.10268.3	controllerType=0 controllerNumber=1 scan=10268	29.11
07360:2	93	R.VQPFN[+1540.529]VTQGK.Y	HexNAc(2)Hex(7)	N[+1541]	1329.57	2	2658.13	2658.13	0	0.9	352	Specific	557.76	363.26	363.26	9.15	18	>sp|P13473|LAMP2_HUMAN Lysosome-associated membrane glycoprotein 2 OS=Homo sapiens OX=9606 GN=LAMP2 PE=1 SV=2	1719	20240115_78min-scehcd-s-mix-elution.ScanId;v=1;d1=8279.8279.2	controllerType=0 controllerNumber=1 scan=8279	23.0035
07435:2	93	R.VQPFN[+1378.476]VTQGK.Y	HexNAc(2)Hex(6)	N[+1378]	1248.54	2	2496.08	2496.08	0	0.2	352	Specific	550.43	265.74	265.74	8.69	18	>sp|P13473|LAMP2_HUMAN Lysosome-associated membrane glycoprotein 2 OS=Homo sapiens OX=9606 GN=LAMP2 PE=1 SV=2	1719	20240115_78min-scehcd-s-mix-elution.ScanId;v=1;d1=8364.8364.2	controllerType=0 controllerNumber=1 scan=8364	23.2533
07548:2	93	R.VQPFN[+1216.423]VTQGK.Y	HexNAc(2)Hex(5)	N[+1216]	1167.52	2	2334.02	2334.02	0	0.8	352	Specific	337.47	189.43	189.43	6.44	18	>sp|P13473|LAMP2_HUMAN Lysosome-associated membrane glycoprotein 2 OS=Homo sapiens OX=9606 GN=LAMP2 PE=1 SV=2	1719	20240115_78min-scehcd-s-mix-elution.ScanId;v=1;d1=8492.8492.2	controllerType=0 controllerNumber=1 scan=8492	23.6333
07546:2	93	R.VQPFN[+1216.423]VTQGK.Y	HexNAc(2)Hex(5)	N[+1216]	1167.51	2	2334.02	2334.02	0	-0.2	352	Specific	600.53	322.4	322.4	11.28	18	>sp|P13473|LAMP2_HUMAN Lysosome-associated membrane glycoprotein 2 OS=Homo sapiens OX=9606 GN=LAMP2 PE=1 SV=2	1719	20240115_78min-scehcd-s-mix-elution.ScanId;v=1;d1=8489.8489.2	controllerType=0 controllerNumber=1 scan=8489	23.6234
14837:3	123	K.TAVN[+1971.719]C[+57.021]SSDFDAC[+57.021]LITK.A	HexNAc(5)Hex(5)Fuc(1)	C[+57]*2, N[+1972]	1258.52	3	3773.53	3773.53	0	1	40	Specific	436.3	306.95	306.95	7.35	12	>sp|P13987|CD59_HUMAN CD59 glycoprotein OS=Homo sapiens OX=9606 GN=CD59 PE=1 SV=1	18639	20240115_78min-scehcd-s-mix-elution.ScanId;v=1;d1=16767.16767.3	controllerType=0 controllerNumber=1 scan=16767	48.8788
14830:3	123	K.TAVN[+1971.719]C[+57.021]SSDFDAC[+57.021]LITK.A	HexNAc(5)Hex(5)Fuc(1)	C[+57]*2, N[+1972]	1258.51	3	3773.53	3773.53	0	0.3	40	Specific	711.02	603.9	603.9	14.54	12	>sp|P13987|CD59_HUMAN CD59 glycoprotein OS=Homo sapiens OX=9606 GN=CD59 PE=1 SV=1	18639	20240115_78min-scehcd-s-mix-elution.ScanId;v=1;d1=16759.16759.3	controllerType=0 controllerNumber=1 scan=16759	48.8655
15045:3	123	K.TAVN[+1809.666]C[+57.021]SSDFDAC[+57.021]LITK.A	HexNAc(5)Hex(4)Fuc(1)	C[+57]*2, N[+1810]	1204.5	3	3611.48	3611.48	0	0.9	40	Specific	327.33	223.29	223.29	6.03	12	>sp|P13987|CD59_HUMAN CD59 glycoprotein OS=Homo sapiens OX=9606 GN=CD59 PE=1 SV=1	18639	20240115_78min-scehcd-s-mix-elution.ScanId;v=1;d1=17001.17001.3	controllerType=0 controllerNumber=1 scan=17001	49.564
14949:3	123	K.TAVN[+1809.666]C[+57.021]SSDFDAC[+57.021]LITK.A	HexNAc(5)Hex(4)Fuc(1)	C[+57]*2, N[+1810]	1204.5	3	3611.48	3611.48	0	0.3	40	Specific	406.95	293.56	293.56	7.17	12	>sp|P13987|CD59_HUMAN CD59 glycoprotein OS=Homo sapiens OX=9606 GN=CD59 PE=1 SV=1	18639	20240115_78min-scehcd-s-mix-elution.ScanId;v=1;d1=16893.16893.3	controllerType=0 controllerNumber=1 scan=16893	49.2429
15034:3	123	K.TAVN[+1809.666]C[+57.021]SSDFDAC[+57.021]LITK.A	HexNAc(5)Hex(4)Fuc(1)	C[+57]*2, N[+1810]	1204.5	3	3611.47	3611.48	0	-0.3	40	Specific	599.6	424.5	424.5	11.39	12	>sp|P13987|CD59_HUMAN CD59 glycoprotein OS=Homo sapiens OX=9606 GN=CD59 PE=1 SV=1	18639	20240115_78min-scehcd-s-mix-elution.ScanId;v=1;d1=16989.16989.3	controllerType=0 controllerNumber=1 scan=16989	49.5291
14944:3	123	K.TAVN[+1809.666]C[+57.021]SSDFDAC[+57.021]LITK.A	HexNAc(5)Hex(4)Fuc(1)	C[+57]*2, N[+1810]	1204.5	3	3611.48	3611.48	0	0	40	Specific	687.94	474.65	474.65	13.39	12	>sp|P13987|CD59_HUMAN CD59 glycoprotein OS=Homo sapiens OX=9606 GN=CD59 PE=1 SV=1	18639	20240115_78min-scehcd-s-mix-elution.ScanId;v=1;d1=16887.16887.3	controllerType=0 controllerNumber=1 scan=16887	49.2289
15156:3	123	K.TAVN[+1647.613]C[+57.021]SSDFDAC[+57.021]LITK.A	HexNAc(5)Hex(3)Fuc(1)	C[+57]*2, N[+1648]	1150.48	3	3449.42	3449.42	0	-1.1	40	Specific	347.48	217.87	217.87	5.6	12	>sp|P13987|CD59_HUMAN CD59 glycoprotein OS=Homo sapiens OX=9606 GN=CD59 PE=1 SV=1	18639	20240115_78min-scehcd-s-mix-elution.ScanId;v=1;d1=17126.17126.3	controllerType=0 controllerNumber=1 scan=17126	49.9287
18794:3	123	K.TAVN[+2350.830]C[+57.021]SSDFDAC[+57.021]LITK.A	HexNAc(4)Hex(5)Fuc(1)NeuAc(2)	C[+57]*2, N[+2351]	1384.89	3	4152.65	4152.64	0	2.7	40	Specific	311.34	138.42	138.42	2.89	12	>sp|P13987|CD59_HUMAN CD59 glycoprotein OS=Homo sapiens OX=9606 GN=CD59 PE=1 SV=1	18639	20240115_78min-scehcd-s-mix-elution.ScanId;v=1;d1=21240.21240.3	controllerType=0 controllerNumber=1 scan=21240	62.1031
19114:3	123	K.TAVN[+2350.830]C[+57.021]SSDFDAC[+57.021]LITK.A	HexNAc(4)Hex(5)Fuc(1)NeuAc(2)	C[+57]*2, N[+2351]	1384.89	3	4152.65	4152.64	0	1.4	40	Specific	374.3	240.8	240.8	5.99	12	>sp|P13987|CD59_HUMAN CD59 glycoprotein OS=Homo sapiens OX=9606 GN=CD59 PE=1 SV=1	18639	20240115_78min-scehcd-s-mix-elution.ScanId;v=1;d1=21604.21604.3	controllerType=0 controllerNumber=1 scan=21604	63.2247
19132:3	123	K.TAVN[+2350.830]C[+57.021]SSDFDAC[+57.021]LITK.A	HexNAc(4)Hex(5)Fuc(1)NeuAc(2)	C[+57]*2, N[+2351]	1384.89	3	4152.65	4152.64	0	2.4	40	Specific	384.04	221.08	221.08	5.52	12	>sp|P13987|CD59_HUMAN CD59 glycoprotein OS=Homo sapiens OX=9606 GN=CD59 PE=1 SV=1	18639	20240115_78min-scehcd-s-mix-elution.ScanId;v=1;d1=21624.21624.3	controllerType=0 controllerNumber=1 scan=21624	63.2847
18918:3	123	K.TAVN[+2350.830]C[+57.021]SSDFDAC[+57.021]LITK.A	HexNAc(4)Hex(5)Fuc(1)NeuAc(2)	C[+57]*2, N[+2351]	1384.89	3	4152.65	4152.64	0	1.2	40	Specific	433.23	296.78	296.78	7.26	12	>sp|P13987|CD59_HUMAN CD59 glycoprotein OS=Homo sapiens OX=9606 GN=CD59 PE=1 SV=1	18639	20240115_78min-scehcd-s-mix-elution.ScanId;v=1;d1=21382.21382.3	controllerType=0 controllerNumber=1 scan=21382	62.5407
18993:3	123	K.TAVN[+2350.830]C[+57.021]SSDFDAC[+57.021]LITK.A	HexNAc(4)Hex(5)Fuc(1)NeuAc(2)	C[+57]*2, N[+2351]	1384.89	3	4152.65	4152.64	0	2	40	Specific	437.76	318.02	318.02	6.47	12	>sp|P13987|CD59_HUMAN CD59 glycoprotein OS=Homo sapiens OX=9606 GN=CD59 PE=1 SV=1	18639	20240115_78min-scehcd-s-mix-elution.ScanId;v=1;d1=21467.21467.3	controllerType=0 controllerNumber=1 scan=21467	62.8036
19157:3	123	K.TAVN[+2350.830]C[+57.021]SSDFDAC[+57.021]LITK.A	HexNAc(4)Hex(5)Fuc(1)NeuAc(2)	C[+57]*2, N[+2351]	1384.89	3	4152.64	4152.64	0	0.9	40	Specific	526.05	349.05	349.05	8.14	12	>sp|P13987|CD59_HUMAN CD59 glycoprotein OS=Homo sapiens OX=9606 GN=CD59 PE=1 SV=1	18639	20240115_78min-scehcd-s-mix-elution.ScanId;v=1;d1=21652.21652.3	controllerType=0 controllerNumber=1 scan=21652	63.367
18854:3	123	K.TAVN[+2350.830]C[+57.021]SSDFDAC[+57.021]LITK.A	HexNAc(4)Hex(5)Fuc(1)NeuAc(2)	C[+57]*2, N[+2351]	1384.89	3	4152.65	4152.64	0	2	40	Specific	575.19	433.24	433.24	9.05	12	>sp|P13987|CD59_HUMAN CD59 glycoprotein OS=Homo sapiens OX=9606 GN=CD59 PE=1 SV=1	18639	20240115_78min-scehcd-s-mix-elution.ScanId;v=1;d1=21309.21309.3	controllerType=0 controllerNumber=1 scan=21309	62.3262
19045:3	123	K.TAVN[+2350.830]C[+57.021]SSDFDAC[+57.021]LITK.A	HexNAc(4)Hex(5)Fuc(1)NeuAc(2)	C[+57]*2, N[+2351]	1384.89	3	4152.65	4152.64	0	3.5	40	Specific	576.54	426.53	426.53	8.69	12	>sp|P13987|CD59_HUMAN CD59 glycoprotein OS=Homo sapiens OX=9606 GN=CD59 PE=1 SV=1	18639	20240115_78min-scehcd-s-mix-elution.ScanId;v=1;d1=21526.21526.3	controllerType=0 controllerNumber=1 scan=21526	62.992
18940:3	123	K.TAVN[+2350.830]C[+57.021]SSDFDAC[+57.021]LITK.A	HexNAc(4)Hex(5)Fuc(1)NeuAc(2)	C[+57]*2, N[+2351]	1384.89	3	4152.65	4152.64	0	2.4	40	Specific	617.87	451.57	451.57	11.5	12	>sp|P13987|CD59_HUMAN CD59 glycoprotein OS=Homo sapiens OX=9606 GN=CD59 PE=1 SV=1	18639	20240115_78min-scehcd-s-mix-elution.ScanId;v=1;d1=21407.21407.3	controllerType=0 controllerNumber=1 scan=21407	62.6298
14777:3	123	K.TAVN[+1768.640]C[+57.021]SSDFDAC[+57.021]LITK.A	HexNAc(4)Hex(5)Fuc(1)	C[+57]*2, N[+1769]	1190.82	3	3570.45	3570.45	0	-0.3	40	Specific	432.75	329.02	329.02	7.39	12	>sp|P13987|CD59_HUMAN CD59 glycoprotein OS=Homo sapiens OX=9606 GN=CD59 PE=1 SV=1	18639	20240115_78min-scehcd-s-mix-elution.ScanId;v=1;d1=16699.16699.3	controllerType=0 controllerNumber=1 scan=16699	48.6771
14880:3	123	K.TAVN[+1768.640]C[+57.021]SSDFDAC[+57.021]LITK.A	HexNAc(4)Hex(5)Fuc(1)	C[+57]*2, N[+1769]	1190.82	3	3570.45	3570.45	0	-0.7	40	Specific	610.33	415.19	415.19	12.13	12	>sp|P13987|CD59_HUMAN CD59 glycoprotein OS=Homo sapiens OX=9606 GN=CD59 PE=1 SV=1	18639	20240115_78min-scehcd-s-mix-elution.ScanId;v=1;d1=16815.16815.3	controllerType=0 controllerNumber=1 scan=16815	49.0224
14782:3	123	K.TAVN[+1768.640]C[+57.021]SSDFDAC[+57.021]LITK.A	HexNAc(4)Hex(5)Fuc(1)	C[+57]*2, N[+1769]	1190.82	3	3570.45	3570.45	0	0.5	40	Specific	679.27	603.16	603.16	13.54	12	>sp|P13987|CD59_HUMAN CD59 glycoprotein OS=Homo sapiens OX=9606 GN=CD59 PE=1 SV=1	18639	20240115_78min-scehcd-s-mix-elution.ScanId;v=1;d1=16705.16705.3	controllerType=0 controllerNumber=1 scan=16705	48.7034
15029:3	123	K.TAVN[+1606.587]C[+57.021]SSDFDAC[+57.021]LITK.A	HexNAc(4)Hex(4)Fuc(1)	C[+57]*2, N[+1607]	1136.8	3	3408.4	3408.4	0	0	40	Specific	345.24	251.19	251.19	6.29	12	>sp|P13987|CD59_HUMAN CD59 glycoprotein OS=Homo sapiens OX=9606 GN=CD59 PE=1 SV=1	18639	20240115_78min-scehcd-s-mix-elution.ScanId;v=1;d1=16983.16983.3	controllerType=0 controllerNumber=1 scan=16983	49.5125
15005:3	123	K.TAVN[+1606.587]C[+57.021]SSDFDAC[+57.021]LITK.A	HexNAc(4)Hex(4)Fuc(1)	C[+57]*2, N[+1607]	1136.8	3	3408.4	3408.4	0	0.1	40	Specific	661.18	581.73	581.73	13.54	12	>sp|P13987|CD59_HUMAN CD59 glycoprotein OS=Homo sapiens OX=9606 GN=CD59 PE=1 SV=1	18639	20240115_78min-scehcd-s-mix-elution.ScanId;v=1;d1=16956.16956.3	controllerType=0 controllerNumber=1 scan=16956	49.4352
15124:3	123	K.TAVN[+1444.534]C[+57.021]SSDFDAC[+57.021]LITK.A	HexNAc(4)Hex(3)Fuc(1)	C[+57]*2, N[+1445]	1082.79	3	3246.34	3246.34	0	-0.5	40	Specific	334.03	240.28	240.28	6.11	12	>sp|P13987|CD59_HUMAN CD59 glycoprotein OS=Homo sapiens OX=9606 GN=CD59 PE=1 SV=1	18639	20240115_78min-scehcd-s-mix-elution.ScanId;v=1;d1=17090.17090.3	controllerType=0 controllerNumber=1 scan=17090	49.8241
15132:3	123	K.TAVN[+1444.534]C[+57.021]SSDFDAC[+57.021]LITK.A	HexNAc(4)Hex(3)Fuc(1)	C[+57]*2, N[+1445]	1082.79	3	3246.34	3246.34	0	-0.1	40	Specific	620.5	445.4	445.4	12.39	12	>sp|P13987|CD59_HUMAN CD59 glycoprotein OS=Homo sapiens OX=9606 GN=CD59 PE=1 SV=1	18639	20240115_78min-scehcd-s-mix-elution.ScanId;v=1;d1=17099.17099.3	controllerType=0 controllerNumber=1 scan=17099	49.8408
08154:3	584	K.SQN[+2204.772]FSALK.K	HexNAc(4)Hex(5)NeuAc(2)	N[+2205]	1033.75	3	3099.24	3099.24	0	0.9	382	Specific	440.18	229.64	229.64	6.84	2	>sp|P14384|CBPM_HUMAN Carboxypeptidase M OS=Homo sapiens OX=9606 GN=CPM PE=1 SV=2	18848	20240115_78min-scehcd-s-mix-elution.ScanId;v=1;d1=9175.9175.3	controllerType=0 controllerNumber=1 scan=9175	25.5965
11339:4	584	K.TVAQN[+2350.830]YSSVTHLHSIGK.S	HexNAc(4)Hex(5)Fuc(1)NeuAc(2)	N[+2351]	1048.95	4	4192.79	4192.78	0	1.3	34	Specific	457.02	305.81	305.81	7.63	2	>sp|P14384|CBPM_HUMAN Carboxypeptidase M OS=Homo sapiens OX=9606 GN=CPM PE=1 SV=2	18848	20240115_78min-scehcd-s-mix-elution.ScanId;v=1;d1=12796.12796.4	controllerType=0 controllerNumber=1 scan=12796	36.7826
11343:3	584	K.TVAQN[+2350.830]YSSVTHLHSIGK.S	HexNAc(4)Hex(5)Fuc(1)NeuAc(2)	N[+2351]	1398.27	3	4192.79	4192.78	0	1.7	34	Specific	482.65	336.58	336.58	7.64	2	>sp|P14384|CBPM_HUMAN Carboxypeptidase M OS=Homo sapiens OX=9606 GN=CPM PE=1 SV=2	18848	20240115_78min-scehcd-s-mix-elution.ScanId;v=1;d1=12800.12800.3	controllerType=0 controllerNumber=1 scan=12800	36.7897
11347:4	584	K.TVAQN[+2350.830]YSSVTHLHSIGK.S	HexNAc(4)Hex(5)Fuc(1)NeuAc(2)	N[+2351]	1048.95	4	4192.78	4192.78	0	0.4	34	Specific	661.22	481.47	481.47	14.28	2	>sp|P14384|CBPM_HUMAN Carboxypeptidase M OS=Homo sapiens OX=9606 GN=CPM PE=1 SV=2	18848	20240115_78min-scehcd-s-mix-elution.ScanId;v=1;d1=12805.12805.4	controllerType=0 controllerNumber=1 scan=12805	36.8073
18797:4	7	K.HNN[+1444.534]DTQHIWESDSNEFSVIADPR.G	HexNAc(4)Hex(3)Fuc(1)	N[+1445]	1039.44	4	4154.74	4155.74	-1	0.7	215	Specific	752.04	621.21	621.21	16.08	48	>sp|P14625|ENPL_HUMAN Endoplasmin OS=Homo sapiens OX=9606 GN=HSP90B1 PE=1 SV=1	11204	20240115_78min-scehcd-s-mix-elution.ScanId;v=1;d1=21243.21243.4	controllerType=0 controllerNumber=1 scan=21243	62.1167
18917:3	7	K.HNN[+1241.454]DTQHIWESDSNEFSVIADPR.G	HexNAc(3)Hex(3)Fuc(1)	N[+1241]	1318.23	3	3952.68	3952.66	0	4	215	Specific	574.41	347.11	347.11	7.28	48	>sp|P14625|ENPL_HUMAN Endoplasmin OS=Homo sapiens OX=9606 GN=HSP90B1 PE=1 SV=1	11204	20240115_78min-scehcd-s-mix-elution.ScanId;v=1;d1=21380.21380.3	controllerType=0 controllerNumber=1 scan=21380	62.5363
18897:4	7	K.HNN[+1241.454]DTQHIWESDSNEFSVIADPR.G	HexNAc(3)Hex(3)Fuc(1)	N[+1241]	988.924	4	3952.68	3952.66	0	3.4	215	Specific	719.95	447.13	447.13	14.05	48	>sp|P14625|ENPL_HUMAN Endoplasmin OS=Homo sapiens OX=9606 GN=HSP90B1 PE=1 SV=1	11204	20240115_78min-scehcd-s-mix-elution.ScanId;v=1;d1=21358.21358.4	controllerType=0 controllerNumber=1 scan=21358	62.4794
18889:4	7	K.HNN[+1241.454]DTQHIWESDSNEFSVIADPR.G	HexNAc(3)Hex(3)Fuc(1)	N[+1241]	988.923	4	3952.67	3952.66	0	1.7	215	Specific	1152.86	1000.82	1000.82	23.88	48	>sp|P14625|ENPL_HUMAN Endoplasmin OS=Homo sapiens OX=9606 GN=HSP90B1 PE=1 SV=1	11204	20240115_78min-scehcd-s-mix-elution.ScanId;v=1;d1=21349.21349.4	controllerType=0 controllerNumber=1 scan=21349	62.4443
18884:4	7	K.HNN[+1095.397]DTQHIWESDSNEFSVIADPR.G	HexNAc(3)Hex(3)	N[+1095]	952.407	4	3806.61	3806.6	0	0.8	215	Specific	418.32	234.32	234.32	7.59	48	>sp|P14625|ENPL_HUMAN Endoplasmin OS=Homo sapiens OX=9606 GN=HSP90B1 PE=1 SV=1	11204	20240115_78min-scehcd-s-mix-elution.ScanId;v=1;d1=21343.21343.4	controllerType=0 controllerNumber=1 scan=21343	62.4301
21498:3	7	R.TDDEVVQREEEAIQLDGLN[+1095.397]ASQIR.E	HexNAc(3)Hex(3)	N[+1095]	1275.25	3	3823.74	3823.74	0	0.4	44	Specific	425.17	276.41	276.41	5.98	48	>sp|P14625|ENPL_HUMAN Endoplasmin OS=Homo sapiens OX=9606 GN=HSP90B1 PE=1 SV=1	11204	20240115_78min-scehcd-s-mix-elution.ScanId;v=1;d1=24260.24260.3	controllerType=0 controllerNumber=1 scan=24260	70.1494
18906:3	7	K.HNN[+1095.397]DTQHIWESDSNEFSVIADPR.G	HexNAc(3)Hex(3)	N[+1095]	1269.54	3	3806.61	3806.6	0	2.1	215	Specific	638.87	515.96	515.96	12.07	48	>sp|P14625|ENPL_HUMAN Endoplasmin OS=Homo sapiens OX=9606 GN=HSP90B1 PE=1 SV=1	11204	20240115_78min-scehcd-s-mix-elution.ScanId;v=1;d1=21368.21368.3	controllerType=0 controllerNumber=1 scan=21368	62.5003
18911:4	7	K.HNN[+1095.397]DTQHIWESDSNEFSVIADPR.G	HexNAc(3)Hex(3)	N[+1095]	952.407	4	3806.61	3806.6	0	0.7	215	Specific	669.29	469.53	469.53	14.45	48	>sp|P14625|ENPL_HUMAN Endoplasmin OS=Homo sapiens OX=9606 GN=HSP90B1 PE=1 SV=1	11204	20240115_78min-scehcd-s-mix-elution.ScanId;v=1;d1=21374.21374.2	controllerType=0 controllerNumber=1 scan=21374	62.5245
19000:4	7	K.HNN[+1095.397]DTQHIWESDSNEFSVIADPR.G	HexNAc(3)Hex(3)	N[+1095]	952.406	4	3806.6	3806.6	0	-0.3	215	Specific	724.45	451.07	451.07	15.31	48	>sp|P14625|ENPL_HUMAN Endoplasmin OS=Homo sapiens OX=9606 GN=HSP90B1 PE=1 SV=1	11204	20240115_78min-scehcd-s-mix-elution.ScanId;v=1;d1=21475.21475.4	controllerType=0 controllerNumber=1 scan=21475	62.8375
21307:3	7	R.TDDEVVQREEEAIQLDGLN[+1702.581]ASQIR.E	HexNAc(2)Hex(8)	N[+1703]	1477.65	3	4430.93	4430.92	0	1.2	44	Specific	388.84	226.85	226.85	6.14	48	>sp|P14625|ENPL_HUMAN Endoplasmin OS=Homo sapiens OX=9606 GN=HSP90B1 PE=1 SV=1	11204	20240115_78min-scehcd-s-mix-elution.ScanId;v=1;d1=24049.24049.3	controllerType=0 controllerNumber=1 scan=24049	69.6495
21364:3	7	R.TDDEVVQREEEAIQLDGLN[+1540.529]ASQIR.E	HexNAc(2)Hex(7)	N[+1541]	1423.63	3	4268.87	4268.87	0	0.8	44	Specific	364.22	220.95	220.95	6.08	48	>sp|P14625|ENPL_HUMAN Endoplasmin OS=Homo sapiens OX=9606 GN=HSP90B1 PE=1 SV=1	11204	20240115_78min-scehcd-s-mix-elution.ScanId;v=1;d1=24112.24112.3	controllerType=0 controllerNumber=1 scan=24112	69.8012
21352:3	7	R.TDDEVVQREEEAIQLDGLN[+1540.529]ASQIR.E	HexNAc(2)Hex(7)	N[+1541]	1423.63	3	4268.87	4268.87	0	1.6	44	Specific	517.8	359.74	359.74	7.81	48	>sp|P14625|ENPL_HUMAN Endoplasmin OS=Homo sapiens OX=9606 GN=HSP90B1 PE=1 SV=1	11204	20240115_78min-scehcd-s-mix-elution.ScanId;v=1;d1=24099.24099.3	controllerType=0 controllerNumber=1 scan=24099	69.7788
21344:4	7	R.TDDEVVQREEEAIQLDGLN[+1540.529]ASQIR.E	HexNAc(2)Hex(7)	N[+1541]	1067.98	4	4268.88	4268.87	0	2.8	44	Specific	586.1	490.3	490.3	9.71	48	>sp|P14625|ENPL_HUMAN Endoplasmin OS=Homo sapiens OX=9606 GN=HSP90B1 PE=1 SV=1	11204	20240115_78min-scehcd-s-mix-elution.ScanId;v=1;d1=24090.24090.4	controllerType=0 controllerNumber=1 scan=24090	69.7498
18523:4	7	K.HNN[+1540.529]DTQHIWESDSNEFSVIADPR.G	HexNAc(2)Hex(7)	N[+1541]	1063.69	4	4251.74	4251.74	0	2	215	Specific	1131.66	989.63	989.63	22.41	48	>sp|P14625|ENPL_HUMAN Endoplasmin OS=Homo sapiens OX=9606 GN=HSP90B1 PE=1 SV=1	11204	20240115_78min-scehcd-s-mix-elution.ScanId;v=1;d1=20933.20933.4	controllerType=0 controllerNumber=1 scan=20933	61.151
21383:3	7	R.TDDEVVQREEEAIQLDGLN[+1378.476]ASQIR.E	HexNAc(2)Hex(6)	N[+1378]	1369.61	3	4106.82	4106.81	0	1.8	44	Specific	451.83	300.72	300.72	6.27	48	>sp|P14625|ENPL_HUMAN Endoplasmin OS=Homo sapiens OX=9606 GN=HSP90B1 PE=1 SV=1	11204	20240115_78min-scehcd-s-mix-elution.ScanId;v=1;d1=24133.24133.3	controllerType=0 controllerNumber=1 scan=24133	69.844
20152:4	7	K.HN[+0.984]N[+1378.476]DTQHIWESDSNEFSVIADPR.G	HexNAc(2)Hex(6)	N[+1][+1378]	1023.67	4	4091.67	4090.67	1	0.5	215	Specific	464.54	387.26	95.98	10.3	48	>sp|P14625|ENPL_HUMAN Endoplasmin OS=Homo sapiens OX=9606 GN=HSP90B1 PE=1 SV=1	11204	20240115_78min-scehcd-s-mix-elution.ScanId;v=1;d1=22773.22773.4	controllerType=0 controllerNumber=1 scan=22773	66.6011
21394:3	7	R.TDDEVVQREEEAIQLDGLN[+1378.476]ASQIR.E	HexNAc(2)Hex(6)	N[+1378]	1369.61	3	4106.82	4106.81	0	0.4	44	Specific	523.24	336.1	336.1	8.29	48	>sp|P14625|ENPL_HUMAN Endoplasmin OS=Homo sapiens OX=9606 GN=HSP90B1 PE=1 SV=1	11204	20240115_78min-scehcd-s-mix-elution.ScanId;v=1;d1=24145.24145.3	controllerType=0 controllerNumber=1 scan=24145	69.8817
18754:4	7	K.HNN[+1378.476]DTQHIWESDSNEFSVIADPR.G	HexNAc(2)Hex(6)	N[+1378]	1023.18	4	4089.69	4089.68	0	2.5	215	Specific	588.14	456.66	456.66	11.41	48	>sp|P14625|ENPL_HUMAN Endoplasmin OS=Homo sapiens OX=9606 GN=HSP90B1 PE=1 SV=1	11204	20240115_78min-scehcd-s-mix-elution.ScanId;v=1;d1=21194.21194.4	controllerType=0 controllerNumber=1 scan=21194	61.965
18728:3	7	K.HNN[+1378.476]DTQHIWESDSNEFSVIADPR.G	HexNAc(2)Hex(6)	N[+1378]	1363.9	3	4089.69	4089.68	0	0.6	215	Specific	666.12	458.94	233.18	14.11	48	>sp|P14625|ENPL_HUMAN Endoplasmin OS=Homo sapiens OX=9606 GN=HSP90B1 PE=1 SV=1	11204	20240115_78min-scehcd-s-mix-elution.ScanId;v=1;d1=21165.21165.3	controllerType=0 controllerNumber=1 scan=21165	61.8693
18605:4	7	K.HNN[+1378.476]DTQHIWESDSNEFSVIADPR.G	HexNAc(2)Hex(6)	N[+1378]	1023.18	4	4089.69	4089.68	0	0.4	215	Specific	699.36	518.47	231.82	14.45	48	>sp|P14625|ENPL_HUMAN Endoplasmin OS=Homo sapiens OX=9606 GN=HSP90B1 PE=1 SV=1	11204	20240115_78min-scehcd-s-mix-elution.ScanId;v=1;d1=21026.21026.4	controllerType=0 controllerNumber=1 scan=21026	61.449
18726:4	7	K.HNN[+1378.476]DTQHIWESDSNEFSVIADPR.G	HexNAc(2)Hex(6)	N[+1378]	1023.18	4	4089.69	4089.68	0	1.4	215	Specific	708.12	500.36	175.43	14.88	48	>sp|P14625|ENPL_HUMAN Endoplasmin OS=Homo sapiens OX=9606 GN=HSP90B1 PE=1 SV=1	11204	20240115_78min-scehcd-s-mix-elution.ScanId;v=1;d1=21163.21163.4	controllerType=0 controllerNumber=1 scan=21163	61.8651
18607:3	7	K.HNN[+1378.476]DTQHIWESDSNEFSVIADPR.G	HexNAc(2)Hex(6)	N[+1378]	1363.9	3	4089.69	4089.68	0	1.1	215	Specific	801.08	623.59	243.49	16.94	48	>sp|P14625|ENPL_HUMAN Endoplasmin OS=Homo sapiens OX=9606 GN=HSP90B1 PE=1 SV=1	11204	20240115_78min-scehcd-s-mix-elution.ScanId;v=1;d1=21028.21028.3	controllerType=0 controllerNumber=1 scan=21028	61.453
21395:4	7	R.TDDEVVQREEEAIQLDGLN[+1378.476]ASQIR.E	HexNAc(2)Hex(6)	N[+1378]	1027.46	4	4106.82	4106.81	0	1	44	Specific	834.88	568.41	568.41	15.85	48	>sp|P14625|ENPL_HUMAN Endoplasmin OS=Homo sapiens OX=9606 GN=HSP90B1 PE=1 SV=1	11204	20240115_78min-scehcd-s-mix-elution.ScanId;v=1;d1=24146.24146.4	controllerType=0 controllerNumber=1 scan=24146	69.8829
20140:4	7	K.HN[+0.984]N[+1378.476]DTQHIWESDSNEFSVIADPR.G	HexNAc(2)Hex(6)	N[+1][+1378]	1023.42	4	4090.67	4090.67	0	-0.2	215	Specific	855.35	761.19	128.53	18.31	48	>sp|P14625|ENPL_HUMAN Endoplasmin OS=Homo sapiens OX=9606 GN=HSP90B1 PE=1 SV=1	11204	20240115_78min-scehcd-s-mix-elution.ScanId;v=1;d1=22760.22760.4	controllerType=0 controllerNumber=1 scan=22760	66.5765
18720:4	7	K.HNN[+1378.476]DTQHIWESDSNEFSVIADPR.G	HexNAc(2)Hex(6)	N[+1378]	1023.18	4	4089.69	4089.68	0	1.1	215	Specific	1240.53	1104.92	414.23	25.28	48	>sp|P14625|ENPL_HUMAN Endoplasmin OS=Homo sapiens OX=9606 GN=HSP90B1 PE=1 SV=1	11204	20240115_78min-scehcd-s-mix-elution.ScanId;v=1;d1=21156.21156.4	controllerType=0 controllerNumber=1 scan=21156	61.8373
18584:4	7	K.HNN[+1378.476]DTQHIWESDSNEFSVIADPR.G	HexNAc(2)Hex(6)	N[+1378]	1023.18	4	4089.69	4089.68	0	2.2	215	Specific	1252.77	1128.56	1128.56	25.41	48	>sp|P14625|ENPL_HUMAN Endoplasmin OS=Homo sapiens OX=9606 GN=HSP90B1 PE=1 SV=1	11204	20240115_78min-scehcd-s-mix-elution.ScanId;v=1;d1=21002.21002.4	controllerType=0 controllerNumber=1 scan=21002	61.3662
18703:3	7	K.HNN[+1362.481]DTQHIWESDSNEFSVIADPR.G	HexNAc(2)Hex(5)Fuc(1)	N[+1362]	1358.9	3	4074.69	4073.69	1	-0.7	215	Specific	355.8	0.62	0.62	2.95	48	>sp|P14625|ENPL_HUMAN Endoplasmin OS=Homo sapiens OX=9606 GN=HSP90B1 PE=1 SV=1	11204	20240115_78min-scehcd-s-mix-elution.ScanId;v=1;d1=21136.21136.3	controllerType=0 controllerNumber=1 scan=21136	61.7793
18729:4	7	K.HNN[+1362.481]DTQHIWESDSNEFSVIADPR.G	HexNAc(2)Hex(5)Fuc(1)	N[+1362]	1019.18	4	4073.69	4073.69	0	0.5	215	Specific	768.04	532.46	203.58	16.45	48	>sp|P14625|ENPL_HUMAN Endoplasmin OS=Homo sapiens OX=9606 GN=HSP90B1 PE=1 SV=1	11204	20240115_78min-scehcd-s-mix-elution.ScanId;v=1;d1=21166.21166.4	controllerType=0 controllerNumber=1 scan=21166	61.8706
18722:4	7	K.HNN[+1362.481]DTQHIWESDSNEFSVIADPR.G	HexNAc(2)Hex(5)Fuc(1)	N[+1362]	1019.18	4	4073.69	4073.69	0	1	215	Specific	1234.18	1031.15	343.29	25.28	48	>sp|P14625|ENPL_HUMAN Endoplasmin OS=Homo sapiens OX=9606 GN=HSP90B1 PE=1 SV=1	11204	20240115_78min-scehcd-s-mix-elution.ScanId;v=1;d1=21158.21158.4	controllerType=0 controllerNumber=1 scan=21158	61.8455
18717:3	7	K.HNN[+1216.423]DTQHIWESDSNEFSVIADPR.G	HexNAc(2)Hex(5)	N[+1216]	1309.88	3	3927.64	3927.63	0	1.4	215	Specific	486.83	418.75	418.75	9.56	48	>sp|P14625|ENPL_HUMAN Endoplasmin OS=Homo sapiens OX=9606 GN=HSP90B1 PE=1 SV=1	11204	20240115_78min-scehcd-s-mix-elution.ScanId;v=1;d1=21152.21152.2	controllerType=0 controllerNumber=1 scan=21152	61.8279
20229:3	7	K.HN[+0.984]N[+1216.423]DTQHIWESDSNEFSVIADPR.G	HexNAc(2)Hex(5)	N[+1][+1216]	1310.21	3	3928.62	3928.61	0	2.1	215	Specific	495.19	353.42	193.99	7.56	48	>sp|P14625|ENPL_HUMAN Endoplasmin OS=Homo sapiens OX=9606 GN=HSP90B1 PE=1 SV=1	11204	20240115_78min-scehcd-s-mix-elution.ScanId;v=1;d1=22860.22860.3	controllerType=0 controllerNumber=1 scan=22860	66.8469
20217:3	7	K.HN[+0.984]N[+1216.423]DTQHIWESDSNEFSVIADPR.G	HexNAc(2)Hex(5)	N[+1][+1216]	1310.21	3	3928.62	3928.61	0	2.3	215	Specific	594.22	469.53	199.61	11.07	48	>sp|P14625|ENPL_HUMAN Endoplasmin OS=Homo sapiens OX=9606 GN=HSP90B1 PE=1 SV=1	11204	20240115_78min-scehcd-s-mix-elution.ScanId;v=1;d1=22846.22846.3	controllerType=0 controllerNumber=1 scan=22846	66.8043
18868:4	7	K.HNN[+1216.423]DTQHIWESDSNEFSVIADPR.G	HexNAc(2)Hex(5)	N[+1216]	982.664	4	3927.63	3927.63	0	0.4	215	Specific	651.79	518.25	518.25	14.45	48	>sp|P14625|ENPL_HUMAN Endoplasmin OS=Homo sapiens OX=9606 GN=HSP90B1 PE=1 SV=1	11204	20240115_78min-scehcd-s-mix-elution.ScanId;v=1;d1=21325.21325.4	controllerType=0 controllerNumber=1 scan=21325	62.378
20214:4	7	K.HN[+0.984]N[+1216.423]DTQHIWESDSNEFSVIADPR.G	HexNAc(2)Hex(5)	N[+1][+1216]	982.91	4	3928.62	3928.61	0	0.7	215	Specific	706.45	552.09	212.76	15.45	48	>sp|P14625|ENPL_HUMAN Endoplasmin OS=Homo sapiens OX=9606 GN=HSP90B1 PE=1 SV=1	11204	20240115_78min-scehcd-s-mix-elution.ScanId;v=1;d1=22843.22843.4	controllerType=0 controllerNumber=1 scan=22843	66.8004
18700:3	7	K.HNN[+1216.423]DTQHIWESDSNEFSVIADPR.G	HexNAc(2)Hex(5)	N[+1216]	1309.88	3	3927.64	3927.63	0	1.4	215	Specific	732.6	563.63	563.63	14.54	48	>sp|P14625|ENPL_HUMAN Endoplasmin OS=Homo sapiens OX=9606 GN=HSP90B1 PE=1 SV=1	11204	20240115_78min-scehcd-s-mix-elution.ScanId;v=1;d1=21133.21133.3	controllerType=0 controllerNumber=1 scan=21133	61.7738
21420:3	7	R.TDDEVVQREEEAIQLDGLN[+1216.423]ASQIR.E	HexNAc(2)Hex(5)	N[+1216]	1315.59	3	3944.76	3944.76	0	-0.2	44	Specific	774.65	614.91	614.91	15.58	48	>sp|P14625|ENPL_HUMAN Endoplasmin OS=Homo sapiens OX=9606 GN=HSP90B1 PE=1 SV=1	11204	20240115_78min-scehcd-s-mix-elution.ScanId;v=1;d1=24173.24173.3	controllerType=0 controllerNumber=1 scan=24173	69.9397
18826:3	7	K.HNN[+1216.423]DTQHIWESDSNEFSVIADPR.G	HexNAc(2)Hex(5)	N[+1216]	1309.88	3	3927.63	3927.63	0	1	215	Specific	775.74	599.22	599.22	15.94	48	>sp|P14625|ENPL_HUMAN Endoplasmin OS=Homo sapiens OX=9606 GN=HSP90B1 PE=1 SV=1	11204	20240115_78min-scehcd-s-mix-elution.ScanId;v=1;d1=21277.21277.3	controllerType=0 controllerNumber=1 scan=21277	62.2205
18697:4	7	K.HNN[+1216.423]DTQHIWESDSNEFSVIADPR.G	HexNAc(2)Hex(5)	N[+1216]	982.664	4	3927.63	3927.63	0	0.9	215	Specific	775.91	580.7	580.7	16.28	48	>sp|P14625|ENPL_HUMAN Endoplasmin OS=Homo sapiens OX=9606 GN=HSP90B1 PE=1 SV=1	11204	20240115_78min-scehcd-s-mix-elution.ScanId;v=1;d1=21130.21130.4	controllerType=0 controllerNumber=1 scan=21130	61.7703
21422:4	7	R.TDDEVVQREEEAIQLDGLN[+1216.423]ASQIR.E	HexNAc(2)Hex(5)	N[+1216]	986.947	4	3944.76	3944.76	0	0.8	44	Specific	1014.37	868.37	868.37	19.85	48	>sp|P14625|ENPL_HUMAN Endoplasmin OS=Homo sapiens OX=9606 GN=HSP90B1 PE=1 SV=1	11204	20240115_78min-scehcd-s-mix-elution.ScanId;v=1;d1=24176.24176.4	controllerType=0 controllerNumber=1 scan=24176	69.9447
20236:4	7	K.HN[+0.984]N[+1216.423]DTQHIWESDSNEFSVIADPR.G	HexNAc(2)Hex(5)	N[+1][+1216]	982.911	4	3928.62	3928.61	0	1.5	215	Specific	1050.1	850.79	219.72	21.88	48	>sp|P14625|ENPL_HUMAN Endoplasmin OS=Homo sapiens OX=9606 GN=HSP90B1 PE=1 SV=1	11204	20240115_78min-scehcd-s-mix-elution.ScanId;v=1;d1=22868.22868.4	controllerType=0 controllerNumber=1 scan=22868	66.857
18704:4	7	K.HNN[+1216.423]DTQHIWESDSNEFSVIADPR.G	HexNAc(2)Hex(5)	N[+1216]	982.664	4	3927.63	3927.63	0	1	215	Specific	1104.88	985.34	985.34	23.28	48	>sp|P14625|ENPL_HUMAN Endoplasmin OS=Homo sapiens OX=9606 GN=HSP90B1 PE=1 SV=1	11204	20240115_78min-scehcd-s-mix-elution.ScanId;v=1;d1=21138.21138.4	controllerType=0 controllerNumber=1 scan=21138	61.7819
18858:4	7	K.HNN[+1216.423]DTQHIWESDSNEFSVIADPR.G	HexNAc(2)Hex(5)	N[+1216]	982.664	4	3927.63	3927.63	0	0.6	215	Specific	1140.29	1016.73	1016.73	23.45	48	>sp|P14625|ENPL_HUMAN Endoplasmin OS=Homo sapiens OX=9606 GN=HSP90B1 PE=1 SV=1	11204	20240115_78min-scehcd-s-mix-elution.ScanId;v=1;d1=21314.21314.4	controllerType=0 controllerNumber=1 scan=21314	62.3374
18963:3	7	K.HNN[+1054.370]DTQHIWESDSNEFSVIADPR.G	HexNAc(2)Hex(4)	N[+1054]	1255.87	3	3765.58	3765.58	0	0.9	215	Specific	698.08	532.71	532.71	13.94	48	>sp|P14625|ENPL_HUMAN Endoplasmin OS=Homo sapiens OX=9606 GN=HSP90B1 PE=1 SV=1	11204	20240115_78min-scehcd-s-mix-elution.ScanId;v=1;d1=21432.21432.3	controllerType=0 controllerNumber=1 scan=21432	62.6962
18903:4	7	K.HNN[+1054.370]DTQHIWESDSNEFSVIADPR.G	HexNAc(2)Hex(4)	N[+1054]	942.151	4	3765.58	3765.58	0	1.2	215	Specific	708.24	537.91	537.91	15.28	48	>sp|P14625|ENPL_HUMAN Endoplasmin OS=Homo sapiens OX=9606 GN=HSP90B1 PE=1 SV=1	11204	20240115_78min-scehcd-s-mix-elution.ScanId;v=1;d1=21364.21364.4	controllerType=0 controllerNumber=1 scan=21364	62.4879
18934:4	7	K.HNN[+1054.370]DTQHIWESDSNEFSVIADPR.G	HexNAc(2)Hex(4)	N[+1054]	942.151	4	3765.58	3765.58	0	1.1	215	Specific	989.22	893.3	893.3	20.28	48	>sp|P14625|ENPL_HUMAN Endoplasmin OS=Homo sapiens OX=9606 GN=HSP90B1 PE=1 SV=1	11204	20240115_78min-scehcd-s-mix-elution.ScanId;v=1;d1=21400.21400.4	controllerType=0 controllerNumber=1 scan=21400	62.6024
10810:3	20	R.N[+2935.037]ATLVNEADKLR.A	HexNAc(6)Hex(7)NeuAc(2)	N[+2935]	1426.93	3	4278.77	4278.76	0	0.8	818	Specific	309.69	46.85	46.85	2.99	40	>sp|P15144|AMPN_HUMAN Aminopeptidase N OS=Homo sapiens OX=9606 GN=ANPEP PE=1 SV=4	19266	20240115_78min-scehcd-s-mix-elution.ScanId;v=1;d1=12193.12193.3	controllerType=0 controllerNumber=1 scan=12193	34.8875
04606:3	20	R.N[+2643.941]ATLVNEADK.L	HexNAc(6)Hex(7)NeuAc(1)	N[+2644]	1240.16	3	3718.46	3718.48	0	-5.8	818	Specific	311.23	176.93	176.93	2.28	40	>sp|P15144|AMPN_HUMAN Aminopeptidase N OS=Homo sapiens OX=9606 GN=ANPEP PE=1 SV=4	19266	20240115_78min-scehcd-s-mix-elution.ScanId;v=1;d1=5195.5195.3	controllerType=0 controllerNumber=1 scan=5195	14.6345
11025:3	20	R.N[+2569.905]ATLVNEADKLR.A	HexNAc(5)Hex(6)NeuAc(2)	N[+2570]	1305.21	3	3913.63	3913.63	0	-0.5	818	Specific	371.82	118.04	118.04	5.22	40	>sp|P15144|AMPN_HUMAN Aminopeptidase N OS=Homo sapiens OX=9606 GN=ANPEP PE=1 SV=4	19266	20240115_78min-scehcd-s-mix-elution.ScanId;v=1;d1=12440.12440.3	controllerType=0 controllerNumber=1 scan=12440	35.6962
21634:4	20	K.GPSTPLPEDPNWN[+2569.905]VTEFHTTPK.M	HexNAc(5)Hex(6)NeuAc(2)	N[+2570]	1259.02	4	5033.07	5034.08	-1	-1.5	253	Specific	476.92	398.45	398.45	8.63	40	>sp|P15144|AMPN_HUMAN Aminopeptidase N OS=Homo sapiens OX=9606 GN=ANPEP PE=1 SV=4	19266	20240115_78min-scehcd-s-mix-elution.ScanId;v=1;d1=24410.24410.4	controllerType=0 controllerNumber=1 scan=24410	70.5011
20776:3	20	K.AEFN[+2569.905]ITLIHPK.D	HexNAc(5)Hex(6)NeuAc(2)	N[+2570]	1284.88	3	3852.62	3852.62	0	0.8	231	Specific	555.85	329.63	329.63	8.77	40	>sp|P15144|AMPN_HUMAN Aminopeptidase N OS=Homo sapiens OX=9606 GN=ANPEP PE=1 SV=4	19266	20240115_78min-scehcd-s-mix-elution.ScanId;v=1;d1=23463.23463.3	controllerType=0 controllerNumber=1 scan=23463	68.2605
09382:3	20	R.N[+2278.809]ATLVNEADKLR.A	HexNAc(5)Hex(6)NeuAc(1)	N[+2279]	1208.18	3	3622.54	3622.54	0	0.8	818	Specific	371.71	141.88	141.88	5.77	40	>sp|P15144|AMPN_HUMAN Aminopeptidase N OS=Homo sapiens OX=9606 GN=ANPEP PE=1 SV=4	19266	20240115_78min-scehcd-s-mix-elution.ScanId;v=1;d1=10576.10576.3	controllerType=0 controllerNumber=1 scan=10576	30.0177
19017:3	20	K.AEFN[+2278.809]ITLIHPK.D	HexNAc(5)Hex(6)NeuAc(1)	N[+2279]	1187.85	3	3561.53	3561.52	0	0.2	231	Specific	611.6	323.74	323.74	11.43	40	>sp|P15144|AMPN_HUMAN Aminopeptidase N OS=Homo sapiens OX=9606 GN=ANPEP PE=1 SV=4	19266	20240115_78min-scehcd-s-mix-elution.ScanId;v=1;d1=21494.21494.3	controllerType=0 controllerNumber=1 scan=21494	62.8939
20999:3	20	K.AEFN[+2204.772]ITLIHPK.D	HexNAc(4)Hex(5)NeuAc(2)	N[+2205]	1163.17	3	3487.49	3487.49	0	0.4	231	Specific	341.53	159.83	159.83	5.9	40	>sp|P15144|AMPN_HUMAN Aminopeptidase N OS=Homo sapiens OX=9606 GN=ANPEP PE=1 SV=4	19266	20240115_78min-scehcd-s-mix-elution.ScanId;v=1;d1=23709.23709.3	controllerType=0 controllerNumber=1 scan=23709	68.8366
05895:3	20	K.KLN[+2204.772]YTLSQGHR.V	HexNAc(4)Hex(5)NeuAc(2)	N[+2205]	1174.5	3	3521.48	3521.48	0	0.5	126	Specific	422.85	197.09	197.09	7.2	40	>sp|P15144|AMPN_HUMAN Aminopeptidase N OS=Homo sapiens OX=9606 GN=ANPEP PE=1 SV=4	19266	20240115_78min-scehcd-s-mix-elution.ScanId;v=1;d1=6629.6629.3	controllerType=0 controllerNumber=1 scan=6629	18.2963
05917:4	20	K.KLN[+2204.772]YTLSQGHR.V	HexNAc(4)Hex(5)NeuAc(2)	N[+2205]	881.125	4	3521.48	3521.48	0	0	126	Specific	422.89	190.45	190.45	7.39	40	>sp|P15144|AMPN_HUMAN Aminopeptidase N OS=Homo sapiens OX=9606 GN=ANPEP PE=1 SV=4	19266	20240115_78min-scehcd-s-mix-elution.ScanId;v=1;d1=6654.6654.4	controllerType=0 controllerNumber=1 scan=6654	18.3724
05915:3	20	K.KLN[+2204.772]YTLSQGHR.V	HexNAc(4)Hex(5)NeuAc(2)	N[+2205]	1174.5	3	3521.48	3521.48	0	0.3	126	Specific	486.95	209.25	209.25	7.67	40	>sp|P15144|AMPN_HUMAN Aminopeptidase N OS=Homo sapiens OX=9606 GN=ANPEP PE=1 SV=4	19266	20240115_78min-scehcd-s-mix-elution.ScanId;v=1;d1=6652.6652.3	controllerType=0 controllerNumber=1 scan=6652	18.3697
21720:3	20	K.GPSTPLPEDPNWN[+2204.772]VTEFHTTPK.M	HexNAc(4)Hex(5)NeuAc(2)	N[+2205]	1556.66	3	4667.96	4668.95	-1	2.4	253	Specific	585.6	337.75	337.75	9.46	40	>sp|P15144|AMPN_HUMAN Aminopeptidase N OS=Homo sapiens OX=9606 GN=ANPEP PE=1 SV=4	19266	20240115_78min-scehcd-s-mix-elution.ScanId;v=1;d1=24505.24505.3	controllerType=0 controllerNumber=1 scan=24505	70.732
21724:4	20	K.GPSTPLPEDPNWN[+2204.772]VTEFHTTPK.M	HexNAc(4)Hex(5)NeuAc(2)	N[+2205]	1167.99	4	4668.95	4668.95	0	-0.1	253	Specific	607.62	520.44	136.79	12.6	40	>sp|P15144|AMPN_HUMAN Aminopeptidase N OS=Homo sapiens OX=9606 GN=ANPEP PE=1 SV=4	19266	20240115_78min-scehcd-s-mix-elution.ScanId;v=1;d1=24510.24510.4	controllerType=0 controllerNumber=1 scan=24510	70.742
20992:3	20	K.AEFN[+2204.772]ITLIHPK.D	HexNAc(4)Hex(5)NeuAc(2)	N[+2205]	1163.17	3	3487.49	3487.49	0	-0.1	231	Specific	609.79	379.41	379.41	11.66	40	>sp|P15144|AMPN_HUMAN Aminopeptidase N OS=Homo sapiens OX=9606 GN=ANPEP PE=1 SV=4	19266	20240115_78min-scehcd-s-mix-elution.ScanId;v=1;d1=23701.23701.3	controllerType=0 controllerNumber=1 scan=23701	68.8212
19349:3	20	K.AEFN[+1913.677]ITLIHPK.D	HexNAc(4)Hex(5)NeuAc(1)	N[+1914]	1066.14	3	3196.4	3196.39	0	1.3	231	Specific	339.65	130.64	130.64	5.31	40	>sp|P15144|AMPN_HUMAN Aminopeptidase N OS=Homo sapiens OX=9606 GN=ANPEP PE=1 SV=4	19266	20240115_78min-scehcd-s-mix-elution.ScanId;v=1;d1=21871.21871.3	controllerType=0 controllerNumber=1 scan=21871	64.0428
19177:3	20	K.AEFN[+1913.677]ITLIHPK.D	HexNAc(4)Hex(5)NeuAc(1)	N[+1914]	1066.14	3	3196.4	3196.39	0	2.1	231	Specific	346.86	144.35	144.35	4.47	40	>sp|P15144|AMPN_HUMAN Aminopeptidase N OS=Homo sapiens OX=9606 GN=ANPEP PE=1 SV=4	19266	20240115_78min-scehcd-s-mix-elution.ScanId;v=1;d1=21675.21675.3	controllerType=0 controllerNumber=1 scan=21675	63.4316
19263:3	20	K.AEFN[+1913.677]ITLIHPK.D	HexNAc(4)Hex(5)NeuAc(1)	N[+1914]	1066.14	3	3196.4	3196.39	0	1.1	231	Specific	347.75	137.15	137.15	5.2	40	>sp|P15144|AMPN_HUMAN Aminopeptidase N OS=Homo sapiens OX=9606 GN=ANPEP PE=1 SV=4	19266	20240115_78min-scehcd-s-mix-elution.ScanId;v=1;d1=21773.21773.3	controllerType=0 controllerNumber=1 scan=21773	63.7287
06308:3	20	K.LN[+1913.677]YTLSQGHR.V	HexNAc(4)Hex(5)NeuAc(1)	N[+1914]	1034.77	3	3102.29	3102.29	0	1.3	127	Specific	370.03	168.36	168.36	6.59	40	>sp|P15144|AMPN_HUMAN Aminopeptidase N OS=Homo sapiens OX=9606 GN=ANPEP PE=1 SV=4	19266	20240115_78min-scehcd-s-mix-elution.ScanId;v=1;d1=7092.7092.3	controllerType=0 controllerNumber=1 scan=7092	19.5552
06314:3	20	K.LN[+1913.677]YTLSQGHR.V	HexNAc(4)Hex(5)NeuAc(1)	N[+1914]	1034.77	3	3102.29	3102.29	0	0	127	Specific	370.84	114.5	114.5	5.02	40	>sp|P15144|AMPN_HUMAN Aminopeptidase N OS=Homo sapiens OX=9606 GN=ANPEP PE=1 SV=4	19266	20240115_78min-scehcd-s-mix-elution.ScanId;v=1;d1=7099.7099.3	controllerType=0 controllerNumber=1 scan=7099	19.5849
04900:4	20	K.KLN[+1913.677]YTLSQGHR.V	HexNAc(4)Hex(5)NeuAc(1)	N[+1914]	808.351	4	3230.38	3230.38	0	-0.1	126	Specific	423.1	178.82	178.82	7.22	40	>sp|P15144|AMPN_HUMAN Aminopeptidase N OS=Homo sapiens OX=9606 GN=ANPEP PE=1 SV=4	19266	20240115_78min-scehcd-s-mix-elution.ScanId;v=1;d1=5523.5523.4	controllerType=0 controllerNumber=1 scan=5523	15.4946
04910:3	20	K.KLN[+1913.677]YTLSQGHR.V	HexNAc(4)Hex(5)NeuAc(1)	N[+1914]	1077.47	3	3230.39	3230.38	0	1.1	126	Specific	446.07	208.32	208.32	7.17	40	>sp|P15144|AMPN_HUMAN Aminopeptidase N OS=Homo sapiens OX=9606 GN=ANPEP PE=1 SV=4	19266	20240115_78min-scehcd-s-mix-elution.ScanId;v=1;d1=5534.5534.3	controllerType=0 controllerNumber=1 scan=5534	15.513
04899:3	20	K.KLN[+1913.677]YTLSQGHR.V	HexNAc(4)Hex(5)NeuAc(1)	N[+1914]	1077.47	3	3230.39	3230.38	0	0.7	126	Specific	531.96	215.26	215.26	7.95	40	>sp|P15144|AMPN_HUMAN Aminopeptidase N OS=Homo sapiens OX=9606 GN=ANPEP PE=1 SV=4	19266	20240115_78min-scehcd-s-mix-elution.ScanId;v=1;d1=5522.5522.3	controllerType=0 controllerNumber=1 scan=5522	15.4923
19271:3	20	K.AEFN[+1913.677]ITLIHPK.D	HexNAc(4)Hex(5)NeuAc(1)	N[+1914]	1066.14	3	3196.39	3196.39	0	0.3	231	Specific	571.52	326.88	326.88	8.98	40	>sp|P15144|AMPN_HUMAN Aminopeptidase N OS=Homo sapiens OX=9606 GN=ANPEP PE=1 SV=4	19266	20240115_78min-scehcd-s-mix-elution.ScanId;v=1;d1=21782.21782.3	controllerType=0 controllerNumber=1 scan=21782	63.7644
19356:3	20	K.AEFN[+1913.677]ITLIHPK.D	HexNAc(4)Hex(5)NeuAc(1)	N[+1914]	1066.14	3	3196.39	3196.39	0	0.8	231	Specific	587.09	321.27	321.27	10.26	40	>sp|P15144|AMPN_HUMAN Aminopeptidase N OS=Homo sapiens OX=9606 GN=ANPEP PE=1 SV=4	19266	20240115_78min-scehcd-s-mix-elution.ScanId;v=1;d1=21879.21879.3	controllerType=0 controllerNumber=1 scan=21879	64.0797
19185:3	20	K.AEFN[+1913.677]ITLIHPK.D	HexNAc(4)Hex(5)NeuAc(1)	N[+1914]	1066.14	3	3196.4	3196.39	0	1.1	231	Specific	647.89	361.36	361.36	11.63	40	>sp|P15144|AMPN_HUMAN Aminopeptidase N OS=Homo sapiens OX=9606 GN=ANPEP PE=1 SV=4	19266	20240115_78min-scehcd-s-mix-elution.ScanId;v=1;d1=21684.21684.3	controllerType=0 controllerNumber=1 scan=21684	63.4633
20822:4	20	K.GPSTPLPEDPNWN[+1913.677]VTEFHTTPK.M	HexNAc(4)Hex(5)NeuAc(1)	N[+1914]	1095.22	4	4377.86	4377.85	0	1.4	253	Specific	658.77	547.55	133.03	13.17	40	>sp|P15144|AMPN_HUMAN Aminopeptidase N OS=Homo sapiens OX=9606 GN=ANPEP PE=1 SV=4	19266	20240115_78min-scehcd-s-mix-elution.ScanId;v=1;d1=23514.23514.4	controllerType=0 controllerNumber=1 scan=23514	68.3778
04271:3	20	K.KLN[+1622.582]YTLSQGHR.V	HexNAc(4)Hex(5)	N[+1623]	980.434	3	2939.29	2939.29	0	-0.1	126	Specific	377.13	214.04	214.04	6.63	40	>sp|P15144|AMPN_HUMAN Aminopeptidase N OS=Homo sapiens OX=9606 GN=ANPEP PE=1 SV=4	19266	20240115_78min-scehcd-s-mix-elution.ScanId;v=1;d1=4827.4827.3	controllerType=0 controllerNumber=1 scan=4827	13.811
04279:3	20	K.KLN[+1622.582]YTLSQGHR.V	HexNAc(4)Hex(5)	N[+1623]	980.435	3	2939.29	2939.29	0	0.2	126	Specific	395.2	157.46	157.46	6.27	40	>sp|P15144|AMPN_HUMAN Aminopeptidase N OS=Homo sapiens OX=9606 GN=ANPEP PE=1 SV=4	19266	20240115_78min-scehcd-s-mix-elution.ScanId;v=1;d1=4836.4836.3	controllerType=0 controllerNumber=1 scan=4836	13.8308
16863:3	20	K.AEFN[+1622.582]ITLIHPK.D	HexNAc(4)Hex(5)	N[+1623]	969.104	3	2905.3	2905.3	0	-0.4	231	Specific	619.57	340.4	340.4	11.49	40	>sp|P15144|AMPN_HUMAN Aminopeptidase N OS=Homo sapiens OX=9606 GN=ANPEP PE=1 SV=4	19266	20240115_78min-scehcd-s-mix-elution.ScanId;v=1;d1=19054.19054.3	controllerType=0 controllerNumber=1 scan=19054	55.5574
04897:3	20	K.KLN[+1872.651]YTLSQGHR.V	HexNAc(3)Hex(6)NeuAc(1)	N[+1873]	1063.79	3	3189.36	3189.36	0	0.8	126	Specific	348.8	117.57	117.57	5.33	40	>sp|P15144|AMPN_HUMAN Aminopeptidase N OS=Homo sapiens OX=9606 GN=ANPEP PE=1 SV=4	19266	20240115_78min-scehcd-s-mix-elution.ScanId;v=1;d1=5519.5519.3	controllerType=0 controllerNumber=1 scan=5519	15.4823
19371:3	20	K.AEFN[+1872.651]ITLIHPK.D	HexNAc(3)Hex(6)NeuAc(1)	N[+1873]	1052.46	3	3155.37	3155.37	0	0.6	231	Specific	577.11	359.57	359.57	9.19	40	>sp|P15144|AMPN_HUMAN Aminopeptidase N OS=Homo sapiens OX=9606 GN=ANPEP PE=1 SV=4	19266	20240115_78min-scehcd-s-mix-elution.ScanId;v=1;d1=21896.21896.3	controllerType=0 controllerNumber=1 scan=21896	64.1347
19259:3	20	K.AEFN[+1872.651]ITLIHPK.D	HexNAc(3)Hex(6)NeuAc(1)	N[+1873]	1052.46	3	3155.36	3155.37	0	-1.8	231	Specific	595.55	274.97	274.97	8.97	40	>sp|P15144|AMPN_HUMAN Aminopeptidase N OS=Homo sapiens OX=9606 GN=ANPEP PE=1 SV=4	19266	20240115_78min-scehcd-s-mix-elution.ScanId;v=1;d1=21768.21768.3	controllerType=0 controllerNumber=1 scan=21768	63.7189
16922:3	20	K.AEFN[+1581.555]ITLIHPK.D	HexNAc(3)Hex(6)	N[+1582]	955.43	3	2864.27	2864.27	0	1.3	231	Specific	627.06	415.15	415.15	13	40	>sp|P15144|AMPN_HUMAN Aminopeptidase N OS=Homo sapiens OX=9606 GN=ANPEP PE=1 SV=4	19266	20240115_78min-scehcd-s-mix-elution.ScanId;v=1;d1=19121.19121.3	controllerType=0 controllerNumber=1 scan=19121	55.7564
19579:3	20	K.AEFN[+1710.598]ITLIHPK.D	HexNAc(3)Hex(5)NeuAc(1)	N[+1711]	998.444	3	2993.32	2993.31	0	1.7	231	Specific	305.79	109.03	109.03	3.29	40	>sp|P15144|AMPN_HUMAN Aminopeptidase N OS=Homo sapiens OX=9606 GN=ANPEP PE=1 SV=4	19266	20240115_78min-scehcd-s-mix-elution.ScanId;v=1;d1=22131.22131.3	controllerType=0 controllerNumber=1 scan=22131	64.8321
19424:3	20	K.AEFN[+1710.598]ITLIHPK.D	HexNAc(3)Hex(5)NeuAc(1)	N[+1711]	998.443	3	2993.32	2993.31	0	0.7	231	Specific	312.41	126.96	126.96	4.85	40	>sp|P15144|AMPN_HUMAN Aminopeptidase N OS=Homo sapiens OX=9606 GN=ANPEP PE=1 SV=4	19266	20240115_78min-scehcd-s-mix-elution.ScanId;v=1;d1=21956.21956.3	controllerType=0 controllerNumber=1 scan=21956	64.3255
04945:3	20	K.KLN[+1710.598]YTLSQGHR.V	HexNAc(3)Hex(5)NeuAc(1)	N[+1711]	1009.77	3	3027.31	3027.3	0	1.3	126	Specific	428.54	211.03	211.03	7.22	40	>sp|P15144|AMPN_HUMAN Aminopeptidase N OS=Homo sapiens OX=9606 GN=ANPEP PE=1 SV=4	19266	20240115_78min-scehcd-s-mix-elution.ScanId;v=1;d1=5573.5573.3	controllerType=0 controllerNumber=1 scan=5573	15.6201
19619:3	20	K.AEFN[+1710.598]ITLIHPK.D	HexNAc(3)Hex(5)NeuAc(1)	N[+1711]	998.442	3	2993.31	2993.31	0	-0.6	231	Specific	495.87	230.45	230.45	7.62	40	>sp|P15144|AMPN_HUMAN Aminopeptidase N OS=Homo sapiens OX=9606 GN=ANPEP PE=1 SV=4	19266	20240115_78min-scehcd-s-mix-elution.ScanId;v=1;d1=22176.22176.3	controllerType=0 controllerNumber=1 scan=22176	64.9677
04942:3	20	K.KLN[+1710.598]YTLSQGHR.V	HexNAc(3)Hex(5)NeuAc(1)	N[+1711]	1009.77	3	3027.3	3027.3	0	-0.2	126	Specific	525.07	232.88	232.88	7.82	40	>sp|P15144|AMPN_HUMAN Aminopeptidase N OS=Homo sapiens OX=9606 GN=ANPEP PE=1 SV=4	19266	20240115_78min-scehcd-s-mix-elution.ScanId;v=1;d1=5569.5569.3	controllerType=0 controllerNumber=1 scan=5569	15.6067
19506:3	20	K.AEFN[+1710.598]ITLIHPK.D	HexNAc(3)Hex(5)NeuAc(1)	N[+1711]	998.444	3	2993.32	2993.31	0	2	231	Specific	602.89	340.42	340.42	10.59	40	>sp|P15144|AMPN_HUMAN Aminopeptidase N OS=Homo sapiens OX=9606 GN=ANPEP PE=1 SV=4	19266	20240115_78min-scehcd-s-mix-elution.ScanId;v=1;d1=22049.22049.3	controllerType=0 controllerNumber=1 scan=22049	64.6041
19419:3	20	K.AEFN[+1710.598]ITLIHPK.D	HexNAc(3)Hex(5)NeuAc(1)	N[+1711]	998.443	3	2993.32	2993.31	0	0.9	231	Specific	656.49	373.12	373.12	12.63	40	>sp|P15144|AMPN_HUMAN Aminopeptidase N OS=Homo sapiens OX=9606 GN=ANPEP PE=1 SV=4	19266	20240115_78min-scehcd-s-mix-elution.ScanId;v=1;d1=21950.21950.3	controllerType=0 controllerNumber=1 scan=21950	64.304
19649:3	20	K.AEFN[+1548.545]ITLIHPK.D	HexNAc(3)Hex(4)NeuAc(1)	N[+1549]	944.425	3	2831.26	2831.26	0	0.5	231	Specific	589.15	262.74	262.74	9.73	40	>sp|P15144|AMPN_HUMAN Aminopeptidase N OS=Homo sapiens OX=9606 GN=ANPEP PE=1 SV=4	19266	20240115_78min-scehcd-s-mix-elution.ScanId;v=1;d1=22210.22210.3	controllerType=0 controllerNumber=1 scan=22210	65.0691
16968:3	20	K.AEFN[+1378.476]ITLIHPK.D	HexNAc(2)Hex(6)	N[+1378]	887.737	3	2661.2	2661.19	0	1.6	231	Specific	764.38	651.09	651.09	15.59	40	>sp|P15144|AMPN_HUMAN Aminopeptidase N OS=Homo sapiens OX=9606 GN=ANPEP PE=1 SV=4	19266	20240115_78min-scehcd-s-mix-elution.ScanId;v=1;d1=19173.19173.3	controllerType=0 controllerNumber=1 scan=19173	55.9074
04291:3	20	K.KLN[+1216.423]YTLSQGHR.V	HexNAc(2)Hex(5)	N[+1216]	845.049	3	2533.13	2533.13	0	0.8	126	Specific	331.8	197.91	197.91	5.66	40	>sp|P15144|AMPN_HUMAN Aminopeptidase N OS=Homo sapiens OX=9606 GN=ANPEP PE=1 SV=4	19266	20240115_78min-scehcd-s-mix-elution.ScanId;v=1;d1=4849.4849.3	controllerType=0 controllerNumber=1 scan=4849	13.8617
17138:3	20	K.AEFN[+1216.423]ITLIHPK.D	HexNAc(2)Hex(5)	N[+1216]	833.717	3	2499.14	2499.14	0	-0.1	231	Specific	347.94	239.27	239.27	6.86	40	>sp|P15144|AMPN_HUMAN Aminopeptidase N OS=Homo sapiens OX=9606 GN=ANPEP PE=1 SV=4	19266	20240115_78min-scehcd-s-mix-elution.ScanId;v=1;d1=19364.19364.3	controllerType=0 controllerNumber=1 scan=19364	56.4443
04281:3	20	K.KLN[+1216.423]YTLSQGHR.V	HexNAc(2)Hex(5)	N[+1216]	845.048	3	2533.13	2533.13	0	0.1	126	Specific	599.91	351.83	351.83	10.15	40	>sp|P15144|AMPN_HUMAN Aminopeptidase N OS=Homo sapiens OX=9606 GN=ANPEP PE=1 SV=4	19266	20240115_78min-scehcd-s-mix-elution.ScanId;v=1;d1=4838.4838.3	controllerType=0 controllerNumber=1 scan=4838	13.8333
17131:3	20	K.AEFN[+1216.423]ITLIHPK.D	HexNAc(2)Hex(5)	N[+1216]	833.718	3	2499.14	2499.14	0	-0.1	231	Specific	735.22	525.32	525.32	15.02	40	>sp|P15144|AMPN_HUMAN Aminopeptidase N OS=Homo sapiens OX=9606 GN=ANPEP PE=1 SV=4	19266	20240115_78min-scehcd-s-mix-elution.ScanId;v=1;d1=19356.19356.3	controllerType=0 controllerNumber=1 scan=19356	56.4257
17031:3	20	K.AEFN[+1216.423]ITLIHPK.D	HexNAc(2)Hex(5)	N[+1216]	833.718	3	2499.14	2499.14	0	0.5	231	Specific	756.04	566.14	566.14	16.17	40	>sp|P15144|AMPN_HUMAN Aminopeptidase N OS=Homo sapiens OX=9606 GN=ANPEP PE=1 SV=4	19266	20240115_78min-scehcd-s-mix-elution.ScanId;v=1;d1=19244.19244.3	controllerType=0 controllerNumber=1 scan=19244	56.1132
13334:4	12	K.FLN[+2861.000]ESYKHEQVYIR.S	HexNAc(5)Hex(6)NeuAc(3)	N[+2861]	1172.49	4	4686.93	4686.92	0	1.4	92	Specific	302.32	246.28	246.28	5.54	52	>sp|P15309|PPAP_HUMAN Prostatic acid phosphatase OS=Homo sapiens OX=9606 GN=ACPP PE=1 SV=3	7283	20240115_78min-scehcd-s-mix-elution.ScanId;v=1;d1=15073.15073.4	controllerType=0 controllerNumber=1 scan=15073	44.0239
13351:4	12	K.FLN[+2861.000]ESYKHEQVYIR.S	HexNAc(5)Hex(6)NeuAc(3)	N[+2861]	1172.23	4	4685.91	4686.92	-1	-1.3	92	Specific	326.91	233.05	233.05	5.33	52	>sp|P15309|PPAP_HUMAN Prostatic acid phosphatase OS=Homo sapiens OX=9606 GN=ACPP PE=1 SV=3	7283	20240115_78min-scehcd-s-mix-elution.ScanId;v=1;d1=15092.15092.4	controllerType=0 controllerNumber=1 scan=15092	44.0779
09878:3	12	K.FLN[+2861.000]ESYK.H	HexNAc(5)Hex(6)NeuAc(3)	N[+2861]	1254.49	3	3761.45	3761.45	0	0.1	92	Specific	383.07	256.33	256.33	6.41	52	>sp|P15309|PPAP_HUMAN Prostatic acid phosphatase OS=Homo sapiens OX=9606 GN=ACPP PE=1 SV=3	7283	20240115_78min-scehcd-s-mix-elution.ScanId;v=1;d1=11137.11137.3	controllerType=0 controllerNumber=1 scan=11137	31.6815
13357:4	12	K.FLN[+2861.000]ESYKHEQVYIR.S	HexNAc(5)Hex(6)NeuAc(3)	N[+2861]	1172.49	4	4686.93	4686.92	0	1.1	92	Specific	386.66	243.96	243.96	5.62	52	>sp|P15309|PPAP_HUMAN Prostatic acid phosphatase OS=Homo sapiens OX=9606 GN=ACPP PE=1 SV=3	7283	20240115_78min-scehcd-s-mix-elution.ScanId;v=1;d1=15099.15099.4	controllerType=0 controllerNumber=1 scan=15099	44.1037
07622:3	12	R.KFLN[+2861.000]ESYK.H	HexNAc(5)Hex(6)NeuAc(3)	N[+2861]	1297.19	3	3889.54	3889.54	0	0.3	91	Specific	395.39	268.93	268.93	7.38	52	>sp|P15309|PPAP_HUMAN Prostatic acid phosphatase OS=Homo sapiens OX=9606 GN=ACPP PE=1 SV=3	7283	20240115_78min-scehcd-s-mix-elution.ScanId;v=1;d1=8575.8575.3	controllerType=0 controllerNumber=1 scan=8575	23.8696
07658:3	12	R.KFLN[+2861.000]ESYK.H	HexNAc(5)Hex(6)NeuAc(3)	N[+2861]	1297.18	3	3889.54	3889.54	0	-0.2	91	Specific	402.54	143.56	143.56	6.76	52	>sp|P15309|PPAP_HUMAN Prostatic acid phosphatase OS=Homo sapiens OX=9606 GN=ACPP PE=1 SV=3	7283	20240115_78min-scehcd-s-mix-elution.ScanId;v=1;d1=8615.8615.3	controllerType=0 controllerNumber=1 scan=8615	23.9747
07883:3	12	R.KFLN[+2861.000]ESYK.H	HexNAc(5)Hex(6)NeuAc(3)	N[+2861]	1297.19	3	3889.54	3889.54	0	0.5	91	Specific	426.42	187.94	187.94	7.55	52	>sp|P15309|PPAP_HUMAN Prostatic acid phosphatase OS=Homo sapiens OX=9606 GN=ACPP PE=1 SV=3	7283	20240115_78min-scehcd-s-mix-elution.ScanId;v=1;d1=8870.8870.3	controllerType=0 controllerNumber=1 scan=8870	24.7324
09595:3	12	K.FLN[+2861.000]ESYK.H	HexNAc(5)Hex(6)NeuAc(3)	N[+2861]	1254.49	3	3761.45	3761.45	0	0.8	92	Specific	487.09	351.7	351.7	7.8	52	>sp|P15309|PPAP_HUMAN Prostatic acid phosphatase OS=Homo sapiens OX=9606 GN=ACPP PE=1 SV=3	7283	20240115_78min-scehcd-s-mix-elution.ScanId;v=1;d1=10818.10818.3	controllerType=0 controllerNumber=1 scan=10818	30.7487
06339:3	12	R.KFLN[+2569.905]ESYK.H	HexNAc(5)Hex(6)NeuAc(2)	N[+2570]	1200.16	3	3598.45	3598.45	0	1.4	91	Specific	311.82	104.63	104.63	4.44	52	>sp|P15309|PPAP_HUMAN Prostatic acid phosphatase OS=Homo sapiens OX=9606 GN=ACPP PE=1 SV=3	7283	20240115_78min-scehcd-s-mix-elution.ScanId;v=1;d1=7127.7127.3	controllerType=0 controllerNumber=1 scan=7127	19.6513
08261:3	12	K.FLN[+2569.905]ESYK.H	HexNAc(5)Hex(6)NeuAc(2)	N[+2570]	1157.45	3	3470.35	3470.35	0	-0.5	92	Specific	402.38	267.22	267.22	6.81	52	>sp|P15309|PPAP_HUMAN Prostatic acid phosphatase OS=Homo sapiens OX=9606 GN=ACPP PE=1 SV=3	7283	20240115_78min-scehcd-s-mix-elution.ScanId;v=1;d1=9298.9298.3	controllerType=0 controllerNumber=1 scan=9298	26.0001
11855:4	12	K.FLN[+2569.905]ESYKHEQVYIR.S	HexNAc(5)Hex(6)NeuAc(2)	N[+2570]	1099.71	4	4395.83	4395.83	0	1.4	92	Specific	418.08	235.36	235.36	6.37	52	>sp|P15309|PPAP_HUMAN Prostatic acid phosphatase OS=Homo sapiens OX=9606 GN=ACPP PE=1 SV=3	7283	20240115_78min-scehcd-s-mix-elution.ScanId;v=1;d1=13386.13386.4	controllerType=0 controllerNumber=1 scan=13386	38.6845
08172:3	12	K.FLN[+2569.905]ESYK.H	HexNAc(5)Hex(6)NeuAc(2)	N[+2570]	1157.46	3	3470.36	3470.35	0	1.3	92	Specific	437.25	291.32	291.32	7.2	52	>sp|P15309|PPAP_HUMAN Prostatic acid phosphatase OS=Homo sapiens OX=9606 GN=ACPP PE=1 SV=3	7283	20240115_78min-scehcd-s-mix-elution.ScanId;v=1;d1=9195.9195.3	controllerType=0 controllerNumber=1 scan=9195	25.6542
06470:3	12	R.KFLN[+2569.905]ESYK.H	HexNAc(5)Hex(6)NeuAc(2)	N[+2570]	1200.16	3	3598.45	3598.45	0	1.7	91	Specific	439.47	179.15	179.15	6.81	52	>sp|P15309|PPAP_HUMAN Prostatic acid phosphatase OS=Homo sapiens OX=9606 GN=ACPP PE=1 SV=3	7283	20240115_78min-scehcd-s-mix-elution.ScanId;v=1;d1=7275.7275.3	controllerType=0 controllerNumber=1 scan=7275	20.1036
08385:3	12	K.FLN[+2569.905]ESYK.H	HexNAc(5)Hex(6)NeuAc(2)	N[+2570]	1157.46	3	3470.35	3470.35	0	1	92	Specific	446.17	300.69	300.69	7.24	52	>sp|P15309|PPAP_HUMAN Prostatic acid phosphatase OS=Homo sapiens OX=9606 GN=ACPP PE=1 SV=3	7283	20240115_78min-scehcd-s-mix-elution.ScanId;v=1;d1=9440.9440.3	controllerType=0 controllerNumber=1 scan=9440	26.4719
06346:3	12	R.KFLN[+2569.905]ESYK.H	HexNAc(5)Hex(6)NeuAc(2)	N[+2570]	1200.15	3	3598.45	3598.45	0	0.5	91	Specific	525.61	317.2	317.2	8.72	52	>sp|P15309|PPAP_HUMAN Prostatic acid phosphatase OS=Homo sapiens OX=9606 GN=ACPP PE=1 SV=3	7283	20240115_78min-scehcd-s-mix-elution.ScanId;v=1;d1=7135.7135.3	controllerType=0 controllerNumber=1 scan=7135	19.6859
06977:3	12	K.FLN[+2278.809]ESYK.H	HexNAc(5)Hex(6)NeuAc(1)	N[+2279]	1060.42	3	3179.26	3179.26	0	0.1	92	Specific	438.52	300.23	300.23	7.31	52	>sp|P15309|PPAP_HUMAN Prostatic acid phosphatase OS=Homo sapiens OX=9606 GN=ACPP PE=1 SV=3	7283	20240115_78min-scehcd-s-mix-elution.ScanId;v=1;d1=7844.7844.3	controllerType=0 controllerNumber=1 scan=7844	21.6906
09283:3	12	K.FLN[+3007.058]ESYK.H	HexNAc(5)Hex(6)Fuc(1)NeuAc(3)	N[+3007]	1303.17	3	3907.5	3907.5	0	-1.1	92	Specific	410.56	263.34	263.34	6.19	52	>sp|P15309|PPAP_HUMAN Prostatic acid phosphatase OS=Homo sapiens OX=9606 GN=ACPP PE=1 SV=3	7283	20240115_78min-scehcd-s-mix-elution.ScanId;v=1;d1=10464.10464.3	controllerType=0 controllerNumber=1 scan=10464	29.678
06107:3	12	R.KFLN[+2715.963]ESYK.H	HexNAc(5)Hex(6)Fuc(1)NeuAc(2)	N[+2716]	1248.84	3	3744.51	3744.5	0	1.3	91	Specific	326.74	98.57	98.57	5.34	52	>sp|P15309|PPAP_HUMAN Prostatic acid phosphatase OS=Homo sapiens OX=9606 GN=ACPP PE=1 SV=3	7283	20240115_78min-scehcd-s-mix-elution.ScanId;v=1;d1=6867.6867.3	controllerType=0 controllerNumber=1 scan=6867	18.9664
06112:3	12	R.KFLN[+2715.963]ESYK.H	HexNAc(5)Hex(6)Fuc(1)NeuAc(2)	N[+2716]	1248.84	3	3744.51	3744.5	0	0.8	91	Specific	491.62	303.63	303.63	8.28	52	>sp|P15309|PPAP_HUMAN Prostatic acid phosphatase OS=Homo sapiens OX=9606 GN=ACPP PE=1 SV=3	7283	20240115_78min-scehcd-s-mix-elution.ScanId;v=1;d1=6873.6873.3	controllerType=0 controllerNumber=1 scan=6873	18.9869
06518:3	12	R.KFLN[+2407.852]ESYK.H	HexNAc(5)Hex(5)NeuAc(2)	N[+2408]	1146.14	3	3436.39	3436.39	0	0.6	91	Specific	407.43	213.75	213.75	7.48	52	>sp|P15309|PPAP_HUMAN Prostatic acid phosphatase OS=Homo sapiens OX=9606 GN=ACPP PE=1 SV=3	7283	20240115_78min-scehcd-s-mix-elution.ScanId;v=1;d1=7329.7329.3	controllerType=0 controllerNumber=1 scan=7329	20.2641
06606:3	12	R.KFLN[+2204.772]ESYK.H	HexNAc(4)Hex(5)NeuAc(2)	N[+2205]	1078.44	3	3233.32	3233.31	0	0.7	91	Specific	306.27	107.19	107.19	5.27	52	>sp|P15309|PPAP_HUMAN Prostatic acid phosphatase OS=Homo sapiens OX=9606 GN=ACPP PE=1 SV=3	7283	20240115_78min-scehcd-s-mix-elution.ScanId;v=1;d1=7428.7428.3	controllerType=0 controllerNumber=1 scan=7428	20.5377
12195:4	12	K.FLN[+2204.772]ESYKHEQVYIR.S	HexNAc(4)Hex(5)NeuAc(2)	N[+2205]	1008.43	4	4030.69	4030.7	0	-0.7	92	Specific	329.06	208.69	208.69	5.34	52	>sp|P15309|PPAP_HUMAN Prostatic acid phosphatase OS=Homo sapiens OX=9606 GN=ACPP PE=1 SV=3	7283	20240115_78min-scehcd-s-mix-elution.ScanId;v=1;d1=13776.13776.4	controllerType=0 controllerNumber=1 scan=13776	39.9775
06957:3	12	R.KFLN[+2204.772]ESYK.H	HexNAc(4)Hex(5)NeuAc(2)	N[+2205]	1078.44	3	3233.32	3233.31	0	0.9	91	Specific	332.57	152.35	152.35	6.09	52	>sp|P15309|PPAP_HUMAN Prostatic acid phosphatase OS=Homo sapiens OX=9606 GN=ACPP PE=1 SV=3	7283	20240115_78min-scehcd-s-mix-elution.ScanId;v=1;d1=7822.7822.3	controllerType=0 controllerNumber=1 scan=7822	21.6363
08850:3	12	K.FLN[+2204.772]ESYK.H	HexNAc(4)Hex(5)NeuAc(2)	N[+2205]	1035.74	3	3105.22	3105.22	0	-0.7	92	Specific	384.3	229.56	229.56	6.09	52	>sp|P15309|PPAP_HUMAN Prostatic acid phosphatase OS=Homo sapiens OX=9606 GN=ACPP PE=1 SV=3	7283	20240115_78min-scehcd-s-mix-elution.ScanId;v=1;d1=9971.9971.3	controllerType=0 controllerNumber=1 scan=9971	28.158
08668:3	12	K.FLN[+2204.772]ESYK.H	HexNAc(4)Hex(5)NeuAc(2)	N[+2205]	1035.74	3	3105.22	3105.22	0	-0.1	92	Specific	396.05	249.83	249.83	6.41	52	>sp|P15309|PPAP_HUMAN Prostatic acid phosphatase OS=Homo sapiens OX=9606 GN=ACPP PE=1 SV=3	7283	20240115_78min-scehcd-s-mix-elution.ScanId;v=1;d1=9763.9763.3	controllerType=0 controllerNumber=1 scan=9763	27.4917
12192:3	12	K.FLN[+2204.772]ESYKHEQVYIR.S	HexNAc(4)Hex(5)NeuAc(2)	N[+2205]	1344.24	3	4030.69	4030.7	0	-0.5	92	Specific	396.4	225.5	225.5	6.18	52	>sp|P15309|PPAP_HUMAN Prostatic acid phosphatase OS=Homo sapiens OX=9606 GN=ACPP PE=1 SV=3	7283	20240115_78min-scehcd-s-mix-elution.ScanId;v=1;d1=13773.13773.3	controllerType=0 controllerNumber=1 scan=13773	39.9713
06830:3	12	R.KFLN[+2204.772]ESYK.H	HexNAc(4)Hex(5)NeuAc(2)	N[+2205]	1078.44	3	3233.32	3233.31	0	0.7	91	Specific	423.94	258.25	258.25	7.65	52	>sp|P15309|PPAP_HUMAN Prostatic acid phosphatase OS=Homo sapiens OX=9606 GN=ACPP PE=1 SV=3	7283	20240115_78min-scehcd-s-mix-elution.ScanId;v=1;d1=7679.7679.3	controllerType=0 controllerNumber=1 scan=7679	21.22
12154:3	12	K.FLN[+2204.772]ESYKHEQVYIR.S	HexNAc(4)Hex(5)NeuAc(2)	N[+2205]	1344.24	3	4030.7	4030.7	0	0.5	92	Specific	424.65	229.04	229.04	6.88	52	>sp|P15309|PPAP_HUMAN Prostatic acid phosphatase OS=Homo sapiens OX=9606 GN=ACPP PE=1 SV=3	7283	20240115_78min-scehcd-s-mix-elution.ScanId;v=1;d1=13730.13730.3	controllerType=0 controllerNumber=1 scan=13730	39.8219
06595:3	12	R.KFLN[+2204.772]ESYK.H	HexNAc(4)Hex(5)NeuAc(2)	N[+2205]	1078.44	3	3233.31	3233.31	0	-0.6	91	Specific	452.06	280.75	280.75	7.62	52	>sp|P15309|PPAP_HUMAN Prostatic acid phosphatase OS=Homo sapiens OX=9606 GN=ACPP PE=1 SV=3	7283	20240115_78min-scehcd-s-mix-elution.ScanId;v=1;d1=7416.7416.3	controllerType=0 controllerNumber=1 scan=7416	20.5146
08467:3	12	K.FLN[+2204.772]ESYK.H	HexNAc(4)Hex(5)NeuAc(2)	N[+2205]	1035.74	3	3105.22	3105.22	0	0.1	92	Specific	493.42	349.01	349.01	7.97	52	>sp|P15309|PPAP_HUMAN Prostatic acid phosphatase OS=Homo sapiens OX=9606 GN=ACPP PE=1 SV=3	7283	20240115_78min-scehcd-s-mix-elution.ScanId;v=1;d1=9534.9534.3	controllerType=0 controllerNumber=1 scan=9534	26.7761
08485:2	12	K.FLN[+2204.772]ESYK.H	HexNAc(4)Hex(5)NeuAc(2)	N[+2205]	1553.12	2	3105.23	3105.22	0	2.1	92	Specific	521.09	330.21	330.21	7.7	52	>sp|P15309|PPAP_HUMAN Prostatic acid phosphatase OS=Homo sapiens OX=9606 GN=ACPP PE=1 SV=3	7283	20240115_78min-scehcd-s-mix-elution.ScanId;v=1;d1=9554.9554.2	controllerType=0 controllerNumber=1 scan=9554	26.8341
10656:4	12	K.FLN[+1913.677]ESYKHEQVYIR.S	HexNAc(4)Hex(5)NeuAc(1)	N[+1914]	935.656	4	3739.6	3739.6	0	0.2	92	Specific	378.62	267.62	267.62	6.78	52	>sp|P15309|PPAP_HUMAN Prostatic acid phosphatase OS=Homo sapiens OX=9606 GN=ACPP PE=1 SV=3	7283	20240115_78min-scehcd-s-mix-elution.ScanId;v=1;d1=12019.12019.4	controllerType=0 controllerNumber=1 scan=12019	34.3651
07227:3	12	K.FLN[+1913.677]ESYK.H	HexNAc(4)Hex(5)NeuAc(1)	N[+1914]	938.713	3	2814.12	2814.12	0	0.6	92	Specific	408.23	273.76	273.76	6.96	52	>sp|P15309|PPAP_HUMAN Prostatic acid phosphatase OS=Homo sapiens OX=9606 GN=ACPP PE=1 SV=3	7283	20240115_78min-scehcd-s-mix-elution.ScanId;v=1;d1=8128.8128.3	controllerType=0 controllerNumber=1 scan=8128	22.5462
05413:3	12	R.KFLN[+1913.677]ESYK.H	HexNAc(4)Hex(5)NeuAc(1)	N[+1914]	981.411	3	2942.22	2942.22	0	-0.2	91	Specific	420.25	205.95	205.95	7.6	52	>sp|P15309|PPAP_HUMAN Prostatic acid phosphatase OS=Homo sapiens OX=9606 GN=ACPP PE=1 SV=3	7283	20240115_78min-scehcd-s-mix-elution.ScanId;v=1;d1=6094.6094.3	controllerType=0 controllerNumber=1 scan=6094	16.9755
07087:3	12	K.FLN[+1913.677]ESYK.H	HexNAc(4)Hex(5)NeuAc(1)	N[+1914]	938.713	3	2814.12	2814.12	0	0.6	92	Specific	496.25	315.14	315.14	7.74	52	>sp|P15309|PPAP_HUMAN Prostatic acid phosphatase OS=Homo sapiens OX=9606 GN=ACPP PE=1 SV=3	7283	20240115_78min-scehcd-s-mix-elution.ScanId;v=1;d1=7970.7970.3	controllerType=0 controllerNumber=1 scan=7970	22.0779
05512:3	12	R.KFLN[+1913.677]ESYK.H	HexNAc(4)Hex(5)NeuAc(1)	N[+1914]	981.411	3	2942.22	2942.22	0	0.2	91	Specific	519.56	300.78	300.78	8.61	52	>sp|P15309|PPAP_HUMAN Prostatic acid phosphatase OS=Homo sapiens OX=9606 GN=ACPP PE=1 SV=3	7283	20240115_78min-scehcd-s-mix-elution.ScanId;v=1;d1=6205.6205.3	controllerType=0 controllerNumber=1 scan=6205	17.2868
07229:2	12	K.FLN[+1913.677]ESYK.H	HexNAc(4)Hex(5)NeuAc(1)	N[+1914]	1407.57	2	2814.13	2814.12	0	1.4	92	Specific	562.92	344.46	344.46	8.63	52	>sp|P15309|PPAP_HUMAN Prostatic acid phosphatase OS=Homo sapiens OX=9606 GN=ACPP PE=1 SV=3	7283	20240115_78min-scehcd-s-mix-elution.ScanId;v=1;d1=8130.8130.2	controllerType=0 controllerNumber=1 scan=8130	22.5501
05440:2	12	R.KFLN[+1913.677]ESYK.H	HexNAc(4)Hex(5)NeuAc(1)	N[+1914]	1471.61	2	2942.22	2942.22	0	0.3	91	Specific	586.26	318.53	318.53	10.08	52	>sp|P15309|PPAP_HUMAN Prostatic acid phosphatase OS=Homo sapiens OX=9606 GN=ACPP PE=1 SV=3	7283	20240115_78min-scehcd-s-mix-elution.ScanId;v=1;d1=6125.6125.2	controllerType=0 controllerNumber=1 scan=6125	17.0715
07089:2	12	K.FLN[+1913.677]ESYK.H	HexNAc(4)Hex(5)NeuAc(1)	N[+1914]	1407.57	2	2814.13	2814.12	0	0.8	92	Specific	606.61	379.29	379.29	11.65	52	>sp|P15309|PPAP_HUMAN Prostatic acid phosphatase OS=Homo sapiens OX=9606 GN=ACPP PE=1 SV=3	7283	20240115_78min-scehcd-s-mix-elution.ScanId;v=1;d1=7972.7972.2	controllerType=0 controllerNumber=1 scan=7972	22.0818
10613:3	12	K.FLN[+1913.677]ESYKHEQVYIR.S	HexNAc(4)Hex(5)NeuAc(1)	N[+1914]	1247.2	3	3739.59	3739.6	0	-1.7	92	Specific	634.88	412.95	412.95	11.53	52	>sp|P15309|PPAP_HUMAN Prostatic acid phosphatase OS=Homo sapiens OX=9606 GN=ACPP PE=1 SV=3	7283	20240115_78min-scehcd-s-mix-elution.ScanId;v=1;d1=11970.11970.3	controllerType=0 controllerNumber=1 scan=11970	34.2116
10626:3	12	K.FLN[+1913.677]ESYKHEQVYIR.S	HexNAc(4)Hex(5)NeuAc(1)	N[+1914]	1247.21	3	3739.6	3739.6	0	0.6	92	Specific	663.42	455.59	455.59	13.3	52	>sp|P15309|PPAP_HUMAN Prostatic acid phosphatase OS=Homo sapiens OX=9606 GN=ACPP PE=1 SV=3	7283	20240115_78min-scehcd-s-mix-elution.ScanId;v=1;d1=11985.11985.3	controllerType=0 controllerNumber=1 scan=11985	34.2617
10604:4	12	K.FLN[+1913.677]ESYKHEQVYIR.S	HexNAc(4)Hex(5)NeuAc(1)	N[+1914]	935.656	4	3739.6	3739.6	0	0.1	92	Specific	791.1	603.15	603.15	15.49	52	>sp|P15309|PPAP_HUMAN Prostatic acid phosphatase OS=Homo sapiens OX=9606 GN=ACPP PE=1 SV=3	7283	20240115_78min-scehcd-s-mix-elution.ScanId;v=1;d1=11960.11960.4	controllerType=0 controllerNumber=1 scan=11960	34.1802
06255:3	12	R.KFLN[+2350.830]ESYK.H	HexNAc(4)Hex(5)Fuc(1)NeuAc(2)	N[+2351]	1127.13	3	3379.37	3379.37	0	0.9	91	Specific	309.68	94.91	94.91	4.67	52	>sp|P15309|PPAP_HUMAN Prostatic acid phosphatase OS=Homo sapiens OX=9606 GN=ACPP PE=1 SV=3	7283	20240115_78min-scehcd-s-mix-elution.ScanId;v=1;d1=7033.7033.3	controllerType=0 controllerNumber=1 scan=7033	19.4078
11902:3	12	K.FLN[+2350.830]ESYKHEQVYIR.S	HexNAc(4)Hex(5)Fuc(1)NeuAc(2)	N[+2351]	1392.92	3	4176.76	4176.75	0	1.4	92	Specific	317.16	181.42	181.42	4.94	52	>sp|P15309|PPAP_HUMAN Prostatic acid phosphatase OS=Homo sapiens OX=9606 GN=ACPP PE=1 SV=3	7283	20240115_78min-scehcd-s-mix-elution.ScanId;v=1;d1=13440.13440.3	controllerType=0 controllerNumber=1 scan=13440	38.8577
06249:3	12	R.KFLN[+2350.830]ESYK.H	HexNAc(4)Hex(5)Fuc(1)NeuAc(2)	N[+2351]	1127.13	3	3379.37	3379.37	0	0.8	91	Specific	431.72	257.99	257.99	7.65	52	>sp|P15309|PPAP_HUMAN Prostatic acid phosphatase OS=Homo sapiens OX=9606 GN=ACPP PE=1 SV=3	7283	20240115_78min-scehcd-s-mix-elution.ScanId;v=1;d1=7026.7026.3	controllerType=0 controllerNumber=1 scan=7026	19.3884
06444:3	12	R.KFLN[+2350.830]ESYK.H	HexNAc(4)Hex(5)Fuc(1)NeuAc(2)	N[+2351]	1127.13	3	3379.37	3379.37	0	-0.1	91	Specific	480.27	257.92	257.92	7.95	52	>sp|P15309|PPAP_HUMAN Prostatic acid phosphatase OS=Homo sapiens OX=9606 GN=ACPP PE=1 SV=3	7283	20240115_78min-scehcd-s-mix-elution.ScanId;v=1;d1=7245.7245.3	controllerType=0 controllerNumber=1 scan=7245	20.0053
08401:3	12	K.FLN[+2350.830]ESYK.H	HexNAc(4)Hex(5)Fuc(1)NeuAc(2)	N[+2351]	1084.43	3	3251.28	3251.28	0	0.3	92	Specific	493.22	309.98	309.98	7.74	52	>sp|P15309|PPAP_HUMAN Prostatic acid phosphatase OS=Homo sapiens OX=9606 GN=ACPP PE=1 SV=3	7283	20240115_78min-scehcd-s-mix-elution.ScanId;v=1;d1=9458.9458.3	controllerType=0 controllerNumber=1 scan=9458	26.5254
08131:3	12	K.FLN[+2350.830]ESYK.H	HexNAc(4)Hex(5)Fuc(1)NeuAc(2)	N[+2351]	1084.43	3	3251.28	3251.28	0	0.1	92	Specific	500.81	338.37	338.37	7.77	52	>sp|P15309|PPAP_HUMAN Prostatic acid phosphatase OS=Homo sapiens OX=9606 GN=ACPP PE=1 SV=3	7283	20240115_78min-scehcd-s-mix-elution.ScanId;v=1;d1=9148.9148.3	controllerType=0 controllerNumber=1 scan=9148	25.5041
05239:3	12	R.KFLN[+2059.735]ESYK.H	HexNAc(4)Hex(5)Fuc(1)NeuAc(1)	N[+2060]	1030.1	3	3088.27	3088.28	0	-0.4	91	Specific	305.68	110.37	110.37	5.29	52	>sp|P15309|PPAP_HUMAN Prostatic acid phosphatase OS=Homo sapiens OX=9606 GN=ACPP PE=1 SV=3	7283	20240115_78min-scehcd-s-mix-elution.ScanId;v=1;d1=5901.5901.3	controllerType=0 controllerNumber=1 scan=5901	16.4757
07048:3	12	K.FLN[+2059.735]ESYK.H	HexNAc(4)Hex(5)Fuc(1)NeuAc(1)	N[+2060]	987.4	3	2960.19	2960.18	0	1.5	92	Specific	402.27	230.25	230.25	6.21	52	>sp|P15309|PPAP_HUMAN Prostatic acid phosphatase OS=Homo sapiens OX=9606 GN=ACPP PE=1 SV=3	7283	20240115_78min-scehcd-s-mix-elution.ScanId;v=1;d1=7925.7925.3	controllerType=0 controllerNumber=1 scan=7925	21.9366
10407:4	12	K.FLN[+2059.735]ESYKHEQVYIR.S	HexNAc(4)Hex(5)Fuc(1)NeuAc(1)	N[+2060]	972.17	4	3885.66	3885.66	0	-0.1	92	Specific	405.36	306.58	306.58	6.68	52	>sp|P15309|PPAP_HUMAN Prostatic acid phosphatase OS=Homo sapiens OX=9606 GN=ACPP PE=1 SV=3	7283	20240115_78min-scehcd-s-mix-elution.ScanId;v=1;d1=11736.11736.4	controllerType=0 controllerNumber=1 scan=11736	33.4839
06907:3	12	K.FLN[+2059.735]ESYK.H	HexNAc(4)Hex(5)Fuc(1)NeuAc(1)	N[+2060]	987.398	3	2960.18	2960.18	0	-0.1	92	Specific	507.73	336.68	336.68	7.77	52	>sp|P15309|PPAP_HUMAN Prostatic acid phosphatase OS=Homo sapiens OX=9606 GN=ACPP PE=1 SV=3	7283	20240115_78min-scehcd-s-mix-elution.ScanId;v=1;d1=7766.7766.3	controllerType=0 controllerNumber=1 scan=7766	21.4804
05235:3	12	R.KFLN[+2059.735]ESYK.H	HexNAc(4)Hex(5)Fuc(1)NeuAc(1)	N[+2060]	1030.1	3	3088.28	3088.28	0	0.4	91	Specific	537.98	344.04	344.04	8.95	52	>sp|P15309|PPAP_HUMAN Prostatic acid phosphatase OS=Homo sapiens OX=9606 GN=ACPP PE=1 SV=3	7283	20240115_78min-scehcd-s-mix-elution.ScanId;v=1;d1=5896.5896.3	controllerType=0 controllerNumber=1 scan=5896	16.4668
06922:2	12	K.FLN[+2059.735]ESYK.H	HexNAc(4)Hex(5)Fuc(1)NeuAc(1)	N[+2060]	1480.6	2	2960.18	2960.18	0	1.1	92	Specific	557	336.22	336.22	8.78	52	>sp|P15309|PPAP_HUMAN Prostatic acid phosphatase OS=Homo sapiens OX=9606 GN=ACPP PE=1 SV=3	7283	20240115_78min-scehcd-s-mix-elution.ScanId;v=1;d1=7783.7783.2	controllerType=0 controllerNumber=1 scan=7783	21.5302
10412:4	12	K.FLN[+2059.735]ESYKHEQVYIR.S	HexNAc(4)Hex(5)Fuc(1)NeuAc(1)	N[+2060]	972.17	4	3885.66	3885.66	0	0.4	92	Specific	669.2	483.53	483.53	13.11	52	>sp|P15309|PPAP_HUMAN Prostatic acid phosphatase OS=Homo sapiens OX=9606 GN=ACPP PE=1 SV=3	7283	20240115_78min-scehcd-s-mix-elution.ScanId;v=1;d1=11742.11742.4	controllerType=0 controllerNumber=1 scan=11742	33.5007
07271:3	12	K.FLN[+1751.624]ESYK.H	HexNAc(4)Hex(4)NeuAc(1)	N[+1752]	884.695	3	2652.07	2652.07	0	0.1	92	Specific	471.24	242.15	242.15	7.22	52	>sp|P15309|PPAP_HUMAN Prostatic acid phosphatase OS=Homo sapiens OX=9606 GN=ACPP PE=1 SV=3	7283	20240115_78min-scehcd-s-mix-elution.ScanId;v=1;d1=8178.8178.3	controllerType=0 controllerNumber=1 scan=8178	22.699
07272:2	12	K.FLN[+1751.624]ESYK.H	HexNAc(4)Hex(4)NeuAc(1)	N[+1752]	1326.54	2	2652.07	2652.07	0	-0.7	92	Specific	546.42	314.8	314.8	8.52	52	>sp|P15309|PPAP_HUMAN Prostatic acid phosphatase OS=Homo sapiens OX=9606 GN=ACPP PE=1 SV=3	7283	20240115_78min-scehcd-s-mix-elution.ScanId;v=1;d1=8179.8179.2	controllerType=0 controllerNumber=1 scan=8179	22.7013
15873:4	12	R.N[+1419.502]ETQHEPYPLM[+15.995]LPGC[+57.021]SPSC[+57.021]PLER.F	HexNAc(3)Hex(5)	C[+57]*2, M[+16], N[+1420]	1037.69	4	4147.72	4147.72	0	0.2	333	Specific	349.79	282.55	282.55	5.98	52	>sp|P15309|PPAP_HUMAN Prostatic acid phosphatase OS=Homo sapiens OX=9606 GN=ACPP PE=1 SV=3	7283	20240115_78min-scehcd-s-mix-elution.ScanId;v=1;d1=17934.17934.4	controllerType=0 controllerNumber=1 scan=17934	52.2103
15922:3	12	R.N[+1419.502]ETQHEPYPLM[+15.995]LPGC[+57.021]SPSC[+57.021]PLER.F	HexNAc(3)Hex(5)	C[+57]*2, M[+16], N[+1420]	1383.24	3	4147.72	4147.72	0	-0.2	333	Specific	357.06	263.63	263.63	7.31	52	>sp|P15309|PPAP_HUMAN Prostatic acid phosphatase OS=Homo sapiens OX=9606 GN=ACPP PE=1 SV=3	7283	20240115_78min-scehcd-s-mix-elution.ScanId;v=1;d1=17989.17989.3	controllerType=0 controllerNumber=1 scan=17989	52.3645
15832:3	12	R.N[+1419.502]ETQHEPYPLM[+15.995]LPGC[+57.021]SPSC[+57.021]PLER.F	HexNAc(3)Hex(5)	C[+57]*2, M[+16], N[+1420]	1383.25	3	4147.73	4147.72	0	1.6	333	Specific	399.68	332.81	332.81	7.32	52	>sp|P15309|PPAP_HUMAN Prostatic acid phosphatase OS=Homo sapiens OX=9606 GN=ACPP PE=1 SV=3	7283	20240115_78min-scehcd-s-mix-elution.ScanId;v=1;d1=17887.17887.3	controllerType=0 controllerNumber=1 scan=17887	52.062
07375:2	12	K.FLN[+1548.545]ESYK.H	HexNAc(3)Hex(4)NeuAc(1)	N[+1549]	1225	2	2448.99	2448.99	0	0	92	Specific	476.75	329.26	329.26	8.14	52	>sp|P15309|PPAP_HUMAN Prostatic acid phosphatase OS=Homo sapiens OX=9606 GN=ACPP PE=1 SV=3	7283	20240115_78min-scehcd-s-mix-elution.ScanId;v=1;d1=8296.8296.2	controllerType=0 controllerNumber=1 scan=8296	23.0571
15989:3	12	R.N[+1257.449]ETQHEPYPLM[+15.995]LPGC[+57.021]SPSC[+57.021]PLER.F	HexNAc(3)Hex(4)	C[+57]*2, M[+16], N[+1257]	1329.23	3	3985.67	3985.67	0	0.2	333	Specific	332.75	222.04	222.04	6.66	52	>sp|P15309|PPAP_HUMAN Prostatic acid phosphatase OS=Homo sapiens OX=9606 GN=ACPP PE=1 SV=3	7283	20240115_78min-scehcd-s-mix-elution.ScanId;v=1;d1=18064.18064.3	controllerType=0 controllerNumber=1 scan=18064	52.5785
20237:3	12	R.N[+1702.581]ETQHEPYPLMLPGC[+57.021]SPSC[+57.021]PLER.F	HexNAc(2)Hex(8)	C[+57]*2, N[+1703]	1472.27	3	4414.81	4414.8	0	1.5	333	Specific	494.43	401.77	401.77	9.9	52	>sp|P15309|PPAP_HUMAN Prostatic acid phosphatase OS=Homo sapiens OX=9606 GN=ACPP PE=1 SV=3	7283	20240115_78min-scehcd-s-mix-elution.ScanId;v=1;d1=22869.22869.3	controllerType=0 controllerNumber=1 scan=22869	66.8614
20230:3	12	R.N[+1702.581]ETQHEPYPLMLPGC[+57.021]SPSC[+57.021]PLER.F	HexNAc(2)Hex(8)	C[+57]*2, N[+1703]	1472.27	3	4414.8	4414.8	0	-0.1	333	Specific	829.12	681.48	681.48	17.31	52	>sp|P15309|PPAP_HUMAN Prostatic acid phosphatase OS=Homo sapiens OX=9606 GN=ACPP PE=1 SV=3	7283	20240115_78min-scehcd-s-mix-elution.ScanId;v=1;d1=22861.22861.3	controllerType=0 controllerNumber=1 scan=22861	66.8481
18834:3	12	R.N[+1540.529]ETQHEPYPLM[+15.995]LPGC[+57.021]SPSC[+57.021]PLER.F	HexNAc(2)Hex(7)	C[+57]*2, M[+16], N[+1541]	1423.59	3	4268.75	4268.74	0	1.4	333	Specific	393.06	325.77	325.77	7.32	52	>sp|P15309|PPAP_HUMAN Prostatic acid phosphatase OS=Homo sapiens OX=9606 GN=ACPP PE=1 SV=3	7283	20240115_78min-scehcd-s-mix-elution.ScanId;v=1;d1=21286.21286.3	controllerType=0 controllerNumber=1 scan=21286	62.2411
18825:4	12	R.N[+1540.529]ETQHEPYPLM[+15.995]LPGC[+57.021]SPSC[+57.021]PLER.F	HexNAc(2)Hex(7)	C[+57]*2, M[+16], N[+1541]	1067.94	4	4268.75	4268.74	0	0.8	333	Specific	452.74	416.74	416.74	8.34	52	>sp|P15309|PPAP_HUMAN Prostatic acid phosphatase OS=Homo sapiens OX=9606 GN=ACPP PE=1 SV=3	7283	20240115_78min-scehcd-s-mix-elution.ScanId;v=1;d1=21275.21275.4	controllerType=0 controllerNumber=1 scan=21275	62.2149
20253:3	12	R.N[+1540.529]ETQHEPYPLMLPGC[+57.021]SPSC[+57.021]PLER.F	HexNAc(2)Hex(7)	C[+57]*2, N[+1541]	1418.26	3	4252.76	4252.75	0	2.7	333	Specific	540.88	437	437	9.65	52	>sp|P15309|PPAP_HUMAN Prostatic acid phosphatase OS=Homo sapiens OX=9606 GN=ACPP PE=1 SV=3	7283	20240115_78min-scehcd-s-mix-elution.ScanId;v=1;d1=22887.22887.3	controllerType=0 controllerNumber=1 scan=22887	66.9086
18839:3	12	R.N[+1540.529]ETQHEPYPLM[+15.995]LPGC[+57.021]SPSC[+57.021]PLER.F	HexNAc(2)Hex(7)	C[+57]*2, M[+16], N[+1541]	1423.59	3	4268.75	4268.74	0	0.7	333	Specific	845.87	725.53	725.53	17.45	52	>sp|P15309|PPAP_HUMAN Prostatic acid phosphatase OS=Homo sapiens OX=9606 GN=ACPP PE=1 SV=3	7283	20240115_78min-scehcd-s-mix-elution.ScanId;v=1;d1=21292.21292.3	controllerType=0 controllerNumber=1 scan=21292	62.2685
20283:4	12	R.N[+1540.529]ETQHEPYPLMLPGC[+57.021]SPSC[+57.021]PLER.F	HexNAc(2)Hex(7)	C[+57]*2, N[+1541]	1063.94	4	4252.75	4252.75	0	0.9	333	Specific	853.37	623.27	623.27	17.57	52	>sp|P15309|PPAP_HUMAN Prostatic acid phosphatase OS=Homo sapiens OX=9606 GN=ACPP PE=1 SV=3	7283	20240115_78min-scehcd-s-mix-elution.ScanId;v=1;d1=22920.22920.4	controllerType=0 controllerNumber=1 scan=22920	66.9989
20246:3	12	R.N[+1540.529]ETQHEPYPLMLPGC[+57.021]SPSC[+57.021]PLER.F	HexNAc(2)Hex(7)	C[+57]*2, N[+1541]	1418.26	3	4252.76	4252.75	0	1.3	333	Specific	916.5	804.71	804.71	19.28	52	>sp|P15309|PPAP_HUMAN Prostatic acid phosphatase OS=Homo sapiens OX=9606 GN=ACPP PE=1 SV=3	7283	20240115_78min-scehcd-s-mix-elution.ScanId;v=1;d1=22879.22879.3	controllerType=0 controllerNumber=1 scan=22879	66.8941
20280:3	12	R.N[+1540.529]ETQHEPYPLMLPGC[+57.021]SPSC[+57.021]PLER.F	HexNAc(2)Hex(7)	C[+57]*2, N[+1541]	1418.25	3	4252.75	4252.75	0	-0.3	333	Specific	960.5	807.72	807.72	20.31	52	>sp|P15309|PPAP_HUMAN Prostatic acid phosphatase OS=Homo sapiens OX=9606 GN=ACPP PE=1 SV=3	7283	20240115_78min-scehcd-s-mix-elution.ScanId;v=1;d1=22917.22917.3	controllerType=0 controllerNumber=1 scan=22917	66.9952
18842:4	12	R.N[+1540.529]ETQHEPYPLM[+15.995]LPGC[+57.021]SPSC[+57.021]PLER.F	HexNAc(2)Hex(7)	C[+57]*2, M[+16], N[+1541]	1067.94	4	4268.75	4268.74	0	0.6	333	Specific	982.7	960.17	960.17	19.75	52	>sp|P15309|PPAP_HUMAN Prostatic acid phosphatase OS=Homo sapiens OX=9606 GN=ACPP PE=1 SV=3	7283	20240115_78min-scehcd-s-mix-elution.ScanId;v=1;d1=21295.21295.4	controllerType=0 controllerNumber=1 scan=21295	62.2765
19053:3	12	R.N[+1378.476]ETQHEPYPLM[+15.995]LPGC[+57.021]SPSC[+57.021]PLER.F	HexNAc(2)Hex(6)	C[+57]*2, M[+16], N[+1378]	1369.57	3	4106.7	4106.69	0	1	333	Specific	381.32	311.39	311.39	7.18	52	>sp|P15309|PPAP_HUMAN Prostatic acid phosphatase OS=Homo sapiens OX=9606 GN=ACPP PE=1 SV=3	7283	20240115_78min-scehcd-s-mix-elution.ScanId;v=1;d1=21535.21535.3	controllerType=0 controllerNumber=1 scan=21535	63.0072
20399:4	12	R.N[+1378.476]ETQHEPYPLMLPGC[+57.021]SPSC[+57.021]PLER.F	HexNAc(2)Hex(6)	C[+57]*2, N[+1378]	1023.43	4	4090.7	4090.7	0	0.3	333	Specific	428.9	355.73	212.45	7.96	52	>sp|P15309|PPAP_HUMAN Prostatic acid phosphatase OS=Homo sapiens OX=9606 GN=ACPP PE=1 SV=3	7283	20240115_78min-scehcd-s-mix-elution.ScanId;v=1;d1=23048.23048.4	controllerType=0 controllerNumber=1 scan=23048	67.2987
22873:5	12	K.GEYFVEMYYRN[+1378.476]ETQHEPYPLMLPGC[+57.021]SPSC[+57.021]PLER.F	HexNAc(2)Hex(6)	C[+57]*2, N[+1378]	1086.46	5	5428.27	5428.27	0	-0.2	323	Specific	434.39	434.39	117.95	9.09	52	>sp|P15309|PPAP_HUMAN Prostatic acid phosphatase OS=Homo sapiens OX=9606 GN=ACPP PE=1 SV=3	7283	20240115_78min-scehcd-s-mix-elution.ScanId;v=1;d1=25774.25774.5	controllerType=0 controllerNumber=1 scan=25774	73.6631
18860:3	12	R.N[+1378.476]ETQHEPYPLM[+15.995]LPGC[+57.021]SPSC[+57.021]PLER.F	HexNAc(2)Hex(6)	C[+57]*2, M[+16], N[+1378]	1369.57	3	4106.7	4106.69	0	1.9	333	Specific	494.76	418.87	418.87	9.9	52	>sp|P15309|PPAP_HUMAN Prostatic acid phosphatase OS=Homo sapiens OX=9606 GN=ACPP PE=1 SV=3	7283	20240115_78min-scehcd-s-mix-elution.ScanId;v=1;d1=21316.21316.3	controllerType=0 controllerNumber=1 scan=21316	62.3466
18947:3	12	R.N[+1378.476]ETQHEPYPLM[+15.995]LPGC[+57.021]SPSC[+57.021]PLER.F	HexNAc(2)Hex(6)	C[+57]*2, M[+16], N[+1378]	1369.57	3	4106.7	4106.69	0	1.8	333	Specific	505.41	426.34	426.34	9.54	52	>sp|P15309|PPAP_HUMAN Prostatic acid phosphatase OS=Homo sapiens OX=9606 GN=ACPP PE=1 SV=3	7283	20240115_78min-scehcd-s-mix-elution.ScanId;v=1;d1=21415.21415.3	controllerType=0 controllerNumber=1 scan=21415	62.6473
20271:3	12	R.N[+1378.476]ETQHEPYPLMLPGC[+57.021]SPSC[+57.021]PLER.F	HexNAc(2)Hex(6)	C[+57]*2, N[+1378]	1364.24	3	4090.7	4090.7	0	0.1	333	Specific	549.78	445.94	192.18	10.82	52	>sp|P15309|PPAP_HUMAN Prostatic acid phosphatase OS=Homo sapiens OX=9606 GN=ACPP PE=1 SV=3	7283	20240115_78min-scehcd-s-mix-elution.ScanId;v=1;d1=22907.22907.3	controllerType=0 controllerNumber=1 scan=22907	66.9643
20389:4	12	R.N[+1378.476]ETQHEPYPLMLPGC[+57.021]SPSC[+57.021]PLER.F	HexNAc(2)Hex(6)	C[+57]*2, N[+1378]	1023.43	4	4090.7	4090.7	0	-0.1	333	Specific	613.1	558.94	251.21	12.07	52	>sp|P15309|PPAP_HUMAN Prostatic acid phosphatase OS=Homo sapiens OX=9606 GN=ACPP PE=1 SV=3	7283	20240115_78min-scehcd-s-mix-elution.ScanId;v=1;d1=23037.23037.4	controllerType=0 controllerNumber=1 scan=23037	67.263
20398:3	12	R.N[+1378.476]ETQHEPYPLMLPGC[+57.021]SPSC[+57.021]PLER.F	HexNAc(2)Hex(6)	C[+57]*2, N[+1378]	1364.24	3	4090.7	4090.7	0	0.9	333	Specific	708.98	587.5	321.75	15.28	52	>sp|P15309|PPAP_HUMAN Prostatic acid phosphatase OS=Homo sapiens OX=9606 GN=ACPP PE=1 SV=3	7283	20240115_78min-scehcd-s-mix-elution.ScanId;v=1;d1=23047.23047.3	controllerType=0 controllerNumber=1 scan=23047	67.2964
22388:4	12	K.GEYFVEMYYRN[+1378.476]ETQHEPYPLM[+15.995]LPGC[+57.021]SPSC[+57.021]PLER.F	HexNAc(2)Hex(6)	C[+57]*2, M[+16], N[+1378]	1361.82	4	5444.27	5444.27	0	1.4	323	Specific	719.96	643.89	323.24	14.63	52	>sp|P15309|PPAP_HUMAN Prostatic acid phosphatase OS=Homo sapiens OX=9606 GN=ACPP PE=1 SV=3	7283	20240115_78min-scehcd-s-mix-elution.ScanId;v=1;d1=25240.25240.4	controllerType=0 controllerNumber=1 scan=25240	72.4154
19046:4	12	R.N[+1378.476]ETQHEPYPLM[+15.995]LPGC[+57.021]SPSC[+57.021]PLER.F	HexNAc(2)Hex(6)	C[+57]*2, M[+16], N[+1378]	1027.43	4	4106.7	4106.69	0	0.9	333	Specific	742.81	637.8	637.8	14.57	52	>sp|P15309|PPAP_HUMAN Prostatic acid phosphatase OS=Homo sapiens OX=9606 GN=ACPP PE=1 SV=3	7283	20240115_78min-scehcd-s-mix-elution.ScanId;v=1;d1=21527.21527.4	controllerType=0 controllerNumber=1 scan=21527	62.9938
22372:4	12	K.GEYFVEMYYRN[+1378.476]ETQHEPYPLM[+15.995]LPGC[+57.021]SPSC[+57.021]PLER.F	HexNAc(2)Hex(6)	C[+57]*2, M[+16], N[+1378]	1361.82	4	5444.27	5444.27	0	0.2	323	Specific	753.92	659.74	162.32	16.21	52	>sp|P15309|PPAP_HUMAN Prostatic acid phosphatase OS=Homo sapiens OX=9606 GN=ACPP PE=1 SV=3	7283	20240115_78min-scehcd-s-mix-elution.ScanId;v=1;d1=25223.25223.4	controllerType=0 controllerNumber=1 scan=25223	72.3859
22846:4	12	K.GEYFVEMYYRN[+1378.476]ETQHEPYPLMLPGC[+57.021]SPSC[+57.021]PLER.F	HexNAc(2)Hex(6)	C[+57]*2, N[+1378]	1357.82	4	5428.27	5428.27	0	-0.8	323	Specific	770.23	736.18	250.31	15.79	52	>sp|P15309|PPAP_HUMAN Prostatic acid phosphatase OS=Homo sapiens OX=9606 GN=ACPP PE=1 SV=3	7283	20240115_78min-scehcd-s-mix-elution.ScanId;v=1;d1=25745.25745.4	controllerType=0 controllerNumber=1 scan=25745	73.6024
19044:3	12	R.N[+1378.476]ETQHEPYPLM[+15.995]LPGC[+57.021]SPSC[+57.021]PLER.F	HexNAc(2)Hex(6)	C[+57]*2, M[+16], N[+1378]	1369.57	3	4106.7	4106.69	0	1.8	333	Specific	799.22	670.42	670.42	15.88	52	>sp|P15309|PPAP_HUMAN Prostatic acid phosphatase OS=Homo sapiens OX=9606 GN=ACPP PE=1 SV=3	7283	20240115_78min-scehcd-s-mix-elution.ScanId;v=1;d1=21525.21525.3	controllerType=0 controllerNumber=1 scan=21525	62.9897
18955:3	12	R.N[+1378.476]ETQHEPYPLM[+15.995]LPGC[+57.021]SPSC[+57.021]PLER.F	HexNAc(2)Hex(6)	C[+57]*2, M[+16], N[+1378]	1369.57	3	4106.69	4106.69	0	0.5	333	Specific	843.18	727.78	727.78	17.45	52	>sp|P15309|PPAP_HUMAN Prostatic acid phosphatase OS=Homo sapiens OX=9606 GN=ACPP PE=1 SV=3	7283	20240115_78min-scehcd-s-mix-elution.ScanId;v=1;d1=21424.21424.3	controllerType=0 controllerNumber=1 scan=21424	62.6833
18869:3	12	R.N[+1378.476]ETQHEPYPLM[+15.995]LPGC[+57.021]SPSC[+57.021]PLER.F	HexNAc(2)Hex(6)	C[+57]*2, M[+16], N[+1378]	1369.57	3	4106.69	4106.69	0	0.6	333	Specific	885.15	747.08	747.08	18.28	52	>sp|P15309|PPAP_HUMAN Prostatic acid phosphatase OS=Homo sapiens OX=9606 GN=ACPP PE=1 SV=3	7283	20240115_78min-scehcd-s-mix-elution.ScanId;v=1;d1=21326.21326.3	controllerType=0 controllerNumber=1 scan=21326	62.3792
18956:4	12	R.N[+1378.476]ETQHEPYPLM[+15.995]LPGC[+57.021]SPSC[+57.021]PLER.F	HexNAc(2)Hex(6)	C[+57]*2, M[+16], N[+1378]	1027.43	4	4106.7	4106.69	0	1.1	333	Specific	931.16	789.19	789.19	18.57	52	>sp|P15309|PPAP_HUMAN Prostatic acid phosphatase OS=Homo sapiens OX=9606 GN=ACPP PE=1 SV=3	7283	20240115_78min-scehcd-s-mix-elution.ScanId;v=1;d1=21425.21425.4	controllerType=0 controllerNumber=1 scan=21425	62.6855
22856:4	12	K.GEYFVEMYYRN[+1378.476]ETQHEPYPLMLPGC[+57.021]SPSC[+57.021]PLER.F	HexNAc(2)Hex(6)	C[+57]*2, N[+1378]	1357.82	4	5428.27	5428.27	0	0.1	323	Specific	946.56	854.61	235.75	19.06	52	>sp|P15309|PPAP_HUMAN Prostatic acid phosphatase OS=Homo sapiens OX=9606 GN=ACPP PE=1 SV=3	7283	20240115_78min-scehcd-s-mix-elution.ScanId;v=1;d1=25756.25756.4	controllerType=0 controllerNumber=1 scan=25756	73.6197
20279:3	12	R.N[+1378.476]ETQHEPYPLMLPGC[+57.021]SPSC[+57.021]PLER.F	HexNAc(2)Hex(6)	C[+57]*2, N[+1378]	1364.24	3	4090.7	4090.7	0	0.2	333	Specific	952.73	820.98	388.73	20.45	52	>sp|P15309|PPAP_HUMAN Prostatic acid phosphatase OS=Homo sapiens OX=9606 GN=ACPP PE=1 SV=3	7283	20240115_78min-scehcd-s-mix-elution.ScanId;v=1;d1=22916.22916.3	controllerType=0 controllerNumber=1 scan=22916	66.9944
18870:4	12	R.N[+1378.476]ETQHEPYPLM[+15.995]LPGC[+57.021]SPSC[+57.021]PLER.F	HexNAc(2)Hex(6)	C[+57]*2, M[+16], N[+1378]	1027.43	4	4106.7	4106.69	0	1.3	333	Specific	994.28	841.79	841.79	19.17	52	>sp|P15309|PPAP_HUMAN Prostatic acid phosphatase OS=Homo sapiens OX=9606 GN=ACPP PE=1 SV=3	7283	20240115_78min-scehcd-s-mix-elution.ScanId;v=1;d1=21327.21327.4	controllerType=0 controllerNumber=1 scan=21327	62.3808
20282:4	12	R.N[+1378.476]ETQHEPYPLMLPGC[+57.021]SPSC[+57.021]PLER.F	HexNAc(2)Hex(6)	C[+57]*2, N[+1378]	1023.43	4	4090.69	4090.7	0	-1.6	333	Specific	1002.2	763.94	438.61	19.98	52	>sp|P15309|PPAP_HUMAN Prostatic acid phosphatase OS=Homo sapiens OX=9606 GN=ACPP PE=1 SV=3	7283	20240115_78min-scehcd-s-mix-elution.ScanId;v=1;d1=22919.22919.4	controllerType=0 controllerNumber=1 scan=22919	66.9976
19021:3	12	R.N[+1216.423]ETQHEPYPLM[+15.995]LPGC[+57.021]SPSC[+57.021]PLER.F	HexNAc(2)Hex(5)	C[+57]*2, M[+16], N[+1216]	1315.55	3	3944.65	3944.64	0	1.7	333	Specific	479.93	390.17	390.17	9.72	52	>sp|P15309|PPAP_HUMAN Prostatic acid phosphatase OS=Homo sapiens OX=9606 GN=ACPP PE=1 SV=3	7283	20240115_78min-scehcd-s-mix-elution.ScanId;v=1;d1=21499.21499.3	controllerType=0 controllerNumber=1 scan=21499	62.9044
19097:3	12	R.N[+1216.423]ETQHEPYPLM[+15.995]LPGC[+57.021]SPSC[+57.021]PLER.F	HexNAc(2)Hex(5)	C[+57]*2, M[+16], N[+1216]	1315.55	3	3944.65	3944.64	0	1.9	333	Specific	518.06	424.52	424.52	9.59	52	>sp|P15309|PPAP_HUMAN Prostatic acid phosphatase OS=Homo sapiens OX=9606 GN=ACPP PE=1 SV=3	7283	20240115_78min-scehcd-s-mix-elution.ScanId;v=1;d1=21585.21585.3	controllerType=0 controllerNumber=1 scan=21585	63.1672
20390:3	12	R.N[+1216.423]ETQHEPYPLMLPGC[+57.021]SPSC[+57.021]PLER.F	HexNAc(2)Hex(5)	C[+57]*2, N[+1216]	1310.22	3	3928.65	3928.64	0	0.2	333	Specific	576.16	518.61	220.41	11.01	52	>sp|P15309|PPAP_HUMAN Prostatic acid phosphatase OS=Homo sapiens OX=9606 GN=ACPP PE=1 SV=3	7283	20240115_78min-scehcd-s-mix-elution.ScanId;v=1;d1=23038.23038.3	controllerType=0 controllerNumber=1 scan=23038	67.2653
20495:3	12	R.N[+1216.423]ETQHEPYPLMLPGC[+57.021]SPSC[+57.021]PLER.F	HexNAc(2)Hex(5)	C[+57]*2, N[+1216]	1310.22	3	3928.64	3928.64	0	-0.9	333	Specific	695.29	567.26	269.61	14.04	52	>sp|P15309|PPAP_HUMAN Prostatic acid phosphatase OS=Homo sapiens OX=9606 GN=ACPP PE=1 SV=3	7283	20240115_78min-scehcd-s-mix-elution.ScanId;v=1;d1=23154.23154.3	controllerType=0 controllerNumber=1 scan=23154	67.5479
18933:4	12	R.N[+1216.423]ETQHEPYPLM[+15.995]LPGC[+57.021]SPSC[+57.021]PLER.F	HexNAc(2)Hex(5)	C[+57]*2, M[+16], N[+1216]	986.916	4	3944.64	3944.64	0	0.6	333	Specific	700.49	578.1	578.1	14.3	52	>sp|P15309|PPAP_HUMAN Prostatic acid phosphatase OS=Homo sapiens OX=9606 GN=ACPP PE=1 SV=3	7283	20240115_78min-scehcd-s-mix-elution.ScanId;v=1;d1=21399.21399.4	controllerType=0 controllerNumber=1 scan=21399	62.5982
20401:4	12	R.N[+1216.423]ETQHEPYPLMLPGC[+57.021]SPSC[+57.021]PLER.F	HexNAc(2)Hex(5)	C[+57]*2, N[+1216]	982.917	4	3928.64	3928.64	0	0.1	333	Specific	719.67	596.22	324.81	14.75	52	>sp|P15309|PPAP_HUMAN Prostatic acid phosphatase OS=Homo sapiens OX=9606 GN=ACPP PE=1 SV=3	7283	20240115_78min-scehcd-s-mix-elution.ScanId;v=1;d1=23050.23050.4	controllerType=0 controllerNumber=1 scan=23050	67.3011
19014:3	12	R.N[+1216.423]ETQHEPYPLM[+15.995]LPGC[+57.021]SPSC[+57.021]PLER.F	HexNAc(2)Hex(5)	C[+57]*2, M[+16], N[+1216]	1315.55	3	3944.64	3944.64	0	0.8	333	Specific	863.5	808.92	808.92	18.28	52	>sp|P15309|PPAP_HUMAN Prostatic acid phosphatase OS=Homo sapiens OX=9606 GN=ACPP PE=1 SV=3	7283	20240115_78min-scehcd-s-mix-elution.ScanId;v=1;d1=21491.21491.3	controllerType=0 controllerNumber=1 scan=21491	62.8881
19105:3	12	R.N[+1216.423]ETQHEPYPLM[+15.995]LPGC[+57.021]SPSC[+57.021]PLER.F	HexNAc(2)Hex(5)	C[+57]*2, M[+16], N[+1216]	1315.55	3	3944.64	3944.64	0	1.4	333	Specific	908.31	842.99	842.99	18.88	52	>sp|P15309|PPAP_HUMAN Prostatic acid phosphatase OS=Homo sapiens OX=9606 GN=ACPP PE=1 SV=3	7283	20240115_78min-scehcd-s-mix-elution.ScanId;v=1;d1=21594.21594.3	controllerType=0 controllerNumber=1 scan=21594	63.2031
19120:4	12	R.N[+1216.423]ETQHEPYPLM[+15.995]LPGC[+57.021]SPSC[+57.021]PLER.F	HexNAc(2)Hex(5)	C[+57]*2, M[+16], N[+1216]	986.915	4	3944.64	3944.64	0	0.2	333	Specific	959.95	749.59	749.59	19.75	52	>sp|P15309|PPAP_HUMAN Prostatic acid phosphatase OS=Homo sapiens OX=9606 GN=ACPP PE=1 SV=3	7283	20240115_78min-scehcd-s-mix-elution.ScanId;v=1;d1=21611.21611.4	controllerType=0 controllerNumber=1 scan=21611	63.2556
20380:3	12	R.N[+1216.423]ETQHEPYPLMLPGC[+57.021]SPSC[+57.021]PLER.F	HexNAc(2)Hex(5)	C[+57]*2, N[+1216]	1310.22	3	3928.65	3928.64	0	0.6	333	Specific	981.79	892.71	417.77	20.45	52	>sp|P15309|PPAP_HUMAN Prostatic acid phosphatase OS=Homo sapiens OX=9606 GN=ACPP PE=1 SV=3	7283	20240115_78min-scehcd-s-mix-elution.ScanId;v=1;d1=23027.23027.3	controllerType=0 controllerNumber=1 scan=23027	67.2506
18941:4	12	R.N[+1216.423]ETQHEPYPLM[+15.995]LPGC[+57.021]SPSC[+57.021]PLER.F	HexNAc(2)Hex(5)	C[+57]*2, M[+16], N[+1216]	986.916	4	3944.64	3944.64	0	0.3	333	Specific	998.26	755.78	755.78	19.75	52	>sp|P15309|PPAP_HUMAN Prostatic acid phosphatase OS=Homo sapiens OX=9606 GN=ACPP PE=1 SV=3	7283	20240115_78min-scehcd-s-mix-elution.ScanId;v=1;d1=21408.21408.4	controllerType=0 controllerNumber=1 scan=21408	62.6321
19028:4	12	R.N[+1216.423]ETQHEPYPLM[+15.995]LPGC[+57.021]SPSC[+57.021]PLER.F	HexNAc(2)Hex(5)	C[+57]*2, M[+16], N[+1216]	986.917	4	3944.65	3944.64	0	1.7	333	Specific	1062.8	981.95	981.95	21.17	52	>sp|P15309|PPAP_HUMAN Prostatic acid phosphatase OS=Homo sapiens OX=9606 GN=ACPP PE=1 SV=3	7283	20240115_78min-scehcd-s-mix-elution.ScanId;v=1;d1=21507.21507.4	controllerType=0 controllerNumber=1 scan=21507	62.9385
19236:3	12	R.N[+1054.370]ETQHEPYPLM[+15.995]LPGC[+57.021]SPSC[+57.021]PLER.F	HexNAc(2)Hex(4)	C[+57]*2, M[+16], N[+1054]	1261.53	3	3782.58	3782.59	0	-0.6	333	Specific	349.71	268.51	268.51	6.52	52	>sp|P15309|PPAP_HUMAN Prostatic acid phosphatase OS=Homo sapiens OX=9606 GN=ACPP PE=1 SV=3	7283	20240115_78min-scehcd-s-mix-elution.ScanId;v=1;d1=21742.21742.3	controllerType=0 controllerNumber=1 scan=21742	63.6417
20548:3	12	R.N[+1054.370]ETQHEPYPLMLPGC[+57.021]SPSC[+57.021]PLER.F	HexNAc(2)Hex(4)	C[+57]*2, N[+1054]	1256.2	3	3766.59	3766.59	0	-0.1	333	Specific	550.41	470.03	238.14	10.29	52	>sp|P15309|PPAP_HUMAN Prostatic acid phosphatase OS=Homo sapiens OX=9606 GN=ACPP PE=1 SV=3	7283	20240115_78min-scehcd-s-mix-elution.ScanId;v=1;d1=23212.23212.3	controllerType=0 controllerNumber=1 scan=23212	67.6776
18916:3	12	R.N[+1054.370]ETQHEPYPLM[+15.995]LPGC[+57.021]SPSC[+57.021]PLER.F	HexNAc(2)Hex(4)	C[+57]*2, M[+16], N[+1054]	1261.54	3	3782.6	3782.59	0	2.3	333	Specific	841.66	778.63	778.63	16.41	52	>sp|P15309|PPAP_HUMAN Prostatic acid phosphatase OS=Homo sapiens OX=9606 GN=ACPP PE=1 SV=3	7283	20240115_78min-scehcd-s-mix-elution.ScanId;v=1;d1=21379.21379.3	controllerType=0 controllerNumber=1 scan=21379	62.5334
20346:4	12	R.N[+1054.370]ETQHEPYPLMLPGC[+57.021]SPSC[+57.021]PLER.F	HexNAc(2)Hex(4)	C[+57]*2, N[+1054]	942.404	4	3766.6	3766.59	0	1	333	Specific	913.71	851.19	364.83	18.57	52	>sp|P15309|PPAP_HUMAN Prostatic acid phosphatase OS=Homo sapiens OX=9606 GN=ACPP PE=1 SV=3	7283	20240115_78min-scehcd-s-mix-elution.ScanId;v=1;d1=22989.22989.4	controllerType=0 controllerNumber=1 scan=22989	67.1537
20364:3	12	R.N[+1054.370]ETQHEPYPLMLPGC[+57.021]SPSC[+57.021]PLER.F	HexNAc(2)Hex(4)	C[+57]*2, N[+1054]	1256.2	3	3766.59	3766.59	0	0.9	333	Specific	924.38	868.46	380.39	19.28	52	>sp|P15309|PPAP_HUMAN Prostatic acid phosphatase OS=Homo sapiens OX=9606 GN=ACPP PE=1 SV=3	7283	20240115_78min-scehcd-s-mix-elution.ScanId;v=1;d1=23009.23009.3	controllerType=0 controllerNumber=1 scan=23009	67.2035
20538:3	12	R.N[+1054.370]ETQHEPYPLMLPGC[+57.021]SPSC[+57.021]PLER.F	HexNAc(2)Hex(4)	C[+57]*2, N[+1054]	1256.2	3	3766.59	3766.59	0	0.7	333	Specific	969.91	852.99	373	20.28	52	>sp|P15309|PPAP_HUMAN Prostatic acid phosphatase OS=Homo sapiens OX=9606 GN=ACPP PE=1 SV=3	7283	20240115_78min-scehcd-s-mix-elution.ScanId;v=1;d1=23201.23201.3	controllerType=0 controllerNumber=1 scan=23201	67.6548
06204:2	12	K.FLN[+892.317]ESYK.H	HexNAc(2)Hex(3)	N[+892]	896.886	2	1792.76	1792.76	0	0.5	92	Specific	363	215.54	215.54	6.69	52	>sp|P15309|PPAP_HUMAN Prostatic acid phosphatase OS=Homo sapiens OX=9606 GN=ACPP PE=1 SV=3	7283	20240115_78min-scehcd-s-mix-elution.ScanId;v=1;d1=6975.6975.2	controllerType=0 controllerNumber=1 scan=6975	19.2447
22777:3	784	K.GFYLDGSDTIVC[+57.021]DSN[+1809.666]STWDPPVPK.C	HexNAc(5)Hex(4)Fuc(1)	C[+57], N[+1810]	1493.62	3	4478.86	4479.87	-1	-1.4	259	Specific	415.78	361.16	361.16	5.57	1	>sp|P15529|MCP_HUMAN Membrane cofactor protein OS=Homo sapiens OX=9606 GN=CD46 PE=1 SV=3	943	20240115_78min-scehcd-s-mix-elution.ScanId;v=1;d1=25668.25668.4	controllerType=0 controllerNumber=1 scan=25668	73.411
18633:3	84	K.GN[+2204.772]ETIVNLIHSTR.I	HexNAc(4)Hex(5)NeuAc(2)	N[+2205]	1220.19	3	3658.55	3658.55	0	0.9	138	Specific	449.51	270.33	270.33	7.7	12	>sp|P16870|CBPE_HUMAN Carboxypeptidase E OS=Homo sapiens OX=9606 GN=CPE PE=1 SV=1	18708	20240115_78min-scehcd-s-mix-elution.ScanId;v=1;d1=21057.21057.3	controllerType=0 controllerNumber=1 scan=21057	61.5481
18625:3	84	K.GN[+2204.772]ETIVNLIHSTR.I	HexNAc(4)Hex(5)NeuAc(2)	N[+2205]	1220.19	3	3658.56	3658.55	0	2.4	138	Specific	549.03	294.42	294.42	7.79	12	>sp|P16870|CBPE_HUMAN Carboxypeptidase E OS=Homo sapiens OX=9606 GN=CPE PE=1 SV=1	18708	20240115_78min-scehcd-s-mix-elution.ScanId;v=1;d1=21048.21048.3	controllerType=0 controllerNumber=1 scan=21048	61.5141
23331:4	84	R.DLQGNPIAN[+2204.772]ATISVEGIDHDVTSAK.D	HexNAc(4)Hex(5)NeuAc(2)	N[+2205]	1193.27	4	4770.05	4770.05	0	0.4	382	Specific	714.81	638.84	184.81	14.64	12	>sp|P16870|CBPE_HUMAN Carboxypeptidase E OS=Homo sapiens OX=9606 GN=CPE PE=1 SV=1	18708	20240115_78min-scehcd-s-mix-elution.ScanId;v=1;d1=26279.26279.4	controllerType=0 controllerNumber=1 scan=26279	74.8383
22707:4	84	R.DLQGNPIAN[+1913.677]ATISVEGIDHDVTSAK.D	HexNAc(4)Hex(5)NeuAc(1)	N[+1914]	1120.5	4	4478.96	4478.96	0	1.4	382	Specific	319.62	284.56	164.5	4.68	12	>sp|P16870|CBPE_HUMAN Carboxypeptidase E OS=Homo sapiens OX=9606 GN=CPE PE=1 SV=1	18708	20240115_78min-scehcd-s-mix-elution.ScanId;v=1;d1=25591.25591.4	controllerType=0 controllerNumber=1 scan=25591	73.2259
16294:3	84	K.GN[+1872.651]ETIVNLIHSTR.I	HexNAc(3)Hex(6)NeuAc(1)	N[+1873]	1109.48	3	3326.43	3326.43	0	0.5	138	Specific	355.26	175.01	175.01	6.63	12	>sp|P16870|CBPE_HUMAN Carboxypeptidase E OS=Homo sapiens OX=9606 GN=CPE PE=1 SV=1	18708	20240115_78min-scehcd-s-mix-elution.ScanId;v=1;d1=18408.18408.3	controllerType=0 controllerNumber=1 scan=18408	53.5683
16109:3	84	K.GN[+1872.651]ETIVNLIHSTR.I	HexNAc(3)Hex(6)NeuAc(1)	N[+1873]	1109.48	3	3326.43	3326.43	0	1.4	138	Specific	409.25	211.17	211.17	6.89	12	>sp|P16870|CBPE_HUMAN Carboxypeptidase E OS=Homo sapiens OX=9606 GN=CPE PE=1 SV=1	18708	20240115_78min-scehcd-s-mix-elution.ScanId;v=1;d1=18199.18199.3	controllerType=0 controllerNumber=1 scan=18199	52.9452
16099:3	84	K.GN[+1872.651]ETIVNLIHSTR.I	HexNAc(3)Hex(6)NeuAc(1)	N[+1873]	1109.48	3	3326.43	3326.43	0	0.4	138	Specific	433.84	234.98	234.98	7.75	12	>sp|P16870|CBPE_HUMAN Carboxypeptidase E OS=Homo sapiens OX=9606 GN=CPE PE=1 SV=1	18708	20240115_78min-scehcd-s-mix-elution.ScanId;v=1;d1=18188.18188.3	controllerType=0 controllerNumber=1 scan=18188	52.9281
16080:4	84	K.GN[+1872.651]ETIVNLIHSTR.I	HexNAc(3)Hex(6)NeuAc(1)	N[+1873]	832.362	4	3326.43	3326.43	0	-0.1	138	Specific	463.88	293.49	293.49	6.18	12	>sp|P16870|CBPE_HUMAN Carboxypeptidase E OS=Homo sapiens OX=9606 GN=CPE PE=1 SV=1	18708	20240115_78min-scehcd-s-mix-elution.ScanId;v=1;d1=18166.18166.4	controllerType=0 controllerNumber=1 scan=18166	52.8707
16082:3	84	K.GN[+1872.651]ETIVNLIHSTR.I	HexNAc(3)Hex(6)NeuAc(1)	N[+1873]	1109.48	3	3326.43	3326.43	0	0.3	138	Specific	495.8	307.25	307.25	8.43	12	>sp|P16870|CBPE_HUMAN Carboxypeptidase E OS=Homo sapiens OX=9606 GN=CPE PE=1 SV=1	18708	20240115_78min-scehcd-s-mix-elution.ScanId;v=1;d1=18169.18169.4	controllerType=0 controllerNumber=1 scan=18169	52.8786
16009:3	84	K.GN[+1872.651]ETIVNLIHSTR.I	HexNAc(3)Hex(6)NeuAc(1)	N[+1873]	1109.48	3	3326.43	3326.43	0	1	138	Specific	498.09	266.32	266.32	8.03	12	>sp|P16870|CBPE_HUMAN Carboxypeptidase E OS=Homo sapiens OX=9606 GN=CPE PE=1 SV=1	18708	20240115_78min-scehcd-s-mix-elution.ScanId;v=1;d1=18087.18087.3	controllerType=0 controllerNumber=1 scan=18087	52.6344
16289:3	84	K.GN[+1872.651]ETIVNLIHSTR.I	HexNAc(3)Hex(6)NeuAc(1)	N[+1873]	1109.48	3	3326.43	3326.43	0	2.5	138	Specific	499.12	294.8	294.8	7.3	12	>sp|P16870|CBPE_HUMAN Carboxypeptidase E OS=Homo sapiens OX=9606 GN=CPE PE=1 SV=1	18708	20240115_78min-scehcd-s-mix-elution.ScanId;v=1;d1=18402.18402.3	controllerType=0 controllerNumber=1 scan=18402	53.5528
16198:3	84	K.GN[+1872.651]ETIVNLIHSTR.I	HexNAc(3)Hex(6)NeuAc(1)	N[+1873]	1109.48	3	3326.43	3326.43	0	1.6	138	Specific	504.73	286.94	286.94	7.93	12	>sp|P16870|CBPE_HUMAN Carboxypeptidase E OS=Homo sapiens OX=9606 GN=CPE PE=1 SV=1	18708	20240115_78min-scehcd-s-mix-elution.ScanId;v=1;d1=18300.18300.3	controllerType=0 controllerNumber=1 scan=18300	53.254
16172:3	84	K.GN[+1872.651]ETIVNLIHSTR.I	HexNAc(3)Hex(6)NeuAc(1)	N[+1873]	1109.48	3	3326.43	3326.43	0	1.3	138	Specific	530.3	291.4	291.4	8.05	12	>sp|P16870|CBPE_HUMAN Carboxypeptidase E OS=Homo sapiens OX=9606 GN=CPE PE=1 SV=1	18708	20240115_78min-scehcd-s-mix-elution.ScanId;v=1;d1=18270.18270.4	controllerType=0 controllerNumber=1 scan=18270	53.1779
16104:4	84	K.GN[+1872.651]ETIVNLIHSTR.I	HexNAc(3)Hex(6)NeuAc(1)	N[+1873]	832.362	4	3326.43	3326.43	0	0.1	138	Specific	552.47	296.6	296.6	7.98	12	>sp|P16870|CBPE_HUMAN Carboxypeptidase E OS=Homo sapiens OX=9606 GN=CPE PE=1 SV=1	18708	20240115_78min-scehcd-s-mix-elution.ScanId;v=1;d1=18193.18193.4	controllerType=0 controllerNumber=1 scan=18193	52.9358
16007:3	84	K.GN[+1872.651]ETIVNLIHSTR.I	HexNAc(3)Hex(6)NeuAc(1)	N[+1873]	1109.48	3	3326.43	3326.43	0	0.4	138	Specific	614.72	369.92	369.92	11.81	12	>sp|P16870|CBPE_HUMAN Carboxypeptidase E OS=Homo sapiens OX=9606 GN=CPE PE=1 SV=1	18708	20240115_78min-scehcd-s-mix-elution.ScanId;v=1;d1=18084.18084.3	controllerType=0 controllerNumber=1 scan=18084	52.6297
16190:3	84	K.GN[+1872.651]ETIVNLIHSTR.I	HexNAc(3)Hex(6)NeuAc(1)	N[+1873]	1109.48	3	3326.43	3326.43	0	0.4	138	Specific	647.49	438.04	438.04	13.17	12	>sp|P16870|CBPE_HUMAN Carboxypeptidase E OS=Homo sapiens OX=9606 GN=CPE PE=1 SV=1	18708	20240115_78min-scehcd-s-mix-elution.ScanId;v=1;d1=18291.18291.3	controllerType=0 controllerNumber=1 scan=18291	53.2407
16180:3	84	K.GN[+1872.651]ETIVNLIHSTR.I	HexNAc(3)Hex(6)NeuAc(1)	N[+1873]	1109.48	3	3326.43	3326.43	0	0.1	138	Specific	664.3	384.88	384.88	14.02	12	>sp|P16870|CBPE_HUMAN Carboxypeptidase E OS=Homo sapiens OX=9606 GN=CPE PE=1 SV=1	18708	20240115_78min-scehcd-s-mix-elution.ScanId;v=1;d1=18279.18279.4	controllerType=0 controllerNumber=1 scan=18279	53.1999
16422:3	84	K.GN[+1710.598]ETIVNLIHSTR.I	HexNAc(3)Hex(5)NeuAc(1)	N[+1711]	1055.46	3	3164.38	3164.37	0	1.1	138	Specific	449.04	250.94	250.94	7.59	12	>sp|P16870|CBPE_HUMAN Carboxypeptidase E OS=Homo sapiens OX=9606 GN=CPE PE=1 SV=1	18708	20240115_78min-scehcd-s-mix-elution.ScanId;v=1;d1=18554.18554.3	controllerType=0 controllerNumber=1 scan=18554	54.0321
16244:3	84	K.GN[+1710.598]ETIVNLIHSTR.I	HexNAc(3)Hex(5)NeuAc(1)	N[+1711]	1055.46	3	3164.38	3164.37	0	1.1	138	Specific	487.51	267.7	267.7	8.03	12	>sp|P16870|CBPE_HUMAN Carboxypeptidase E OS=Homo sapiens OX=9606 GN=CPE PE=1 SV=1	18708	20240115_78min-scehcd-s-mix-elution.ScanId;v=1;d1=18352.18352.3	controllerType=0 controllerNumber=1 scan=18352	53.4061
16334:3	84	K.GN[+1710.598]ETIVNLIHSTR.I	HexNAc(3)Hex(5)NeuAc(1)	N[+1711]	1055.46	3	3164.38	3164.37	0	1.4	138	Specific	519.22	308.52	308.52	8.02	12	>sp|P16870|CBPE_HUMAN Carboxypeptidase E OS=Homo sapiens OX=9606 GN=CPE PE=1 SV=1	18708	20240115_78min-scehcd-s-mix-elution.ScanId;v=1;d1=18454.18454.3	controllerType=0 controllerNumber=1 scan=18454	53.7125
16428:3	84	K.GN[+1710.598]ETIVNLIHSTR.I	HexNAc(3)Hex(5)NeuAc(1)	N[+1711]	1055.46	3	3164.37	3164.37	0	0.4	138	Specific	534.83	288.37	288.37	8.62	12	>sp|P16870|CBPE_HUMAN Carboxypeptidase E OS=Homo sapiens OX=9606 GN=CPE PE=1 SV=1	18708	20240115_78min-scehcd-s-mix-elution.ScanId;v=1;d1=18561.18561.3	controllerType=0 controllerNumber=1 scan=18561	54.0592
16341:3	84	K.GN[+1710.598]ETIVNLIHSTR.I	HexNAc(3)Hex(5)NeuAc(1)	N[+1711]	1055.46	3	3164.38	3164.37	0	0.7	138	Specific	667.57	413.41	413.41	14.17	12	>sp|P16870|CBPE_HUMAN Carboxypeptidase E OS=Homo sapiens OX=9606 GN=CPE PE=1 SV=1	18708	20240115_78min-scehcd-s-mix-elution.ScanId;v=1;d1=18462.18462.3	controllerType=0 controllerNumber=1 scan=18462	53.7463
16253:3	84	K.GN[+1710.598]ETIVNLIHSTR.I	HexNAc(3)Hex(5)NeuAc(1)	N[+1711]	1055.46	3	3164.38	3164.37	0	0.8	138	Specific	767.64	414.47	414.47	16	12	>sp|P16870|CBPE_HUMAN Carboxypeptidase E OS=Homo sapiens OX=9606 GN=CPE PE=1 SV=1	18708	20240115_78min-scehcd-s-mix-elution.ScanId;v=1;d1=18362.18362.3	controllerType=0 controllerNumber=1 scan=18362	53.4466
13856:3	84	K.GN[+1378.476]ETIVNLIHSTR.I	HexNAc(2)Hex(6)	N[+1378]	944.755	3	2832.25	2832.25	0	0	138	Specific	391.52	268.2	268.2	7.22	12	>sp|P16870|CBPE_HUMAN Carboxypeptidase E OS=Homo sapiens OX=9606 GN=CPE PE=1 SV=1	18708	20240115_78min-scehcd-s-mix-elution.ScanId;v=1;d1=15664.15664.3	controllerType=0 controllerNumber=1 scan=15664	45.7962
13862:3	84	K.GN[+1378.476]ETIVNLIHSTR.I	HexNAc(2)Hex(6)	N[+1378]	944.754	3	2832.25	2832.25	0	-1.1	138	Specific	729.92	498.15	498.15	14.41	12	>sp|P16870|CBPE_HUMAN Carboxypeptidase E OS=Homo sapiens OX=9606 GN=CPE PE=1 SV=1	18708	20240115_78min-scehcd-s-mix-elution.ScanId;v=1;d1=15671.15671.3	controllerType=0 controllerNumber=1 scan=15671	45.8153
13847:3	84	K.GN[+1378.476]ETIVNLIHSTR.I	HexNAc(2)Hex(6)	N[+1378]	944.755	3	2832.25	2832.25	0	-0.8	138	Specific	793.72	549.77	549.77	15.76	12	>sp|P16870|CBPE_HUMAN Carboxypeptidase E OS=Homo sapiens OX=9606 GN=CPE PE=1 SV=1	18708	20240115_78min-scehcd-s-mix-elution.ScanId;v=1;d1=15654.15654.3	controllerType=0 controllerNumber=1 scan=15654	45.7702
13944:3	84	K.GN[+1216.423]ETIVNLIHSTR.I	HexNAc(2)Hex(5)	N[+1216]	890.737	3	2670.2	2670.2	0	-0.7	138	Specific	533.26	380.34	380.34	10.06	12	>sp|P16870|CBPE_HUMAN Carboxypeptidase E OS=Homo sapiens OX=9606 GN=CPE PE=1 SV=1	18708	20240115_78min-scehcd-s-mix-elution.ScanId;v=1;d1=15762.15762.3	controllerType=0 controllerNumber=1 scan=15762	46.0266
14042:3	84	K.GN[+1216.423]ETIVNLIHSTR.I	HexNAc(2)Hex(5)	N[+1216]	890.736	3	2670.19	2670.2	0	-2.3	138	Specific	633.65	416.35	416.35	11.65	12	>sp|P16870|CBPE_HUMAN Carboxypeptidase E OS=Homo sapiens OX=9606 GN=CPE PE=1 SV=1	18708	20240115_78min-scehcd-s-mix-elution.ScanId;v=1;d1=15871.15871.3	controllerType=0 controllerNumber=1 scan=15871	46.3193
13973:2	84	K.GN[+1216.423]ETIVNLIHSTR.I	HexNAc(2)Hex(5)	N[+1216]	1335.6	2	2670.2	2670.2	0	-0.2	138	Specific	662.49	494.59	494.59	13.68	12	>sp|P16870|CBPE_HUMAN Carboxypeptidase E OS=Homo sapiens OX=9606 GN=CPE PE=1 SV=1	18708	20240115_78min-scehcd-s-mix-elution.ScanId;v=1;d1=15794.15794.2	controllerType=0 controllerNumber=1 scan=15794	46.1179
13941:3	84	K.GN[+1216.423]ETIVNLIHSTR.I	HexNAc(2)Hex(5)	N[+1216]	890.737	3	2670.2	2670.2	0	-0.9	138	Specific	999.6	654.75	654.75	19.76	12	>sp|P16870|CBPE_HUMAN Carboxypeptidase E OS=Homo sapiens OX=9606 GN=CPE PE=1 SV=1	18708	20240115_78min-scehcd-s-mix-elution.ScanId;v=1;d1=15758.15758.3	controllerType=0 controllerNumber=1 scan=15758	46.0199
22095:4	160	R.VPVSHSFPHPLYN[+2204.772]MSLLK.H	HexNAc(4)Hex(5)NeuAc(2)	N[+2205]	1068.72	4	4271.86	4270.86	1	-1.4	90	Specific	315.94	211.32	211.32	5.91	8	>sp|P20151|KLK2_HUMAN Kallikrein-2 OS=Homo sapiens OX=9606 GN=KLK2 PE=1 SV=1	1509	20240115_78min-scehcd-s-mix-elution.ScanId;v=1;d1=24918.24918.4	controllerType=0 controllerNumber=1 scan=24918	71.6852
22025:3	160	R.VPVSHSFPHPLYN[+2350.830]MSLLK.H	HexNAc(4)Hex(5)Fuc(1)NeuAc(2)	N[+2351]	1472.98	3	4416.92	4416.92	0	0.1	90	Specific	511.12	339.98	339.98	8.38	8	>sp|P20151|KLK2_HUMAN Kallikrein-2 OS=Homo sapiens OX=9606 GN=KLK2 PE=1 SV=1	1509	20240115_78min-scehcd-s-mix-elution.ScanId;v=1;d1=24840.24840.3	controllerType=0 controllerNumber=1 scan=24840	71.4894
22019:4	160	R.VPVSHSFPHPLYN[+2350.830]MSLLK.H	HexNAc(4)Hex(5)Fuc(1)NeuAc(2)	N[+2351]	1104.99	4	4416.92	4416.92	0	0.2	90	Specific	567.6	399.19	399.19	10.83	8	>sp|P20151|KLK2_HUMAN Kallikrein-2 OS=Homo sapiens OX=9606 GN=KLK2 PE=1 SV=1	1509	20240115_78min-scehcd-s-mix-elution.ScanId;v=1;d1=24834.24834.4	controllerType=0 controllerNumber=1 scan=24834	71.4821
22027:4	160	R.VPVSHSFPHPLYN[+2350.830]MSLLK.H	HexNAc(4)Hex(5)Fuc(1)NeuAc(2)	N[+2351]	1104.99	4	4416.92	4416.92	0	0	90	Specific	625.67	485.58	485.58	13.28	8	>sp|P20151|KLK2_HUMAN Kallikrein-2 OS=Homo sapiens OX=9606 GN=KLK2 PE=1 SV=1	1509	20240115_78min-scehcd-s-mix-elution.ScanId;v=1;d1=24843.24843.4	controllerType=0 controllerNumber=1 scan=24843	71.4944
06387:3	85	R.FGC[+57.021]EIENN[+2204.772]R.S	HexNAc(4)Hex(5)NeuAc(2)	C[+57], N[+2205]	1115.09	3	3343.27	3343.27	0	0.3	121	Specific	334.68	177.89	177.89	5.76	17	>sp|P25311|ZA2G_HUMAN Zinc-alpha-2-glycoprotein OS=Homo sapiens OX=9606 GN=AZGP1 PE=1 SV=2	10227	20240115_78min-scehcd-s-mix-elution.ScanId;v=1;d1=7181.7181.3	controllerType=0 controllerNumber=1 scan=7181	19.8033
06381:3	85	R.FGC[+57.021]EIENN[+2204.772]R.S	HexNAc(4)Hex(5)NeuAc(2)	C[+57], N[+2205]	1115.09	3	3343.27	3343.27	0	0	121	Specific	455	170.02	170.02	6.48	17	>sp|P25311|ZA2G_HUMAN Zinc-alpha-2-glycoprotein OS=Homo sapiens OX=9606 GN=AZGP1 PE=1 SV=2	10227	20240115_78min-scehcd-s-mix-elution.ScanId;v=1;d1=7174.7174.3	controllerType=0 controllerNumber=1 scan=7174	19.7927
05492:3	85	R.FGC[+57.021]EIENN[+1913.677]R.S	HexNAc(4)Hex(5)NeuAc(1)	C[+57], N[+1914]	1018.06	3	3052.17	3052.17	0	-0.3	121	Specific	311.96	129.48	129.48	4.93	17	>sp|P25311|ZA2G_HUMAN Zinc-alpha-2-glycoprotein OS=Homo sapiens OX=9606 GN=AZGP1 PE=1 SV=2	10227	20240115_78min-scehcd-s-mix-elution.ScanId;v=1;d1=6183.6183.3	controllerType=0 controllerNumber=1 scan=6183	17.2314
06353:3	85	R.FGC[+57.021]EIENN[+2350.830]R.S	HexNAc(4)Hex(5)Fuc(1)NeuAc(2)	C[+57], N[+2351]	1163.78	3	3489.33	3489.32	0	0.4	121	Specific	343	153.49	153.49	5.73	17	>sp|P25311|ZA2G_HUMAN Zinc-alpha-2-glycoprotein OS=Homo sapiens OX=9606 GN=AZGP1 PE=1 SV=2	10227	20240115_78min-scehcd-s-mix-elution.ScanId;v=1;d1=7143.7143.3	controllerType=0 controllerNumber=1 scan=7143	19.7003
06572:3	85	R.FGC[+57.021]EIENN[+2350.830]R.S	HexNAc(4)Hex(5)Fuc(1)NeuAc(2)	C[+57], N[+2351]	1163.78	3	3489.32	3489.32	0	-0.3	121	Specific	369.42	174.38	174.38	5.92	17	>sp|P25311|ZA2G_HUMAN Zinc-alpha-2-glycoprotein OS=Homo sapiens OX=9606 GN=AZGP1 PE=1 SV=2	10227	20240115_78min-scehcd-s-mix-elution.ScanId;v=1;d1=7390.7390.3	controllerType=0 controllerNumber=1 scan=7390	20.4342
06578:3	85	R.FGC[+57.021]EIENN[+2350.830]R.S	HexNAc(4)Hex(5)Fuc(1)NeuAc(2)	C[+57], N[+2351]	1163.78	3	3489.32	3489.32	0	-0.4	121	Specific	371.54	245.24	245.24	6.36	17	>sp|P25311|ZA2G_HUMAN Zinc-alpha-2-glycoprotein OS=Homo sapiens OX=9606 GN=AZGP1 PE=1 SV=2	10227	20240115_78min-scehcd-s-mix-elution.ScanId;v=1;d1=7397.7397.3	controllerType=0 controllerNumber=1 scan=7397	20.4619
06345:3	85	R.FGC[+57.021]EIENN[+2350.830]R.S	HexNAc(4)Hex(5)Fuc(1)NeuAc(2)	C[+57], N[+2351]	1163.78	3	3489.32	3489.32	0	-0.1	121	Specific	407.05	238.27	238.27	6.64	17	>sp|P25311|ZA2G_HUMAN Zinc-alpha-2-glycoprotein OS=Homo sapiens OX=9606 GN=AZGP1 PE=1 SV=2	10227	20240115_78min-scehcd-s-mix-elution.ScanId;v=1;d1=7134.7134.3	controllerType=0 controllerNumber=1 scan=7134	19.6836
15845:4	85	K.DIVEYYN[+2350.830]DSNGSHVLQGR.F	HexNAc(4)Hex(5)Fuc(1)NeuAc(2)	N[+2351]	1104.96	4	4416.8	4416.79	0	2.5	103	Specific	458.7	326.69	5.63	6.21	17	>sp|P25311|ZA2G_HUMAN Zinc-alpha-2-glycoprotein OS=Homo sapiens OX=9606 GN=AZGP1 PE=1 SV=2	10227	20240115_78min-scehcd-s-mix-elution.ScanId;v=1;d1=17902.17902.4	controllerType=0 controllerNumber=1 scan=17902	52.1088
15674:3	85	K.DIVEYYN[+2350.830]DSNGSHVLQGR.F	HexNAc(4)Hex(5)Fuc(1)NeuAc(2)	N[+2351]	1472.93	3	4416.79	4416.79	0	-0.3	103	Specific	473.92	355.01	89.82	8.44	17	>sp|P25311|ZA2G_HUMAN Zinc-alpha-2-glycoprotein OS=Homo sapiens OX=9606 GN=AZGP1 PE=1 SV=2	10227	20240115_78min-scehcd-s-mix-elution.ScanId;v=1;d1=17708.17708.3	controllerType=0 controllerNumber=1 scan=17708	51.5333
17219:3	85	K.DIVEYYN[+2350.830]DSN[+0.984]GSHVLQGR.F	HexNAc(4)Hex(5)Fuc(1)NeuAc(2)	N[+1][+2351]	1473.26	3	4417.78	4417.77	0	1.4	103	Specific	482.52	336.75	114.12	7.98	17	>sp|P25311|ZA2G_HUMAN Zinc-alpha-2-glycoprotein OS=Homo sapiens OX=9606 GN=AZGP1 PE=1 SV=2	10227	20240115_78min-scehcd-s-mix-elution.ScanId;v=1;d1=19455.19455.3	controllerType=0 controllerNumber=1 scan=19455	56.7052
16034:4	85	K.DIVEYYNDSN[+2350.830]GSHVLQGR.F	HexNAc(4)Hex(5)Fuc(1)NeuAc(2)	N[+2351]	1104.95	4	4416.8	4416.79	0	2	103	Specific	516.06	380.12	8.4	8.71	17	>sp|P25311|ZA2G_HUMAN Zinc-alpha-2-glycoprotein OS=Homo sapiens OX=9606 GN=AZGP1 PE=1 SV=2	10227	20240115_78min-scehcd-s-mix-elution.ScanId;v=1;d1=18115.18115.4	controllerType=0 controllerNumber=1 scan=18115	52.7261
17100:4	85	K.DIVEYYN[+2350.830]DSN[+0.984]GSHVLQGR.F	HexNAc(4)Hex(5)Fuc(1)NeuAc(2)	N[+1][+2351]	1105.2	4	4417.77	4417.77	0	-1	103	Specific	518.4	422.61	81.3	9.34	17	>sp|P25311|ZA2G_HUMAN Zinc-alpha-2-glycoprotein OS=Homo sapiens OX=9606 GN=AZGP1 PE=1 SV=2	10227	20240115_78min-scehcd-s-mix-elution.ScanId;v=1;d1=19321.19321.4	controllerType=0 controllerNumber=1 scan=19321	56.3258
17053:3	85	K.DIVEYYN[+2350.830]DSN[+0.984]GSHVLQGR.F	HexNAc(4)Hex(5)Fuc(1)NeuAc(2)	N[+1][+2351]	1473.26	3	4417.78	4417.77	0	1.6	103	Specific	521.95	381.81	112.45	10	17	>sp|P25311|ZA2G_HUMAN Zinc-alpha-2-glycoprotein OS=Homo sapiens OX=9606 GN=AZGP1 PE=1 SV=2	10227	20240115_78min-scehcd-s-mix-elution.ScanId;v=1;d1=19269.19269.3	controllerType=0 controllerNumber=1 scan=19269	56.1787
16056:3	85	K.DIVEYYNDSN[+2350.830]GSHVLQGR.F	HexNAc(4)Hex(5)Fuc(1)NeuAc(2)	N[+2351]	1472.94	3	4416.79	4416.79	0	1.2	103	Specific	562.28	445.45	65.21	10.66	17	>sp|P25311|ZA2G_HUMAN Zinc-alpha-2-glycoprotein OS=Homo sapiens OX=9606 GN=AZGP1 PE=1 SV=2	10227	20240115_78min-scehcd-s-mix-elution.ScanId;v=1;d1=18140.18140.3	controllerType=0 controllerNumber=1 scan=18140	52.7875
15866:3	85	K.DIVEYYNDSN[+2350.830]GSHVLQGR.F	HexNAc(4)Hex(5)Fuc(1)NeuAc(2)	N[+2351]	1472.94	3	4416.8	4416.79	0	2.9	103	Specific	578.25	416.32	5.12	9.52	17	>sp|P25311|ZA2G_HUMAN Zinc-alpha-2-glycoprotein OS=Homo sapiens OX=9606 GN=AZGP1 PE=1 SV=2	10227	20240115_78min-scehcd-s-mix-elution.ScanId;v=1;d1=17926.17926.3	controllerType=0 controllerNumber=1 scan=17926	52.1751
16665:3	85	K.DIVEYYN[+2350.830]DSN[+0.984]GSHVLQGR.F	HexNAc(4)Hex(5)Fuc(1)NeuAc(2)	N[+1][+2351]	1473.27	3	4417.78	4417.77	0	2.2	103	Specific	579.7	439.73	90.01	9.78	17	>sp|P25311|ZA2G_HUMAN Zinc-alpha-2-glycoprotein OS=Homo sapiens OX=9606 GN=AZGP1 PE=1 SV=2	10227	20240115_78min-scehcd-s-mix-elution.ScanId;v=1;d1=18830.18830.3	controllerType=0 controllerNumber=1 scan=18830	54.8932
16032:3	85	K.DIVEYYNDSN[+2350.830]GSHVLQGR.F	HexNAc(4)Hex(5)Fuc(1)NeuAc(2)	N[+2351]	1472.6	3	4415.79	4416.79	-1	0.7	103	Specific	605.01	399.49	21.82	12.9	17	>sp|P25311|ZA2G_HUMAN Zinc-alpha-2-glycoprotein OS=Homo sapiens OX=9606 GN=AZGP1 PE=1 SV=2	10227	20240115_78min-scehcd-s-mix-elution.ScanId;v=1;d1=18113.18113.3	controllerType=0 controllerNumber=1 scan=18113	52.722
15649:3	85	K.DIVEYYN[+2350.830]DSNGSHVLQGR.F	HexNAc(4)Hex(5)Fuc(1)NeuAc(2)	N[+2351]	1472.93	3	4416.78	4416.79	0	-1.4	103	Specific	609.83	479.01	14.73	12.51	17	>sp|P25311|ZA2G_HUMAN Zinc-alpha-2-glycoprotein OS=Homo sapiens OX=9606 GN=AZGP1 PE=1 SV=2	10227	20240115_78min-scehcd-s-mix-elution.ScanId;v=1;d1=17680.17680.3	controllerType=0 controllerNumber=1 scan=17680	51.4524
17234:4	85	K.DIVEYYN[+2350.830]DSN[+0.984]GSHVLQGR.F	HexNAc(4)Hex(5)Fuc(1)NeuAc(2)	N[+1][+2351]	1105.2	4	4417.77	4417.77	0	-0.8	103	Specific	621.71	507.53	80.77	12.15	17	>sp|P25311|ZA2G_HUMAN Zinc-alpha-2-glycoprotein OS=Homo sapiens OX=9606 GN=AZGP1 PE=1 SV=2	10227	20240115_78min-scehcd-s-mix-elution.ScanId;v=1;d1=19471.19471.4	controllerType=0 controllerNumber=1 scan=19471	56.7431
15831:3	85	K.DIVEYYN[+2350.830]DSNGSHVLQGR.F	HexNAc(4)Hex(5)Fuc(1)NeuAc(2)	N[+2351]	1472.93	3	4416.79	4416.79	0	0.4	103	Specific	625.85	479.09	14.56	13.28	17	>sp|P25311|ZA2G_HUMAN Zinc-alpha-2-glycoprotein OS=Homo sapiens OX=9606 GN=AZGP1 PE=1 SV=2	10227	20240115_78min-scehcd-s-mix-elution.ScanId;v=1;d1=17886.17886.3	controllerType=0 controllerNumber=1 scan=17886	52.0594
15662:3	85	K.DIVEYYN[+2350.830]DSNGSHVLQGR.F	HexNAc(4)Hex(5)Fuc(1)NeuAc(2)	N[+2351]	1472.93	3	4416.78	4416.79	0	-1	103	Specific	655.31	476.25	14.64	13.86	17	>sp|P25311|ZA2G_HUMAN Zinc-alpha-2-glycoprotein OS=Homo sapiens OX=9606 GN=AZGP1 PE=1 SV=2	10227	20240115_78min-scehcd-s-mix-elution.ScanId;v=1;d1=17695.17695.3	controllerType=0 controllerNumber=1 scan=17695	51.4964
17278:3	85	K.DIVEYYN[+2350.830]DSN[+0.984]GSHVLQGR.F	HexNAc(4)Hex(5)Fuc(1)NeuAc(2)	N[+1][+2351]	1473.27	3	4417.78	4417.77	0	2.6	103	Specific	671.98	533.86	116.53	12.96	17	>sp|P25311|ZA2G_HUMAN Zinc-alpha-2-glycoprotein OS=Homo sapiens OX=9606 GN=AZGP1 PE=1 SV=2	10227	20240115_78min-scehcd-s-mix-elution.ScanId;v=1;d1=19521.19521.3	controllerType=0 controllerNumber=1 scan=19521	56.8898
05500:3	85	R.FGC[+57.021]EIENN[+2059.735]R.S	HexNAc(4)Hex(5)Fuc(1)NeuAc(1)	C[+57], N[+2060]	1066.75	3	3198.23	3198.23	0	1.1	121	Specific	389.62	203.62	203.62	6.31	17	>sp|P25311|ZA2G_HUMAN Zinc-alpha-2-glycoprotein OS=Homo sapiens OX=9606 GN=AZGP1 PE=1 SV=2	10227	20240115_78min-scehcd-s-mix-elution.ScanId;v=1;d1=6192.6192.3	controllerType=0 controllerNumber=1 scan=6192	17.2531
05496:3	85	R.FGC[+57.021]EIENN[+2059.735]R.S	HexNAc(4)Hex(5)Fuc(1)NeuAc(1)	C[+57], N[+2060]	1066.75	3	3198.23	3198.23	0	0.2	121	Specific	418.65	224.28	224.28	6.79	17	>sp|P25311|ZA2G_HUMAN Zinc-alpha-2-glycoprotein OS=Homo sapiens OX=9606 GN=AZGP1 PE=1 SV=2	10227	20240115_78min-scehcd-s-mix-elution.ScanId;v=1;d1=6187.6187.3	controllerType=0 controllerNumber=1 scan=6187	17.2367
02639:2	142	R.N[+1038.375]QSFC[+57.021]NK.I	HexNAc(2)Hex(3)Fuc(1)	C[+57], N[+1038]	968.386	2	1935.76	1935.76	0	0.4	258	Specific	322.4	181.18	181.18	6.63	11	>sp|P26436|ASPX_HUMAN Acrosomal protein SP-10 OS=Homo sapiens OX=9606 GN=ACRV1 PE=1 SV=2	17798	20240115_78min-scehcd-s-mix-elution.ScanId;v=1;d1=3023.3023.2	controllerType=0 controllerNumber=1 scan=3023	9.6021
02642:2	142	R.N[+1038.375]QSFC[+57.021]NK.I	HexNAc(2)Hex(3)Fuc(1)	C[+57], N[+1038]	968.385	2	1935.76	1935.76	0	0.1	258	Specific	502.64	360.83	360.83	9.01	11	>sp|P26436|ASPX_HUMAN Acrosomal protein SP-10 OS=Homo sapiens OX=9606 GN=ACRV1 PE=1 SV=2	17798	20240115_78min-scehcd-s-mix-elution.ScanId;v=1;d1=3027.3027.2	controllerType=0 controllerNumber=1 scan=3027	9.613
13615:3	221	K.HPC[+57.021]N[+2204.772]ITEEDYQPLMK.L	HexNAc(4)Hex(5)NeuAc(2)	C[+57], N[+2205]	1360.54	3	4079.62	4079.61	0	0.7	97	Specific	381.48	247.43	247.43	7.16	7	>sp|P28907|CD38_HUMAN ADP-ribosyl cyclase/cyclic ADP-ribose hydrolase 1 OS=Homo sapiens OX=9606 GN=CD38 PE=1 SV=2	18242	20240115_78min-scehcd-s-mix-elution.ScanId;v=1;d1=15393.15393.3	controllerType=0 controllerNumber=1 scan=15393	45.0171
13608:3	221	K.HPC[+57.021]N[+2204.772]ITEEDYQPLMK.L	HexNAc(4)Hex(5)NeuAc(2)	C[+57], N[+2205]	1360.54	3	4079.61	4079.61	0	0	97	Specific	465.66	333.27	333.27	8.21	7	>sp|P28907|CD38_HUMAN ADP-ribosyl cyclase/cyclic ADP-ribose hydrolase 1 OS=Homo sapiens OX=9606 GN=CD38 PE=1 SV=2	18242	20240115_78min-scehcd-s-mix-elution.ScanId;v=1;d1=15385.15385.3	controllerType=0 controllerNumber=1 scan=15385	44.9906
12090:3	221	K.HPC[+57.021]N[+1913.677]ITEEDYQPLMK.L	HexNAc(4)Hex(5)NeuAc(1)	C[+57], N[+1914]	1263.51	3	3788.53	3788.52	0	1.8	97	Specific	428.54	281.43	281.43	7.56	7	>sp|P28907|CD38_HUMAN ADP-ribosyl cyclase/cyclic ADP-ribose hydrolase 1 OS=Homo sapiens OX=9606 GN=CD38 PE=1 SV=2	18242	20240115_78min-scehcd-s-mix-elution.ScanId;v=1;d1=13656.13656.3	controllerType=0 controllerNumber=1 scan=13656	39.5933
12097:3	221	K.HPC[+57.021]N[+1913.677]ITEEDYQPLMK.L	HexNAc(4)Hex(5)NeuAc(1)	C[+57], N[+1914]	1263.51	3	3788.52	3788.52	0	0.8	97	Specific	573.76	425.73	425.73	10.63	7	>sp|P28907|CD38_HUMAN ADP-ribosyl cyclase/cyclic ADP-ribose hydrolase 1 OS=Homo sapiens OX=9606 GN=CD38 PE=1 SV=2	18242	20240115_78min-scehcd-s-mix-elution.ScanId;v=1;d1=13664.13664.3	controllerType=0 controllerNumber=1 scan=13664	39.6104
20827:3	221	R.FAEAAC[+57.021]DVVHVMLN[+1864.634]GSR.S	HexNAc(2)Hex(9)	C[+57], N[+1865]	1247.51	3	3740.53	3740.52	0	2.9	196	Specific	425.68	334.33	334.33	6.96	7	>sp|P28907|CD38_HUMAN ADP-ribosyl cyclase/cyclic ADP-ribose hydrolase 1 OS=Homo sapiens OX=9606 GN=CD38 PE=1 SV=2	18242	20240115_78min-scehcd-s-mix-elution.ScanId;v=1;d1=23519.23519.3	controllerType=0 controllerNumber=1 scan=23519	68.4012
20867:3	221	R.FAEAAC[+57.021]DVVHVMLN[+1702.581]GSR.S	HexNAc(2)Hex(8)	C[+57], N[+1703]	1193.49	3	3578.46	3578.47	0	-0.5	196	Specific	392.64	302.66	302.66	7.55	7	>sp|P28907|CD38_HUMAN ADP-ribosyl cyclase/cyclic ADP-ribose hydrolase 1 OS=Homo sapiens OX=9606 GN=CD38 PE=1 SV=2	18242	20240115_78min-scehcd-s-mix-elution.ScanId;v=1;d1=23563.23563.3	controllerType=0 controllerNumber=1 scan=23563	68.497
20880:3	221	R.FAEAAC[+57.021]DVVHVMLN[+1702.581]GSR.S	HexNAc(2)Hex(8)	C[+57], N[+1703]	1193.49	3	3578.46	3578.47	0	-0.4	196	Specific	559.28	448.59	448.59	10.64	7	>sp|P28907|CD38_HUMAN ADP-ribosyl cyclase/cyclic ADP-ribose hydrolase 1 OS=Homo sapiens OX=9606 GN=CD38 PE=1 SV=2	18242	20240115_78min-scehcd-s-mix-elution.ScanId;v=1;d1=23577.23577.3	controllerType=0 controllerNumber=1 scan=23577	68.5212
10573:3	221	K.N[+1216.423]STFGSVEVHNLQPEK.V	HexNAc(2)Hex(5)	N[+1216]	1001.44	3	3002.31	3002.3	0	2.3	219	Specific	453.29	353.91	353.91	7.37	7	>sp|P28907|CD38_HUMAN ADP-ribosyl cyclase/cyclic ADP-ribose hydrolase 1 OS=Homo sapiens OX=9606 GN=CD38 PE=1 SV=2	18242	20240115_78min-scehcd-s-mix-elution.ScanId;v=1;d1=11925.11925.3	controllerType=0 controllerNumber=1 scan=11925	34.0825
21023:3	221	R.FAEAAC[+57.021]DVVHVMLN[+1216.423]GSR.S	HexNAc(2)Hex(5)	C[+57], N[+1216]	1031.44	3	3092.31	3092.31	0	0.6	196	Specific	459.83	329.12	165.09	8.23	7	>sp|P28907|CD38_HUMAN ADP-ribosyl cyclase/cyclic ADP-ribose hydrolase 1 OS=Homo sapiens OX=9606 GN=CD38 PE=1 SV=2	18242	20240115_78min-scehcd-s-mix-elution.ScanId;v=1;d1=23735.23735.3	controllerType=0 controllerNumber=1 scan=23735	68.9021
21031:3	221	R.FAEAAC[+57.021]DVVHVMLN[+1216.423]GSR.S	HexNAc(2)Hex(5)	C[+57], N[+1216]	1031.44	3	3092.31	3092.31	0	-0.3	196	Specific	496.66	404.66	357.78	10.15	7	>sp|P28907|CD38_HUMAN ADP-ribosyl cyclase/cyclic ADP-ribose hydrolase 1 OS=Homo sapiens OX=9606 GN=CD38 PE=1 SV=2	18242	20240115_78min-scehcd-s-mix-elution.ScanId;v=1;d1=23744.23744.3	controllerType=0 controllerNumber=1 scan=23744	68.9205
14317:4	221	K.IFDKN[+1216.423]STFGSVEVHNLQPEK.V	HexNAc(2)Hex(5)	N[+1216]	877.149	4	3505.57	3505.57	0	-0.1	215	Specific	1026.44	841.23	841.23	20.7	7	>sp|P28907|CD38_HUMAN ADP-ribosyl cyclase/cyclic ADP-ribose hydrolase 1 OS=Homo sapiens OX=9606 GN=CD38 PE=1 SV=2	18242	20240115_78min-scehcd-s-mix-elution.ScanId;v=1;d1=16179.16179.4	controllerType=0 controllerNumber=1 scan=16179	47.1428
14279:4	221	K.IFDKN[+1216.423]STFGSVEVHNLQPEK.V	HexNAc(2)Hex(5)	N[+1216]	877.148	4	3505.57	3505.57	0	-0.9	215	Specific	1135.65	967.85	967.85	22.43	7	>sp|P28907|CD38_HUMAN ADP-ribosyl cyclase/cyclic ADP-ribose hydrolase 1 OS=Homo sapiens OX=9606 GN=CD38 PE=1 SV=2	18242	20240115_78min-scehcd-s-mix-elution.ScanId;v=1;d1=16136.16136.4	controllerType=0 controllerNumber=1 scan=16136	47.0348
19786:3	286	R.IN[+1971.719]ATGQGVTIFYVDR.L	HexNAc(5)Hex(5)Fuc(1)	N[+1972]	1209.2	3	3625.59	3625.58	0	2.2	81	Specific	403.6	295.33	295.33	6.12	6	>sp|P38567|HYALP_HUMAN Hyaluronidase PH-20 OS=Homo sapiens OX=9606 GN=SPAM1 PE=1 SV=1	848	20240115_78min-scehcd-s-mix-elution.ScanId;v=1;d1=22364.22364.3	controllerType=0 controllerNumber=1 scan=22364	65.4894
10522:3	286	K.KPGYN[+1540.529]GSC[+57.021]FNVEIK.R	HexNAc(2)Hex(7)	C[+57], N[+1541]	1051.78	3	3153.31	3153.31	0	1.7	231	Specific	427.93	243.14	243.14	7.3	6	>sp|P38567|HYALP_HUMAN Hyaluronidase PH-20 OS=Homo sapiens OX=9606 GN=SPAM1 PE=1 SV=1	848	20240115_78min-scehcd-s-mix-elution.ScanId;v=1;d1=11867.11867.3	controllerType=0 controllerNumber=1 scan=11867	33.9066
10711:3	286	K.KPGYN[+1216.423]GSC[+57.021]FNVEIK.R	HexNAc(2)Hex(5)	C[+57], N[+1216]	943.739	3	2829.2	2829.2	0	0.3	231	Specific	450.8	375.85	375.85	8.58	6	>sp|P38567|HYALP_HUMAN Hyaluronidase PH-20 OS=Homo sapiens OX=9606 GN=SPAM1 PE=1 SV=1	848	20240115_78min-scehcd-s-mix-elution.ScanId;v=1;d1=12081.12081.3	controllerType=0 controllerNumber=1 scan=12081	34.5293
23504:3	286	K.NWN[+1216.423]SSDYLHLNPDNFAIQLEK.G	HexNAc(2)Hex(5)	N[+1216]	1245.55	3	3734.63	3734.62	0	1.6	391	Specific	496.48	413.99	413.99	9.9	6	>sp|P38567|HYALP_HUMAN Hyaluronidase PH-20 OS=Homo sapiens OX=9606 GN=SPAM1 PE=1 SV=1	848	20240115_78min-scehcd-s-mix-elution.ScanId;v=1;d1=26470.26470.3	controllerType=0 controllerNumber=1 scan=26470	75.2882
22299:3	286	R.KNWN[+1216.423]SSDYLHLNPDNFAIQLEK.G	HexNAc(2)Hex(5)	N[+1216]	1288.25	3	3862.72	3862.72	0	0.9	390	Specific	645.17	518.38	518.38	12.42	6	>sp|P38567|HYALP_HUMAN Hyaluronidase PH-20 OS=Homo sapiens OX=9606 GN=SPAM1 PE=1 SV=1	848	20240115_78min-scehcd-s-mix-elution.ScanId;v=1;d1=25142.25142.6	controllerType=0 controllerNumber=1 scan=25142	72.1948
10719:3	286	K.KPGYN[+1216.423]GSC[+57.021]FNVEIK.R	HexNAc(2)Hex(5)	C[+57], N[+1216]	943.74	3	2829.2	2829.2	0	0.8	231	Specific	648.49	353.14	353.14	11.54	6	>sp|P38567|HYALP_HUMAN Hyaluronidase PH-20 OS=Homo sapiens OX=9606 GN=SPAM1 PE=1 SV=1	848	20240115_78min-scehcd-s-mix-elution.ScanId;v=1;d1=12090.12090.3	controllerType=0 controllerNumber=1 scan=12090	34.5661
23494:3	286	K.NWN[+1216.423]SSDYLHLNPDNFAIQLEK.G	HexNAc(2)Hex(5)	N[+1216]	1245.55	3	3734.63	3734.62	0	1.3	391	Specific	940.22	773.44	773.44	19.28	6	>sp|P38567|HYALP_HUMAN Hyaluronidase PH-20 OS=Homo sapiens OX=9606 GN=SPAM1 PE=1 SV=1	848	20240115_78min-scehcd-s-mix-elution.ScanId;v=1;d1=26459.26459.3	controllerType=0 controllerNumber=1 scan=26459	75.2739
15193:2	781	K.N[+1038.375]YSVLYFQQK.V	HexNAc(2)Hex(3)Fuc(1)	N[+1038]	1164.52	2	2328.03	2328.03	0	1	47	Specific	350.76	239.63	239.63	5.64	2	>sp|P42785|PCP_HUMAN Lysosomal Pro-X carboxypeptidase OS=Homo sapiens OX=9606 GN=PRCP PE=1 SV=1	6939	20240115_78min-scehcd-s-mix-elution.ScanId;v=1;d1=17169.17169.2	controllerType=0 controllerNumber=1 scan=17169	50.0614
10413:4	473	R.IAPASN[+1864.634]VSHTVVLRPLK.A	HexNAc(2)Hex(9)	N[+1865]	917.431	4	3666.7	3666.7	0	0.7	83	Specific	525.69	400.65	400.65	9.59	2	>sp|P43308|SSRB_HUMAN Translocon-associated protein subunit beta OS=Homo sapiens OX=9606 GN=SSR2 PE=1 SV=1	14085	20240115_78min-scehcd-s-mix-elution.ScanId;v=1;d1=11743.11743.4	controllerType=0 controllerNumber=1 scan=11743	33.5048
10423:3	473	R.IAPASN[+1864.634]VSHTVVLRPLK.A	HexNAc(2)Hex(9)	N[+1865]	1222.91	3	3666.7	3666.7	0	1.3	83	Specific	531.36	499.6	499.6	9.66	2	>sp|P43308|SSRB_HUMAN Translocon-associated protein subunit beta OS=Homo sapiens OX=9606 GN=SSR2 PE=1 SV=1	14085	20240115_78min-scehcd-s-mix-elution.ScanId;v=1;d1=11754.11754.3	controllerType=0 controllerNumber=1 scan=11754	33.5412
10418:4	473	R.IAPASN[+1864.634]VSHTVVLRPLK.A	HexNAc(2)Hex(9)	N[+1865]	917.431	4	3666.7	3666.7	0	1.1	83	Specific	609.22	598.72	598.72	13.1	2	>sp|P43308|SSRB_HUMAN Translocon-associated protein subunit beta OS=Homo sapiens OX=9606 GN=SSR2 PE=1 SV=1	14085	20240115_78min-scehcd-s-mix-elution.ScanId;v=1;d1=11749.11749.4	controllerType=0 controllerNumber=1 scan=11749	33.5318
10551:4	473	R.IAPASN[+1702.581]VSHTVVLRPLK.A	HexNAc(2)Hex(8)	N[+1703]	876.917	4	3504.65	3504.65	0	0.4	83	Specific	410.89	410.89	410.89	9.75	2	>sp|P43308|SSRB_HUMAN Translocon-associated protein subunit beta OS=Homo sapiens OX=9606 GN=SSR2 PE=1 SV=1	14085	20240115_78min-scehcd-s-mix-elution.ScanId;v=1;d1=11900.11900.4	controllerType=0 controllerNumber=1 scan=11900	34.0022
10467:3	473	R.IAPASN[+1702.581]VSHTVVLRPLK.A	HexNAc(2)Hex(8)	N[+1703]	1168.89	3	3504.65	3504.65	0	0.2	83	Specific	569.03	569.03	569.03	10.49	2	>sp|P43308|SSRB_HUMAN Translocon-associated protein subunit beta OS=Homo sapiens OX=9606 GN=SSR2 PE=1 SV=1	14085	20240115_78min-scehcd-s-mix-elution.ScanId;v=1;d1=11804.11804.3	controllerType=0 controllerNumber=1 scan=11804	33.7
10465:4	473	R.IAPASN[+1702.581]VSHTVVLRPLK.A	HexNAc(2)Hex(8)	N[+1703]	876.917	4	3504.65	3504.65	0	-0.3	83	Specific	616.94	616.94	616.94	13.13	2	>sp|P43308|SSRB_HUMAN Translocon-associated protein subunit beta OS=Homo sapiens OX=9606 GN=SSR2 PE=1 SV=1	14085	20240115_78min-scehcd-s-mix-elution.ScanId;v=1;d1=11802.11802.4	controllerType=0 controllerNumber=1 scan=11802	33.6969
10540:4	473	R.IAPASN[+1702.581]VSHTVVLRPLK.A	HexNAc(2)Hex(8)	N[+1703]	876.918	4	3504.65	3504.65	0	0.9	83	Specific	621.88	559.17	559.17	12.65	2	>sp|P43308|SSRB_HUMAN Translocon-associated protein subunit beta OS=Homo sapiens OX=9606 GN=SSR2 PE=1 SV=1	14085	20240115_78min-scehcd-s-mix-elution.ScanId;v=1;d1=11888.11888.4	controllerType=0 controllerNumber=1 scan=11888	33.9689
10456:4	473	R.IAPASN[+1702.581]VSHTVVLRPLK.A	HexNAc(2)Hex(8)	N[+1703]	876.918	4	3504.65	3504.65	0	0.9	83	Specific	640.44	580.59	580.59	12.58	2	>sp|P43308|SSRB_HUMAN Translocon-associated protein subunit beta OS=Homo sapiens OX=9606 GN=SSR2 PE=1 SV=1	14085	20240115_78min-scehcd-s-mix-elution.ScanId;v=1;d1=11792.11792.4	controllerType=0 controllerNumber=1 scan=11792	33.6576
12859:3	457	R.TILVDNNTWN[+1864.634]NTHISR.V	HexNAc(2)Hex(9)	N[+1865]	1254.87	3	3762.59	3762.59	0	0.3	539	Specific	384.68	245.53	84.72	7.33	2	>sp|P46977|STT3A_HUMAN Dolichyl-diphosphooligosaccharide--protein glycosyltransferase subunit STT3A OS=Homo sapiens OX=9606 GN=STT3A PE=1 SV=2	14348	20240115_78min-scehcd-s-mix-elution.ScanId;v=1;d1=14535.14535.3	controllerType=0 controllerNumber=1 scan=14535	42.4028
12759:3	457	R.TILVDNNTWN[+1864.634]NTHISR.V	HexNAc(2)Hex(9)	N[+1865]	1254.87	3	3762.59	3762.59	0	0.3	539	Specific	524.58	379.03	81.9	9.18	2	>sp|P46977|STT3A_HUMAN Dolichyl-diphosphooligosaccharide--protein glycosyltransferase subunit STT3A OS=Homo sapiens OX=9606 GN=STT3A PE=1 SV=2	14348	20240115_78min-scehcd-s-mix-elution.ScanId;v=1;d1=14421.14421.3	controllerType=0 controllerNumber=1 scan=14421	42.0292
12780:3	457	R.TILVDNNTWN[+1864.634]NTHISR.V	HexNAc(2)Hex(9)	N[+1865]	1254.87	3	3762.59	3762.59	0	0.8	539	Specific	708.42	576.04	18.47	15.08	2	>sp|P46977|STT3A_HUMAN Dolichyl-diphosphooligosaccharide--protein glycosyltransferase subunit STT3A OS=Homo sapiens OX=9606 GN=STT3A PE=1 SV=2	14348	20240115_78min-scehcd-s-mix-elution.ScanId;v=1;d1=14445.14445.3	controllerType=0 controllerNumber=1 scan=14445	42.1104
12856:3	457	R.TILVDNNTWN[+1702.581]NTHISR.V	HexNAc(2)Hex(8)	N[+1703]	1200.85	3	3600.53	3600.53	0	0.5	539	Specific	544.13	422.37	84.64	10.76	2	>sp|P46977|STT3A_HUMAN Dolichyl-diphosphooligosaccharide--protein glycosyltransferase subunit STT3A OS=Homo sapiens OX=9606 GN=STT3A PE=1 SV=2	14348	20240115_78min-scehcd-s-mix-elution.ScanId;v=1;d1=14532.14532.3	controllerType=0 controllerNumber=1 scan=14532	42.3881
12836:3	457	R.TILVDNNTWN[+1702.581]NTHISR.V	HexNAc(2)Hex(8)	N[+1703]	1200.85	3	3600.54	3600.53	0	1.4	539	Specific	600.48	412.57	27.16	12.67	2	>sp|P46977|STT3A_HUMAN Dolichyl-diphosphooligosaccharide--protein glycosyltransferase subunit STT3A OS=Homo sapiens OX=9606 GN=STT3A PE=1 SV=2	14348	20240115_78min-scehcd-s-mix-elution.ScanId;v=1;d1=14509.14509.3	controllerType=0 controllerNumber=1 scan=14509	42.3147
23614:4	131	K.LC[+57.021]TNPC[+57.021]IYYDEYFDC[+57.021]DIQVHYLGC[+57.021]N[+1768.640]HSTTILFC[+57.021]K.A	HexNAc(4)Hex(5)Fuc(1)	C[+57]*5, N[+1769]	1522.88	4	6088.51	6088.5	0	1.7	206	Specific	668.6	543.75	278.49	13.91	8	>sp|P54107|CRIS1_HUMAN Cysteine-rich secretory protein 1 OS=Homo sapiens OX=9606 GN=CRISP1 PE=1 SV=1	16300	20240115_78min-scehcd-s-mix-elution.ScanId;v=1;d1=26593.26593.4	controllerType=0 controllerNumber=1 scan=26593	75.6302
23625:5	131	K.LC[+57.021]TNPC[+57.021]IYYDEYFDC[+57.021]DIQVHYLGC[+57.021]N[+1768.640]HSTTILFC[+57.021]K.A	HexNAc(4)Hex(5)Fuc(1)	C[+57]*5, N[+1769]	1218.51	5	6088.52	6088.5	0	3	206	Specific	959.49	847.91	434.62	18.47	8	>sp|P54107|CRIS1_HUMAN Cysteine-rich secretory protein 1 OS=Homo sapiens OX=9606 GN=CRISP1 PE=1 SV=1	16300	20240115_78min-scehcd-s-mix-elution.ScanId;v=1;d1=26605.26605.5	controllerType=0 controllerNumber=1 scan=26605	75.6585
23669:4	131	K.LC[+57.021]TNPC[+57.021]IYYDEYFDC[+57.021]DIQVHYLGC[+57.021]N[+1403.507]HSTTILFC[+57.021]K.A	HexNAc(3)Hex(4)Fuc(1)	C[+57]*5, N[+1404]	1431.84	4	5724.35	5723.37	1	-4.7	206	Specific	510.14	421.18	175.21	9.04	8	>sp|P54107|CRIS1_HUMAN Cysteine-rich secretory protein 1 OS=Homo sapiens OX=9606 GN=CRISP1 PE=1 SV=1	16300	20240115_78min-scehcd-s-mix-elution.ScanId;v=1;d1=26654.26654.6	controllerType=0 controllerNumber=1 scan=26654	75.7848
20713:4	560	K.FLKPYTLEEQKN[+1768.640]LTVC[+57.021]PDGALFEQK.G	HexNAc(4)Hex(5)Fuc(1)	C[+57], N[+1769]	1185.05	4	4737.16	4737.15	0	1.8	113	Specific	898.39	579.16	579.16	17.16	1	>sp|P54709|AT1B3_HUMAN Sodium/potassium-transporting ATPase subunit beta-3 OS=Homo sapiens OX=9606 GN=ATP1B3 PE=1 SV=1	6631	20240115_78min-scehcd-s-mix-elution.ScanId;v=1;d1=23394.23394.4	controllerType=0 controllerNumber=1 scan=23394	68.1063
20706:4	560	K.FLKPYTLEEQKN[+1768.640]LTVC[+57.021]PDGALFEQK.G	HexNAc(4)Hex(5)Fuc(1)	C[+57], N[+1769]	1185.04	4	4737.15	4737.15	0	0.2	113	Specific	999.97	905.82	905.82	19.73	1	>sp|P54709|AT1B3_HUMAN Sodium/potassium-transporting ATPase subunit beta-3 OS=Homo sapiens OX=9606 GN=ATP1B3 PE=1 SV=1	6631	20240115_78min-scehcd-s-mix-elution.ScanId;v=1;d1=23386.23386.4	controllerType=0 controllerNumber=1 scan=23386	68.0827
16502:2	804	R.FN[+1216.423]GSVSFFR.G	HexNAc(2)Hex(5)	N[+1216]	1138.98	2	2276.95	2276.94	0	2.6	86	Specific	365.06	191.8	191.8	4.15	1	>sp|P55083|MFAP4_HUMAN Microfibril-associated glycoprotein 4 OS=Homo sapiens OX=9606 GN=MFAP4 PE=1 SV=2	3640	20240115_78min-scehcd-s-mix-elution.ScanId;v=1;d1=18645.18645.2	controllerType=0 controllerNumber=1 scan=18645	54.3263
17978:3	189	K.GQSYSVN[+1872.651]VTFTSNIQSK.S	HexNAc(3)Hex(6)NeuAc(1)	N[+1873]	1244.86	3	3732.57	3732.56	0	1.1	52	Specific	412.35	288.07	288.07	7.02	8	>sp|P61916|NPC2_HUMAN NPC intracellular cholesterol transporter 2 OS=Homo sapiens OX=9606 GN=NPC2 PE=1 SV=1	3348	20240115_78min-scehcd-s-mix-elution.ScanId;v=1;d1=20314.20314.3	controllerType=0 controllerNumber=1 scan=20314	59.2689
16044:3	189	K.GQSYSVN[+1216.423]VTFTSNIQSK.S	HexNAc(2)Hex(5)	N[+1216]	1026.12	3	3076.34	3076.34	0	2.8	52	Specific	517.24	425.34	425.34	8.44	8	>sp|P61916|NPC2_HUMAN NPC intracellular cholesterol transporter 2 OS=Homo sapiens OX=9606 GN=NPC2 PE=1 SV=1	3348	20240115_78min-scehcd-s-mix-elution.ScanId;v=1;d1=18126.18126.3	controllerType=0 controllerNumber=1 scan=18126	52.7557
16039:3	189	K.GQSYSVN[+1216.423]VTFTSNIQSK.S	HexNAc(2)Hex(5)	N[+1216]	1026.12	3	3076.35	3076.34	0	3.6	52	Specific	793.98	641.53	641.53	14.17	8	>sp|P61916|NPC2_HUMAN NPC intracellular cholesterol transporter 2 OS=Homo sapiens OX=9606 GN=NPC2 PE=1 SV=1	3348	20240115_78min-scehcd-s-mix-elution.ScanId;v=1;d1=18120.18120.3	controllerType=0 controllerNumber=1 scan=18120	52.733
16094:3	189	K.GQSYSVN[+1054.370]VTFTSNIQSK.S	HexNAc(2)Hex(4)	N[+1054]	972.101	3	2914.29	2914.28	0	1.7	52	Specific	565	464.31	464.31	9.54	8	>sp|P61916|NPC2_HUMAN NPC intracellular cholesterol transporter 2 OS=Homo sapiens OX=9606 GN=NPC2 PE=1 SV=1	3348	20240115_78min-scehcd-s-mix-elution.ScanId;v=1;d1=18182.18182.3	controllerType=0 controllerNumber=1 scan=18182	52.9019
02352:3	4	K.N[+2352.846]LSQDQEHGR.K	HexNAc(6)Hex(7)	N[+2353]	1179.48	3	3536.41	3536.39	0	5.7	272	Specific	322.77	161.14	161.14	5.04	85	>sp|Q02383|SEMG2_HUMAN Semenogelin-2 OS=Homo sapiens OX=9606 GN=SEMG2 PE=1 SV=1	14954	20240115_78min-scehcd-s-mix-elution.ScanId;v=1;d1=2706.2706.3	controllerType=0 controllerNumber=1 scan=2706	8.8559
02335:2	4	K.N[+1946.687]LSQDQEHGR.K	HexNAc(4)Hex(7)	N[+1947]	1565.62	2	3130.23	3130.23	0	0.5	272	Specific	314.55	183.85	183.85	6.04	85	>sp|Q02383|SEMG2_HUMAN Semenogelin-2 OS=Homo sapiens OX=9606 GN=SEMG2 PE=1 SV=1	14954	20240115_78min-scehcd-s-mix-elution.ScanId;v=1;d1=2687.2687.3	controllerType=0 controllerNumber=1 scan=2687	8.8234
02293:3	4	K.N[+1946.687]LSQDQEHGR.K	HexNAc(4)Hex(7)	N[+1947]	1044.08	3	3130.23	3130.23	0	-2.1	272	Specific	377.22	203.83	203.83	5.92	85	>sp|Q02383|SEMG2_HUMAN Semenogelin-2 OS=Homo sapiens OX=9606 GN=SEMG2 PE=1 SV=1	14954	20240115_78min-scehcd-s-mix-elution.ScanId;v=1;d1=2639.2639.3	controllerType=0 controllerNumber=1 scan=2639	8.7257
02297:3	4	K.N[+1946.687]LSQDQEHGR.K	HexNAc(4)Hex(7)	N[+1947]	1044.08	3	3130.23	3130.23	0	-0.1	272	Specific	435.53	149.49	149.49	6.49	85	>sp|Q02383|SEMG2_HUMAN Semenogelin-2 OS=Homo sapiens OX=9606 GN=SEMG2 PE=1 SV=1	14954	20240115_78min-scehcd-s-mix-elution.ScanId;v=1;d1=2644.2644.3	controllerType=0 controllerNumber=1 scan=2644	8.7387
02339:3	4	K.N[+1946.687]LSQDQEHGR.K	HexNAc(4)Hex(7)	N[+1947]	1044.08	3	3130.22	3130.23	0	-2.4	272	Specific	444.81	173.01	173.01	5.81	85	>sp|Q02383|SEMG2_HUMAN Semenogelin-2 OS=Homo sapiens OX=9606 GN=SEMG2 PE=1 SV=1	14954	20240115_78min-scehcd-s-mix-elution.ScanId;v=1;d1=2692.2692.3	controllerType=0 controllerNumber=1 scan=2692	8.8358
02314:3	4	K.N[+1946.687]LSQDQEHGR.K	HexNAc(4)Hex(7)	N[+1947]	1044.08	3	3130.22	3130.23	0	-2.9	272	Specific	528.86	217.79	217.79	6.77	85	>sp|Q02383|SEMG2_HUMAN Semenogelin-2 OS=Homo sapiens OX=9606 GN=SEMG2 PE=1 SV=1	14954	20240115_78min-scehcd-s-mix-elution.ScanId;v=1;d1=2663.2663.3	controllerType=0 controllerNumber=1 scan=2663	8.7841
02223:3	4	K.N[+2221.788]LSQDQEHGR.K	HexNAc(4)Hex(6)Fuc(1)NeuAc(1)	N[+2222]	1135.79	3	3405.34	3405.33	0	3.1	272	Specific	415	171.18	171.18	5.79	85	>sp|Q02383|SEMG2_HUMAN Semenogelin-2 OS=Homo sapiens OX=9606 GN=SEMG2 PE=1 SV=1	14954	20240115_78min-scehcd-s-mix-elution.ScanId;v=1;d1=2562.2562.3	controllerType=0 controllerNumber=1 scan=2562	8.5523
02622:3	4	K.N[+2059.735]LSQDQEHGR.K	HexNAc(4)Hex(5)Fuc(1)NeuAc(1)	N[+2060]	1081.77	3	3243.28	3243.28	0	1.1	272	Specific	417	160.63	160.63	6.93	85	>sp|Q02383|SEMG2_HUMAN Semenogelin-2 OS=Homo sapiens OX=9606 GN=SEMG2 PE=1 SV=1	14954	20240115_78min-scehcd-s-mix-elution.ScanId;v=1;d1=3004.3004.3	controllerType=0 controllerNumber=1 scan=3004	9.5487
02729:3	4	K.N[+2059.735]LSQDQEHGR.K	HexNAc(4)Hex(5)Fuc(1)NeuAc(1)	N[+2060]	1081.76	3	3243.28	3243.28	0	0	272	Specific	435.71	160.26	160.26	7.01	85	>sp|Q02383|SEMG2_HUMAN Semenogelin-2 OS=Homo sapiens OX=9606 GN=SEMG2 PE=1 SV=1	14954	20240115_78min-scehcd-s-mix-elution.ScanId;v=1;d1=3123.3123.3	controllerType=0 controllerNumber=1 scan=3123	9.8422
02607:3	4	K.N[+2059.735]LSQDQEHGR.K	HexNAc(4)Hex(5)Fuc(1)NeuAc(1)	N[+2060]	1081.77	3	3243.28	3243.28	0	0.2	272	Specific	449.76	150.21	150.21	7.12	85	>sp|Q02383|SEMG2_HUMAN Semenogelin-2 OS=Homo sapiens OX=9606 GN=SEMG2 PE=1 SV=1	14954	20240115_78min-scehcd-s-mix-elution.ScanId;v=1;d1=2988.2988.3	controllerType=0 controllerNumber=1 scan=2988	9.508
02400:3	4	K.N[+1768.640]LSQDQEHGR.K	HexNAc(4)Hex(5)Fuc(1)	N[+1769]	984.733	3	2952.18	2952.18	0	-0.3	272	Specific	375.34	166.18	166.18	6.61	85	>sp|Q02383|SEMG2_HUMAN Semenogelin-2 OS=Homo sapiens OX=9606 GN=SEMG2 PE=1 SV=1	14954	20240115_78min-scehcd-s-mix-elution.ScanId;v=1;d1=2760.2760.3	controllerType=0 controllerNumber=1 scan=2760	8.983
02384:3	4	K.N[+1768.640]LSQDQEHGR.K	HexNAc(4)Hex(5)Fuc(1)	N[+1769]	984.734	3	2952.19	2952.18	0	0.9	272	Specific	405.12	150.59	150.59	6.72	85	>sp|Q02383|SEMG2_HUMAN Semenogelin-2 OS=Homo sapiens OX=9606 GN=SEMG2 PE=1 SV=1	14954	20240115_78min-scehcd-s-mix-elution.ScanId;v=1;d1=2742.2742.3	controllerType=0 controllerNumber=1 scan=2742	8.9489
02409:3	4	K.N[+1768.640]LSQDQEHGR.K	HexNAc(4)Hex(5)Fuc(1)	N[+1769]	984.733	3	2952.18	2952.18	0	0	272	Specific	457.5	179.77	179.77	7.18	85	>sp|Q02383|SEMG2_HUMAN Semenogelin-2 OS=Homo sapiens OX=9606 GN=SEMG2 PE=1 SV=1	14954	20240115_78min-scehcd-s-mix-elution.ScanId;v=1;d1=2770.2770.3	controllerType=0 controllerNumber=1 scan=2770	9.0136
02435:3	4	K.N[+1768.640]LSQDQEHGR.K	HexNAc(4)Hex(5)Fuc(1)	N[+1769]	984.732	3	2952.18	2952.18	0	-0.5	272	Specific	513.2	196.64	196.64	7.57	85	>sp|Q02383|SEMG2_HUMAN Semenogelin-2 OS=Homo sapiens OX=9606 GN=SEMG2 PE=1 SV=1	14954	20240115_78min-scehcd-s-mix-elution.ScanId;v=1;d1=2798.2798.3	controllerType=0 controllerNumber=1 scan=2798	9.0738
02443:3	4	K.N[+1606.587]LSQDQEHGR.K	HexNAc(4)Hex(4)Fuc(1)	N[+1607]	930.716	3	2790.13	2790.13	0	0.3	272	Specific	343.05	156.23	156.23	5.9	85	>sp|Q02383|SEMG2_HUMAN Semenogelin-2 OS=Homo sapiens OX=9606 GN=SEMG2 PE=1 SV=1	14954	20240115_78min-scehcd-s-mix-elution.ScanId;v=1;d1=2807.2807.3	controllerType=0 controllerNumber=1 scan=2807	9.0938
02459:3	4	K.N[+1606.587]LSQDQEHGR.K	HexNAc(4)Hex(4)Fuc(1)	N[+1607]	930.715	3	2790.13	2790.13	0	-0.9	272	Specific	439.96	159.78	159.78	6.75	85	>sp|Q02383|SEMG2_HUMAN Semenogelin-2 OS=Homo sapiens OX=9606 GN=SEMG2 PE=1 SV=1	14954	20240115_78min-scehcd-s-mix-elution.ScanId;v=1;d1=2824.2824.3	controllerType=0 controllerNumber=1 scan=2824	9.1267
02156:3	4	K.N[+1581.555]LSQDQEHGR.K	HexNAc(3)Hex(6)	N[+1582]	922.372	3	2765.1	2765.1	0	0.1	272	Specific	418.76	173.25	173.25	6.95	85	>sp|Q02383|SEMG2_HUMAN Semenogelin-2 OS=Homo sapiens OX=9606 GN=SEMG2 PE=1 SV=1	14954	20240115_78min-scehcd-s-mix-elution.ScanId;v=1;d1=2488.2488.3	controllerType=0 controllerNumber=1 scan=2488	8.3751
02403:3	4	K.N[+1565.560]LSQDQEHGR.K	HexNAc(3)Hex(5)Fuc(1)	N[+1566]	917.04	3	2749.11	2749.11	0	0.6	272	Specific	374.87	166.43	166.43	6.76	85	>sp|Q02383|SEMG2_HUMAN Semenogelin-2 OS=Homo sapiens OX=9606 GN=SEMG2 PE=1 SV=1	14954	20240115_78min-scehcd-s-mix-elution.ScanId;v=1;d1=2763.2763.3	controllerType=0 controllerNumber=1 scan=2763	8.9916
02423:3	4	K.N[+1403.507]LSQDQEHGR.K	HexNAc(3)Hex(4)Fuc(1)	N[+1404]	863.022	3	2587.05	2587.05	0	-0.2	272	Specific	412.88	192.62	192.62	6.67	85	>sp|Q02383|SEMG2_HUMAN Semenogelin-2 OS=Homo sapiens OX=9606 GN=SEMG2 PE=1 SV=1	14954	20240115_78min-scehcd-s-mix-elution.ScanId;v=1;d1=2785.2785.3	controllerType=0 controllerNumber=1 scan=2785	9.0426
02416:3	4	K.N[+1403.507]LSQDQEHGR.K	HexNAc(3)Hex(4)Fuc(1)	N[+1404]	863.023	3	2587.05	2587.05	0	0.6	272	Specific	435.71	128.19	128.19	6.92	85	>sp|Q02383|SEMG2_HUMAN Semenogelin-2 OS=Homo sapiens OX=9606 GN=SEMG2 PE=1 SV=1	14954	20240115_78min-scehcd-s-mix-elution.ScanId;v=1;d1=2777.2777.3	controllerType=0 controllerNumber=1 scan=2777	9.0221
02175:3	4	K.N[+1216.423]LSQDQEHGR.K	HexNAc(2)Hex(5)	N[+1216]	800.661	3	2399.97	2399.97	0	0.3	272	Specific	450.11	199.66	199.66	7.49	85	>sp|Q02383|SEMG2_HUMAN Semenogelin-2 OS=Homo sapiens OX=9606 GN=SEMG2 PE=1 SV=1	14954	20240115_78min-scehcd-s-mix-elution.ScanId;v=1;d1=2509.2509.3	controllerType=0 controllerNumber=1 scan=2509	8.4195
02165:2	4	K.N[+1216.423]LSQDQEHGR.K	HexNAc(2)Hex(5)	N[+1216]	1200.49	2	2399.97	2399.97	0	-1	272	Specific	661.56	236.42	236.42	11.26	85	>sp|Q02383|SEMG2_HUMAN Semenogelin-2 OS=Homo sapiens OX=9606 GN=SEMG2 PE=1 SV=1	14954	20240115_78min-scehcd-s-mix-elution.ScanId;v=1;d1=2498.2498.2	controllerType=0 controllerNumber=1 scan=2498	8.4029
02162:3	4	K.N[+1216.423]LSQDQEHGR.K	HexNAc(2)Hex(5)	N[+1216]	800.66	3	2399.97	2399.97	0	-0.6	272	Specific	663.97	251.07	251.07	11.65	85	>sp|Q02383|SEMG2_HUMAN Semenogelin-2 OS=Homo sapiens OX=9606 GN=SEMG2 PE=1 SV=1	14954	20240115_78min-scehcd-s-mix-elution.ScanId;v=1;d1=2495.2495.3	controllerType=0 controllerNumber=1 scan=2495	8.3982
02211:3	4	K.N[+1216.423]LSQDQEHGR.K	HexNAc(2)Hex(5)	N[+1216]	800.661	3	2399.97	2399.97	0	-0.3	272	Specific	682.23	235.3	235.3	11.86	85	>sp|Q02383|SEMG2_HUMAN Semenogelin-2 OS=Homo sapiens OX=9606 GN=SEMG2 PE=1 SV=1	14954	20240115_78min-scehcd-s-mix-elution.ScanId;v=1;d1=2548.2548.3	controllerType=0 controllerNumber=1 scan=2548	8.5088
05461:2	782	K.WC[+57.021]SLN[+1872.651]K.T	HexNAc(3)Hex(6)NeuAc(1)	C[+57], N[+1873]	1340.52	2	2680.04	2680.03	0	2.1	68	Specific	452.16	191.34	191.34	4.55	2	>sp|Q075Z2|BSPH1_HUMAN Binder of sperm protein homolog 1 OS=Homo sapiens OX=9606 GN=BSPH1 PE=2 SV=1	17263	20240115_78min-scehcd-s-mix-elution.ScanId;v=1;d1=6148.6148.2	controllerType=0 controllerNumber=1 scan=6148	17.1301
02583:2	760	K.N[+1540.529]NSIPDK.Q	HexNAc(2)Hex(7)	N[+1541]	1164.47	2	2327.92	2327.92	0	0.7	238	Specific	385.88	306.51	306.51	7.44	1	>sp|Q08431|MFGM_HUMAN Lactadherin OS=Homo sapiens OX=9606 GN=MFGE8 PE=1 SV=3	3144	20240115_78min-scehcd-s-mix-elution.ScanId;v=1;d1=2961.2961.2	controllerType=0 controllerNumber=1 scan=2961	9.4384
02593:2	760	K.N[+1540.529]NSIPDK.Q	HexNAc(2)Hex(7)	N[+1541]	1164.47	2	2327.92	2327.92	0	0.5	238	Specific	474.46	274.19	274.19	8.04	1	>sp|Q08431|MFGM_HUMAN Lactadherin OS=Homo sapiens OX=9606 GN=MFGE8 PE=1 SV=3	3144	20240115_78min-scehcd-s-mix-elution.ScanId;v=1;d1=2972.2972.2	controllerType=0 controllerNumber=1 scan=2972	9.4658
12601:3	86	K.SDAVSHTGN[+1809.666]YTC[+57.021]EVTELTR.E	HexNAc(5)Hex(4)Fuc(1)	C[+57], N[+1810]	1317.22	3	3949.64	3949.63	0	2	103	Specific	598.22	334.38	334.38	9.49	12	>sp|Q08722|CD47_HUMAN Leukocyte surface antigen CD47 OS=Homo sapiens OX=9606 GN=CD47 PE=1 SV=1	18641	20240115_78min-scehcd-s-mix-elution.ScanId;v=1;d1=14240.14240.3	controllerType=0 controllerNumber=1 scan=14240	41.4548
12727:3	86	K.SDAVSHTGN[+1444.534]YTC[+57.021]EVTELTR.E	HexNAc(4)Hex(3)Fuc(1)	C[+57], N[+1445]	1195.5	3	3584.5	3584.49	0	0	103	Specific	589.65	379.51	379.51	10.76	12	>sp|Q08722|CD47_HUMAN Leukocyte surface antigen CD47 OS=Homo sapiens OX=9606 GN=CD47 PE=1 SV=1	18641	20240115_78min-scehcd-s-mix-elution.ScanId;v=1;d1=14384.14384.3	controllerType=0 controllerNumber=1 scan=14384	41.9127
12616:3	86	K.SDAVSHTGN[+1565.560]YTC[+57.021]EVTELTR.E	HexNAc(3)Hex(5)Fuc(1)	C[+57], N[+1566]	1235.85	3	3705.53	3705.52	0	1.2	103	Specific	894.19	674.12	674.12	18.1	12	>sp|Q08722|CD47_HUMAN Leukocyte surface antigen CD47 OS=Homo sapiens OX=9606 GN=CD47 PE=1 SV=1	18641	20240115_78min-scehcd-s-mix-elution.ScanId;v=1;d1=14257.14257.3	controllerType=0 controllerNumber=1 scan=14257	41.5066
12805:3	86	K.SDAVSHTGN[+1241.454]YTC[+57.021]EVTELTR.E	HexNAc(3)Hex(3)Fuc(1)	C[+57], N[+1241]	1127.81	3	3381.42	3381.42	0	0.2	103	Specific	490.73	338.21	338.21	8.56	12	>sp|Q08722|CD47_HUMAN Leukocyte surface antigen CD47 OS=Homo sapiens OX=9606 GN=CD47 PE=1 SV=1	18641	20240115_78min-scehcd-s-mix-elution.ScanId;v=1;d1=14473.14473.3	controllerType=0 controllerNumber=1 scan=14473	42.1913
12853:3	86	K.SDAVSHTGN[+1241.454]YTC[+57.021]EVTELTR.E	HexNAc(3)Hex(3)Fuc(1)	C[+57], N[+1241]	1127.81	3	3381.42	3381.42	0	0.9	103	Specific	833.82	605.7	605.7	17.1	12	>sp|Q08722|CD47_HUMAN Leukocyte surface antigen CD47 OS=Homo sapiens OX=9606 GN=CD47 PE=1 SV=1	18641	20240115_78min-scehcd-s-mix-elution.ScanId;v=1;d1=14528.14528.3	controllerType=0 controllerNumber=1 scan=14528	42.3764
16035:3	86	R.DIYTFDGALN[+1540.529]K.S	HexNAc(2)Hex(7)	N[+1541]	933.054	3	2797.15	2797.14	0	1.1	64	Specific	482.65	300.99	300.99	7.55	12	>sp|Q08722|CD47_HUMAN Leukocyte surface antigen CD47 OS=Homo sapiens OX=9606 GN=CD47 PE=1 SV=1	18641	20240115_78min-scehcd-s-mix-elution.ScanId;v=1;d1=18116.18116.3	controllerType=0 controllerNumber=1 scan=18116	52.7275
16018:2	86	R.DIYTFDGALN[+1540.529]K.S	HexNAc(2)Hex(7)	N[+1541]	1399.08	2	2797.15	2797.14	0	1.5	64	Specific	696.54	580.55	580.55	13.59	12	>sp|Q08722|CD47_HUMAN Leukocyte surface antigen CD47 OS=Homo sapiens OX=9606 GN=CD47 PE=1 SV=1	18641	20240115_78min-scehcd-s-mix-elution.ScanId;v=1;d1=18097.18097.2	controllerType=0 controllerNumber=1 scan=18097	52.6742
16242:2	86	R.DIYTFDGALN[+1378.476]K.S	HexNAc(2)Hex(6)	N[+1378]	1318.05	2	2635.1	2635.09	0	1.4	64	Specific	679.1	554.99	554.99	13.59	12	>sp|Q08722|CD47_HUMAN Leukocyte surface antigen CD47 OS=Homo sapiens OX=9606 GN=CD47 PE=1 SV=1	18641	20240115_78min-scehcd-s-mix-elution.ScanId;v=1;d1=18349.18349.2	controllerType=0 controllerNumber=1 scan=18349	53.3992
12857:3	86	K.SDAVSHTGN[+1216.423]YTC[+57.021]EVTELTR.E	HexNAc(2)Hex(5)	C[+57], N[+1216]	1119.47	3	3356.39	3356.38	0	0.4	103	Specific	390.24	283.13	283.13	7.62	12	>sp|Q08722|CD47_HUMAN Leukocyte surface antigen CD47 OS=Homo sapiens OX=9606 GN=CD47 PE=1 SV=1	18641	20240115_78min-scehcd-s-mix-elution.ScanId;v=1;d1=14533.14533.3	controllerType=0 controllerNumber=1 scan=14533	42.3927
16488:3	86	R.DIYTFDGALN[+1216.423]K.S	HexNAc(2)Hex(5)	N[+1216]	825.018	3	2473.04	2473.04	0	0.1	64	Specific	495.74	328.57	328.57	7.6	12	>sp|Q08722|CD47_HUMAN Leukocyte surface antigen CD47 OS=Homo sapiens OX=9606 GN=CD47 PE=1 SV=1	18641	20240115_78min-scehcd-s-mix-elution.ScanId;v=1;d1=18629.18629.3	controllerType=0 controllerNumber=1 scan=18629	54.2748
12778:3	86	K.SDAVSHTGN[+1216.423]YTC[+57.021]EVTELTR.E	HexNAc(2)Hex(5)	C[+57], N[+1216]	1119.47	3	3356.38	3356.38	0	0.2	103	Specific	508.19	385.8	385.8	10.46	12	>sp|Q08722|CD47_HUMAN Leukocyte surface antigen CD47 OS=Homo sapiens OX=9606 GN=CD47 PE=1 SV=1	18641	20240115_78min-scehcd-s-mix-elution.ScanId;v=1;d1=14442.14442.3	controllerType=0 controllerNumber=1 scan=14442	42.0988
16432:2	86	R.DIYTFDGALN[+1216.423]K.S	HexNAc(2)Hex(5)	N[+1216]	1237.02	2	2473.04	2473.04	0	1.5	64	Specific	661.33	547.3	547.3	13.59	12	>sp|Q08722|CD47_HUMAN Leukocyte surface antigen CD47 OS=Homo sapiens OX=9606 GN=CD47 PE=1 SV=1	18641	20240115_78min-scehcd-s-mix-elution.ScanId;v=1;d1=18565.18565.2	controllerType=0 controllerNumber=1 scan=18565	54.0677
12865:3	86	K.SDAVSHTGN[+1216.423]YTC[+57.021]EVTELTR.E	HexNAc(2)Hex(5)	C[+57], N[+1216]	1119.47	3	3356.38	3356.38	0	-0.4	103	Specific	864.71	667.97	667.97	18.13	12	>sp|Q08722|CD47_HUMAN Leukocyte surface antigen CD47 OS=Homo sapiens OX=9606 GN=CD47 PE=1 SV=1	18641	20240115_78min-scehcd-s-mix-elution.ScanId;v=1;d1=14542.14542.3	controllerType=0 controllerNumber=1 scan=14542	42.4269
12784:3	86	K.SDAVSHTGN[+1216.423]YTC[+57.021]EVTELTR.E	HexNAc(2)Hex(5)	C[+57], N[+1216]	1119.47	3	3356.39	3356.38	0	0.4	103	Specific	983.51	792.47	792.47	20.28	12	>sp|Q08722|CD47_HUMAN Leukocyte surface antigen CD47 OS=Homo sapiens OX=9606 GN=CD47 PE=1 SV=1	18641	20240115_78min-scehcd-s-mix-elution.ScanId;v=1;d1=14449.14449.3	controllerType=0 controllerNumber=1 scan=14449	42.1175
12898:3	86	K.SDAVSHTGN[+1038.375]YTC[+57.021]EVTELTR.E	HexNAc(2)Hex(3)Fuc(1)	C[+57], N[+1038]	1060.12	3	3178.34	3178.34	0	1.6	103	Specific	364.83	226.6	226.6	6.67	12	>sp|Q08722|CD47_HUMAN Leukocyte surface antigen CD47 OS=Homo sapiens OX=9606 GN=CD47 PE=1 SV=1	18641	20240115_78min-scehcd-s-mix-elution.ScanId;v=1;d1=14580.14580.3	controllerType=0 controllerNumber=1 scan=14580	42.5406
12909:3	86	K.SDAVSHTGN[+1038.375]YTC[+57.021]EVTELTR.E	HexNAc(2)Hex(3)Fuc(1)	C[+57], N[+1038]	1060.12	3	3178.34	3178.34	0	0	103	Specific	1030.79	768.88	768.88	21.13	12	>sp|Q08722|CD47_HUMAN Leukocyte surface antigen CD47 OS=Homo sapiens OX=9606 GN=CD47 PE=1 SV=1	18641	20240115_78min-scehcd-s-mix-elution.ScanId;v=1;d1=14592.14592.3	controllerType=0 controllerNumber=1 scan=14592	42.5838
22308:3	303	R.VFPYISVMVNN[+1647.613]GSLSYDHSK.D	HexNAc(5)Hex(3)Fuc(1)	N[+1648]	1302.24	3	3904.71	3904.71	0	0.5	173	Specific	302.7	220.12	220.12	5.72	7	>sp|Q12907|LMAN2_HUMAN Vesicular integral-membrane protein VIP36 OS=Homo sapiens OX=9606 GN=LMAN2 PE=1 SV=1	1355	20240115_78min-scehcd-s-mix-elution.ScanId;v=1;d1=25152.25152.3	controllerType=0 controllerNumber=1 scan=25152	72.2267
05950:2	614	R.TVLEN[+1378.476]STSYEEAK.N	HexNAc(2)Hex(6)	N[+1378]	1425.09	2	2849.18	2849.17	0	1.7	255	Specific	669.5	532.41	532.41	13.59	2	>sp|Q13510|ASAH1_HUMAN Acid ceramidase OS=Homo sapiens OX=9606 GN=ASAH1 PE=1 SV=5	6619	20240115_78min-scehcd-s-mix-elution.ScanId;v=1;d1=6691.6691.2	controllerType=0 controllerNumber=1 scan=6691	18.4791
23310:3	235	R.TMVFPVMYLN[+1864.634]ESVHIDK.E	HexNAc(2)Hex(9)	N[+1865]	1296.55	3	3887.64	3887.64	0	0.2	403	Specific	457.13	421.99	421.99	9.97	5	>sp|Q14108|SCRB2_HUMAN Lysosome membrane protein 2 OS=Homo sapiens OX=9606 GN=SCARB2 PE=1 SV=2	10966	20240115_78min-scehcd-s-mix-elution.ScanId;v=1;d1=26256.26256.3	controllerType=0 controllerNumber=1 scan=26256	74.7876
14884:3	235	K.C[+57.021]NMIN[+1864.634]GTDGDSFHPLITK.D	HexNAc(2)Hex(9)	C[+57], N[+1865]	1295.52	3	3884.55	3884.56	0	-1.4	245	Specific	571.6	489.63	489.63	10.06	5	>sp|Q14108|SCRB2_HUMAN Lysosome membrane protein 2 OS=Homo sapiens OX=9606 GN=SCARB2 PE=1 SV=2	10966	20240115_78min-scehcd-s-mix-elution.ScanId;v=1;d1=16819.16819.3	controllerType=0 controllerNumber=1 scan=16819	49.0285
22343:4	235	R.TMVFPVMYLN[+1864.634]ESVHIDKETASR.L	HexNAc(2)Hex(9)	N[+1865]	1108.73	4	4431.9	4431.9	0	0.3	403	Specific	771.41	662.47	662.47	15.84	5	>sp|Q14108|SCRB2_HUMAN Lysosome membrane protein 2 OS=Homo sapiens OX=9606 GN=SCARB2 PE=1 SV=2	10966	20240115_78min-scehcd-s-mix-elution.ScanId;v=1;d1=25191.25191.4	controllerType=0 controllerNumber=1 scan=25191	72.3055
22331:4	235	R.TMVFPVMYLN[+1864.634]ESVHIDKETASR.L	HexNAc(2)Hex(9)	N[+1865]	1108.73	4	4431.9	4431.9	0	-0.5	403	Specific	980.99	688.8	688.8	19.7	5	>sp|Q14108|SCRB2_HUMAN Lysosome membrane protein 2 OS=Homo sapiens OX=9606 GN=SCARB2 PE=1 SV=2	10966	20240115_78min-scehcd-s-mix-elution.ScanId;v=1;d1=25178.25178.4	controllerType=0 controllerNumber=1 scan=25178	72.2862
14935:3	235	K.C[+57.021]NMIN[+1702.581]GTDGDSFHPLITK.D	HexNAc(2)Hex(8)	C[+57], N[+1703]	1241.51	3	3722.51	3722.51	0	0.1	245	Specific	498.59	468.87	468.87	10.3	5	>sp|Q14108|SCRB2_HUMAN Lysosome membrane protein 2 OS=Homo sapiens OX=9606 GN=SCARB2 PE=1 SV=2	10966	20240115_78min-scehcd-s-mix-elution.ScanId;v=1;d1=16877.16877.3	controllerType=0 controllerNumber=1 scan=16877	49.1948
11731:3	235	K.C[+57.021]NM[+15.995]IN[+1702.581]GTDGDSFHPLITK.D	HexNAc(2)Hex(8)	C[+57], M[+16], N[+1703]	1246.84	3	3738.5	3738.5	0	-1.4	245	Specific	510.76	388.93	388.93	9.7	5	>sp|Q14108|SCRB2_HUMAN Lysosome membrane protein 2 OS=Homo sapiens OX=9606 GN=SCARB2 PE=1 SV=2	10966	20240115_78min-scehcd-s-mix-elution.ScanId;v=1;d1=13244.13244.3	controllerType=0 controllerNumber=1 scan=13244	38.2286
14908:3	235	K.C[+57.021]NMIN[+1702.581]GTDGDSFHPLITK.D	HexNAc(2)Hex(8)	C[+57], N[+1703]	1241.51	3	3722.51	3722.51	0	-0.3	245	Specific	741.18	668.73	668.73	15.13	5	>sp|Q14108|SCRB2_HUMAN Lysosome membrane protein 2 OS=Homo sapiens OX=9606 GN=SCARB2 PE=1 SV=2	10966	20240115_78min-scehcd-s-mix-elution.ScanId;v=1;d1=16847.16847.3	controllerType=0 controllerNumber=1 scan=16847	49.1208
17338:4	253	K.TGVC[+57.021]PELQADQN[+3007.058]C[+57.021]TQEC[+57.021]VSDSEC[+57.021]ADNLK.C	HexNAc(5)Hex(6)Fuc(1)NeuAc(3)	C[+57]*4, N[+3007]	1559.6	4	6235.39	6235.38	0	2.1	33	Specific	529.97	436.64	278.04	8.87	5	>sp|Q14508|WFDC2_HUMAN WAP four-disulfide core domain protein 2 OS=Homo sapiens OX=9606 GN=WFDC2 PE=1 SV=2	10429	20240115_78min-scehcd-s-mix-elution.ScanId;v=1;d1=19588.19588.4	controllerType=0 controllerNumber=1 scan=19588	57.0863
00621:2	465	K.N[+1378.476]MTR.F	HexNAc(2)Hex(6)	N[+1378]	950.367	2	1899.73	1899.73	0	0.1	97	Specific	303.22	104.73	104.73	4.74	4	>sp|Q14697|GANAB_HUMAN Neutral alpha-glucosidase AB OS=Homo sapiens OX=9606 GN=GANAB PE=1 SV=3	11035	20240115_78min-scehcd-s-mix-elution.ScanId;v=1;d1=734.734.2	controllerType=0 controllerNumber=1 scan=734	2.8218
00543:2	465	K.N[+1378.476]MTR.F	HexNAc(2)Hex(6)	N[+1378]	950.367	2	1899.73	1899.73	0	0.9	97	Specific	310.43	84.22	84.22	4.42	4	>sp|Q14697|GANAB_HUMAN Neutral alpha-glucosidase AB OS=Homo sapiens OX=9606 GN=GANAB PE=1 SV=3	11035	20240115_78min-scehcd-s-mix-elution.ScanId;v=1;d1=642.642.2	controllerType=0 controllerNumber=1 scan=642	2.4665
09607:3	806	R.LEN[+1216.423]ITTGTYTIHAQK.E	HexNAc(2)Hex(5)	N[+1216]	969.441	3	2906.31	2906.3	0	1.3	367	Specific	305.96	259.78	259.78	4.14	1	>sp|Q15155|NOMO1_HUMAN Nodal modulator 1 OS=Homo sapiens OX=9606 GN=NOMO1 PE=1 SV=5	3786	20240115_78min-scehcd-s-mix-elution.ScanId;v=1;d1=10831.10831.3	controllerType=0 controllerNumber=1 scan=10831	30.7835
09121:3	56	K.GQTEIQVNC[+57.021]PPAVTEN[+2133.772]K.T	HexNAc(5)Hex(6)Fuc(1)	C[+57], N[+2134]	1340.23	3	4018.68	4018.68	0	-1.7	56	Specific	395.47	303.05	186.22	6.23	18	>sp|Q16563|SYPL1_HUMAN Synaptophysin-like protein 1 OS=Homo sapiens OX=9606 GN=SYPL1 PE=1 SV=1	12768	20240115_78min-scehcd-s-mix-elution.ScanId;v=1;d1=10281.10281.3	controllerType=0 controllerNumber=1 scan=10281	29.1527
09207:3	56	K.GQTEIQVNC[+57.021]PPAVTEN[+2133.772]K.T	HexNAc(5)Hex(6)Fuc(1)	C[+57], N[+2134]	1340.23	3	4018.69	4018.68	0	0.6	56	Specific	637.42	428.83	244.92	12.57	18	>sp|Q16563|SYPL1_HUMAN Synaptophysin-like protein 1 OS=Homo sapiens OX=9606 GN=SYPL1 PE=1 SV=1	12768	20240115_78min-scehcd-s-mix-elution.ScanId;v=1;d1=10378.10378.3	controllerType=0 controllerNumber=1 scan=10378	29.4232
10835:3	56	K.GQTEIQVNC[+57.021]PPAVTEN[+2237.783]K.T	HexNAc(4)Hex(7)NeuAc(1)	C[+57], N[+2238]	1375.24	3	4123.72	4122.69	1	5	56	Specific	407.48	296.05	296.05	5.8	18	>sp|Q16563|SYPL1_HUMAN Synaptophysin-like protein 1 OS=Homo sapiens OX=9606 GN=SYPL1 PE=1 SV=1	12768	20240115_78min-scehcd-s-mix-elution.ScanId;v=1;d1=12222.12222.3	controllerType=0 controllerNumber=1 scan=12222	34.9894
10851:3	56	K.GQTEIQVNC[+57.021]PPAVTEN[+2075.730]K.T	HexNAc(4)Hex(6)NeuAc(1)	C[+57], N[+2076]	1320.89	3	3960.65	3960.64	0	2.9	56	Specific	541.25	347.29	347.29	7.24	18	>sp|Q16563|SYPL1_HUMAN Synaptophysin-like protein 1 OS=Homo sapiens OX=9606 GN=SYPL1 PE=1 SV=1	12768	20240115_78min-scehcd-s-mix-elution.ScanId;v=1;d1=12241.12241.3	controllerType=0 controllerNumber=1 scan=12241	35.0431
10846:3	56	K.GQTEIQVNC[+57.021]PPAVTEN[+2075.730]K.T	HexNAc(4)Hex(6)NeuAc(1)	C[+57], N[+2076]	1320.89	3	3960.65	3960.64	0	1.1	56	Specific	725.77	525.68	525.68	14.4	18	>sp|Q16563|SYPL1_HUMAN Synaptophysin-like protein 1 OS=Homo sapiens OX=9606 GN=SYPL1 PE=1 SV=1	12768	20240115_78min-scehcd-s-mix-elution.ScanId;v=1;d1=12235.12235.3	controllerType=0 controllerNumber=1 scan=12235	35.0324
10924:3	56	K.GQTEIQVNC[+57.021]PPAVTEN[+2075.730]K.T	HexNAc(4)Hex(6)NeuAc(1)	C[+57], N[+2076]	1320.89	3	3960.65	3960.64	0	1.2	56	Specific	753.98	528.73	528.73	15.4	18	>sp|Q16563|SYPL1_HUMAN Synaptophysin-like protein 1 OS=Homo sapiens OX=9606 GN=SYPL1 PE=1 SV=1	12768	20240115_78min-scehcd-s-mix-elution.ScanId;v=1;d1=12325.12325.3	controllerType=0 controllerNumber=1 scan=12325	35.3315
10908:3	56	K.GQTEIQVNC[+57.021]PPAVTEN[+2221.788]K.T	HexNAc(4)Hex(6)Fuc(1)NeuAc(1)	C[+57], N[+2222]	1369.58	3	4106.71	4106.7	0	3.1	56	Specific	366.81	231.58	231.58	5.23	18	>sp|Q16563|SYPL1_HUMAN Synaptophysin-like protein 1 OS=Homo sapiens OX=9606 GN=SYPL1 PE=1 SV=1	12768	20240115_78min-scehcd-s-mix-elution.ScanId;v=1;d1=12306.12306.3	controllerType=0 controllerNumber=1 scan=12306	35.2694
10853:4	56	K.GQTEIQVNC[+57.021]PPAVTEN[+2221.788]K.T	HexNAc(4)Hex(6)Fuc(1)NeuAc(1)	C[+57], N[+2222]	1027.43	4	4106.7	4106.7	0	-0.3	56	Specific	387.24	265.4	190.34	6.3	18	>sp|Q16563|SYPL1_HUMAN Synaptophysin-like protein 1 OS=Homo sapiens OX=9606 GN=SYPL1 PE=1 SV=1	12768	20240115_78min-scehcd-s-mix-elution.ScanId;v=1;d1=12243.12243.4	controllerType=0 controllerNumber=1 scan=12243	35.0527
10814:3	56	K.GQTEIQVNC[+57.021]PPAVTEN[+2221.788]K.T	HexNAc(4)Hex(6)Fuc(1)NeuAc(1)	C[+57], N[+2222]	1369.57	3	4106.69	4106.7	0	-1.3	56	Specific	431.29	246.64	201.13	6.44	18	>sp|Q16563|SYPL1_HUMAN Synaptophysin-like protein 1 OS=Homo sapiens OX=9606 GN=SYPL1 PE=1 SV=1	12768	20240115_78min-scehcd-s-mix-elution.ScanId;v=1;d1=12198.12198.3	controllerType=0 controllerNumber=1 scan=12198	34.9066
10823:3	56	K.GQTEIQVNC[+57.021]PPAVTEN[+2221.788]K.T	HexNAc(4)Hex(6)Fuc(1)NeuAc(1)	C[+57], N[+2222]	1369.57	3	4106.7	4106.7	0	0.1	56	Specific	734.3	509.1	271.45	14.57	18	>sp|Q16563|SYPL1_HUMAN Synaptophysin-like protein 1 OS=Homo sapiens OX=9606 GN=SYPL1 PE=1 SV=1	12768	20240115_78min-scehcd-s-mix-elution.ScanId;v=1;d1=12208.12208.3	controllerType=0 controllerNumber=1 scan=12208	34.9387
10898:3	56	K.GQTEIQVNC[+57.021]PPAVTEN[+2221.788]K.T	HexNAc(4)Hex(6)Fuc(1)NeuAc(1)	C[+57], N[+2222]	1369.57	3	4106.7	4106.7	0	0.5	56	Specific	747.3	513.07	307.7	14.57	18	>sp|Q16563|SYPL1_HUMAN Synaptophysin-like protein 1 OS=Homo sapiens OX=9606 GN=SYPL1 PE=1 SV=1	12768	20240115_78min-scehcd-s-mix-elution.ScanId;v=1;d1=12295.12295.3	controllerType=0 controllerNumber=1 scan=12295	35.232
09285:3	56	K.GQTEIQVNC[+57.021]PPAVTEN[+1930.692]K.T	HexNAc(4)Hex(6)Fuc(1)	C[+57], N[+1931]	1272.54	3	3815.61	3815.6	0	0.9	56	Specific	665.92	481.68	481.68	13.4	18	>sp|Q16563|SYPL1_HUMAN Synaptophysin-like protein 1 OS=Homo sapiens OX=9606 GN=SYPL1 PE=1 SV=1	12768	20240115_78min-scehcd-s-mix-elution.ScanId;v=1;d1=10466.10466.3	controllerType=0 controllerNumber=1 scan=10466	29.6819
09206:3	56	K.GQTEIQVNC[+57.021]PPAVTEN[+1913.677]K.T	HexNAc(4)Hex(5)NeuAc(1)	C[+57], N[+1914]	1266.87	3	3798.6	3798.59	0	3.9	56	Specific	582.15	533.93	533.93	10.16	18	>sp|Q16563|SYPL1_HUMAN Synaptophysin-like protein 1 OS=Homo sapiens OX=9606 GN=SYPL1 PE=1 SV=1	12768	20240115_78min-scehcd-s-mix-elution.ScanId;v=1;d1=10377.10377.3	controllerType=0 controllerNumber=1 scan=10377	29.4214
10970:3	56	K.GQTEIQVNC[+57.021]PPAVTEN[+2059.735]K.T	HexNAc(4)Hex(5)Fuc(1)NeuAc(1)	C[+57], N[+2060]	1315.55	3	3944.64	3944.65	0	-2.1	56	Specific	793.33	536.89	536.89	14.36	18	>sp|Q16563|SYPL1_HUMAN Synaptophysin-like protein 1 OS=Homo sapiens OX=9606 GN=SYPL1 PE=1 SV=1	12768	20240115_78min-scehcd-s-mix-elution.ScanId;v=1;d1=12377.12377.3	controllerType=0 controllerNumber=1 scan=12377	35.4923
09365:3	56	K.GQTEIQVNC[+57.021]PPAVTEN[+1768.640]K.T	HexNAc(4)Hex(5)Fuc(1)	C[+57], N[+1769]	1218.52	3	3653.55	3653.55	0	0.9	56	Specific	447.99	356.49	356.49	7.56	18	>sp|Q16563|SYPL1_HUMAN Synaptophysin-like protein 1 OS=Homo sapiens OX=9606 GN=SYPL1 PE=1 SV=1	12768	20240115_78min-scehcd-s-mix-elution.ScanId;v=1;d1=10557.10557.3	controllerType=0 controllerNumber=1 scan=10557	29.9494
10788:3	56	K.GQTEIQVNC[+57.021]PPAVTEN[+1872.651]K.T	HexNAc(3)Hex(6)NeuAc(1)	C[+57], N[+1873]	1253.2	3	3757.57	3757.56	0	2.7	56	Specific	558.86	362.16	362.16	7.4	18	>sp|Q16563|SYPL1_HUMAN Synaptophysin-like protein 1 OS=Homo sapiens OX=9606 GN=SYPL1 PE=1 SV=1	12768	20240115_78min-scehcd-s-mix-elution.ScanId;v=1;d1=12168.12168.3	controllerType=0 controllerNumber=1 scan=12168	34.8014
10617:3	56	K.GQTEIQVNC[+57.021]PPAVTEN[+1872.651]K.T	HexNAc(3)Hex(6)NeuAc(1)	C[+57], N[+1873]	1253.19	3	3757.56	3757.56	0	0	56	Specific	580.69	400.51	400.51	11.42	18	>sp|Q16563|SYPL1_HUMAN Synaptophysin-like protein 1 OS=Homo sapiens OX=9606 GN=SYPL1 PE=1 SV=1	12768	20240115_78min-scehcd-s-mix-elution.ScanId;v=1;d1=11975.11975.3	controllerType=0 controllerNumber=1 scan=11975	34.2265
10627:3	56	K.GQTEIQVNC[+57.021]PPAVTEN[+1872.651]K.T	HexNAc(3)Hex(6)NeuAc(1)	C[+57], N[+1873]	1253.19	3	3757.56	3757.56	0	0.1	56	Specific	745.13	496.9	496.9	14.42	18	>sp|Q16563|SYPL1_HUMAN Synaptophysin-like protein 1 OS=Homo sapiens OX=9606 GN=SYPL1 PE=1 SV=1	12768	20240115_78min-scehcd-s-mix-elution.ScanId;v=1;d1=11986.11986.3	controllerType=0 controllerNumber=1 scan=11986	34.2647
10610:3	56	K.GQTEIQVNC[+57.021]PPAVTEN[+1872.651]K.T	HexNAc(3)Hex(6)NeuAc(1)	C[+57], N[+1873]	1253.19	3	3757.56	3757.56	0	-0.9	56	Specific	753.01	525	525	15.15	18	>sp|Q16563|SYPL1_HUMAN Synaptophysin-like protein 1 OS=Homo sapiens OX=9606 GN=SYPL1 PE=1 SV=1	12768	20240115_78min-scehcd-s-mix-elution.ScanId;v=1;d1=11967.11967.3	controllerType=0 controllerNumber=1 scan=11967	34.2048
09132:3	56	K.GQTEIQVNC[+57.021]PPAVTEN[+1872.651]K.T	HexNAc(3)Hex(6)NeuAc(1)	C[+57], N[+1873]	1253.2	3	3757.58	3757.56	0	4.5	56	Specific	757.16	571.02	571.02	14.32	18	>sp|Q16563|SYPL1_HUMAN Synaptophysin-like protein 1 OS=Homo sapiens OX=9606 GN=SYPL1 PE=1 SV=1	12768	20240115_78min-scehcd-s-mix-elution.ScanId;v=1;d1=10293.10293.3	controllerType=0 controllerNumber=1 scan=10293	29.1755
10779:3	56	K.GQTEIQVNC[+57.021]PPAVTEN[+1872.651]K.T	HexNAc(3)Hex(6)NeuAc(1)	C[+57], N[+1873]	1253.19	3	3757.57	3757.56	0	1.1	56	Specific	772.96	539.2	539.2	15.4	18	>sp|Q16563|SYPL1_HUMAN Synaptophysin-like protein 1 OS=Homo sapiens OX=9606 GN=SYPL1 PE=1 SV=1	12768	20240115_78min-scehcd-s-mix-elution.ScanId;v=1;d1=12158.12158.3	controllerType=0 controllerNumber=1 scan=12158	34.7753
09229:3	56	K.GQTEIQVNC[+57.021]PPAVTEN[+1727.613]K.T	HexNAc(3)Hex(6)Fuc(1)	C[+57], N[+1728]	1204.85	3	3612.53	3612.53	0	1.4	56	Specific	509.98	419.21	419.21	9.18	18	>sp|Q16563|SYPL1_HUMAN Synaptophysin-like protein 1 OS=Homo sapiens OX=9606 GN=SYPL1 PE=1 SV=1	12768	20240115_78min-scehcd-s-mix-elution.ScanId;v=1;d1=10403.10403.3	controllerType=0 controllerNumber=1 scan=10403	29.4922
09320:3	56	K.GQTEIQVNC[+57.021]PPAVTEN[+1727.613]K.T	HexNAc(3)Hex(6)Fuc(1)	C[+57], N[+1728]	1204.85	3	3612.53	3612.53	0	1.7	56	Specific	615.96	462.98	462.98	11.99	18	>sp|Q16563|SYPL1_HUMAN Synaptophysin-like protein 1 OS=Homo sapiens OX=9606 GN=SYPL1 PE=1 SV=1	12768	20240115_78min-scehcd-s-mix-elution.ScanId;v=1;d1=10506.10506.3	controllerType=0 controllerNumber=1 scan=10506	29.7897
09357:3	56	K.GQTEIQVNC[+57.021]PPAVTEN[+1727.613]K.T	HexNAc(3)Hex(6)Fuc(1)	C[+57], N[+1728]	1204.85	3	3612.53	3612.53	0	0.8	56	Specific	720.38	502.44	502.44	14.4	18	>sp|Q16563|SYPL1_HUMAN Synaptophysin-like protein 1 OS=Homo sapiens OX=9606 GN=SYPL1 PE=1 SV=1	12768	20240115_78min-scehcd-s-mix-elution.ScanId;v=1;d1=10548.10548.3	controllerType=0 controllerNumber=1 scan=10548	29.9301
09267:3	56	K.GQTEIQVNC[+57.021]PPAVTEN[+1727.613]K.T	HexNAc(3)Hex(6)Fuc(1)	C[+57], N[+1728]	1204.85	3	3612.53	3612.53	0	1.4	56	Specific	733.31	510.64	510.64	13.99	18	>sp|Q16563|SYPL1_HUMAN Synaptophysin-like protein 1 OS=Homo sapiens OX=9606 GN=SYPL1 PE=1 SV=1	12768	20240115_78min-scehcd-s-mix-elution.ScanId;v=1;d1=10446.10446.3	controllerType=0 controllerNumber=1 scan=10446	29.6271
09160:3	56	K.GQTEIQVNC[+57.021]PPAVTEN[+1727.613]K.T	HexNAc(3)Hex(6)Fuc(1)	C[+57], N[+1728]	1204.85	3	3612.52	3612.53	0	-0.6	56	Specific	766.16	576.64	576.64	15.15	18	>sp|Q16563|SYPL1_HUMAN Synaptophysin-like protein 1 OS=Homo sapiens OX=9606 GN=SYPL1 PE=1 SV=1	12768	20240115_78min-scehcd-s-mix-elution.ScanId;v=1;d1=10325.10325.3	controllerType=0 controllerNumber=1 scan=10325	29.2717
09378:3	56	K.GQTEIQVNC[+57.021]PPAVTEN[+1581.555]K.T	HexNAc(3)Hex(6)	C[+57], N[+1582]	1156.16	3	3466.47	3466.47	0	1.2	56	Specific	541.95	395.82	395.82	9.91	18	>sp|Q16563|SYPL1_HUMAN Synaptophysin-like protein 1 OS=Homo sapiens OX=9606 GN=SYPL1 PE=1 SV=1	12768	20240115_78min-scehcd-s-mix-elution.ScanId;v=1;d1=10572.10572.3	controllerType=0 controllerNumber=1 scan=10572	29.9969
09289:3	56	K.GQTEIQVNC[+57.021]PPAVTEN[+1581.555]K.T	HexNAc(3)Hex(6)	C[+57], N[+1582]	1156.16	3	3466.47	3466.47	0	0.1	56	Specific	555.19	403.08	403.08	10.08	18	>sp|Q16563|SYPL1_HUMAN Synaptophysin-like protein 1 OS=Homo sapiens OX=9606 GN=SYPL1 PE=1 SV=1	12768	20240115_78min-scehcd-s-mix-elution.ScanId;v=1;d1=10471.10471.3	controllerType=0 controllerNumber=1 scan=10471	29.6903
09401:3	56	K.GQTEIQVNC[+57.021]PPAVTEN[+1581.555]K.T	HexNAc(3)Hex(6)	C[+57], N[+1582]	1156.16	3	3466.46	3466.47	0	-1	56	Specific	701.25	525.6	525.6	14.15	18	>sp|Q16563|SYPL1_HUMAN Synaptophysin-like protein 1 OS=Homo sapiens OX=9606 GN=SYPL1 PE=1 SV=1	12768	20240115_78min-scehcd-s-mix-elution.ScanId;v=1;d1=10598.10598.3	controllerType=0 controllerNumber=1 scan=10598	30.0908
09297:3	56	K.GQTEIQVNC[+57.021]PPAVTEN[+1581.555]K.T	HexNAc(3)Hex(6)	C[+57], N[+1582]	1156.16	3	3466.47	3466.47	0	-0.3	56	Specific	801.81	601.06	601.06	16.42	18	>sp|Q16563|SYPL1_HUMAN Synaptophysin-like protein 1 OS=Homo sapiens OX=9606 GN=SYPL1 PE=1 SV=1	12768	20240115_78min-scehcd-s-mix-elution.ScanId;v=1;d1=10480.10480.3	controllerType=0 controllerNumber=1 scan=10480	29.7265
09426:3	56	K.GQTEIQVNC[+57.021]PPAVTEN[+1565.560]K.T	HexNAc(3)Hex(5)Fuc(1)	C[+57], N[+1566]	1150.83	3	3450.47	3450.47	0	0.4	56	Specific	439.73	310.85	310.85	7.55	18	>sp|Q16563|SYPL1_HUMAN Synaptophysin-like protein 1 OS=Homo sapiens OX=9606 GN=SYPL1 PE=1 SV=1	12768	20240115_78min-scehcd-s-mix-elution.ScanId;v=1;d1=10626.10626.3	controllerType=0 controllerNumber=1 scan=10626	30.1789
09418:3	56	K.GQTEIQVNC[+57.021]PPAVTEN[+1565.560]K.T	HexNAc(3)Hex(5)Fuc(1)	C[+57], N[+1566]	1150.83	3	3450.48	3450.47	0	1	56	Specific	683.43	458.47	458.47	13.4	18	>sp|Q16563|SYPL1_HUMAN Synaptophysin-like protein 1 OS=Homo sapiens OX=9606 GN=SYPL1 PE=1 SV=1	12768	20240115_78min-scehcd-s-mix-elution.ScanId;v=1;d1=10617.10617.3	controllerType=0 controllerNumber=1 scan=10617	30.1481
12156:3	378	K.HIPGLIHN[+2350.830]MTAR.C	HexNAc(4)Hex(5)Fuc(1)NeuAc(2)	N[+2351]	1237.53	3	3710.56	3710.56	0	-0.4	437	Specific	373.81	234.69	234.69	6.65	4	>sp|Q16610|ECM1_HUMAN Extracellular matrix protein 1 OS=Homo sapiens OX=9606 GN=ECM1 PE=1 SV=2	395	20240115_78min-scehcd-s-mix-elution.ScanId;v=1;d1=13732.13732.3	controllerType=0 controllerNumber=1 scan=13732	39.8325
12105:3	378	K.HIPGLIHN[+2350.830]MTAR.C	HexNAc(4)Hex(5)Fuc(1)NeuAc(2)	N[+2351]	1237.53	3	3710.57	3710.56	0	1.2	437	Specific	411.25	236.38	236.38	6.97	4	>sp|Q16610|ECM1_HUMAN Extracellular matrix protein 1 OS=Homo sapiens OX=9606 GN=ECM1 PE=1 SV=2	395	20240115_78min-scehcd-s-mix-elution.ScanId;v=1;d1=13673.13673.3	controllerType=0 controllerNumber=1 scan=13673	39.6459
10234:4	312	R.LRPELQVEAC[+57.021]HVQC[+57.021]TN[+1864.634]NTQLR.V	HexNAc(2)Hex(9)	C[+57]*2, N[+1865]	1108.48	4	4430.9	4430.9	0	0.7	192	Specific	552.55	493.84	132.45	10.79	3	>sp|Q17R55|F187B_HUMAN Protein FAM187B OS=Homo sapiens OX=9606 GN=FAM187B PE=2 SV=2	4121	20240115_78min-scehcd-s-mix-elution.ScanId;v=1;d1=11540.11540.4	controllerType=0 controllerNumber=1 scan=11540	32.9036
10204:4	312	R.LRPELQVEAC[+57.021]HVQC[+57.021]TN[+1864.634]NTQLR.V	HexNAc(2)Hex(9)	C[+57]*2, N[+1865]	1108.48	4	4430.9	4430.9	0	0	192	Specific	735.63	422.32	348.83	15.31	3	>sp|Q17R55|F187B_HUMAN Protein FAM187B OS=Homo sapiens OX=9606 GN=FAM187B PE=2 SV=2	4121	20240115_78min-scehcd-s-mix-elution.ScanId;v=1;d1=11507.11507.4	controllerType=0 controllerNumber=1 scan=11507	32.805
10207:4	312	K.DLGQRPLQN[+1702.581]ETLHLGSK.Q	HexNAc(2)Hex(8)	N[+1703]	902.905	4	3608.6	3608.6	0	1.2	122	Specific	459.13	281.09	281.09	7.95	3	>sp|Q17R55|F187B_HUMAN Protein FAM187B OS=Homo sapiens OX=9606 GN=FAM187B PE=2 SV=2	4121	20240115_78min-scehcd-s-mix-elution.ScanId;v=1;d1=11510.11510.4	controllerType=0 controllerNumber=1 scan=11510	32.8101
10201:4	312	K.DLGQRPLQN[+1702.581]ETLHLGSK.Q	HexNAc(2)Hex(8)	N[+1703]	902.905	4	3608.6	3608.6	0	1	122	Specific	624.77	466.27	466.27	11.97	3	>sp|Q17R55|F187B_HUMAN Protein FAM187B OS=Homo sapiens OX=9606 GN=FAM187B PE=2 SV=2	4121	20240115_78min-scehcd-s-mix-elution.ScanId;v=1;d1=11503.11503.4	controllerType=0 controllerNumber=1 scan=11503	32.7882
10236:4	312	R.LRPELQVEAC[+57.021]HVQC[+57.021]TN[+1702.581]NTQLR.V	HexNAc(2)Hex(8)	C[+57]*2, N[+1703]	1067.97	4	4268.85	4268.84	0	0.9	192	Specific	755.57	420.89	352.98	16.28	3	>sp|Q17R55|F187B_HUMAN Protein FAM187B OS=Homo sapiens OX=9606 GN=FAM187B PE=2 SV=2	4121	20240115_78min-scehcd-s-mix-elution.ScanId;v=1;d1=11543.11543.4	controllerType=0 controllerNumber=1 scan=11543	32.9114
10213:4	312	R.LRPELQVEAC[+57.021]HVQC[+57.021]TN[+1702.581]NTQLR.V	HexNAc(2)Hex(8)	C[+57]*2, N[+1703]	1067.97	4	4268.85	4268.84	0	0.9	192	Specific	931.74	724.66	229.26	19.28	3	>sp|Q17R55|F187B_HUMAN Protein FAM187B OS=Homo sapiens OX=9606 GN=FAM187B PE=2 SV=2	4121	20240115_78min-scehcd-s-mix-elution.ScanId;v=1;d1=11517.11517.4	controllerType=0 controllerNumber=1 scan=11517	32.8249
18833:3	586	R.YC[+57.021]NLEGPPIN[+1971.719]SSVFK.E	HexNAc(5)Hex(5)Fuc(1)	C[+57], N[+1972]	1232.86	3	3696.55	3696.55	0	0.4	120	Specific	483.16	342.41	342.41	8.03	2	>sp|Q17RY6|LY6K_HUMAN Lymphocyte antigen 6K OS=Homo sapiens OX=9606 GN=LY6K PE=1 SV=2	1250	20240115_78min-scehcd-s-mix-elution.ScanId;v=1;d1=21285.21285.3	controllerType=0 controllerNumber=1 scan=21285	62.236
18846:3	586	R.YC[+57.021]NLEGPPIN[+1768.640]SSVFK.E	HexNAc(4)Hex(5)Fuc(1)	C[+57], N[+1769]	1165.16	3	3493.47	3493.47	0	1.1	120	Specific	364.85	274.05	274.05	6.51	2	>sp|Q17RY6|LY6K_HUMAN Lymphocyte antigen 6K OS=Homo sapiens OX=9606 GN=LY6K PE=1 SV=2	1250	20240115_78min-scehcd-s-mix-elution.ScanId;v=1;d1=21300.21300.3	controllerType=0 controllerNumber=1 scan=21300	62.2903
18818:3	586	R.YC[+57.021]NLEGPPIN[+1768.640]SSVFK.E	HexNAc(4)Hex(5)Fuc(1)	C[+57], N[+1769]	1165.16	3	3493.48	3493.47	0	2.1	120	Specific	696.56	391.05	391.05	12.5	2	>sp|Q17RY6|LY6K_HUMAN Lymphocyte antigen 6K OS=Homo sapiens OX=9606 GN=LY6K PE=1 SV=2	1250	20240115_78min-scehcd-s-mix-elution.ScanId;v=1;d1=21267.21267.3	controllerType=0 controllerNumber=1 scan=21267	62.1833
22408:3	243	R.C[+57.021]LEPPHLAN[+1864.634]LTLEDAAEC[+57.021]LK.Q	HexNAc(2)Hex(9)	C[+57]*2, N[+1865]	1386.92	3	4158.75	4158.75	0	1	211	Specific	491.91	395.02	395.02	10.31	4	>sp|Q1ZYL8|IZUM4_HUMAN Izumo sperm-egg fusion protein 4 OS=Homo sapiens OX=9606 GN=IZUMO4 PE=2 SV=2	961	20240115_78min-scehcd-s-mix-elution.ScanId;v=1;d1=25262.25262.3	controllerType=0 controllerNumber=1 scan=25262	72.4656
22396:3	243	R.C[+57.021]LEPPHLAN[+1864.634]LTLEDAAEC[+57.021]LK.Q	HexNAc(2)Hex(9)	C[+57]*2, N[+1865]	1386.92	3	4158.75	4158.75	0	-0.3	211	Specific	744.84	605.32	605.32	15.31	4	>sp|Q1ZYL8|IZUM4_HUMAN Izumo sperm-egg fusion protein 4 OS=Homo sapiens OX=9606 GN=IZUMO4 PE=2 SV=2	961	20240115_78min-scehcd-s-mix-elution.ScanId;v=1;d1=25249.25249.3	controllerType=0 controllerNumber=1 scan=25249	72.4398
22437:3	243	R.C[+57.021]LEPPHLAN[+1702.581]LTLEDAAEC[+57.021]LK.Q	HexNAc(2)Hex(8)	C[+57]*2, N[+1703]	1332.91	3	3996.7	3996.7	0	1.3	211	Specific	578.46	432.79	432.79	10.43	4	>sp|Q1ZYL8|IZUM4_HUMAN Izumo sperm-egg fusion protein 4 OS=Homo sapiens OX=9606 GN=IZUMO4 PE=2 SV=2	961	20240115_78min-scehcd-s-mix-elution.ScanId;v=1;d1=25294.25294.3	controllerType=0 controllerNumber=1 scan=25294	72.5465
17817:3	543	R.NKDTNIEVTFLSSN[+1913.677]ITSSSK.I	HexNAc(4)Hex(5)NeuAc(1)	N[+1914]	1367.27	3	4099.8	4098.78	1	5.6	352	Specific	596.02	436.72	436.72	10.42	3	>sp|Q53H76|PLA1A_HUMAN Phospholipase A1 member A OS=Homo sapiens OX=9606 GN=PLA1A PE=2 SV=2	8319	20240115_78min-scehcd-s-mix-elution.ScanId;v=1;d1=20130.20130.3	controllerType=0 controllerNumber=1 scan=20130	58.6711
17652:3	543	R.NKDTNIEVTFLSSN[+2059.735]ITSSSK.I	HexNAc(4)Hex(5)Fuc(1)NeuAc(1)	N[+2060]	1415.96	3	4245.86	4244.83	1	4.6	352	Specific	591.94	391.54	391.54	10.6	3	>sp|Q53H76|PLA1A_HUMAN Phospholipase A1 member A OS=Homo sapiens OX=9606 GN=PLA1A PE=2 SV=2	8319	20240115_78min-scehcd-s-mix-elution.ScanId;v=1;d1=19943.19943.3	controllerType=0 controllerNumber=1 scan=19943	58.1152
00959:3	805	K.HLN[+1702.581]SSHPR.S	HexNAc(2)Hex(8)	N[+1703]	884.025	3	2650.06	2650.06	0	-0.3	397	Specific	331.48	128.42	128.42	4.05	1	>sp|Q5JTV8|TOIP1_HUMAN Torsin-1A-interacting protein 1 OS=Homo sapiens OX=9606 GN=TOR1AIP1 PE=1 SV=2	14132	20240115_78min-scehcd-s-mix-elution.ScanId;v=1;d1=1132.1132.3	controllerType=0 controllerNumber=1 scan=1132	4.351
03768:2	34	R.EVVVN[+1864.634]ASSR.L	HexNAc(2)Hex(9)	N[+1865]	1413.08	2	2825.15	2825.14	0	0.3	1551	Specific	350.09	194.52	194.52	6.81	23	>sp|Q5VU65|P210L_HUMAN Nuclear pore membrane glycoprotein 210-like OS=Homo sapiens OX=9606 GN=NUP210L PE=2 SV=1	9216	20240115_78min-scehcd-s-mix-elution.ScanId;v=1;d1=4270.4270.2	controllerType=0 controllerNumber=1 scan=4270	12.5533
08190:3	34	K.N[+1864.634]YTYMAQAVNR.G	HexNAc(2)Hex(9)	N[+1865]	1065.76	3	3195.25	3195.26	0	-1.2	1445	Specific	351.48	201.65	201.65	5.52	23	>sp|Q5VU65|P210L_HUMAN Nuclear pore membrane glycoprotein 210-like OS=Homo sapiens OX=9606 GN=NUP210L PE=2 SV=1	9216	20240115_78min-scehcd-s-mix-elution.ScanId;v=1;d1=9216.9216.3	controllerType=0 controllerNumber=1 scan=9216	25.7274
03137:2	34	R.GN[+1864.634]STVLAR.D	HexNAc(2)Hex(9)	N[+1865]	1341.55	2	2682.09	2682.09	0	-0.6	521	Specific	432.92	178.88	178.88	6.97	23	>sp|Q5VU65|P210L_HUMAN Nuclear pore membrane glycoprotein 210-like OS=Homo sapiens OX=9606 GN=NUP210L PE=2 SV=1	9216	20240115_78min-scehcd-s-mix-elution.ScanId;v=1;d1=3574.3574.2	controllerType=0 controllerNumber=1 scan=3574	10.935
22836:3	34	R.KFDN[+1864.634]FSSLMLEWK.S	HexNAc(2)Hex(9)	N[+1865]	1170.49	3	3509.45	3509.44	0	1.3	809	Specific	476.15	280.09	280.09	7.45	23	>sp|Q5VU65|P210L_HUMAN Nuclear pore membrane glycoprotein 210-like OS=Homo sapiens OX=9606 GN=NUP210L PE=2 SV=1	9216	20240115_78min-scehcd-s-mix-elution.ScanId;v=1;d1=25734.25734.3	controllerType=0 controllerNumber=1 scan=25734	73.5635
19576:3	34	K.TYLTNTLN[+1864.634]STVFK.L	HexNAc(2)Hex(9)	N[+1865]	1122.81	3	3366.43	3366.42	0	1.6	1568	Specific	506.94	381.2	381.2	9.07	23	>sp|Q5VU65|P210L_HUMAN Nuclear pore membrane glycoprotein 210-like OS=Homo sapiens OX=9606 GN=NUP210L PE=2 SV=1	9216	20240115_78min-scehcd-s-mix-elution.ScanId;v=1;d1=22128.22128.3	controllerType=0 controllerNumber=1 scan=22128	64.8193
18750:3	34	K.EYFEEQLTTVN[+1864.634]GSYHIVK.A	HexNAc(2)Hex(9)	N[+1865]	1341.24	3	4021.7	4021.68	0	2.8	406	Specific	536.21	474.36	474.36	9.26	23	>sp|Q5VU65|P210L_HUMAN Nuclear pore membrane glycoprotein 210-like OS=Homo sapiens OX=9606 GN=NUP210L PE=2 SV=1	9216	20240115_78min-scehcd-s-mix-elution.ScanId;v=1;d1=21190.21190.4	controllerType=0 controllerNumber=1 scan=21190	61.9485
08184:3	34	K.N[+1864.634]YTYMAQAVNR.G	HexNAc(2)Hex(9)	N[+1865]	1065.75	3	3195.25	3195.26	0	-1.5	1445	Specific	583.32	308.33	308.33	8.94	23	>sp|Q5VU65|P210L_HUMAN Nuclear pore membrane glycoprotein 210-like OS=Homo sapiens OX=9606 GN=NUP210L PE=2 SV=1	9216	20240115_78min-scehcd-s-mix-elution.ScanId;v=1;d1=9209.9209.3	controllerType=0 controllerNumber=1 scan=9209	25.7034
18791:3	34	K.EYFEEQLTTVN[+1864.634]GSYHIVK.A	HexNAc(2)Hex(9)	N[+1865]	1341.23	3	4021.69	4021.68	0	1.1	406	Specific	596.49	525	525	12.1	23	>sp|Q5VU65|P210L_HUMAN Nuclear pore membrane glycoprotein 210-like OS=Homo sapiens OX=9606 GN=NUP210L PE=2 SV=1	9216	20240115_78min-scehcd-s-mix-elution.ScanId;v=1;d1=21237.21237.3	controllerType=0 controllerNumber=1 scan=21237	62.0873
18727:3	34	K.EYFEEQLTTVN[+1864.634]GSYHIVK.A	HexNAc(2)Hex(9)	N[+1865]	1341.23	3	4021.69	4021.68	0	0.8	406	Specific	744.73	657.53	657.53	15.1	23	>sp|Q5VU65|P210L_HUMAN Nuclear pore membrane glycoprotein 210-like OS=Homo sapiens OX=9606 GN=NUP210L PE=2 SV=1	9216	20240115_78min-scehcd-s-mix-elution.ScanId;v=1;d1=21164.21164.3	controllerType=0 controllerNumber=1 scan=21164	61.8674
22845:3	34	R.KFDN[+1864.634]FSSLMLEWK.S	HexNAc(2)Hex(9)	N[+1865]	1170.49	3	3509.44	3509.44	0	0.3	809	Specific	789.42	427.51	427.51	16.17	23	>sp|Q5VU65|P210L_HUMAN Nuclear pore membrane glycoprotein 210-like OS=Homo sapiens OX=9606 GN=NUP210L PE=2 SV=1	9216	20240115_78min-scehcd-s-mix-elution.ScanId;v=1;d1=25744.25744.3	controllerType=0 controllerNumber=1 scan=25744	73.6008
19540:3	34	K.TYLTNTLN[+1864.634]STVFK.L	HexNAc(2)Hex(9)	N[+1865]	1122.81	3	3366.43	3366.42	0	0.6	1568	Specific	914.86	581.67	581.67	18.46	23	>sp|Q5VU65|P210L_HUMAN Nuclear pore membrane glycoprotein 210-like OS=Homo sapiens OX=9606 GN=NUP210L PE=2 SV=1	9216	20240115_78min-scehcd-s-mix-elution.ScanId;v=1;d1=22087.22087.3	controllerType=0 controllerNumber=1 scan=22087	64.7069
09139:3	34	K.SSN[+1702.581]ETLAHFEDYK.S	HexNAc(2)Hex(8)	N[+1703]	1081.76	3	3243.27	3243.27	0	-0.4	822	Specific	355.63	245.37	245.37	6.92	23	>sp|Q5VU65|P210L_HUMAN Nuclear pore membrane glycoprotein 210-like OS=Homo sapiens OX=9606 GN=NUP210L PE=2 SV=1	9216	20240115_78min-scehcd-s-mix-elution.ScanId;v=1;d1=10301.10301.3	controllerType=0 controllerNumber=1 scan=10301	29.2085
03788:2	34	R.EVVVN[+1702.581]ASSR.L	HexNAc(2)Hex(8)	N[+1703]	1332.05	2	2663.1	2663.09	0	1.6	1551	Specific	367.86	212.8	212.8	6.56	23	>sp|Q5VU65|P210L_HUMAN Nuclear pore membrane glycoprotein 210-like OS=Homo sapiens OX=9606 GN=NUP210L PE=2 SV=1	9216	20240115_78min-scehcd-s-mix-elution.ScanId;v=1;d1=4292.4292.2	controllerType=0 controllerNumber=1 scan=4292	12.6046
08335:3	34	K.N[+1702.581]YTYMAQAVNR.G	HexNAc(2)Hex(8)	N[+1703]	1011.74	3	3033.2	3033.2	0	-1	1445	Specific	390.48	122.15	122.15	5.25	23	>sp|Q5VU65|P210L_HUMAN Nuclear pore membrane glycoprotein 210-like OS=Homo sapiens OX=9606 GN=NUP210L PE=2 SV=1	9216	20240115_78min-scehcd-s-mix-elution.ScanId;v=1;d1=9382.9382.3	controllerType=0 controllerNumber=1 scan=9382	26.2723
08256:3	34	K.N[+1702.581]YTYMAQAVNR.G	HexNAc(2)Hex(8)	N[+1703]	1011.74	3	3033.2	3033.2	0	-1	1445	Specific	424.84	227.88	227.88	6.63	23	>sp|Q5VU65|P210L_HUMAN Nuclear pore membrane glycoprotein 210-like OS=Homo sapiens OX=9606 GN=NUP210L PE=2 SV=1	9216	20240115_78min-scehcd-s-mix-elution.ScanId;v=1;d1=9292.9292.3	controllerType=0 controllerNumber=1 scan=9292	25.9728
19640:3	34	K.TYLTNTLN[+1702.581]STVFK.L	HexNAc(2)Hex(8)	N[+1703]	1068.8	3	3204.37	3204.37	0	-0.2	1568	Specific	482.33	327.13	327.13	7.6	23	>sp|Q5VU65|P210L_HUMAN Nuclear pore membrane glycoprotein 210-like OS=Homo sapiens OX=9606 GN=NUP210L PE=2 SV=1	9216	20240115_78min-scehcd-s-mix-elution.ScanId;v=1;d1=22200.22200.3	controllerType=0 controllerNumber=1 scan=22200	65.0376
08249:3	34	K.N[+1702.581]YTYMAQAVNR.G	HexNAc(2)Hex(8)	N[+1703]	1011.74	3	3033.2	3033.2	0	0.7	1445	Specific	516.1	424.02	424.02	9.48	23	>sp|Q5VU65|P210L_HUMAN Nuclear pore membrane glycoprotein 210-like OS=Homo sapiens OX=9606 GN=NUP210L PE=2 SV=1	9216	20240115_78min-scehcd-s-mix-elution.ScanId;v=1;d1=9284.9284.3	controllerType=0 controllerNumber=1 scan=9284	25.9523
21893:3	34	K.C[+57.021]FPN[+1702.581]SSVIEEDGEGLLK.A	HexNAc(2)Hex(8)	C[+57], N[+1703]	1199.5	3	3596.47	3596.47	0	0.7	1329	Specific	540.1	453.98	453.98	9.91	23	>sp|Q5VU65|P210L_HUMAN Nuclear pore membrane glycoprotein 210-like OS=Homo sapiens OX=9606 GN=NUP210L PE=2 SV=1	9216	20240115_78min-scehcd-s-mix-elution.ScanId;v=1;d1=24696.24696.3	controllerType=0 controllerNumber=1 scan=24696	71.1802
08279:2	34	K.N[+1702.581]YTYMAQAVNR.G	HexNAc(2)Hex(8)	N[+1703]	1517.11	2	3033.2	3033.2	0	0.5	1445	Specific	544.96	386.45	386.45	10.68	23	>sp|Q5VU65|P210L_HUMAN Nuclear pore membrane glycoprotein 210-like OS=Homo sapiens OX=9606 GN=NUP210L PE=2 SV=1	9216	20240115_78min-scehcd-s-mix-elution.ScanId;v=1;d1=9318.9318.2	controllerType=0 controllerNumber=1 scan=9318	26.0626
13113:5	34	R.GC[+57.021]YTWHSTHHDAVTVEPLYEN[+1702.581]GTLC[+57.021]SQK.A	HexNAc(2)Hex(8)	C[+57]*2, N[+1703]	999.417	5	4993.06	4993.04	0	2.2	64	Specific	559.05	503.3	503.3	9.57	23	>sp|Q5VU65|P210L_HUMAN Nuclear pore membrane glycoprotein 210-like OS=Homo sapiens OX=9606 GN=NUP210L PE=2 SV=1	9216	20240115_78min-scehcd-s-mix-elution.ScanId;v=1;d1=14823.14823.5	controllerType=0 controllerNumber=1 scan=14823	43.2695
19635:3	34	K.TYLTNTLN[+1702.581]STVFK.L	HexNAc(2)Hex(8)	N[+1703]	1068.8	3	3204.38	3204.37	0	1.6	1568	Specific	574.45	338	338	7.7	23	>sp|Q5VU65|P210L_HUMAN Nuclear pore membrane glycoprotein 210-like OS=Homo sapiens OX=9606 GN=NUP210L PE=2 SV=1	9216	20240115_78min-scehcd-s-mix-elution.ScanId;v=1;d1=22194.22194.3	controllerType=0 controllerNumber=1 scan=22194	65.0202
09158:3	34	K.SSN[+1702.581]ETLAHFEDYK.S	HexNAc(2)Hex(8)	N[+1703]	1081.76	3	3243.27	3243.27	0	-0.3	822	Specific	581.83	409.87	409.87	12.02	23	>sp|Q5VU65|P210L_HUMAN Nuclear pore membrane glycoprotein 210-like OS=Homo sapiens OX=9606 GN=NUP210L PE=2 SV=1	9216	20240115_78min-scehcd-s-mix-elution.ScanId;v=1;d1=10323.10323.3	controllerType=0 controllerNumber=1 scan=10323	29.2678
13137:5	34	R.GC[+57.021]YTWHSTHHDAVTVEPLYEN[+1702.581]GTLC[+57.021]SQK.A	HexNAc(2)Hex(8)	C[+57]*2, N[+1703]	999.415	5	4993.05	4993.04	0	0.2	64	Specific	709.66	501.22	501.22	15.63	23	>sp|Q5VU65|P210L_HUMAN Nuclear pore membrane glycoprotein 210-like OS=Homo sapiens OX=9606 GN=NUP210L PE=2 SV=1	9216	20240115_78min-scehcd-s-mix-elution.ScanId;v=1;d1=14850.14850.5	controllerType=0 controllerNumber=1 scan=14850	43.3488
13103:4	34	R.GC[+57.021]YTWHSTHHDAVTVEPLYEN[+1702.581]GTLC[+57.021]SQK.A	HexNAc(2)Hex(8)	C[+57]*2, N[+1703]	1249.02	4	4993.04	4993.04	0	-0.2	64	Specific	865.94	804.89	804.89	18.14	23	>sp|Q5VU65|P210L_HUMAN Nuclear pore membrane glycoprotein 210-like OS=Homo sapiens OX=9606 GN=NUP210L PE=2 SV=1	9216	20240115_78min-scehcd-s-mix-elution.ScanId;v=1;d1=14811.14811.4	controllerType=0 controllerNumber=1 scan=14811	43.2302
13135:4	34	R.GC[+57.021]YTWHSTHHDAVTVEPLYEN[+1702.581]GTLC[+57.021]SQK.A	HexNAc(2)Hex(8)	C[+57]*2, N[+1703]	1249.02	4	4993.04	4993.04	0	-0.2	64	Specific	1013.02	874.96	874.96	21.14	23	>sp|Q5VU65|P210L_HUMAN Nuclear pore membrane glycoprotein 210-like OS=Homo sapiens OX=9606 GN=NUP210L PE=2 SV=1	9216	20240115_78min-scehcd-s-mix-elution.ScanId;v=1;d1=14848.14848.4	controllerType=0 controllerNumber=1 scan=14848	43.3459
09183:3	34	K.SSN[+1540.529]ETLAHFEDYK.S	HexNAc(2)Hex(7)	N[+1541]	1027.74	3	3081.22	3081.22	0	0.2	822	Specific	369.05	231.64	231.64	7.14	23	>sp|Q5VU65|P210L_HUMAN Nuclear pore membrane glycoprotein 210-like OS=Homo sapiens OX=9606 GN=NUP210L PE=2 SV=1	9216	20240115_78min-scehcd-s-mix-elution.ScanId;v=1;d1=10351.10351.3	controllerType=0 controllerNumber=1 scan=10351	29.337
13191:5	34	R.GC[+57.021]YTWHSTHHDAVTVEPLYEN[+1540.529]GTLC[+57.021]SQK.A	HexNAc(2)Hex(7)	C[+57]*2, N[+1541]	967.004	5	4830.99	4830.99	0	0.2	64	Specific	401.18	375.66	375.66	7.81	23	>sp|Q5VU65|P210L_HUMAN Nuclear pore membrane glycoprotein 210-like OS=Homo sapiens OX=9606 GN=NUP210L PE=2 SV=1	9216	20240115_78min-scehcd-s-mix-elution.ScanId;v=1;d1=14911.14911.5	controllerType=0 controllerNumber=1 scan=14911	43.5337
09205:3	34	K.SSN[+1540.529]ETLAHFEDYK.S	HexNAc(2)Hex(7)	N[+1541]	1027.75	3	3081.22	3081.22	0	1.1	822	Specific	744.81	556.83	556.83	15	23	>sp|Q5VU65|P210L_HUMAN Nuclear pore membrane glycoprotein 210-like OS=Homo sapiens OX=9606 GN=NUP210L PE=2 SV=1	9216	20240115_78min-scehcd-s-mix-elution.ScanId;v=1;d1=10376.10376.3	controllerType=0 controllerNumber=1 scan=10376	29.4191
13205:4	34	R.GC[+57.021]YTWHSTHHDAVTVEPLYEN[+1540.529]GTLC[+57.021]SQK.A	HexNAc(2)Hex(7)	C[+57]*2, N[+1541]	1208.51	4	4831	4830.99	0	1.5	64	Specific	848.34	771.84	771.84	16.71	23	>sp|Q5VU65|P210L_HUMAN Nuclear pore membrane glycoprotein 210-like OS=Homo sapiens OX=9606 GN=NUP210L PE=2 SV=1	9216	20240115_78min-scehcd-s-mix-elution.ScanId;v=1;d1=14927.14927.4	controllerType=0 controllerNumber=1 scan=14927	43.5801
13214:4	34	R.GC[+57.021]YTWHSTHHDAVTVEPLYEN[+1540.529]GTLC[+57.021]SQK.A	HexNAc(2)Hex(7)	C[+57]*2, N[+1541]	1208.5	4	4830.99	4830.99	0	-0.2	64	Specific	953.18	818.53	818.53	20.14	23	>sp|Q5VU65|P210L_HUMAN Nuclear pore membrane glycoprotein 210-like OS=Homo sapiens OX=9606 GN=NUP210L PE=2 SV=1	9216	20240115_78min-scehcd-s-mix-elution.ScanId;v=1;d1=14937.14937.4	controllerType=0 controllerNumber=1 scan=14937	43.6096
09423:3	34	K.SSN[+1378.476]ETLAHFEDYK.S	HexNAc(2)Hex(6)	N[+1378]	973.728	3	2919.17	2919.17	0	0.5	822	Specific	390.29	283.8	283.8	7.51	23	>sp|Q5VU65|P210L_HUMAN Nuclear pore membrane glycoprotein 210-like OS=Homo sapiens OX=9606 GN=NUP210L PE=2 SV=1	9216	20240115_78min-scehcd-s-mix-elution.ScanId;v=1;d1=10623.10623.3	controllerType=0 controllerNumber=1 scan=10623	30.1631
09336:3	34	K.SSN[+1378.476]ETLAHFEDYK.S	HexNAc(2)Hex(6)	N[+1378]	973.727	3	2919.17	2919.17	0	0.2	822	Specific	398.5	282.62	282.62	7.51	23	>sp|Q5VU65|P210L_HUMAN Nuclear pore membrane glycoprotein 210-like OS=Homo sapiens OX=9606 GN=NUP210L PE=2 SV=1	9216	20240115_78min-scehcd-s-mix-elution.ScanId;v=1;d1=10524.10524.3	controllerType=0 controllerNumber=1 scan=10524	29.8515
09444:3	34	K.SSN[+1378.476]ETLAHFEDYK.S	HexNAc(2)Hex(6)	N[+1378]	973.728	3	2919.17	2919.17	0	0.7	822	Specific	596.7	455.68	455.68	12.17	23	>sp|Q5VU65|P210L_HUMAN Nuclear pore membrane glycoprotein 210-like OS=Homo sapiens OX=9606 GN=NUP210L PE=2 SV=1	9216	20240115_78min-scehcd-s-mix-elution.ScanId;v=1;d1=10647.10647.3	controllerType=0 controllerNumber=1 scan=10647	30.2445
09356:3	34	K.SSN[+1378.476]ETLAHFEDYK.S	HexNAc(2)Hex(6)	N[+1378]	973.727	3	2919.17	2919.17	0	-0.1	822	Specific	775	572.44	572.44	16.02	23	>sp|Q5VU65|P210L_HUMAN Nuclear pore membrane glycoprotein 210-like OS=Homo sapiens OX=9606 GN=NUP210L PE=2 SV=1	9216	20240115_78min-scehcd-s-mix-elution.ScanId;v=1;d1=10547.10547.3	controllerType=0 controllerNumber=1 scan=10547	29.9278
13249:4	34	R.GC[+57.021]YTWHSTHHDAVTVEPLYEN[+1378.476]GTLC[+57.021]SQK.A	HexNAc(2)Hex(6)	C[+57]*2, N[+1378]	1167.99	4	4668.94	4668.94	0	-0.2	64	Specific	857.92	817.39	817.39	18.14	23	>sp|Q5VU65|P210L_HUMAN Nuclear pore membrane glycoprotein 210-like OS=Homo sapiens OX=9606 GN=NUP210L PE=2 SV=1	9216	20240115_78min-scehcd-s-mix-elution.ScanId;v=1;d1=14977.14977.4	controllerType=0 controllerNumber=1 scan=14977	43.7293
13241:4	34	R.GC[+57.021]YTWHSTHHDAVTVEPLYEN[+1378.476]GTLC[+57.021]SQK.A	HexNAc(2)Hex(6)	C[+57]*2, N[+1378]	1167.99	4	4668.94	4668.94	0	0.1	64	Specific	960.03	782.94	782.94	20.29	23	>sp|Q5VU65|P210L_HUMAN Nuclear pore membrane glycoprotein 210-like OS=Homo sapiens OX=9606 GN=NUP210L PE=2 SV=1	9216	20240115_78min-scehcd-s-mix-elution.ScanId;v=1;d1=14968.14968.4	controllerType=0 controllerNumber=1 scan=14968	43.708
09545:3	34	K.SSN[+1216.423]ETLAHFEDYK.S	HexNAc(2)Hex(5)	N[+1216]	919.71	3	2757.12	2757.11	0	0.3	822	Specific	374.11	256.69	256.69	7.2	23	>sp|Q5VU65|P210L_HUMAN Nuclear pore membrane glycoprotein 210-like OS=Homo sapiens OX=9606 GN=NUP210L PE=2 SV=1	9216	20240115_78min-scehcd-s-mix-elution.ScanId;v=1;d1=10761.10761.3	controllerType=0 controllerNumber=1 scan=10761	30.5649
09553:3	34	K.SSN[+1216.423]ETLAHFEDYK.S	HexNAc(2)Hex(5)	N[+1216]	919.71	3	2757.12	2757.11	0	0.7	822	Specific	698.97	546.68	546.68	14.17	23	>sp|Q5VU65|P210L_HUMAN Nuclear pore membrane glycoprotein 210-like OS=Homo sapiens OX=9606 GN=NUP210L PE=2 SV=1	9216	20240115_78min-scehcd-s-mix-elution.ScanId;v=1;d1=10770.10770.3	controllerType=0 controllerNumber=1 scan=10770	30.5977
13624:4	438	R.TC[+57.021]SDAAYN[+2059.735]HTTFPNLLQHR.S	HexNAc(4)Hex(5)Fuc(1)NeuAc(1)	C[+57], N[+2060]	1077.45	4	4306.8	4305.78	1	3.8	50	Specific	542.51	354.86	354.86	7.85	3	>sp|Q66K79|CBPZ_HUMAN Carboxypeptidase Z OS=Homo sapiens OX=9606 GN=CPZ PE=1 SV=2	18897	20240115_78min-scehcd-s-mix-elution.ScanId;v=1;d1=15403.15403.4	controllerType=0 controllerNumber=1 scan=15403	45.0502
05920:2	246	K.TC[+57.021]WN[+1444.534]VTR.I	HexNAc(4)Hex(3)Fuc(1)	C[+57], N[+1445]	1190.99	2	2380.97	2380.97	0	-1	219	Specific	358.74	166.49	166.49	6.23	8	>sp|Q6NUT2|D19L2_HUMAN Probable C-mannosyltransferase DPY19L2 OS=Homo sapiens OX=9606 GN=DPY19L2 PE=1 SV=2	16977	20240115_78min-scehcd-s-mix-elution.ScanId;v=1;d1=6657.6657.2	controllerType=0 controllerNumber=1 scan=6657	18.3788
05712:2	246	K.TC[+57.021]WN[+1378.476]VTR.I	HexNAc(2)Hex(6)	C[+57], N[+1378]	1157.96	2	2314.91	2314.91	0	-0.4	219	Specific	401.97	186.2	186.2	7.13	8	>sp|Q6NUT2|D19L2_HUMAN Probable C-mannosyltransferase DPY19L2 OS=Homo sapiens OX=9606 GN=DPY19L2 PE=1 SV=2	16977	20240115_78min-scehcd-s-mix-elution.ScanId;v=1;d1=6427.6427.2	controllerType=0 controllerNumber=1 scan=6427	17.8188
05787:2	246	K.TC[+57.021]WN[+1216.423]VTR.I	HexNAc(2)Hex(5)	C[+57], N[+1216]	1076.93	2	2152.86	2152.86	0	-0.5	219	Specific	412.58	193.24	193.24	7.13	8	>sp|Q6NUT2|D19L2_HUMAN Probable C-mannosyltransferase DPY19L2 OS=Homo sapiens OX=9606 GN=DPY19L2 PE=1 SV=2	16977	20240115_78min-scehcd-s-mix-elution.ScanId;v=1;d1=6510.6510.2	controllerType=0 controllerNumber=1 scan=6510	18.0135
22625:4	314	K.IAHTEYPVNTIIIHEDFDN[+1241.454]NSMSNNIALLK.T	HexNAc(3)Hex(3)Fuc(1)	N[+1241]	1167.54	4	4667.15	4668.15	-1	0.2	105	Specific	333.44	143.8	143.8	6.23	4	>sp|Q6PEW0|PRS54_HUMAN Inactive serine protease 54 OS=Homo sapiens OX=9606 GN=PRSS54 PE=2 SV=3	15819	20240115_78min-scehcd-s-mix-elution.ScanId;v=1;d1=25500.25500.4	controllerType=0 controllerNumber=1 scan=25500	73.0081
21900:4	314	K.IAHTEYPVNTIIIHEDFDN[+1038.375]NSM[+15.995]SNNIALLK.T	HexNAc(2)Hex(3)Fuc(1)	M[+16], N[+1038]	1121.27	4	4482.07	4481.07	1	-1	105	Specific	307.35	204.65	176.73	5.87	4	>sp|Q6PEW0|PRS54_HUMAN Inactive serine protease 54 OS=Homo sapiens OX=9606 GN=PRSS54 PE=2 SV=3	15819	20240115_78min-scehcd-s-mix-elution.ScanId;v=1;d1=24703.24703.4	controllerType=0 controllerNumber=1 scan=24703	71.1895
22675:4	314	K.IAHTEYPVNTIIIHEDFDN[+1038.375]NSMSNNIALLK.T	HexNAc(2)Hex(3)Fuc(1)	N[+1038]	1117.02	4	4465.08	4465.07	0	0.5	105	Specific	957.21	708.29	127.49	20.82	4	>sp|Q6PEW0|PRS54_HUMAN Inactive serine protease 54 OS=Homo sapiens OX=9606 GN=PRSS54 PE=2 SV=3	15819	20240115_78min-scehcd-s-mix-elution.ScanId;v=1;d1=25556.25556.4	controllerType=0 controllerNumber=1 scan=25556	73.1476
21517:5	55	K.KHTESTPFWSIKPNN[+1663.608]VSIVLHAEEPYIENEEPEPEPEPAAK.Q	HexNAc(5)Hex(4)	N[+1664]	1270.19	5	6346.9	6346.9	0	0.9	114	Specific	832.98	783.94	123.6	16.05	16	>sp|Q6UW49|SPESP_HUMAN Sperm equatorial segment protein 1 OS=Homo sapiens OX=9606 GN=SPESP1 PE=1 SV=2	14904	20240115_78min-scehcd-s-mix-elution.ScanId;v=1;d1=24281.24281.5	controllerType=0 controllerNumber=1 scan=24281	70.2005
21590:5	55	K.KHTESTPFWSIKPNN[+1501.555]VSIVLHAEEPYIENEEPEPEPEPAAK.Q	HexNAc(5)Hex(3)	N[+1502]	1237.78	5	6184.85	6184.84	0	0.7	114	Specific	916.33	811.72	140.51	17.77	16	>sp|Q6UW49|SPESP_HUMAN Sperm equatorial segment protein 1 OS=Homo sapiens OX=9606 GN=SPESP1 PE=1 SV=2	14904	20240115_78min-scehcd-s-mix-elution.ScanId;v=1;d1=24362.24362.5	controllerType=0 controllerNumber=1 scan=24362	70.391
22553:4	55	K.HTESTPFWSIKPNN[+892.317]VSIVLHAEEPYIENEEPEPEPEPAAK.Q	HexNAc(2)Hex(3)	N[+892]	1362.63	4	5447.51	5447.51	0	-0.4	115	Specific	416.6	388.34	21.85	7.05	16	>sp|Q6UW49|SPESP_HUMAN Sperm equatorial segment protein 1 OS=Homo sapiens OX=9606 GN=SPESP1 PE=1 SV=2	14904	20240115_78min-scehcd-s-mix-elution.ScanId;v=1;d1=25422.25422.4	controllerType=0 controllerNumber=1 scan=25422	72.8474
22552:5	55	K.HTESTPFWSIKPNN[+892.317]VSIVLHAEEPYIENEEPEPEPEPAAK.Q	HexNAc(2)Hex(3)	N[+892]	1090.11	5	5446.5	5447.51	-1	-2.1	115	Specific	416.78	416.78	416.78	7.1	16	>sp|Q6UW49|SPESP_HUMAN Sperm equatorial segment protein 1 OS=Homo sapiens OX=9606 GN=SPESP1 PE=1 SV=2	14904	20240115_78min-scehcd-s-mix-elution.ScanId;v=1;d1=25421.25421.5	controllerType=0 controllerNumber=1 scan=25421	72.8451
22974:4	55	K.HTESTPFWSIKPN[+0.984]N[+892.317]VSIVLHAEEPYIENEEPEPEPEPAAK.Q	HexNAc(2)Hex(3)	N[+1][+892]	1363.13	4	5449.52	5448.5	1	3.1	115	Specific	505.98	505.98	53.74	8.1	16	>sp|Q6UW49|SPESP_HUMAN Sperm equatorial segment protein 1 OS=Homo sapiens OX=9606 GN=SPESP1 PE=1 SV=2	14904	20240115_78min-scehcd-s-mix-elution.ScanId;v=1;d1=25886.25886.4	controllerType=0 controllerNumber=1 scan=25886	73.9409
22422:3	436	R.HAITAWYN[+1809.666]ETQFYDFDSLSC[+57.021]SR.V	HexNAc(5)Hex(4)Fuc(1)	C[+57], N[+1810]	1507.62	3	4520.85	4520.85	0	0.8	112	Specific	547.93	447.34	447.34	10.79	3	>sp|Q6UWM5|GPRL1_HUMAN GLIPR1-like protein 1 OS=Homo sapiens OX=9606 GN=GLIPR1L1 PE=1 SV=2	235	20240115_78min-scehcd-s-mix-elution.ScanId;v=1;d1=25277.25277.3	controllerType=0 controllerNumber=1 scan=25277	72.4987
22601:3	436	R.HAITAWYN[+1216.423]ETQFYDFDSLSC[+57.021]SR.V	HexNAc(2)Hex(5)	C[+57], N[+1216]	1309.88	3	3927.62	3927.61	0	2.4	112	Specific	604.51	497.37	497.37	12.41	3	>sp|Q6UWM5|GPRL1_HUMAN GLIPR1-like protein 1 OS=Homo sapiens OX=9606 GN=GLIPR1L1 PE=1 SV=2	235	20240115_78min-scehcd-s-mix-elution.ScanId;v=1;d1=25474.25474.3	controllerType=0 controllerNumber=1 scan=25474	72.9546
10510:2	342	R.LSFGSN[+1038.375]SSDFK.G	HexNAc(2)Hex(3)Fuc(1)	N[+1038]	1113.97	2	2226.93	2226.93	0	2.2	481	Specific	336.48	223.18	223.18	5.79	3	>sp|Q6UWU2|GLB1L_HUMAN Beta-galactosidase-1-like protein OS=Homo sapiens OX=9606 GN=GLB1L PE=2 SV=1	4525	20240115_78min-scehcd-s-mix-elution.ScanId;v=1;d1=11854.11854.2	controllerType=0 controllerNumber=1 scan=11854	33.8657
10427:2	342	R.LSFGSN[+1038.375]SSDFK.G	HexNAc(2)Hex(3)Fuc(1)	N[+1038]	1113.97	2	2226.93	2226.93	0	2.2	481	Specific	373.53	243.81	243.81	6.15	3	>sp|Q6UWU2|GLB1L_HUMAN Beta-galactosidase-1-like protein OS=Homo sapiens OX=9606 GN=GLB1L PE=2 SV=1	4525	20240115_78min-scehcd-s-mix-elution.ScanId;v=1;d1=11759.11759.2	controllerType=0 controllerNumber=1 scan=11759	33.5569
10437:2	342	R.LSFGSN[+1038.375]SSDFK.G	HexNAc(2)Hex(3)Fuc(1)	N[+1038]	1113.97	2	2226.93	2226.93	0	2	481	Specific	432.75	352.15	352.15	6.81	3	>sp|Q6UWU2|GLB1L_HUMAN Beta-galactosidase-1-like protein OS=Homo sapiens OX=9606 GN=GLB1L PE=2 SV=1	4525	20240115_78min-scehcd-s-mix-elution.ScanId;v=1;d1=11770.11770.3	controllerType=0 controllerNumber=1 scan=11770	33.5941
10480:2	342	R.LSFGSN[+1038.375]SSDFK.G	HexNAc(2)Hex(3)Fuc(1)	N[+1038]	1113.97	2	2226.93	2226.93	0	0.9	481	Specific	479.82	396.39	396.39	9.85	3	>sp|Q6UWU2|GLB1L_HUMAN Beta-galactosidase-1-like protein OS=Homo sapiens OX=9606 GN=GLB1L PE=2 SV=1	4525	20240115_78min-scehcd-s-mix-elution.ScanId;v=1;d1=11819.11819.3	controllerType=0 controllerNumber=1 scan=11819	33.7517
10445:2	342	R.LSFGSN[+1038.375]SSDFK.G	HexNAc(2)Hex(3)Fuc(1)	N[+1038]	1113.97	2	2226.93	2226.93	0	1.7	481	Specific	485.64	327.82	327.82	7.87	3	>sp|Q6UWU2|GLB1L_HUMAN Beta-galactosidase-1-like protein OS=Homo sapiens OX=9606 GN=GLB1L PE=2 SV=1	4525	20240115_78min-scehcd-s-mix-elution.ScanId;v=1;d1=11779.11779.3	controllerType=0 controllerNumber=1 scan=11779	33.6253
10447:2	342	R.LSFGSN[+1038.375]SSDFK.G	HexNAc(2)Hex(3)Fuc(1)	N[+1038]	1113.97	2	2226.93	2226.93	0	1	481	Specific	501.49	415.76	415.76	10.19	3	>sp|Q6UWU2|GLB1L_HUMAN Beta-galactosidase-1-like protein OS=Homo sapiens OX=9606 GN=GLB1L PE=2 SV=1	4525	20240115_78min-scehcd-s-mix-elution.ScanId;v=1;d1=11782.11782.2	controllerType=0 controllerNumber=1 scan=11782	33.6369
19337:3	342	R.GLYTTVDFGPADN[+1038.375]MTK.I	HexNAc(2)Hex(3)Fuc(1)	N[+1038]	923.4	3	2768.19	2768.19	0	0.5	231	Specific	642.45	533.89	533.89	12.54	3	>sp|Q6UWU2|GLB1L_HUMAN Beta-galactosidase-1-like protein OS=Homo sapiens OX=9606 GN=GLB1L PE=2 SV=1	4525	20240115_78min-scehcd-s-mix-elution.ScanId;v=1;d1=21857.21857.3	controllerType=0 controllerNumber=1 scan=21857	63.9945
19359:2	342	R.GLYTTVDFGPADN[+1038.375]MTK.I	HexNAc(2)Hex(3)Fuc(1)	N[+1038]	1384.6	2	2768.19	2768.19	0	0.6	231	Specific	703.84	545.72	545.72	15.25	3	>sp|Q6UWU2|GLB1L_HUMAN Beta-galactosidase-1-like protein OS=Homo sapiens OX=9606 GN=GLB1L PE=2 SV=1	4525	20240115_78min-scehcd-s-mix-elution.ScanId;v=1;d1=21882.21882.2	controllerType=0 controllerNumber=1 scan=21882	64.0876
19334:3	342	R.GLYTTVDFGPADN[+1038.375]MTK.I	HexNAc(2)Hex(3)Fuc(1)	N[+1038]	923.402	3	2768.19	2768.19	0	2.1	231	Specific	897.44	620.07	620.07	16.5	3	>sp|Q6UWU2|GLB1L_HUMAN Beta-galactosidase-1-like protein OS=Homo sapiens OX=9606 GN=GLB1L PE=2 SV=1	4525	20240115_78min-scehcd-s-mix-elution.ScanId;v=1;d1=21853.21853.3	controllerType=0 controllerNumber=1 scan=21853	63.9828
03385:3	427	R.N[+1216.423]ETHSIC[+57.021]TAC[+57.021]DESC[+57.021]K.T	HexNAc(2)Hex(5)	C[+57]*3, N[+1216]	1010.04	3	3028.12	3028.12	0	-0.6	190	Specific	558.83	533.48	533.48	10.35	2	>sp|Q6UXH1|CREL2_HUMAN Cysteine-rich with EGF-like domain protein 2 OS=Homo sapiens OX=9606 GN=CRELD2 PE=1 SV=1	15900	20240115_78min-scehcd-s-mix-elution.ScanId;v=1;d1=3848.3848.3	controllerType=0 controllerNumber=1 scan=3848	11.5945
09675:3	62	R.N[+2059.735]ITVFR.Q	HexNAc(4)Hex(5)Fuc(1)NeuAc(1)	N[+2060]	937.061	3	2809.17	2809.17	0	0.6	486	Specific	324.39	70.29	70.29	2.76	16	>sp|Q6W4X9|MUC6_HUMAN Mucin-6 OS=Homo sapiens OX=9606 GN=MUC6 PE=1 SV=3	3388	20240115_78min-scehcd-s-mix-elution.ScanId;v=1;d1=10908.10908.3	controllerType=0 controllerNumber=1 scan=10908	31.0061
09689:2	62	R.N[+2059.735]ITVFR.Q	HexNAc(4)Hex(5)Fuc(1)NeuAc(1)	N[+2060]	1405.09	2	2809.17	2809.17	0	1.3	486	Specific	354.37	59.35	59.35	2.88	16	>sp|Q6W4X9|MUC6_HUMAN Mucin-6 OS=Homo sapiens OX=9606 GN=MUC6 PE=1 SV=3	3388	20240115_78min-scehcd-s-mix-elution.ScanId;v=1;d1=10924.10924.2	controllerType=0 controllerNumber=1 scan=10924	31.0521
20858:4	62	K.EPFVLSC[+57.021]QADVAAAPQPGPQN[+2059.735]SSC[+57.021]ATLSEYSR.Q	HexNAc(4)Hex(5)Fuc(1)NeuAc(1)	C[+57]*2, N[+2060]	1375.34	4	5498.33	5497.31	1	3	248	Specific	720.81	626.06	626.06	13.48	16	>sp|Q6W4X9|MUC6_HUMAN Mucin-6 OS=Homo sapiens OX=9606 GN=MUC6 PE=1 SV=3	3388	20240115_78min-scehcd-s-mix-elution.ScanId;v=1;d1=23553.23553.4	controllerType=0 controllerNumber=1 scan=23553	68.4704
07912:2	62	R.N[+1768.640]ITVFR.Q	HexNAc(4)Hex(5)Fuc(1)	N[+1769]	1259.54	2	2518.07	2518.07	0	0.9	486	Specific	310.12	82	82	4.42	16	>sp|Q6W4X9|MUC6_HUMAN Mucin-6 OS=Homo sapiens OX=9606 GN=MUC6 PE=1 SV=3	3388	20240115_78min-scehcd-s-mix-elution.ScanId;v=1;d1=8903.8903.2	controllerType=0 controllerNumber=1 scan=8903	24.8315
16577:3	46	R.IN[+1606.587]ITETGQLMVK.D	HexNAc(4)Hex(4)Fuc(1)	N[+1607]	985.114	3	2953.33	2953.32	0	1.6	86	Specific	440.28	254.13	254.13	6.48	20	>sp|Q6X784|ZPBP2_HUMAN Zona pellucida-binding protein 2 OS=Homo sapiens OX=9606 GN=ZPBP2 PE=2 SV=1	10008	20240115_78min-scehcd-s-mix-elution.ScanId;v=1;d1=18730.18730.3	controllerType=0 controllerNumber=1 scan=18730	54.5898
21972:4	46	R.LHSNC[+57.021]ASC[+57.021]C[+57.021]VVC[+57.021]SPATFSPDVN[+1444.534]VTC[+57.021]QTC[+57.021]VSVLTYGAK.S	HexNAc(4)Hex(3)Fuc(1)	C[+57]*6, N[+1445]	1399.34	4	5594.33	5594.36	0	-5.5	288	Specific	1045.19	935.07	483.65	19.2	20	>sp|Q6X784|ZPBP2_HUMAN Zona pellucida-binding protein 2 OS=Homo sapiens OX=9606 GN=ZPBP2 PE=2 SV=1	10008	20240115_78min-scehcd-s-mix-elution.ScanId;v=1;d1=24782.24782.4	controllerType=0 controllerNumber=1 scan=24782	71.3722
16942:3	46	R.IN[+1241.454]ITETGQLMVK.D	HexNAc(3)Hex(3)Fuc(1)	N[+1241]	863.402	3	2588.19	2588.19	0	1.3	86	Specific	322.07	202.87	202.87	4.72	20	>sp|Q6X784|ZPBP2_HUMAN Zona pellucida-binding protein 2 OS=Homo sapiens OX=9606 GN=ZPBP2 PE=2 SV=1	10008	20240115_78min-scehcd-s-mix-elution.ScanId;v=1;d1=19144.19144.3	controllerType=0 controllerNumber=1 scan=19144	55.8188
16937:3	46	R.IN[+1241.454]ITETGQLMVK.D	HexNAc(3)Hex(3)Fuc(1)	N[+1241]	863.402	3	2588.19	2588.19	0	0.3	86	Specific	582.12	294.69	294.69	9.62	20	>sp|Q6X784|ZPBP2_HUMAN Zona pellucida-binding protein 2 OS=Homo sapiens OX=9606 GN=ZPBP2 PE=2 SV=1	10008	20240115_78min-scehcd-s-mix-elution.ScanId;v=1;d1=19138.19138.3	controllerType=0 controllerNumber=1 scan=19138	55.8058
13386:2	46	R.IN[+1038.375]ITETGQLM[+15.995]VK.D	HexNAc(2)Hex(3)Fuc(1)	M[+16], N[+1038]	1201.05	2	2401.1	2401.1	0	-2.3	86	Specific	327.77	243.09	243.09	5.68	20	>sp|Q6X784|ZPBP2_HUMAN Zona pellucida-binding protein 2 OS=Homo sapiens OX=9606 GN=ZPBP2 PE=2 SV=1	10008	20240115_78min-scehcd-s-mix-elution.ScanId;v=1;d1=15132.15132.2	controllerType=0 controllerNumber=1 scan=15132	44.2081
17023:2	46	R.IN[+1038.375]ITETGQLMVK.D	HexNAc(2)Hex(3)Fuc(1)	N[+1038]	1193.06	2	2385.12	2385.11	0	2.2	86	Specific	494.93	418.3	418.3	9.15	20	>sp|Q6X784|ZPBP2_HUMAN Zona pellucida-binding protein 2 OS=Homo sapiens OX=9606 GN=ZPBP2 PE=2 SV=1	10008	20240115_78min-scehcd-s-mix-elution.ScanId;v=1;d1=19235.19235.2	controllerType=0 controllerNumber=1 scan=19235	56.0838
[truncated: 282 more rows]

## Sheet: Table S2.2
Table S2.2 Identified intact N-glycopeptides from human sperm by EThcD-sceHCD
[truncated: 1,365 more rows]

[truncated: 2 more sheets: Table S2.3, Table S2.4]
