# Supplementary material for: GlycoIP: an integrated platform for simultaneous and site-specific N/O-glycosylation analysis of human semen
Source: Front Chem. 2025 May 19;13:1569561. doi: 10.3389/fchem.2025.1569561 (PMC12127192; doi:10.3389/fchem.2025.1569561)
Supplement: Supplementary file 2 [file Table3.xlsx]

## Sheet: Table S3.1
Table S3.1 Identified N-glycosites from human sperm by sceHCD.
Query #:z	Protein Rank	Peptide < ProteinMetrics Confidential >	Glycans NHFAGNa	Modification Type(s)	Observed m/z	z	Observed (M+H)	Calc. mass (M+H)	Off-by-x error	Mass error (ppm)	Starting position	Cleavage	Score	Delta	Delta Mod	|Log Prob|	# of unique peptides	Protein Name	Protein DB number	Comment	Scan #	Scan Time
20902:3	436	R.YWN[+0.984]YSHSAPQDDLM[+15.995]LIK.L		M[+16], N[+1]	699.991	3	2097.96	2097.96	0	0.4	88	Specific	342.63	300.49	300.49	5.33	2	>sp|A4D1T9|PRS37_HUMAN Probable inactive serine protease 37 OS=Homo sapiens OX=9606 GN=PRSS37 PE=1 SV=1	7792	20240115_78min-scehcd-s-mix-after.ScanId;v=1;d1=23618.23618.3	controllerType=0 controllerNumber=1 scan=23618	69.2225
20890:3	436	R.YWN[+0.984]YSHSAPQDDLM[+15.995]LIK.L		M[+16], N[+1]	699.991	3	2097.96	2097.96	0	-0.5	88	Specific	621.52	621.52	621.52	12.42	2	>sp|A4D1T9|PRS37_HUMAN Probable inactive serine protease 37 OS=Homo sapiens OX=9606 GN=PRSS37 PE=1 SV=1	7792	20240115_78min-scehcd-s-mix-after.ScanId;v=1;d1=23605.23605.3	controllerType=0 controllerNumber=1 scan=23605	69.1896
21953:3	436	R.YWN[+0.984]YSHSAPQDDLMLIK.L		N[+1]	694.66	3	2081.96	2081.96	0	0.5	88	Specific	758.94	750.29	750.29	15.81	2	>sp|A4D1T9|PRS37_HUMAN Probable inactive serine protease 37 OS=Homo sapiens OX=9606 GN=PRSS37 PE=1 SV=1	7792	20240115_78min-scehcd-s-mix-after.ScanId;v=1;d1=24780.24780.3	controllerType=0 controllerNumber=1 scan=24780	72.0289
09475:2	29	K.IENYIN[+0.984]ESTEAQSEQK.E		N[+1]	942.429	2	1883.85	1883.85	0	0.1	1548	Specific	664.93	556.35	155.54	12.7	18	>sp|A6NMS7|L37A1_HUMAN Leucine-rich repeat-containing protein 37A OS=Homo sapiens OX=9606 GN=LRRC37A PE=2 SV=3	3597	20240115_78min-scehcd-s-mix-after.ScanId;v=1;d1=10685.10685.2	controllerType=0 controllerNumber=1 scan=10685	30.6265
09561:2	29	K.IENYIN[+0.984]ESTEAQSEQK.E		N[+1]	942.429	2	1883.85	1883.85	0	0	1548	Specific	676.2	601.22	138.5	12.69	18	>sp|A6NMS7|L37A1_HUMAN Leucine-rich repeat-containing protein 37A OS=Homo sapiens OX=9606 GN=LRRC37A PE=2 SV=3	3597	20240115_78min-scehcd-s-mix-after.ScanId;v=1;d1=10783.10783.2	controllerType=0 controllerNumber=1 scan=10783	30.9337
09586:3	29	K.IENYIN[+0.984]ESTEAQSEQK.E		N[+1]	628.622	3	1883.85	1883.85	0	0.1	1548	Specific	716.2	623.91	154.59	13.72	18	>sp|A6NMS7|L37A1_HUMAN Leucine-rich repeat-containing protein 37A OS=Homo sapiens OX=9606 GN=LRRC37A PE=2 SV=3	3597	20240115_78min-scehcd-s-mix-after.ScanId;v=1;d1=10811.10811.3	controllerType=0 controllerNumber=1 scan=10811	31.0193
09496:3	29	K.IENYIN[+0.984]ESTEAQSEQK.E		N[+1]	628.621	3	1883.85	1883.85	0	-0.4	1548	Specific	823.56	787.12	171.93	15.72	18	>sp|A6NMS7|L37A1_HUMAN Leucine-rich repeat-containing protein 37A OS=Homo sapiens OX=9606 GN=LRRC37A PE=2 SV=3	3597	20240115_78min-scehcd-s-mix-after.ScanId;v=1;d1=10709.10709.3	controllerType=0 controllerNumber=1 scan=10709	30.7151
09584:2	29	K.IENYIN[+0.984]ESTEAQSEQK.E		N[+1]	942.429	2	1883.85	1883.85	0	0	1548	Specific	965.96	817.16	203.74	19.73	18	>sp|A6NMS7|L37A1_HUMAN Leucine-rich repeat-containing protein 37A OS=Homo sapiens OX=9606 GN=LRRC37A PE=2 SV=3	3597	20240115_78min-scehcd-s-mix-after.ScanId;v=1;d1=10809.10809.2	controllerType=0 controllerNumber=1 scan=10809	31.017
09495:2	29	K.IENYIN[+0.984]ESTEAQSEQK.E		N[+1]	942.429	2	1883.85	1883.85	0	-0.3	1548	Specific	1013.33	912	208.48	20.73	18	>sp|A6NMS7|L37A1_HUMAN Leucine-rich repeat-containing protein 37A OS=Homo sapiens OX=9606 GN=LRRC37A PE=2 SV=3	3597	20240115_78min-scehcd-s-mix-after.ScanId;v=1;d1=10708.10708.2	controllerType=0 controllerNumber=1 scan=10708	30.7135
07810:3	29	K.IENYIN[+0.984]ESTEAQSEQKEK.S		N[+1]	714.335	3	2140.99	2140.99	0	0.8	1548	Specific	498.18	449.55	127.69	7.96	18	>sp|A6NMS7|L37A1_HUMAN Leucine-rich repeat-containing protein 37A OS=Homo sapiens OX=9606 GN=LRRC37A PE=2 SV=3	3597	20240115_78min-scehcd-s-mix-after.ScanId;v=1;d1=8786.8786.3	controllerType=0 controllerNumber=1 scan=8786	24.696
07816:3	29	K.IENYIN[+0.984]ESTEAQSEQKEK.S		N[+1]	714.334	3	2140.99	2140.99	0	0.2	1548	Specific	776.92	655.49	220.93	14.59	18	>sp|A6NMS7|L37A1_HUMAN Leucine-rich repeat-containing protein 37A OS=Homo sapiens OX=9606 GN=LRRC37A PE=2 SV=3	3597	20240115_78min-scehcd-s-mix-after.ScanId;v=1;d1=8793.8793.3	controllerType=0 controllerNumber=1 scan=8793	24.717
07830:2	29	K.IENYIN[+0.984]ESTEAQSEQKEK.S		N[+1]	1071	2	2140.99	2140.99	0	-0.1	1548	Specific	877.74	641.62	201.6	15.87	18	>sp|A6NMS7|L37A1_HUMAN Leucine-rich repeat-containing protein 37A OS=Homo sapiens OX=9606 GN=LRRC37A PE=2 SV=3	3597	20240115_78min-scehcd-s-mix-after.ScanId;v=1;d1=8809.8809.2	controllerType=0 controllerNumber=1 scan=8809	24.7678
05225:2	29	R.ENN[+0.984]LTELHK.D		N[+1]	549.775	2	1098.54	1098.54	0	0.6	898	Specific	469.2	139.48	98.29	4.21	18	>sp|A6NMS7|L37A1_HUMAN Leucine-rich repeat-containing protein 37A OS=Homo sapiens OX=9606 GN=LRRC37A PE=2 SV=3	3597	20240115_78min-scehcd-s-mix-after.ScanId;v=1;d1=5879.5879.2	controllerType=0 controllerNumber=1 scan=5879	16.5062
05256:2	29	R.ENN[+0.984]LTELHK.D		N[+1]	549.775	2	1098.54	1098.54	0	1.1	898	Specific	492.6	151.85	96.46	4.07	18	>sp|A6NMS7|L37A1_HUMAN Leucine-rich repeat-containing protein 37A OS=Homo sapiens OX=9606 GN=LRRC37A PE=2 SV=3	3597	20240115_78min-scehcd-s-mix-after.ScanId;v=1;d1=5914.5914.2	controllerType=0 controllerNumber=1 scan=5914	16.6056
05266:2	29	R.ENN[+0.984]LTELHK.D		N[+1]	549.775	2	1098.54	1098.54	0	0.8	898	Specific	782.03	280.22	151.9	11.75	18	>sp|A6NMS7|L37A1_HUMAN Leucine-rich repeat-containing protein 37A OS=Homo sapiens OX=9606 GN=LRRC37A PE=2 SV=3	3597	20240115_78min-scehcd-s-mix-after.ScanId;v=1;d1=5925.5925.2	controllerType=0 controllerNumber=1 scan=5925	16.6463
05231:2	29	R.ENN[+0.984]LTELHK.D		N[+1]	549.775	2	1098.54	1098.54	0	0.7	898	Specific	788.08	242.81	151.74	11.98	18	>sp|A6NMS7|L37A1_HUMAN Leucine-rich repeat-containing protein 37A OS=Homo sapiens OX=9606 GN=LRRC37A PE=2 SV=3	3597	20240115_78min-scehcd-s-mix-after.ScanId;v=1;d1=5886.5886.2	controllerType=0 controllerNumber=1 scan=5886	16.5372
12758:4	29	K.LHC[+57.021]NSAC[+57.021]LTN[+0.984]TTHC[+57.021]PEEASVGNPEGAFM[+15.995]K.V		C[+57]*3, M[+16], N[+1]	813.1	4	3249.38	3249.37	0	2.8	1044	Specific	624.51	624.51	129.32	12.07	18	>sp|A6NMS7|L37A1_HUMAN Leucine-rich repeat-containing protein 37A OS=Homo sapiens OX=9606 GN=LRRC37A PE=2 SV=3	3597	20240115_78min-scehcd-s-mix-after.ScanId;v=1;d1=14427.14427.4	controllerType=0 controllerNumber=1 scan=14427	42.4091
12739:4	29	K.LHC[+57.021]NSAC[+57.021]LTN[+0.984]TTHC[+57.021]PEEASVGNPEGAFM[+15.995]K.V		C[+57]*3, M[+16], N[+1]	813.099	4	3249.37	3249.37	0	0.8	1044	Specific	643.9	643.9	238.75	12.72	18	>sp|A6NMS7|L37A1_HUMAN Leucine-rich repeat-containing protein 37A OS=Homo sapiens OX=9606 GN=LRRC37A PE=2 SV=3	3597	20240115_78min-scehcd-s-mix-after.ScanId;v=1;d1=14405.14405.2	controllerType=0 controllerNumber=1 scan=14405	42.3361
12667:4	29	K.LHC[+57.021]NSAC[+57.021]LTN[+0.984]TTHC[+57.021]PEEASVGNPEGAFM[+15.995]K.V		C[+57]*3, M[+16], N[+1]	813.098	4	3249.37	3249.37	0	0.3	1044	Specific	882.94	882.94	194.08	18.62	18	>sp|A6NMS7|L37A1_HUMAN Leucine-rich repeat-containing protein 37A OS=Homo sapiens OX=9606 GN=LRRC37A PE=2 SV=3	3597	20240115_78min-scehcd-s-mix-after.ScanId;v=1;d1=14324.14324.4	controllerType=0 controllerNumber=1 scan=14324	42.1063
12759:3	29	K.LHC[+57.021]NSAC[+57.021]LTN[+0.984]TTHC[+57.021]PEEASVGNPEGAFM[+15.995]K.V		C[+57]*3, M[+16], N[+1]	1083.8	3	3249.37	3249.37	0	0.4	1044	Specific	963.61	858.59	169.23	20.35	18	>sp|A6NMS7|L37A1_HUMAN Leucine-rich repeat-containing protein 37A OS=Homo sapiens OX=9606 GN=LRRC37A PE=2 SV=3	3597	20240115_78min-scehcd-s-mix-after.ScanId;v=1;d1=14428.14428.3	controllerType=0 controllerNumber=1 scan=14428	42.4114
12659:4	29	K.LHC[+57.021]NSAC[+57.021]LTN[+0.984]TTHC[+57.021]PEEASVGNPEGAFM[+15.995]K.V		C[+57]*3, M[+16], N[+1]	813.098	4	3249.37	3249.37	0	0.1	1044	Specific	1224.99	1224.99	335.69	25.57	18	>sp|A6NMS7|L37A1_HUMAN Leucine-rich repeat-containing protein 37A OS=Homo sapiens OX=9606 GN=LRRC37A PE=2 SV=3	3597	20240115_78min-scehcd-s-mix-after.ScanId;v=1;d1=14315.14315.4	controllerType=0 controllerNumber=1 scan=14315	42.0664
12751:4	29	K.LHC[+57.021]NSAC[+57.021]LTN[+0.984]TTHC[+57.021]PEEASVGNPEGAFM[+15.995]K.V		C[+57]*3, M[+16], N[+1]	813.098	4	3249.37	3249.37	0	0.6	1044	Specific	1241.31	1241.31	328.28	25.62	18	>sp|A6NMS7|L37A1_HUMAN Leucine-rich repeat-containing protein 37A OS=Homo sapiens OX=9606 GN=LRRC37A PE=2 SV=3	3597	20240115_78min-scehcd-s-mix-after.ScanId;v=1;d1=14419.14419.4	controllerType=0 controllerNumber=1 scan=14419	42.3749
12668:3	29	K.LHC[+57.021]NSAC[+57.021]LTN[+0.984]TTHC[+57.021]PEEASVGNPEGAFM[+15.995]K.V		C[+57]*3, M[+16], N[+1]	1083.8	3	3249.37	3249.37	0	0.4	1044	Specific	1254.81	1251.27	251.68	26.35	18	>sp|A6NMS7|L37A1_HUMAN Leucine-rich repeat-containing protein 37A OS=Homo sapiens OX=9606 GN=LRRC37A PE=2 SV=3	3597	20240115_78min-scehcd-s-mix-after.ScanId;v=1;d1=14325.14325.3	controllerType=0 controllerNumber=1 scan=14325	42.1079
12710:4	29	K.LHC[+57.021]NSAC[+57.021]LTN[+0.984]TTHC[+57.021]PEEASVGNPEGAFM[+15.995]K.V		C[+57]*3, M[+16], N[+1]	813.098	4	3249.37	3249.37	0	0.2	1044	Specific	1267.41	1267.41	376.2	26.62	18	>sp|A6NMS7|L37A1_HUMAN Leucine-rich repeat-containing protein 37A OS=Homo sapiens OX=9606 GN=LRRC37A PE=2 SV=3	3597	20240115_78min-scehcd-s-mix-after.ScanId;v=1;d1=14372.14372.4	controllerType=0 controllerNumber=1 scan=14372	42.2482
15236:4	29	K.LHC[+57.021]NSAC[+57.021]LTN[+0.984]TTHC[+57.021]PEEASVGNPEGAFMK.V		C[+57]*3, N[+1]	809.098	4	3233.37	3233.38	0	-1.1	1044	Specific	824.74	824.74	156.22	17.22	18	>sp|A6NMS7|L37A1_HUMAN Leucine-rich repeat-containing protein 37A OS=Homo sapiens OX=9606 GN=LRRC37A PE=2 SV=3	3597	20240115_78min-scehcd-s-mix-after.ScanId;v=1;d1=17233.17233.4	controllerType=0 controllerNumber=1 scan=17233	50.8077
15143:4	29	K.LHC[+57.021]NSAC[+57.021]LTN[+0.984]TTHC[+57.021]PEEASVGNPEGAFMK.V		C[+57]*3, N[+1]	809.099	4	3233.38	3233.38	0	-0.2	1044	Specific	967.83	967.83	198.16	20.57	18	>sp|A6NMS7|L37A1_HUMAN Leucine-rich repeat-containing protein 37A OS=Homo sapiens OX=9606 GN=LRRC37A PE=2 SV=3	3597	20240115_78min-scehcd-s-mix-after.ScanId;v=1;d1=17128.17128.4	controllerType=0 controllerNumber=1 scan=17128	50.5047
15157:3	29	K.LHC[+57.021]NSAC[+57.021]LTN[+0.984]TTHC[+57.021]PEEASVGNPEGAFMK.V		C[+57]*3, N[+1]	1078.46	3	3233.38	3233.38	0	0.2	1044	Specific	1319.84	1319.84	273.17	27.35	18	>sp|A6NMS7|L37A1_HUMAN Leucine-rich repeat-containing protein 37A OS=Homo sapiens OX=9606 GN=LRRC37A PE=2 SV=3	3597	20240115_78min-scehcd-s-mix-after.ScanId;v=1;d1=17144.17144.3	controllerType=0 controllerNumber=1 scan=17144	50.5527
15136:4	29	K.LHC[+57.021]NSAC[+57.021]LTN[+0.984]TTHC[+57.021]PEEASVGNPEGAFMK.V		C[+57]*3, N[+1]	809.099	4	3233.38	3233.38	0	0.1	1044	Specific	1357.52	1333.88	283.43	28.62	18	>sp|A6NMS7|L37A1_HUMAN Leucine-rich repeat-containing protein 37A OS=Homo sapiens OX=9606 GN=LRRC37A PE=2 SV=3	3597	20240115_78min-scehcd-s-mix-after.ScanId;v=1;d1=17120.17120.4	controllerType=0 controllerNumber=1 scan=17120	50.4717
15228:4	29	K.LHC[+57.021]NSAC[+57.021]LTN[+0.984]TTHC[+57.021]PEEASVGNPEGAFMK.V		C[+57]*3, N[+1]	809.098	4	3233.37	3233.38	0	-1.2	1044	Specific	1452.01	1444.19	329.33	29.8	18	>sp|A6NMS7|L37A1_HUMAN Leucine-rich repeat-containing protein 37A OS=Homo sapiens OX=9606 GN=LRRC37A PE=2 SV=3	3597	20240115_78min-scehcd-s-mix-after.ScanId;v=1;d1=17224.17224.4	controllerType=0 controllerNumber=1 scan=17224	50.7729
12062:2	731	R.GVTFN[+0.984]LSGGSSK.A		N[+1]	577.788	2	1154.57	1154.57	0	-0.2	69	Specific	754.85	357.98	357.98	13.27	1	>sp|A8MVS5|HIDE1_HUMAN Protein HIDE1 OS=Homo sapiens OX=9606 GN=HIDE1 PE=2 SV=2	11420	20240115_78min-scehcd-s-mix-after.ScanId;v=1;d1=13633.13633.2	controllerType=0 controllerNumber=1 scan=13633	39.9011
19226:2	888	R.TGPGAQDLLGSIN[+0.984]R.S		N[+1]	700.363	2	1399.72	1399.72	0	1.1	43	Specific	328.75	214.19	214.19	2.15	1	>sp|B3SHH9|TM114_HUMAN Transmembrane protein 114 OS=Homo sapiens OX=9606 GN=TMEM114 PE=2 SV=2	14176	20240115_78min-scehcd-s-mix-after.ScanId;v=1;d1=21750.21750.2	controllerType=0 controllerNumber=1 scan=21750	64.3391
13206:3	261	R.C[+57.021]VEESGSAHC[+57.021]VC[+57.021]PMLTC[+57.021]PEAN[+0.984]ATK.V		C[+57]*4, N[+1]	903.708	3	2709.11	2709.11	0	0.4	912	Specific	450.27	450.27	450.27	9.95	4	>sp|O00468|AGRIN_HUMAN Agrin OS=Homo sapiens OX=9606 GN=AGRN PE=1 SV=6	19620	20240115_78min-scehcd-s-mix-after.ScanId;v=1;d1=14936.14936.3	controllerType=0 controllerNumber=1 scan=14936	43.9696
10346:3	261	R.C[+57.021]VEESGSAHC[+57.021]VC[+57.021]PM[+15.995]LTC[+57.021]PEAN[+0.984]ATK.V		C[+57]*4, M[+16], N[+1]	909.04	3	2725.11	2725.1	0	0.9	912	Specific	435.42	435.42	435.42	9.86	4	>sp|O00468|AGRIN_HUMAN Agrin OS=Homo sapiens OX=9606 GN=AGRN PE=1 SV=6	19620	20240115_78min-scehcd-s-mix-after.ScanId;v=1;d1=11674.11674.3	controllerType=0 controllerNumber=1 scan=11674	33.6767
10350:3	261	R.C[+57.021]VEESGSAHC[+57.021]VC[+57.021]PM[+15.995]LTC[+57.021]PEAN[+0.984]ATK.V		C[+57]*4, M[+16], N[+1]	909.04	3	2725.1	2725.1	0	0.6	912	Specific	1174.34	1013.64	1013.64	24.27	4	>sp|O00468|AGRIN_HUMAN Agrin OS=Homo sapiens OX=9606 GN=AGRN PE=1 SV=6	19620	20240115_78min-scehcd-s-mix-after.ScanId;v=1;d1=11679.11679.3	controllerType=0 controllerNumber=1 scan=11679	33.6883
05619:3	508	K.QDQQLQN[+0.984]C[+57.021]TEPGEQPSPK.Q		C[+57], N[+1]	695.644	3	2084.92	2084.92	0	-0.2	206	Specific	696.43	601.12	601.12	12.76	1	>sp|O00584|RNT2_HUMAN Ribonuclease T2 OS=Homo sapiens OX=9606 GN=RNASET2 PE=1 SV=2	8069	20240115_78min-scehcd-s-mix-after.ScanId;v=1;d1=6318.6318.3	controllerType=0 controllerNumber=1 scan=6318	17.678
05626:2	508	K.QDQQLQN[+0.984]C[+57.021]TEPGEQPSPK.Q		C[+57], N[+1]	1042.96	2	2084.92	2084.92	0	-0.1	206	Specific	700.59	700.59	700.59	14.77	1	>sp|O00584|RNT2_HUMAN Ribonuclease T2 OS=Homo sapiens OX=9606 GN=RNASET2 PE=1 SV=2	8069	20240115_78min-scehcd-s-mix-after.ScanId;v=1;d1=6326.6326.2	controllerType=0 controllerNumber=1 scan=6326	17.698
05614:2	508	K.QDQQLQN[+0.984]C[+57.021]TEPGEQPSPK.Q		C[+57], N[+1]	1042.96	2	2084.92	2084.92	0	-0.9	206	Specific	1147.09	1033.46	1033.46	22.42	1	>sp|O00584|RNT2_HUMAN Ribonuclease T2 OS=Homo sapiens OX=9606 GN=RNASET2 PE=1 SV=2	8069	20240115_78min-scehcd-s-mix-after.ScanId;v=1;d1=6313.6313.2	controllerType=0 controllerNumber=1 scan=6313	17.6716
21624:2	270	K.IN[+0.984]C[+57.021]SDGYIEYYIC[+57.021]R.G		C[+57]*2, N[+1]	913.89	2	1826.77	1826.77	0	0.4	141	Specific	490.92	490.92	490.92	9.61	3	>sp|O14494|PLPP1_HUMAN Phospholipid phosphatase 1 OS=Homo sapiens OX=9606 GN=PLPP1 PE=1 SV=1	8185	20240115_78min-scehcd-s-mix-after.ScanId;v=1;d1=24417.24417.3	controllerType=0 controllerNumber=1 scan=24417	71.1581
21613:2	270	K.IN[+0.984]C[+57.021]SDGYIEYYIC[+57.021]R.G		C[+57]*2, N[+1]	913.89	2	1826.77	1826.77	0	0.1	141	Specific	544.04	460.85	460.85	9.22	3	>sp|O14494|PLPP1_HUMAN Phospholipid phosphatase 1 OS=Homo sapiens OX=9606 GN=PLPP1 PE=1 SV=1	8185	20240115_78min-scehcd-s-mix-after.ScanId;v=1;d1=24405.24405.2	controllerType=0 controllerNumber=1 scan=24405	71.1172
21626:3	270	K.IN[+0.984]C[+57.021]SDGYIEYYIC[+57.021]R.G		C[+57]*2, N[+1]	609.596	3	1826.77	1826.77	0	0.7	141	Specific	632.76	632.76	632.76	11.7	3	>sp|O14494|PLPP1_HUMAN Phospholipid phosphatase 1 OS=Homo sapiens OX=9606 GN=PLPP1 PE=1 SV=1	8185	20240115_78min-scehcd-s-mix-after.ScanId;v=1;d1=24419.24419.3	controllerType=0 controllerNumber=1 scan=24419	71.1606
21621:2	270	K.IN[+0.984]C[+57.021]SDGYIEYYIC[+57.021]R.G		C[+57]*2, N[+1]	913.89	2	1826.77	1826.77	0	0.4	141	Specific	849.77	849.77	849.77	16.77	3	>sp|O14494|PLPP1_HUMAN Phospholipid phosphatase 1 OS=Homo sapiens OX=9606 GN=PLPP1 PE=1 SV=1	8185	20240115_78min-scehcd-s-mix-after.ScanId;v=1;d1=24414.24414.2	controllerType=0 controllerNumber=1 scan=24414	71.1545
19581:3	704	K.FLSSSPHLPPSSYFN[+0.984]ASGR.A		N[+1]	684.666	3	2051.98	2051.98	0	0.6	429	Specific	415.05	361.56	361.56	6.83	1	>sp|O14773|TPP1_HUMAN Tripeptidyl-peptidase 1 OS=Homo sapiens OX=9606 GN=TPP1 PE=1 SV=2	15408	20240115_78min-scehcd-s-mix-after.ScanId;v=1;d1=22153.22153.3	controllerType=0 controllerNumber=1 scan=22153	65.5436
19683:3	704	K.FLSSSPHLPPSSYFN[+0.984]ASGR.A		N[+1]	684.666	3	2051.98	2051.98	0	1.1	429	Specific	553.97	474.62	474.62	9.4	1	>sp|O14773|TPP1_HUMAN Tripeptidyl-peptidase 1 OS=Homo sapiens OX=9606 GN=TPP1 PE=1 SV=2	15408	20240115_78min-scehcd-s-mix-after.ScanId;v=1;d1=22267.22267.3	controllerType=0 controllerNumber=1 scan=22267	65.8539
19611:3	704	K.FLSSSPHLPPSSYFN[+0.984]ASGR.A		N[+1]	684.664	3	2051.98	2051.98	0	-2.3	429	Specific	789.69	692.79	692.79	14.43	1	>sp|O14773|TPP1_HUMAN Tripeptidyl-peptidase 1 OS=Homo sapiens OX=9606 GN=TPP1 PE=1 SV=2	15408	20240115_78min-scehcd-s-mix-after.ScanId;v=1;d1=22186.22186.3	controllerType=0 controllerNumber=1 scan=22186	65.6363
19703:3	704	K.FLSSSPHLPPSSYFN[+0.984]ASGR.A		N[+1]	684.666	3	2051.98	2051.98	0	0.7	429	Specific	867.93	735.52	735.52	17.75	1	>sp|O14773|TPP1_HUMAN Tripeptidyl-peptidase 1 OS=Homo sapiens OX=9606 GN=TPP1 PE=1 SV=2	15408	20240115_78min-scehcd-s-mix-after.ScanId;v=1;d1=22290.22290.3	controllerType=0 controllerNumber=1 scan=22290	65.9298
23026:2	656	K.EGFSAN[+0.984]YSVLQSSVSEDFK.C		N[+1]	1047.98	2	2094.95	2094.95	0	1.4	256	Specific	818.5	749.6	749.6	16.07	1	>sp|O14786|NRP1_HUMAN Neuropilin-1 OS=Homo sapiens OX=9606 GN=NRP1 PE=1 SV=3	8465	20240115_78min-scehcd-s-mix-after.ScanId;v=1;d1=25964.25964.2	controllerType=0 controllerNumber=1 scan=25964	74.8443
23032:2	656	K.EGFSAN[+0.984]YSVLQSSVSEDFK.C		N[+1]	1047.98	2	2094.95	2094.95	0	-0.4	256	Specific	923.12	830.67	830.67	18.77	1	>sp|O14786|NRP1_HUMAN Neuropilin-1 OS=Homo sapiens OX=9606 GN=NRP1 PE=1 SV=3	8465	20240115_78min-scehcd-s-mix-after.ScanId;v=1;d1=25971.25971.2	controllerType=0 controllerNumber=1 scan=25971	74.8585
23023:3	191	R.TLSELMSQTGHLGLAN[+0.984]ASAPSGEQLLR.T		N[+1]	928.14	3	2782.41	2782.4	0	0.4	2288	Specific	924.89	841.18	841.18	19.62	4	>sp|O15230|LAMA5_HUMAN Laminin subunit alpha-5 OS=Homo sapiens OX=9606 GN=LAMA5 PE=1 SV=8	1717	20240115_78min-scehcd-s-mix-after.ScanId;v=1;d1=25961.25961.3	controllerType=0 controllerNumber=1 scan=25961	74.8314
23016:3	191	R.TLSELMSQTGHLGLAN[+0.984]ASAPSGEQLLR.T		N[+1]	928.14	3	2782.4	2782.4	0	0	2288	Specific	1202.77	1037.83	1037.83	25.57	4	>sp|O15230|LAMA5_HUMAN Laminin subunit alpha-5 OS=Homo sapiens OX=9606 GN=LAMA5 PE=1 SV=8	1717	20240115_78min-scehcd-s-mix-after.ScanId;v=1;d1=25953.25953.3	controllerType=0 controllerNumber=1 scan=25953	74.8107
20987:2	191	R.LN[+0.984]ASIADLQSQLR.S		N[+1]	715.386	2	1429.76	1429.76	0	-0.1	2208	Specific	591.98	286.02	286.02	9.14	4	>sp|O15230|LAMA5_HUMAN Laminin subunit alpha-5 OS=Homo sapiens OX=9606 GN=LAMA5 PE=1 SV=8	1717	20240115_78min-scehcd-s-mix-after.ScanId;v=1;d1=23713.23713.2	controllerType=0 controllerNumber=1 scan=23713	69.4585
20977:2	191	R.LN[+0.984]ASIADLQSQLR.S		N[+1]	715.386	2	1429.76	1429.76	0	-0.1	2208	Specific	967.7	379.79	379.79	18.28	4	>sp|O15230|LAMA5_HUMAN Laminin subunit alpha-5 OS=Homo sapiens OX=9606 GN=LAMA5 PE=1 SV=8	1717	20240115_78min-scehcd-s-mix-after.ScanId;v=1;d1=23702.23702.2	controllerType=0 controllerNumber=1 scan=23702	69.4369
23370:3	191	R.VFDLQQNLGSVN[+0.984]VSTGC[+57.021]APALQAQTPGLGPR.G		C[+57], N[+1]	1066.21	3	3196.61	3196.61	0	1	3276	Specific	716.26	716.26	114.79	14.26	4	>sp|O15230|LAMA5_HUMAN Laminin subunit alpha-5 OS=Homo sapiens OX=9606 GN=LAMA5 PE=1 SV=8	1717	20240115_78min-scehcd-s-mix-after.ScanId;v=1;d1=26346.26346.3	controllerType=0 controllerNumber=1 scan=26346	75.7854
11131:2	191	K.LVGGPVAGGDPN[+0.984]QTIR.G		N[+1]	776.41	2	1551.81	1551.81	0	0.5	84	Specific	478.49	383.45	383.45	8.52	4	>sp|O15230|LAMA5_HUMAN Laminin subunit alpha-5 OS=Homo sapiens OX=9606 GN=LAMA5 PE=1 SV=8	1717	20240115_78min-scehcd-s-mix-after.ScanId;v=1;d1=12571.12571.2	controllerType=0 controllerNumber=1 scan=12571	36.5159
11150:2	191	K.LVGGPVAGGDPN[+0.984]QTIR.G		N[+1]	776.411	2	1551.81	1551.81	0	0.9	84	Specific	861.4	675.2	675.2	17.71	4	>sp|O15230|LAMA5_HUMAN Laminin subunit alpha-5 OS=Homo sapiens OX=9606 GN=LAMA5 PE=1 SV=8	1717	20240115_78min-scehcd-s-mix-after.ScanId;v=1;d1=12593.12593.2	controllerType=0 controllerNumber=1 scan=12593	36.5922
10926:2	363	K.LN[+0.984]TSAGNVDIYK.K		N[+1]	648.327	2	1295.65	1295.65	0	-0.1	212	Specific	585.72	349.82	349.02	9.06	3	>sp|O15393|TMPS2_HUMAN Transmembrane protease serine 2 OS=Homo sapiens OX=9606 GN=TMPRSS2 PE=1 SV=3	14023	20240115_78min-scehcd-s-mix-after.ScanId;v=1;d1=12336.12336.2	controllerType=0 controllerNumber=1 scan=12336	35.7778
10929:2	363	K.LN[+0.984]TSAGNVDIYK.K		N[+1]	648.327	2	1295.65	1295.65	0	0	212	Specific	827.07	393.95	393.95	15.84	3	>sp|O15393|TMPS2_HUMAN Transmembrane protease serine 2 OS=Homo sapiens OX=9606 GN=TMPRSS2 PE=1 SV=3	14023	20240115_78min-scehcd-s-mix-after.ScanId;v=1;d1=12340.12340.2	controllerType=0 controllerNumber=1 scan=12340	35.7888
09491:2	363	R.C[+57.021]IAC[+57.021]GVNLN[+0.984]SSR.Q		C[+57]*2, N[+1]	676.309	2	1351.61	1351.61	0	0.9	241	Specific	436.14	314.67	63.27	6.47	3	>sp|O15393|TMPS2_HUMAN Transmembrane protease serine 2 OS=Homo sapiens OX=9606 GN=TMPRSS2 PE=1 SV=3	14023	20240115_78min-scehcd-s-mix-after.ScanId;v=1;d1=10703.10703.2	controllerType=0 controllerNumber=1 scan=10703	30.6944
09499:2	363	R.C[+57.021]IAC[+57.021]GVNLN[+0.984]SSR.Q		C[+57]*2, N[+1]	676.308	2	1351.61	1351.61	0	0.2	241	Specific	876.51	522.72	100.43	16.88	3	>sp|O15393|TMPS2_HUMAN Transmembrane protease serine 2 OS=Homo sapiens OX=9606 GN=TMPRSS2 PE=1 SV=3	14023	20240115_78min-scehcd-s-mix-after.ScanId;v=1;d1=10712.10712.2	controllerType=0 controllerNumber=1 scan=10712	30.7194
06999:2	80	K.IDC[+57.021]YPDENGASAEN[+0.984]C[+57.021]TAR.G		C[+57]*2, N[+1]	1022.41	2	2043.8	2043.8	0	0.7	964	Specific	566.31	519.58	192.97	10.27	10	>sp|O43451|MGA_HUMAN Maltase-glucoamylase, intestinal OS=Homo sapiens OX=9606 GN=MGAM PE=1 SV=5	3006	20240115_78min-scehcd-s-mix-after.ScanId;v=1;d1=7869.7869.2	controllerType=0 controllerNumber=1 scan=7869	21.9907
06994:2	80	K.IDC[+57.021]YPDENGASAEN[+0.984]C[+57.021]TAR.G		C[+57]*2, N[+1]	1022.41	2	2043.8	2043.8	0	1	964	Specific	883.37	763.7	220.78	17.75	10	>sp|O43451|MGA_HUMAN Maltase-glucoamylase, intestinal OS=Homo sapiens OX=9606 GN=MGAM PE=1 SV=5	3006	20240115_78min-scehcd-s-mix-after.ScanId;v=1;d1=7863.7863.2	controllerType=0 controllerNumber=1 scan=7863	21.98
12355:2	80	R.LEVN[+0.984]ISQSTYK.D		N[+1]	641.83	2	1282.65	1282.65	0	-0.2	882	Specific	422.18	256.1	256.1	5.89	10	>sp|O43451|MGA_HUMAN Maltase-glucoamylase, intestinal OS=Homo sapiens OX=9606 GN=MGAM PE=1 SV=5	3006	20240115_78min-scehcd-s-mix-after.ScanId;v=1;d1=13969.13969.2	controllerType=0 controllerNumber=1 scan=13969	40.977
12365:2	80	R.LEVN[+0.984]ISQSTYK.D		N[+1]	641.83	2	1282.65	1282.65	0	-0.1	882	Specific	744.61	393.57	393.57	13.84	10	>sp|O43451|MGA_HUMAN Maltase-glucoamylase, intestinal OS=Homo sapiens OX=9606 GN=MGAM PE=1 SV=5	3006	20240115_78min-scehcd-s-mix-after.ScanId;v=1;d1=13980.13980.2	controllerType=0 controllerNumber=1 scan=13980	41.013
21159:3	80	R.LEVN[+0.984]ISQSTYKDPNNLAFNEIK.I		N[+1]	846.763	3	2538.27	2538.27	0	0.8	882	Specific	785.26	707.8	367.77	15.32	10	>sp|O43451|MGA_HUMAN Maltase-glucoamylase, intestinal OS=Homo sapiens OX=9606 GN=MGAM PE=1 SV=5	3006	20240115_78min-scehcd-s-mix-after.ScanId;v=1;d1=23903.23903.3	controllerType=0 controllerNumber=1 scan=23903	69.9017
21167:3	80	R.LEVN[+0.984]ISQSTYKDPNNLAFNEIK.I		N[+1]	846.762	3	2538.27	2538.27	0	0.2	882	Specific	1037.33	856.42	483.13	20.38	10	>sp|O43451|MGA_HUMAN Maltase-glucoamylase, intestinal OS=Homo sapiens OX=9606 GN=MGAM PE=1 SV=5	3006	20240115_78min-scehcd-s-mix-after.ScanId;v=1;d1=23912.23912.3	controllerType=0 controllerNumber=1 scan=23912	69.9359
22509:2	80	K.DQDPASFGADSLLLN[+0.984]SSR.H		N[+1]	947.446	2	1893.88	1893.88	0	0.6	693	Specific	617.87	534.36	534.36	12.18	10	>sp|O43451|MGA_HUMAN Maltase-glucoamylase, intestinal OS=Homo sapiens OX=9606 GN=MGAM PE=1 SV=5	3006	20240115_78min-scehcd-s-mix-after.ScanId;v=1;d1=25395.25395.2	controllerType=0 controllerNumber=1 scan=25395	73.5051
22503:2	80	K.DQDPASFGADSLLLN[+0.984]SSR.H		N[+1]	947.445	2	1893.88	1893.88	0	0.4	693	Specific	913.44	747.07	747.07	18.81	10	>sp|O43451|MGA_HUMAN Maltase-glucoamylase, intestinal OS=Homo sapiens OX=9606 GN=MGAM PE=1 SV=5	3006	20240115_78min-scehcd-s-mix-after.ScanId;v=1;d1=25388.25388.2	controllerType=0 controllerNumber=1 scan=25388	73.4927
21423:3	80	K.LVIIVDPAISNN[+0.984]SSSSKPYGPYDR.G		N[+1]	865.11	3	2593.32	2593.31	0	0.6	447	Specific	770.4	770.4	35.16	16.27	10	>sp|O43451|MGA_HUMAN Maltase-glucoamylase, intestinal OS=Homo sapiens OX=9606 GN=MGAM PE=1 SV=5	3006	20240115_78min-scehcd-s-mix-after.ScanId;v=1;d1=24195.24195.3	controllerType=0 controllerNumber=1 scan=24195	70.613
21432:3	80	K.LVIIVDPAISNN[+0.984]SSSSKPYGPYDR.G		N[+1]	865.11	3	2593.31	2593.31	0	0.1	447	Specific	979.06	839.92	15.2	20.22	10	>sp|O43451|MGA_HUMAN Maltase-glucoamylase, intestinal OS=Homo sapiens OX=9606 GN=MGAM PE=1 SV=5	3006	20240115_78min-scehcd-s-mix-after.ScanId;v=1;d1=24205.24205.3	controllerType=0 controllerNumber=1 scan=24205	70.6442
12779:4	80	K.N[+0.984]HSYHVEGNLVNTNAGFTAR.L		N[+1]	551.264	4	2202.03	2202.03	0	0.2	135	Specific	658.91	658.91	250.41	13.97	10	>sp|O43451|MGA_HUMAN Maltase-glucoamylase, intestinal OS=Homo sapiens OX=9606 GN=MGAM PE=1 SV=5	3006	20240115_78min-scehcd-s-mix-after.ScanId;v=1;d1=14450.14450.4	controllerType=0 controllerNumber=1 scan=14450	42.4716
12767:3	80	K.N[+0.984]HSYHVEGNLVNTNAGFTAR.L		N[+1]	734.683	3	2202.03	2202.03	0	0.5	135	Specific	727.61	682.78	314.72	14.7	10	>sp|O43451|MGA_HUMAN Maltase-glucoamylase, intestinal OS=Homo sapiens OX=9606 GN=MGAM PE=1 SV=5	3006	20240115_78min-scehcd-s-mix-after.ScanId;v=1;d1=14437.14437.3	controllerType=0 controllerNumber=1 scan=14437	42.4273
12775:3	80	K.N[+0.984]HSYHVEGNLVNTNAGFTAR.L		N[+1]	734.682	3	2202.03	2202.03	0	-0.7	135	Specific	921.82	848.49	365.06	18.31	10	>sp|O43451|MGA_HUMAN Maltase-glucoamylase, intestinal OS=Homo sapiens OX=9606 GN=MGAM PE=1 SV=5	3006	20240115_78min-scehcd-s-mix-after.ScanId;v=1;d1=14446.14446.3	controllerType=0 controllerNumber=1 scan=14446	42.4635
16901:2	80	R.N[+0.984]VTAYFPR.A		N[+1]	484.745	2	968.483	968.484	0	-0.2	1672	Specific	430.54	222.7	222.7	5.45	10	>sp|O43451|MGA_HUMAN Maltase-glucoamylase, intestinal OS=Homo sapiens OX=9606 GN=MGAM PE=1 SV=5	3006	20240115_78min-scehcd-s-mix-after.ScanId;v=1;d1=19115.19115.2	controllerType=0 controllerNumber=1 scan=19115	56.3591
16723:2	80	R.N[+0.984]VTAYFPR.A		N[+1]	484.746	2	968.485	968.484	0	1	1672	Specific	437.82	224.93	224.93	5.43	10	>sp|O43451|MGA_HUMAN Maltase-glucoamylase, intestinal OS=Homo sapiens OX=9606 GN=MGAM PE=1 SV=5	3006	20240115_78min-scehcd-s-mix-after.ScanId;v=1;d1=18913.18913.2	controllerType=0 controllerNumber=1 scan=18913	55.7443
16808:2	80	R.N[+0.984]VTAYFPR.A		N[+1]	484.746	2	968.484	968.484	0	0.8	1672	Specific	445.4	230.59	230.59	5.45	10	>sp|O43451|MGA_HUMAN Maltase-glucoamylase, intestinal OS=Homo sapiens OX=9606 GN=MGAM PE=1 SV=5	3006	20240115_78min-scehcd-s-mix-after.ScanId;v=1;d1=19010.19010.2	controllerType=0 controllerNumber=1 scan=19010	56.0385
16892:2	80	R.N[+0.984]VTAYFPR.A		N[+1]	484.746	2	968.484	968.484	0	0.3	1672	Specific	522.05	293.51	293.51	7.09	10	>sp|O43451|MGA_HUMAN Maltase-glucoamylase, intestinal OS=Homo sapiens OX=9606 GN=MGAM PE=1 SV=5	3006	20240115_78min-scehcd-s-mix-after.ScanId;v=1;d1=19105.19105.2	controllerType=0 controllerNumber=1 scan=19105	56.331
16719:2	80	R.N[+0.984]VTAYFPR.A		N[+1]	484.745	2	968.484	968.484	0	0.1	1672	Specific	541.79	310.43	310.43	7.34	10	>sp|O43451|MGA_HUMAN Maltase-glucoamylase, intestinal OS=Homo sapiens OX=9606 GN=MGAM PE=1 SV=5	3006	20240115_78min-scehcd-s-mix-after.ScanId;v=1;d1=18908.18908.2	controllerType=0 controllerNumber=1 scan=18908	55.7246
16800:2	80	R.N[+0.984]VTAYFPR.A		N[+1]	484.745	2	968.484	968.484	0	0	1672	Specific	576.16	361.56	361.56	8.72	10	>sp|O43451|MGA_HUMAN Maltase-glucoamylase, intestinal OS=Homo sapiens OX=9606 GN=MGAM PE=1 SV=5	3006	20240115_78min-scehcd-s-mix-after.ScanId;v=1;d1=19001.19001.2	controllerType=0 controllerNumber=1 scan=19001	56.0175
19401:2	80	R.GGYIFPTQQPN[+0.984]TTTLASR.K		N[+1]	976.99	2	1952.97	1952.97	0	1.1	817	Specific	427.21	356.73	356.73	6.02	10	>sp|O43451|MGA_HUMAN Maltase-glucoamylase, intestinal OS=Homo sapiens OX=9606 GN=MGAM PE=1 SV=5	3006	20240115_78min-scehcd-s-mix-after.ScanId;v=1;d1=21949.21949.2	controllerType=0 controllerNumber=1 scan=21949	64.9376
19308:2	80	R.GGYIFPTQQPN[+0.984]TTTLASR.K		N[+1]	976.99	2	1952.97	1952.97	0	0.8	817	Specific	595.8	495.38	495.38	10.67	10	>sp|O43451|MGA_HUMAN Maltase-glucoamylase, intestinal OS=Homo sapiens OX=9606 GN=MGAM PE=1 SV=5	3006	20240115_78min-scehcd-s-mix-after.ScanId;v=1;d1=21844.21844.2	controllerType=0 controllerNumber=1 scan=21844	64.6151
19303:2	80	R.GGYIFPTQQPN[+0.984]TTTLASR.K		N[+1]	976.99	2	1952.97	1952.97	0	1	817	Specific	811.14	664.42	664.42	16.75	10	>sp|O43451|MGA_HUMAN Maltase-glucoamylase, intestinal OS=Homo sapiens OX=9606 GN=MGAM PE=1 SV=5	3006	20240115_78min-scehcd-s-mix-after.ScanId;v=1;d1=21838.21838.2	controllerType=0 controllerNumber=1 scan=21838	64.5999
19390:2	80	R.GGYIFPTQQPN[+0.984]TTTLASR.K		N[+1]	976.989	2	1952.97	1952.97	0	0.2	817	Specific	860.83	692.51	692.51	17.81	10	>sp|O43451|MGA_HUMAN Maltase-glucoamylase, intestinal OS=Homo sapiens OX=9606 GN=MGAM PE=1 SV=5	3006	20240115_78min-scehcd-s-mix-after.ScanId;v=1;d1=21937.21937.2	controllerType=0 controllerNumber=1 scan=21937	64.908
19320:3	80	R.GGYIFPTQQPN[+0.984]TTTLASR.K		N[+1]	651.662	3	1952.97	1952.97	0	0.5	817	Specific	946.98	928.99	928.99	17.8	10	>sp|O43451|MGA_HUMAN Maltase-glucoamylase, intestinal OS=Homo sapiens OX=9606 GN=MGAM PE=1 SV=5	3006	20240115_78min-scehcd-s-mix-after.ScanId;v=1;d1=21857.21857.3	controllerType=0 controllerNumber=1 scan=21857	64.6587
11283:2	80	K.ILGTEEPSN[+0.984]VTVK.H		N[+1]	694.37	2	1387.73	1387.73	0	1	904	Specific	517.86	304.45	304.45	7.24	10	>sp|O43451|MGA_HUMAN Maltase-glucoamylase, intestinal OS=Homo sapiens OX=9606 GN=MGAM PE=1 SV=5	3006	20240115_78min-scehcd-s-mix-after.ScanId;v=1;d1=12745.12745.2	controllerType=0 controllerNumber=1 scan=12745	37.0795
11122:2	80	K.ILGTEEPSN[+0.984]VTVK.H		N[+1]	694.37	2	1387.73	1387.73	0	0.4	904	Specific	566.59	332.69	332.69	7.3	10	>sp|O43451|MGA_HUMAN Maltase-glucoamylase, intestinal OS=Homo sapiens OX=9606 GN=MGAM PE=1 SV=5	3006	20240115_78min-scehcd-s-mix-after.ScanId;v=1;d1=12560.12560.2	controllerType=0 controllerNumber=1 scan=12560	36.487
11199:2	80	K.ILGTEEPSN[+0.984]VTVK.H		N[+1]	694.37	2	1387.73	1387.73	0	0.3	904	Specific	637.92	359.35	359.35	11.15	10	>sp|O43451|MGA_HUMAN Maltase-glucoamylase, intestinal OS=Homo sapiens OX=9606 GN=MGAM PE=1 SV=5	3006	20240115_78min-scehcd-s-mix-after.ScanId;v=1;d1=12649.12649.2	controllerType=0 controllerNumber=1 scan=12649	36.758
11291:2	80	K.ILGTEEPSN[+0.984]VTVK.H		N[+1]	694.37	2	1387.73	1387.73	0	1	904	Specific	688.89	329.89	329.89	11.82	10	>sp|O43451|MGA_HUMAN Maltase-glucoamylase, intestinal OS=Homo sapiens OX=9606 GN=MGAM PE=1 SV=5	3006	20240115_78min-scehcd-s-mix-after.ScanId;v=1;d1=12754.12754.2	controllerType=0 controllerNumber=1 scan=12754	37.1105
11126:2	80	K.ILGTEEPSN[+0.984]VTVK.H		N[+1]	694.369	2	1387.73	1387.73	0	-0.1	904	Specific	844.65	447.83	447.83	16.67	10	>sp|O43451|MGA_HUMAN Maltase-glucoamylase, intestinal OS=Homo sapiens OX=9606 GN=MGAM PE=1 SV=5	3006	20240115_78min-scehcd-s-mix-after.ScanId;v=1;d1=12565.12565.2	controllerType=0 controllerNumber=1 scan=12565	36.5008
11205:2	80	K.ILGTEEPSN[+0.984]VTVK.H		N[+1]	694.37	2	1387.73	1387.73	0	0.3	904	Specific	884.1	490.17	490.17	17.71	10	>sp|O43451|MGA_HUMAN Maltase-glucoamylase, intestinal OS=Homo sapiens OX=9606 GN=MGAM PE=1 SV=5	3006	20240115_78min-scehcd-s-mix-after.ScanId;v=1;d1=12656.12656.2	controllerType=0 controllerNumber=1 scan=12656	36.7927
19978:3	600	K.AQVSNEDC[+57.021]LQVEN[+0.984]C[+57.021]TQLGEQC[+57.021]WTAR.I		C[+57]*3, N[+1]	999.764	3	2997.28	2997.28	0	0.2	19	Specific	905.99	849.77	280.14	18.26	1	>sp|O43653|PSCA_HUMAN Prostate stem cell antigen OS=Homo sapiens OX=9606 GN=PSCA PE=1 SV=2	12479	20240115_78min-scehcd-s-mix-after.ScanId;v=1;d1=22598.22598.3	controllerType=0 controllerNumber=1 scan=22598	66.7736
19999:3	600	K.AQVSNEDC[+57.021]LQVEN[+0.984]C[+57.021]TQLGEQC[+57.021]WTAR.I		C[+57]*3, N[+1]	999.766	3	2997.28	2997.28	0	1.8	19	Specific	1134.61	984.01	271.46	21.52	1	>sp|O43653|PSCA_HUMAN Prostate stem cell antigen OS=Homo sapiens OX=9606 GN=PSCA PE=1 SV=2	12479	20240115_78min-scehcd-s-mix-after.ScanId;v=1;d1=22622.22622.3	controllerType=0 controllerNumber=1 scan=22622	66.8453
07197:2	204	K.TENYIN[+0.984]ESTEAQSEQK.E		N[+1]	936.411	2	1871.81	1871.81	0	-0.1	1548	Specific	713.42	632.92	134.09	14.1	4	>sp|O60309|L37A3_HUMAN Leucine-rich repeat-containing protein 37A3 OS=Homo sapiens OX=9606 GN=LRRC37A3 PE=2 SV=2	2482	20240115_78min-scehcd-s-mix-after.ScanId;v=1;d1=8093.8093.2	controllerType=0 controllerNumber=1 scan=8093	22.6584
07219:3	204	K.TENYIN[+0.984]ESTEAQSEQK.E		N[+1]	624.61	3	1871.81	1871.81	0	0.2	1548	Specific	882.95	767.31	197.15	16.77	4	>sp|O60309|L37A3_HUMAN Leucine-rich repeat-containing protein 37A3 OS=Homo sapiens OX=9606 GN=LRRC37A3 PE=2 SV=2	2482	20240115_78min-scehcd-s-mix-after.ScanId;v=1;d1=8118.8118.3	controllerType=0 controllerNumber=1 scan=8118	22.748
07203:2	204	K.TENYIN[+0.984]ESTEAQSEQK.E		N[+1]	936.411	2	1871.81	1871.81	0	0.1	1548	Specific	1021.2	827.43	239.65	20.73	4	>sp|O60309|L37A3_HUMAN Leucine-rich repeat-containing protein 37A3 OS=Homo sapiens OX=9606 GN=LRRC37A3 PE=2 SV=2	2482	20240115_78min-scehcd-s-mix-after.ScanId;v=1;d1=8100.8100.2	controllerType=0 controllerNumber=1 scan=8100	22.6938
05973:3	204	K.TENYIN[+0.984]ESTEAQSEQKEK.S		N[+1]	710.323	3	2128.96	2128.95	0	1.9	1548	Specific	730.78	650.21	172.53	13.19	4	>sp|O60309|L37A3_HUMAN Leucine-rich repeat-containing protein 37A3 OS=Homo sapiens OX=9606 GN=LRRC37A3 PE=2 SV=2	2482	20240115_78min-scehcd-s-mix-after.ScanId;v=1;d1=6713.6713.3	controllerType=0 controllerNumber=1 scan=6713	18.7045
05963:3	204	K.TENYIN[+0.984]ESTEAQSEQKEK.S		N[+1]	710.322	3	2128.95	2128.95	0	-0.7	1548	Specific	953.89	823.81	254.53	18.83	4	>sp|O60309|L37A3_HUMAN Leucine-rich repeat-containing protein 37A3 OS=Homo sapiens OX=9606 GN=LRRC37A3 PE=2 SV=2	2482	20240115_78min-scehcd-s-mix-after.ScanId;v=1;d1=6702.6702.3	controllerType=0 controllerNumber=1 scan=6702	18.6716
23068:3	204	R.DLSPQENPFLEVSAPSEHFIENN[+0.984]NTK.D		N[+1]	986.465	3	2957.38	2957.38	0	0.5	1364	Specific	1046.05	925.32	16.25	21.27	4	>sp|O60309|L37A3_HUMAN Leucine-rich repeat-containing protein 37A3 OS=Homo sapiens OX=9606 GN=LRRC37A3 PE=2 SV=2	2482	20240115_78min-scehcd-s-mix-after.ScanId;v=1;d1=26011.26011.3	controllerType=0 controllerNumber=1 scan=26011	74.9569
19164:2	683	R.SAEFFN[+0.984]YTVR.T		N[+1]	617.791	2	1234.57	1234.57	0	0.7	58	Specific	440.12	285.33	285.33	5.73	2	>sp|O60568|PLOD3_HUMAN Procollagen-lysine,2-oxoglutarate 5-dioxygenase 3 OS=Homo sapiens OX=9606 GN=PLOD3 PE=1 SV=1	8181	20240115_78min-scehcd-s-mix-after.ScanId;v=1;d1=21680.21680.2	controllerType=0 controllerNumber=1 scan=21680	64.1056
19159:2	683	R.SAEFFN[+0.984]YTVR.T		N[+1]	617.791	2	1234.57	1234.57	0	0.3	58	Specific	752.31	512.76	512.76	14.88	2	>sp|O60568|PLOD3_HUMAN Procollagen-lysine,2-oxoglutarate 5-dioxygenase 3 OS=Homo sapiens OX=9606 GN=PLOD3 PE=1 SV=1	8181	20240115_78min-scehcd-s-mix-after.ScanId;v=1;d1=21674.21674.2	controllerType=0 controllerNumber=1 scan=21674	64.0937
22862:2	243	K.C[+57.021]C[+57.021]GFTN[+0.984]YTDFEDSPYFK.E		C[+57]*2, N[+1]	1076.42	2	2151.83	2151.83	0	-1.4	149	Specific	828.38	828.38	828.38	16	4	>sp|O60635|TSN1_HUMAN Tetraspanin-1 OS=Homo sapiens OX=9606 GN=TSPAN1 PE=1 SV=2	10791	20240115_78min-scehcd-s-mix-after.ScanId;v=1;d1=25784.25784.2	controllerType=0 controllerNumber=1 scan=25784	74.4224
22856:2	243	K.C[+57.021]C[+57.021]GFTN[+0.984]YTDFEDSPYFK.E		C[+57]*2, N[+1]	1076.42	2	2151.83	2151.83	0	-1.3	149	Specific	905.05	788.72	788.72	18	4	>sp|O60635|TSN1_HUMAN Tetraspanin-1 OS=Homo sapiens OX=9606 GN=TSPAN1 PE=1 SV=2	10791	20240115_78min-scehcd-s-mix-after.ScanId;v=1;d1=25777.25777.2	controllerType=0 controllerNumber=1 scan=25777	74.4076
21244:3	243	K.DYGSQEDFTQVWN[+0.984]TTM[+15.995]K.G		M[+16], N[+1]	689.625	3	2066.86	2066.86	0	-1.4	129	Specific	446.73	438.47	438.47	7.05	4	>sp|O60635|TSN1_HUMAN Tetraspanin-1 OS=Homo sapiens OX=9606 GN=TSPAN1 PE=1 SV=2	10791	20240115_78min-scehcd-s-mix-after.ScanId;v=1;d1=23997.23997.3	controllerType=0 controllerNumber=1 scan=23997	70.1481
21373:2	243	K.DYGSQEDFTQVWN[+0.984]TTM[+15.995]K.G		M[+16], N[+1]	1033.94	2	2066.87	2066.86	0	1.1	129	Specific	704.52	704.52	704.52	14.75	4	>sp|O60635|TSN1_HUMAN Tetraspanin-1 OS=Homo sapiens OX=9606 GN=TSPAN1 PE=1 SV=2	10791	20240115_78min-scehcd-s-mix-after.ScanId;v=1;d1=24139.24139.2	controllerType=0 controllerNumber=1 scan=24139	70.4847
21211:2	243	K.DYGSQEDFTQVWN[+0.984]TTM[+15.995]K.G		M[+16], N[+1]	1033.94	2	2066.87	2066.86	0	1.2	129	Specific	781.53	781.53	781.53	15.07	4	>sp|O60635|TSN1_HUMAN Tetraspanin-1 OS=Homo sapiens OX=9606 GN=TSPAN1 PE=1 SV=2	10791	20240115_78min-scehcd-s-mix-after.ScanId;v=1;d1=23961.23961.2	controllerType=0 controllerNumber=1 scan=23961	70.0535
21221:2	243	K.DYGSQEDFTQVWN[+0.984]TTM[+15.995]K.G		M[+16], N[+1]	1033.94	2	2066.87	2066.86	0	0.2	129	Specific	923.09	734.22	734.22	18.81	4	>sp|O60635|TSN1_HUMAN Tetraspanin-1 OS=Homo sapiens OX=9606 GN=TSPAN1 PE=1 SV=2	10791	20240115_78min-scehcd-s-mix-after.ScanId;v=1;d1=23972.23972.2	controllerType=0 controllerNumber=1 scan=23972	70.0918
21378:2	243	K.DYGSQEDFTQVWN[+0.984]TTM[+15.995]K.G		M[+16], N[+1]	1033.94	2	2066.87	2066.86	0	0.3	129	Specific	928.64	711.29	711.29	18.81	4	>sp|O60635|TSN1_HUMAN Tetraspanin-1 OS=Homo sapiens OX=9606 GN=TSPAN1 PE=1 SV=2	10791	20240115_78min-scehcd-s-mix-after.ScanId;v=1;d1=24145.24145.2	controllerType=0 controllerNumber=1 scan=24145	70.4974
23001:2	243	K.DYGSQEDFTQVWN[+0.984]TTMK.G		N[+1]	1025.94	2	2050.87	2050.87	0	0.1	129	Specific	781.28	781.28	781.28	15.81	4	>sp|O60635|TSN1_HUMAN Tetraspanin-1 OS=Homo sapiens OX=9606 GN=TSPAN1 PE=1 SV=2	10791	20240115_78min-scehcd-s-mix-after.ScanId;v=1;d1=25937.25937.2	controllerType=0 controllerNumber=1 scan=25937	74.7716
23008:2	243	K.DYGSQEDFTQVWN[+0.984]TTMK.G		N[+1]	1025.94	2	2050.87	2050.87	0	0.5	129	Specific	931.9	931.9	931.9	18.81	4	>sp|O60635|TSN1_HUMAN Tetraspanin-1 OS=Homo sapiens OX=9606 GN=TSPAN1 PE=1 SV=2	10791	20240115_78min-scehcd-s-mix-after.ScanId;v=1;d1=25945.25945.2	controllerType=0 controllerNumber=1 scan=25945	74.801
05209:2	622	K.C[+57.021]IN[+0.984]QSIC[+57.021]EK.C		C[+57]*2, N[+1]	576.755	2	1152.5	1152.5	0	0.9	1071	Specific	324.93	215.58	215.58	4.53	2	>sp|O75882|ATRN_HUMAN Attractin OS=Homo sapiens OX=9606 GN=ATRN PE=1 SV=2	17482	20240115_78min-scehcd-s-mix-after.ScanId;v=1;d1=5861.5861.2	controllerType=0 controllerNumber=1 scan=5861	16.4678
09698:2	622	K.IDSTGN[+0.984]VTNELR.V		N[+1]	660.326	2	1319.64	1319.64	0	0.1	411	Specific	477.47	257.03	84.95	5.56	2	>sp|O75882|ATRN_HUMAN Attractin OS=Homo sapiens OX=9606 GN=ATRN PE=1 SV=2	17482	20240115_78min-scehcd-s-mix-after.ScanId;v=1;d1=10938.10938.2	controllerType=0 controllerNumber=1 scan=10938	31.3912
09693:2	622	K.IDSTGN[+0.984]VTNELR.V		N[+1]	660.326	2	1319.65	1319.64	0	1	411	Specific	779.78	406.01	166.12	14.61	2	>sp|O75882|ATRN_HUMAN Attractin OS=Homo sapiens OX=9606 GN=ATRN PE=1 SV=2	17482	20240115_78min-scehcd-s-mix-after.ScanId;v=1;d1=10932.10932.2	controllerType=0 controllerNumber=1 scan=10932	31.3774
18175:2	7	R.AQLGN[+0.984]GSSVDEVSFYANR.L		N[+1]	957.947	2	1914.89	1914.88	0	1.5	113	Specific	512.31	446.34	350.52	8.26	46	>sp|O75969|AKAP3_HUMAN A-kinase anchor protein 3 OS=Homo sapiens OX=9606 GN=AKAP3 PE=1 SV=2	6334	20240115_78min-scehcd-s-mix-after.ScanId;v=1;d1=20557.20557.2	controllerType=0 controllerNumber=1 scan=20557	60.6496
17954:2	7	R.AQLGN[+0.984]GSSVDEVSFYANR.L		N[+1]	957.946	2	1914.88	1914.88	0	0.8	113	Specific	576.65	487.86	379.97	9.58	46	>sp|O75969|AKAP3_HUMAN A-kinase anchor protein 3 OS=Homo sapiens OX=9606 GN=AKAP3 PE=1 SV=2	6334	20240115_78min-scehcd-s-mix-after.ScanId;v=1;d1=20306.20306.2	controllerType=0 controllerNumber=1 scan=20306	59.8832
17867:2	7	R.AQLGN[+0.984]GSSVDEVSFYANR.L		N[+1]	957.945	2	1914.88	1914.88	0	-0.1	113	Specific	586.62	496.08	393.86	10.73	46	>sp|O75969|AKAP3_HUMAN A-kinase anchor protein 3 OS=Homo sapiens OX=9606 GN=AKAP3 PE=1 SV=2	6334	20240115_78min-scehcd-s-mix-after.ScanId;v=1;d1=20207.20207.2	controllerType=0 controllerNumber=1 scan=20207	59.5707
18261:2	7	R.AQLGN[+0.984]GSSVDEVSFYANR.L		N[+1]	957.945	2	1914.88	1914.88	0	0.3	113	Specific	618.7	509.47	396.85	12.18	46	>sp|O75969|AKAP3_HUMAN A-kinase anchor protein 3 OS=Homo sapiens OX=9606 GN=AKAP3 PE=1 SV=2	6334	20240115_78min-scehcd-s-mix-after.ScanId;v=1;d1=20655.20655.2	controllerType=0 controllerNumber=1 scan=20655	60.9593
17924:3	7	R.AQLGN[+0.984]GSSVDEVSFYANR.L		N[+1]	638.966	3	1914.88	1914.88	0	-0.1	113	Specific	711.65	711.65	711.65	13.76	46	>sp|O75969|AKAP3_HUMAN A-kinase anchor protein 3 OS=Homo sapiens OX=9606 GN=AKAP3 PE=1 SV=2	6334	20240115_78min-scehcd-s-mix-after.ScanId;v=1;d1=20271.20271.3	controllerType=0 controllerNumber=1 scan=20271	59.7738
17961:2	7	R.AQLGN[+0.984]GSSVDEVSFYANR.L		N[+1]	957.945	2	1914.88	1914.88	0	0.4	113	Specific	922.98	792.1	626.41	18.81	46	>sp|O75969|AKAP3_HUMAN A-kinase anchor protein 3 OS=Homo sapiens OX=9606 GN=AKAP3 PE=1 SV=2	6334	20240115_78min-scehcd-s-mix-after.ScanId;v=1;d1=20314.20314.2	controllerType=0 controllerNumber=1 scan=20314	59.9179
18173:2	7	R.AQLGN[+0.984]GSSVDEVSFYANR.L		N[+1]	957.945	2	1914.88	1914.88	0	-0.4	113	Specific	923.89	754.22	596.26	18.77	46	>sp|O75969|AKAP3_HUMAN A-kinase anchor protein 3 OS=Homo sapiens OX=9606 GN=AKAP3 PE=1 SV=2	6334	20240115_78min-scehcd-s-mix-after.ScanId;v=1;d1=20554.20554.2	controllerType=0 controllerNumber=1 scan=20554	60.6416
18253:2	7	R.AQLGN[+0.984]GSSVDEVSFYANR.L		N[+1]	957.945	2	1914.88	1914.88	0	-0.4	113	Specific	928.1	790.8	606.43	18.77	46	>sp|O75969|AKAP3_HUMAN A-kinase anchor protein 3 OS=Homo sapiens OX=9606 GN=AKAP3 PE=1 SV=2	6334	20240115_78min-scehcd-s-mix-after.ScanId;v=1;d1=20646.20646.2	controllerType=0 controllerNumber=1 scan=20646	60.9358
17876:2	7	R.AQLGN[+0.984]GSSVDEVSFYANR.L		N[+1]	957.945	2	1914.88	1914.88	0	-0.3	113	Specific	940.7	803.6	644.77	18.77	46	>sp|O75969|AKAP3_HUMAN A-kinase anchor protein 3 OS=Homo sapiens OX=9606 GN=AKAP3 PE=1 SV=2	6334	20240115_78min-scehcd-s-mix-after.ScanId;v=1;d1=20217.20217.2	controllerType=0 controllerNumber=1 scan=20217	59.6091
16997:3	137	R.HIWSLEISNKPN[+0.984]VSEPEEPK.I		N[+1]	778.726	3	2334.16	2334.16	0	0.3	967	Specific	796.3	796.3	125.36	15.7	6	>sp|O75976|CBPD_HUMAN Carboxypeptidase D OS=Homo sapiens OX=9606 GN=CPD PE=1 SV=2	18706	20240115_78min-scehcd-s-mix-after.ScanId;v=1;d1=19223.19223.3	controllerType=0 controllerNumber=1 scan=19223	56.6605
17006:3	137	R.HIWSLEISNKPN[+0.984]VSEPEEPK.I		N[+1]	778.726	3	2334.16	2334.16	0	0.6	967	Specific	1063.57	973.05	192.85	21.7	6	>sp|O75976|CBPD_HUMAN Carboxypeptidase D OS=Homo sapiens OX=9606 GN=CPD PE=1 SV=2	18706	20240115_78min-scehcd-s-mix-after.ScanId;v=1;d1=19233.19233.3	controllerType=0 controllerNumber=1 scan=19233	56.6949
12587:2	137	K.DLDTDFTNN[+0.984]ASQPETK.A		N[+1]	898.895	2	1796.78	1796.78	0	0.6	1062	Specific	529.46	458.07	29.41	9.03	6	>sp|O75976|CBPD_HUMAN Carboxypeptidase D OS=Homo sapiens OX=9606 GN=CPD PE=1 SV=2	18706	20240115_78min-scehcd-s-mix-after.ScanId;v=1;d1=14233.14233.2	controllerType=0 controllerNumber=1 scan=14233	41.8244
08320:3	137	R.GKDLDTDFTNN[+0.984]ASQPETK.A		N[+1]	661.305	3	1981.9	1981.9	0	0.4	1060	Specific	643.69	626.04	51.69	11.18	6	>sp|O75976|CBPD_HUMAN Carboxypeptidase D OS=Homo sapiens OX=9606 GN=CPD PE=1 SV=2	18706	20240115_78min-scehcd-s-mix-after.ScanId;v=1;d1=9366.9366.3	controllerType=0 controllerNumber=1 scan=9366	26.4418
08331:2	137	R.GKDLDTDFTNN[+0.984]ASQPETK.A		N[+1]	991.452	2	1981.9	1981.9	0	-0.8	1060	Specific	813.45	637.52	40.47	14.73	6	>sp|O75976|CBPD_HUMAN Carboxypeptidase D OS=Homo sapiens OX=9606 GN=CPD PE=1 SV=2	18706	20240115_78min-scehcd-s-mix-after.ScanId;v=1;d1=9378.9378.2	controllerType=0 controllerNumber=1 scan=9378	26.4851
08327:3	137	R.GKDLDTDFTNN[+0.984]ASQPETK.A		N[+1]	661.304	3	1981.9	1981.9	0	-0.1	1060	Specific	853.02	727.8	62.06	17.18	6	>sp|O75976|CBPD_HUMAN Carboxypeptidase D OS=Homo sapiens OX=9606 GN=CPD PE=1 SV=2	18706	20240115_78min-scehcd-s-mix-after.ScanId;v=1;d1=9374.9374.3	controllerType=0 controllerNumber=1 scan=9374	26.4756
12596:2	137	K.DLDTDFTNN[+0.984]ASQPETK.A		N[+1]	898.894	2	1796.78	1796.78	0	-0.4	1062	Specific	925.75	804.78	42.02	18.73	6	>sp|O75976|CBPD_HUMAN Carboxypeptidase D OS=Homo sapiens OX=9606 GN=CPD PE=1 SV=2	18706	20240115_78min-scehcd-s-mix-after.ScanId;v=1;d1=14243.14243.2	controllerType=0 controllerNumber=1 scan=14243	41.8541
22576:3	137	R.GILN[+0.984]ATISVAEINHPVTTYK.T		N[+1]	714.72	3	2142.15	2142.14	0	0.6	808	Specific	631.34	605.5	386.69	12.91	6	>sp|O75976|CBPD_HUMAN Carboxypeptidase D OS=Homo sapiens OX=9606 GN=CPD PE=1 SV=2	18706	20240115_78min-scehcd-s-mix-after.ScanId;v=1;d1=25468.25468.3	controllerType=0 controllerNumber=1 scan=25468	73.6828
22568:3	137	R.GILN[+0.984]ATISVAEINHPVTTYK.T		N[+1]	714.72	3	2142.15	2142.14	0	0.5	808	Specific	837.2	737.37	528.95	16.97	6	>sp|O75976|CBPD_HUMAN Carboxypeptidase D OS=Homo sapiens OX=9606 GN=CPD PE=1 SV=2	18706	20240115_78min-scehcd-s-mix-after.ScanId;v=1;d1=25459.25459.2	controllerType=0 controllerNumber=1 scan=25459	73.6512
22567:3	137	R.GILN[+0.984]ATISVAEINHPVTTYK.T		N[+1]	714.72	3	2142.15	2142.14	0	0.5	808	Specific	905.92	771.73	544.68	18.97	6	>sp|O75976|CBPD_HUMAN Carboxypeptidase D OS=Homo sapiens OX=9606 GN=CPD PE=1 SV=2	18706	20240115_78min-scehcd-s-mix-after.ScanId;v=1;d1=25458.25458.3	controllerType=0 controllerNumber=1 scan=25458	73.65
22750:3	137	R.GLVMNYPHITN[+0.984]LTNLGQSTEYR.H		N[+1]	841.416	3	2522.23	2522.23	0	-0.3	945	Specific	667.54	612.63	93.09	13.93	6	>sp|O75976|CBPD_HUMAN Carboxypeptidase D OS=Homo sapiens OX=9606 GN=CPD PE=1 SV=2	18706	20240115_78min-scehcd-s-mix-after.ScanId;v=1;d1=25660.25660.3	controllerType=0 controllerNumber=1 scan=25660	74.1329
22757:3	137	R.GLVMNYPHITN[+0.984]LTNLGQSTEYR.H		N[+1]	841.417	3	2522.24	2522.23	0	0.6	945	Specific	870.77	800.37	136.43	17.97	6	>sp|O75976|CBPD_HUMAN Carboxypeptidase D OS=Homo sapiens OX=9606 GN=CPD PE=1 SV=2	18706	20240115_78min-scehcd-s-mix-after.ScanId;v=1;d1=25668.25668.3	controllerType=0 controllerNumber=1 scan=25668	74.15
11472:2	137	R.FANEYPN[+0.984]ITR.L		N[+1]	613.296	2	1225.59	1225.58	0	0.2	516	Specific	381.73	228.61	170.85	5.01	6	>sp|O75976|CBPD_HUMAN Carboxypeptidase D OS=Homo sapiens OX=9606 GN=CPD PE=1 SV=2	18706	20240115_78min-scehcd-s-mix-after.ScanId;v=1;d1=12960.12960.2	controllerType=0 controllerNumber=1 scan=12960	37.7577
11505:2	137	R.FANEYPN[+0.984]ITR.L		N[+1]	613.296	2	1225.58	1225.58	0	-0.2	516	Specific	625.45	481.9	324.3	11.3	6	>sp|O75976|CBPD_HUMAN Carboxypeptidase D OS=Homo sapiens OX=9606 GN=CPD PE=1 SV=2	18706	20240115_78min-scehcd-s-mix-after.ScanId;v=1;d1=12998.12998.2	controllerType=0 controllerNumber=1 scan=12998	37.8785
04903:2	620	K.N[+0.984]YTADYDK.A		N[+1]	495.706	2	990.405	990.405	0	-0.3	106	Specific	524.61	113.28	113.28	4.92	2	>sp|O94905|ERLN2_HUMAN Erlin-2 OS=Homo sapiens OX=9606 GN=ERLIN2 PE=1 SV=1	513	20240115_78min-scehcd-s-mix-after.ScanId;v=1;d1=5520.5520.2	controllerType=0 controllerNumber=1 scan=5520	15.5776
04896:2	620	K.N[+0.984]YTADYDK.A		N[+1]	495.706	2	990.405	990.405	0	0.1	106	Specific	571.83	135.01	135.01	6.13	2	>sp|O94905|ERLN2_HUMAN Erlin-2 OS=Homo sapiens OX=9606 GN=ERLIN2 PE=1 SV=1	513	20240115_78min-scehcd-s-mix-after.ScanId;v=1;d1=5512.5512.2	controllerType=0 controllerNumber=1 scan=5512	15.5614
06383:2	811	R.GLNVGPN[+0.984]ATR.V		N[+1]	500.265	2	999.522	999.522	0	0.4	63	Specific	548.58	330.15	330.15	7.33	1	>sp|O95460|MATN4_HUMAN Matrilin-4 OS=Homo sapiens OX=9606 GN=MATN4 PE=1 SV=3	5621	20240115_78min-scehcd-s-mix-after.ScanId;v=1;d1=7174.7174.2	controllerType=0 controllerNumber=1 scan=7174	20.0007
23202:3	584	K.FN[+0.984]LTETSEAEIHQSFQHLLR.T		N[+1]	801.063	3	2401.18	2401.18	0	-1	105	Specific	687.21	652.97	652.97	13.31	1	>sp|P01011|AACT_HUMAN Alpha-1-antichymotrypsin OS=Homo sapiens OX=9606 GN=SERPINA3 PE=1 SV=2	6678	20240115_78min-scehcd-s-mix-after.ScanId;v=1;d1=26159.26159.3	controllerType=0 controllerNumber=1 scan=26159	75.3095
23190:4	584	K.FN[+0.984]LTETSEAEIHQSFQHLLR.T		N[+1]	601.05	4	2401.18	2401.18	0	0.3	105	Specific	903	903	903	18.97	1	>sp|P01011|AACT_HUMAN Alpha-1-antichymotrypsin OS=Homo sapiens OX=9606 GN=SERPINA3 PE=1 SV=2	6678	20240115_78min-scehcd-s-mix-after.ScanId;v=1;d1=26146.26146.4	controllerType=0 controllerNumber=1 scan=26146	75.2849
23200:4	584	K.FN[+0.984]LTETSEAEIHQSFQHLLR.T		N[+1]	601.05	4	2401.18	2401.18	0	0.7	105	Specific	988.44	872.78	872.78	19.91	1	>sp|P01011|AACT_HUMAN Alpha-1-antichymotrypsin OS=Homo sapiens OX=9606 GN=SERPINA3 PE=1 SV=2	6678	20240115_78min-scehcd-s-mix-after.ScanId;v=1;d1=26157.26157.4	controllerType=0 controllerNumber=1 scan=26157	75.3068
16433:2	193	K.FVGTPEVN[+0.984]QTTLYQR.Y		N[+1]	877.442	2	1753.88	1753.88	0	1.1	46	Specific	497.31	390.25	390.25	8.47	6	>sp|P01033|TIMP1_HUMAN Metalloproteinase inhibitor 1 OS=Homo sapiens OX=9606 GN=TIMP1 PE=1 SV=1	15434	20240115_78min-scehcd-s-mix-after.ScanId;v=1;d1=18583.18583.2	controllerType=0 controllerNumber=1 scan=18583	54.7217
16517:2	193	K.FVGTPEVN[+0.984]QTTLYQR.Y		N[+1]	877.442	2	1753.88	1753.88	0	0.8	46	Specific	559.15	414.65	414.65	9.12	6	>sp|P01033|TIMP1_HUMAN Metalloproteinase inhibitor 1 OS=Homo sapiens OX=9606 GN=TIMP1 PE=1 SV=1	15434	20240115_78min-scehcd-s-mix-after.ScanId;v=1;d1=18679.18679.2	controllerType=0 controllerNumber=1 scan=18679	55.0116
16514:3	193	K.FVGTPEVN[+0.984]QTTLYQR.Y		N[+1]	585.297	3	1753.88	1753.88	0	0.3	46	Specific	817.15	743.96	743.96	15.77	6	>sp|P01033|TIMP1_HUMAN Metalloproteinase inhibitor 1 OS=Homo sapiens OX=9606 GN=TIMP1 PE=1 SV=1	15434	20240115_78min-scehcd-s-mix-after.ScanId;v=1;d1=18675.18675.3	controllerType=0 controllerNumber=1 scan=18675	55.0042
16451:2	193	K.FVGTPEVN[+0.984]QTTLYQR.Y		N[+1]	877.441	2	1753.88	1753.88	0	-0.1	46	Specific	968.55	765.5	765.5	19.73	6	>sp|P01033|TIMP1_HUMAN Metalloproteinase inhibitor 1 OS=Homo sapiens OX=9606 GN=TIMP1 PE=1 SV=1	15434	20240115_78min-scehcd-s-mix-after.ScanId;v=1;d1=18604.18604.2	controllerType=0 controllerNumber=1 scan=18604	54.7939
16540:2	193	K.FVGTPEVN[+0.984]QTTLYQR.Y		N[+1]	877.442	2	1753.88	1753.88	0	0.3	46	Specific	994.18	808.53	808.53	19.77	6	>sp|P01033|TIMP1_HUMAN Metalloproteinase inhibitor 1 OS=Homo sapiens OX=9606 GN=TIMP1 PE=1 SV=1	15434	20240115_78min-scehcd-s-mix-after.ScanId;v=1;d1=18705.18705.2	controllerType=0 controllerNumber=1 scan=18705	55.1
09476:2	780	R.EEQFN[+0.984]STFR.V		N[+1]	579.757	2	1158.51	1158.51	0	0.5	172	Specific	445.33	254.39	254.39	6.23	2	>sp|P01859|IGHG2_HUMAN Immunoglobulin heavy constant gamma 2 OS=Homo sapiens OX=9606 GN=IGHG2 PE=1 SV=2	11614	20240115_78min-scehcd-s-mix-after.ScanId;v=1;d1=10686.10686.2	controllerType=0 controllerNumber=1 scan=10686	30.6321
09482:2	780	R.EEQFN[+0.984]STFR.V		N[+1]	579.757	2	1158.51	1158.51	0	0.5	172	Specific	605.57	229.3	229.3	9.5	2	>sp|P01859|IGHG2_HUMAN Immunoglobulin heavy constant gamma 2 OS=Homo sapiens OX=9606 GN=IGHG2 PE=1 SV=2	11614	20240115_78min-scehcd-s-mix-after.ScanId;v=1;d1=10693.10693.2	controllerType=0 controllerNumber=1 scan=10693	30.6613
06478:5	1	K.RHEEGHMLN[+0.984]C[+57.021]TC[+57.021]FGQGR.G		C[+57]*2, N[+1]	418.781	5	2089.88	2089.87	0	0.5	534	Specific	447.63	447.63	447.63	9.5	115	>sp|P02751|FINC_HUMAN Fibronectin OS=Homo sapiens OX=9606 GN=FN1 PE=1 SV=4	4036	20240115_78min-scehcd-s-mix-after.ScanId;v=1;d1=7281.7281.5	controllerType=0 controllerNumber=1 scan=7281	20.3014
06457:4	1	K.RHEEGHMLN[+0.984]C[+57.021]TC[+57.021]FGQGR.G		C[+57]*2, N[+1]	523.225	4	2089.88	2089.87	0	0.7	534	Specific	570.16	570.16	570.16	9.94	115	>sp|P02751|FINC_HUMAN Fibronectin OS=Homo sapiens OX=9606 GN=FN1 PE=1 SV=4	4036	20240115_78min-scehcd-s-mix-after.ScanId;v=1;d1=7258.7258.4	controllerType=0 controllerNumber=1 scan=7258	20.2469
06563:4	1	K.RHEEGHMLN[+0.984]C[+57.021]TC[+57.021]FGQGR.G		C[+57]*2, N[+1]	523.225	4	2089.88	2089.87	0	0.7	534	Specific	582.89	582.89	582.89	11.48	115	>sp|P02751|FINC_HUMAN Fibronectin OS=Homo sapiens OX=9606 GN=FN1 PE=1 SV=4	4036	20240115_78min-scehcd-s-mix-after.ScanId;v=1;d1=7376.7376.4	controllerType=0 controllerNumber=1 scan=7376	20.5617
08108:4	1	R.HEEGHMLN[+0.984]C[+57.021]TC[+57.021]FGQGR.G		C[+57]*2, N[+1]	484.199	4	1933.77	1933.77	0	0.5	535	Specific	588.49	585.51	585.51	11.77	115	>sp|P02751|FINC_HUMAN Fibronectin OS=Homo sapiens OX=9606 GN=FN1 PE=1 SV=4	4036	20240115_78min-scehcd-s-mix-after.ScanId;v=1;d1=9123.9123.4	controllerType=0 controllerNumber=1 scan=9123	25.6776
08011:4	1	R.HEEGHMLN[+0.984]C[+57.021]TC[+57.021]FGQGR.G		C[+57]*2, N[+1]	484.199	4	1933.77	1933.77	0	-0.1	535	Specific	588.6	583.53	583.53	11.73	115	>sp|P02751|FINC_HUMAN Fibronectin OS=Homo sapiens OX=9606 GN=FN1 PE=1 SV=4	4036	20240115_78min-scehcd-s-mix-after.ScanId;v=1;d1=9014.9014.4	controllerType=0 controllerNumber=1 scan=9014	25.3716
08084:3	1	R.HEEGHMLN[+0.984]C[+57.021]TC[+57.021]FGQGR.G		C[+57]*2, N[+1]	645.263	3	1933.77	1933.77	0	0.2	535	Specific	686.83	621.42	621.42	13.5	115	>sp|P02751|FINC_HUMAN Fibronectin OS=Homo sapiens OX=9606 GN=FN1 PE=1 SV=4	4036	20240115_78min-scehcd-s-mix-after.ScanId;v=1;d1=9096.9096.3	controllerType=0 controllerNumber=1 scan=9096	25.5908
07985:3	1	R.HEEGHMLN[+0.984]C[+57.021]TC[+57.021]FGQGR.G		C[+57]*2, N[+1]	645.263	3	1933.77	1933.77	0	-0.3	535	Specific	694.8	694.8	694.8	13.46	115	>sp|P02751|FINC_HUMAN Fibronectin OS=Homo sapiens OX=9606 GN=FN1 PE=1 SV=4	4036	20240115_78min-scehcd-s-mix-after.ScanId;v=1;d1=8985.8985.3	controllerType=0 controllerNumber=1 scan=8985	25.293
06467:3	1	K.RHEEGHMLN[+0.984]C[+57.021]TC[+57.021]FGQGR.G		C[+57]*2, N[+1]	697.297	3	2089.88	2089.87	0	0.9	534	Specific	728.34	707.28	707.28	13.88	115	>sp|P02751|FINC_HUMAN Fibronectin OS=Homo sapiens OX=9606 GN=FN1 PE=1 SV=4	4036	20240115_78min-scehcd-s-mix-after.ScanId;v=1;d1=7269.7269.3	controllerType=0 controllerNumber=1 scan=7269	20.2608
07990:3	1	R.HEEGHMLN[+0.984]C[+57.021]TC[+57.021]FGQGR.G		C[+57]*2, N[+1]	645.263	3	1933.77	1933.77	0	-0.5	535	Specific	789.4	702.86	702.86	15.46	115	>sp|P02751|FINC_HUMAN Fibronectin OS=Homo sapiens OX=9606 GN=FN1 PE=1 SV=4	4036	20240115_78min-scehcd-s-mix-after.ScanId;v=1;d1=8991.8991.3	controllerType=0 controllerNumber=1 scan=8991	25.3182
06567:2	1	K.RHEEGHMLN[+0.984]C[+57.021]TC[+57.021]FGQGR.G		C[+57]*2, N[+1]	1045.44	2	2089.87	2089.87	0	0	534	Specific	790.7	576.79	576.79	14.94	115	>sp|P02751|FINC_HUMAN Fibronectin OS=Homo sapiens OX=9606 GN=FN1 PE=1 SV=4	4036	20240115_78min-scehcd-s-mix-after.ScanId;v=1;d1=7380.7380.2	controllerType=0 controllerNumber=1 scan=7380	20.5682
08092:3	1	R.HEEGHMLN[+0.984]C[+57.021]TC[+57.021]FGQGR.G		C[+57]*2, N[+1]	645.263	3	1933.77	1933.77	0	0.2	535	Specific	824.84	701.25	701.25	16.5	115	>sp|P02751|FINC_HUMAN Fibronectin OS=Homo sapiens OX=9606 GN=FN1 PE=1 SV=4	4036	20240115_78min-scehcd-s-mix-after.ScanId;v=1;d1=9105.9105.3	controllerType=0 controllerNumber=1 scan=9105	25.628
06458:3	1	K.RHEEGHMLN[+0.984]C[+57.021]TC[+57.021]FGQGR.G		C[+57]*2, N[+1]	697.297	3	2089.88	2089.87	0	0.6	534	Specific	828.68	828.68	828.68	15.94	115	>sp|P02751|FINC_HUMAN Fibronectin OS=Homo sapiens OX=9606 GN=FN1 PE=1 SV=4	4036	20240115_78min-scehcd-s-mix-after.ScanId;v=1;d1=7259.7259.3	controllerType=0 controllerNumber=1 scan=7259	20.2485
06562:3	1	K.RHEEGHMLN[+0.984]C[+57.021]TC[+57.021]FGQGR.G		C[+57]*2, N[+1]	697.296	3	2089.87	2089.87	0	-1	534	Specific	843.55	843.55	843.55	15.55	115	>sp|P02751|FINC_HUMAN Fibronectin OS=Homo sapiens OX=9606 GN=FN1 PE=1 SV=4	4036	20240115_78min-scehcd-s-mix-after.ScanId;v=1;d1=7375.7375.3	controllerType=0 controllerNumber=1 scan=7375	20.5601
06466:2	1	K.RHEEGHMLN[+0.984]C[+57.021]TC[+57.021]FGQGR.G		C[+57]*2, N[+1]	1045.44	2	2089.88	2089.87	0	0.5	534	Specific	874.85	680.47	680.47	16.99	115	>sp|P02751|FINC_HUMAN Fibronectin OS=Homo sapiens OX=9606 GN=FN1 PE=1 SV=4	4036	20240115_78min-scehcd-s-mix-after.ScanId;v=1;d1=7267.7267.2	controllerType=0 controllerNumber=1 scan=7267	20.2579
08093:2	1	R.HEEGHMLN[+0.984]C[+57.021]TC[+57.021]FGQGR.G		C[+57]*2, N[+1]	967.39	2	1933.77	1933.77	0	-0.1	535	Specific	925.49	738.59	738.59	17.86	115	>sp|P02751|FINC_HUMAN Fibronectin OS=Homo sapiens OX=9606 GN=FN1 PE=1 SV=4	4036	20240115_78min-scehcd-s-mix-after.ScanId;v=1;d1=9106.9106.2	controllerType=0 controllerNumber=1 scan=9106	25.6296
07998:2	1	R.HEEGHMLN[+0.984]C[+57.021]TC[+57.021]FGQGR.G		C[+57]*2, N[+1]	967.39	2	1933.77	1933.77	0	-0.2	535	Specific	958.42	835.07	835.07	18.86	115	>sp|P02751|FINC_HUMAN Fibronectin OS=Homo sapiens OX=9606 GN=FN1 PE=1 SV=4	4036	20240115_78min-scehcd-s-mix-after.ScanId;v=1;d1=8999.8999.2	controllerType=0 controllerNumber=1 scan=8999	25.3291
06554:4	1	K.RHEEGHMLN[+0.984]C[+57.021]TC[+57.021]FGQGR.G		C[+57]*2, N[+1]	523.224	4	2089.88	2089.87	0	0.1	534	Specific	1181.92	1128.57	1128.57	23.54	115	>sp|P02751|FINC_HUMAN Fibronectin OS=Homo sapiens OX=9606 GN=FN1 PE=1 SV=4	4036	20240115_78min-scehcd-s-mix-after.ScanId;v=1;d1=7366.7366.4	controllerType=0 controllerNumber=1 scan=7366	20.5246
04659:3	1	K.RHEEGHM[+15.995]LN[+0.984]C[+57.021]TC[+57.021]FGQGR.G		C[+57]*2, M[+16], N[+1]	702.628	3	2105.87	2105.87	0	-0.5	534	Specific	470.7	445.02	445.02	7.51	115	>sp|P02751|FINC_HUMAN Fibronectin OS=Homo sapiens OX=9606 GN=FN1 PE=1 SV=4	4036	20240115_78min-scehcd-s-mix-after.ScanId;v=1;d1=5248.5248.3	controllerType=0 controllerNumber=1 scan=5248	14.8754
05421:4	1	R.HEEGHM[+15.995]LN[+0.984]C[+57.021]TC[+57.021]FGQGR.G		C[+57]*2, M[+16], N[+1]	488.198	4	1949.77	1949.77	0	0.5	535	Specific	515.83	515.83	515.83	10	115	>sp|P02751|FINC_HUMAN Fibronectin OS=Homo sapiens OX=9606 GN=FN1 PE=1 SV=4	4036	20240115_78min-scehcd-s-mix-after.ScanId;v=1;d1=6098.6098.4	controllerType=0 controllerNumber=1 scan=6098	17.1135
04628:4	1	K.RHEEGHM[+15.995]LN[+0.984]C[+57.021]TC[+57.021]FGQGR.G		C[+57]*2, M[+16], N[+1]	527.223	4	2105.87	2105.87	0	0	534	Specific	517.56	479.78	479.78	8.89	115	>sp|P02751|FINC_HUMAN Fibronectin OS=Homo sapiens OX=9606 GN=FN1 PE=1 SV=4	4036	20240115_78min-scehcd-s-mix-after.ScanId;v=1;d1=5215.5215.4	controllerType=0 controllerNumber=1 scan=5215	14.8119
08018:3	1	R.HEEGHM[+15.995]LN[+0.984]C[+57.021]TC[+57.021]FGQGR.G		C[+57]*2, M[+16], N[+1]	650.594	3	1949.77	1949.77	0	-0.9	535	Specific	595.72	402.78	402.78	11.11	115	>sp|P02751|FINC_HUMAN Fibronectin OS=Homo sapiens OX=9606 GN=FN1 PE=1 SV=4	4036	20240115_78min-scehcd-s-mix-after.ScanId;v=1;d1=9021.9021.3	controllerType=0 controllerNumber=1 scan=9021	25.3803
08023:3	1	R.HEEGHM[+15.995]LN[+0.984]C[+57.021]TC[+57.021]FGQGR.G		C[+57]*2, M[+16], N[+1]	650.594	3	1949.77	1949.77	0	-0.2	535	Specific	610.52	570.83	570.83	12.46	115	>sp|P02751|FINC_HUMAN Fibronectin OS=Homo sapiens OX=9606 GN=FN1 PE=1 SV=4	4036	20240115_78min-scehcd-s-mix-after.ScanId;v=1;d1=9027.9027.3	controllerType=0 controllerNumber=1 scan=9027	25.4009
04632:2	1	K.RHEEGHM[+15.995]LN[+0.984]C[+57.021]TC[+57.021]FGQGR.G		C[+57]*2, M[+16], N[+1]	1053.44	2	2105.87	2105.87	0	-0.5	534	Specific	647.09	491.73	491.73	11.94	115	>sp|P02751|FINC_HUMAN Fibronectin OS=Homo sapiens OX=9606 GN=FN1 PE=1 SV=4	4036	20240115_78min-scehcd-s-mix-after.ScanId;v=1;d1=5219.5219.2	controllerType=0 controllerNumber=1 scan=5219	14.8178
04641:3	1	K.RHEEGHM[+15.995]LN[+0.984]C[+57.021]TC[+57.021]FGQGR.G		C[+57]*2, M[+16], N[+1]	702.628	3	2105.87	2105.87	0	-0.2	534	Specific	727.08	696.56	696.56	13.9	115	>sp|P02751|FINC_HUMAN Fibronectin OS=Homo sapiens OX=9606 GN=FN1 PE=1 SV=4	4036	20240115_78min-scehcd-s-mix-after.ScanId;v=1;d1=5229.5229.3	controllerType=0 controllerNumber=1 scan=5229	14.8313
05425:3	1	R.HEEGHM[+15.995]LN[+0.984]C[+57.021]TC[+57.021]FGQGR.G		C[+57]*2, M[+16], N[+1]	650.594	3	1949.77	1949.77	0	-0.2	535	Specific	730.96	729.57	729.57	14.46	115	>sp|P02751|FINC_HUMAN Fibronectin OS=Homo sapiens OX=9606 GN=FN1 PE=1 SV=4	4036	20240115_78min-scehcd-s-mix-after.ScanId;v=1;d1=6103.6103.3	controllerType=0 controllerNumber=1 scan=6103	17.1207
05416:3	1	R.HEEGHM[+15.995]LN[+0.984]C[+57.021]TC[+57.021]FGQGR.G		C[+57]*2, M[+16], N[+1]	650.595	3	1949.77	1949.77	0	0.3	535	Specific	738.5	666.04	666.04	14.5	115	>sp|P02751|FINC_HUMAN Fibronectin OS=Homo sapiens OX=9606 GN=FN1 PE=1 SV=4	4036	20240115_78min-scehcd-s-mix-after.ScanId;v=1;d1=6093.6093.3	controllerType=0 controllerNumber=1 scan=6093	17.1071
04629:3	1	K.RHEEGHM[+15.995]LN[+0.984]C[+57.021]TC[+57.021]FGQGR.G		C[+57]*2, M[+16], N[+1]	702.628	3	2105.87	2105.87	0	-0.6	534	Specific	776.03	776.03	776.03	14.55	115	>sp|P02751|FINC_HUMAN Fibronectin OS=Homo sapiens OX=9606 GN=FN1 PE=1 SV=4	4036	20240115_78min-scehcd-s-mix-after.ScanId;v=1;d1=5216.5216.3	controllerType=0 controllerNumber=1 scan=5216	14.8142
05432:2	1	R.HEEGHM[+15.995]LN[+0.984]C[+57.021]TC[+57.021]FGQGR.G		C[+57]*2, M[+16], N[+1]	975.388	2	1949.77	1949.77	0	-0.3	535	Specific	804.55	772.62	772.62	15.86	115	>sp|P02751|FINC_HUMAN Fibronectin OS=Homo sapiens OX=9606 GN=FN1 PE=1 SV=4	4036	20240115_78min-scehcd-s-mix-after.ScanId;v=1;d1=6111.6111.2	controllerType=0 controllerNumber=1 scan=6111	17.1563
04618:4	1	K.RHEEGHM[+15.995]LN[+0.984]C[+57.021]TC[+57.021]FGQGR.G		C[+57]*2, M[+16], N[+1]	527.223	4	2105.87	2105.87	0	0	534	Specific	1141.86	1125.44	1125.44	22.5	115	>sp|P02751|FINC_HUMAN Fibronectin OS=Homo sapiens OX=9606 GN=FN1 PE=1 SV=4	4036	20240115_78min-scehcd-s-mix-after.ScanId;v=1;d1=5204.5204.4	controllerType=0 controllerNumber=1 scan=5204	14.7776
23850:4	1	R.ITTTPTNGQQGNSLEEVVHADQSSC[+57.021]TFDNLSPGLEYN[+0.984]VSVYTVK.D		C[+57], N[+1]	1201.31	4	4802.23	4801.24	1	-3.5	1208	Specific	516.16	516.16	172.84	7.01	115	>sp|P02751|FINC_HUMAN Fibronectin OS=Homo sapiens OX=9606 GN=FN1 PE=1 SV=4	4036	20240115_78min-scehcd-s-mix-after.ScanId;v=1;d1=26893.26893.4	controllerType=0 controllerNumber=1 scan=26893	77.474
23943:4	1	R.ITTTPTNGQQGNSLEEVVHADQSSC[+57.021]TFDNLSPGLEYN[+0.984]VSVYTVK.D		C[+57], N[+1]	1201.31	4	4802.22	4801.24	1	-5.5	1208	Specific	533.02	533.02	213.12	6.87	115	>sp|P02751|FINC_HUMAN Fibronectin OS=Homo sapiens OX=9606 GN=FN1 PE=1 SV=4	4036	20240115_78min-scehcd-s-mix-after.ScanId;v=1;d1=27002.27002.4	controllerType=0 controllerNumber=1 scan=27002	77.8795
23411:4	1	R.ITTTPTNGQQGNSLEEVVHADQSSC[+57.021]TFDNLSPGLEYN[+0.984]VSVYTVK.D		C[+57], N[+1]	1201.31	4	4802.23	4801.24	1	-2.8	1208	Specific	1566.69	1566.69	267.08	29.06	115	>sp|P02751|FINC_HUMAN Fibronectin OS=Homo sapiens OX=9606 GN=FN1 PE=1 SV=4	4036	20240115_78min-scehcd-s-mix-after.ScanId;v=1;d1=26391.26391.4	controllerType=0 controllerNumber=1 scan=26391	75.8792
20487:4	1	R.GGNSNGALC[+57.021]HFPFLYNNHN[+0.984]YTDC[+57.021]TSEGR.R		C[+57]*2, N[+1]	801.588	4	3203.33	3203.33	0	-0.4	412	Specific	1013.75	1013.75	64.35	21.57	115	>sp|P02751|FINC_HUMAN Fibronectin OS=Homo sapiens OX=9606 GN=FN1 PE=1 SV=4	4036	20240115_78min-scehcd-s-mix-after.ScanId;v=1;d1=23162.23162.4	controllerType=0 controllerNumber=1 scan=23162	68.1569
20488:3	1	R.GGNSNGALC[+57.021]HFPFLYNNHN[+0.984]YTDC[+57.021]TSEGR.R		C[+57]*2, N[+1]	1068.45	3	3203.33	3203.33	0	-0.4	412	Specific	1054.56	1054.56	81.86	22.3	115	>sp|P02751|FINC_HUMAN Fibronectin OS=Homo sapiens OX=9606 GN=FN1 PE=1 SV=4	4036	20240115_78min-scehcd-s-mix-after.ScanId;v=1;d1=23163.23163.3	controllerType=0 controllerNumber=1 scan=23163	68.1592
20479:4	1	R.GGNSNGALC[+57.021]HFPFLYNNHN[+0.984]YTDC[+57.021]TSEGR.R		C[+57]*2, N[+1]	801.589	4	3203.33	3203.33	0	0.4	412	Specific	1391.09	1343.31	110.31	28.62	115	>sp|P02751|FINC_HUMAN Fibronectin OS=Homo sapiens OX=9606 GN=FN1 PE=1 SV=4	4036	20240115_78min-scehcd-s-mix-after.ScanId;v=1;d1=23153.23153.4	controllerType=0 controllerNumber=1 scan=23153	68.1242
23877:2	1	K.LDAPTNLQFVN[+0.984]ETDSTVLVR.W		N[+1]	1117.07	2	2233.14	2233.13	0	0.4	997	Specific	323.64	323.64	196.2	6.69	115	>sp|P02751|FINC_HUMAN Fibronectin OS=Homo sapiens OX=9606 GN=FN1 PE=1 SV=4	4036	20240115_78min-scehcd-s-mix-after.ScanId;v=1;d1=26925.26925.2	controllerType=0 controllerNumber=1 scan=26925	77.5884
23807:2	1	K.LDAPTNLQFVN[+0.984]ETDSTVLVR.W		N[+1]	1117.07	2	2233.14	2233.13	0	0.3	997	Specific	327.49	327.49	216.58	6.69	115	>sp|P02751|FINC_HUMAN Fibronectin OS=Homo sapiens OX=9606 GN=FN1 PE=1 SV=4	4036	20240115_78min-scehcd-s-mix-after.ScanId;v=1;d1=26843.26843.2	controllerType=0 controllerNumber=1 scan=26843	77.2826
23739:2	1	K.LDAPTNLQFVN[+0.984]ETDSTVLVR.W		N[+1]	1117.07	2	2233.14	2233.13	0	0.6	997	Specific	388.16	388.16	175.26	9.24	115	>sp|P02751|FINC_HUMAN Fibronectin OS=Homo sapiens OX=9606 GN=FN1 PE=1 SV=4	4036	20240115_78min-scehcd-s-mix-after.ScanId;v=1;d1=26763.26763.2	controllerType=0 controllerNumber=1 scan=26763	76.9777
23606:2	1	K.LDAPTNLQFVN[+0.984]ETDSTVLVR.W		N[+1]	1117.07	2	2233.13	2233.13	0	-1.1	997	Specific	495.03	495.03	219.02	9.42	115	>sp|P02751|FINC_HUMAN Fibronectin OS=Homo sapiens OX=9606 GN=FN1 PE=1 SV=4	4036	20240115_78min-scehcd-s-mix-after.ScanId;v=1;d1=26606.26606.2	controllerType=0 controllerNumber=1 scan=26606	76.382
23292:3	1	K.LDAPTNLQFVN[+0.984]ETDSTVLVR.W		N[+1]	745.049	3	2233.13	2233.13	0	-0.9	997	Specific	566.72	566.72	164.67	9.03	115	>sp|P02751|FINC_HUMAN Fibronectin OS=Homo sapiens OX=9606 GN=FN1 PE=1 SV=4	4036	20240115_78min-scehcd-s-mix-after.ScanId;v=1;d1=26259.26259.4	controllerType=0 controllerNumber=1 scan=26259	75.5671
23675:3	1	K.LDAPTNLQFVN[+0.984]ETDSTVLVR.W		N[+1]	745.05	3	2233.14	2233.13	0	0.9	997	Specific	627.99	582.65	172.66	11.9	115	>sp|P02751|FINC_HUMAN Fibronectin OS=Homo sapiens OX=9606 GN=FN1 PE=1 SV=4	4036	20240115_78min-scehcd-s-mix-after.ScanId;v=1;d1=26687.26687.3	controllerType=0 controllerNumber=1 scan=26687	76.6909
23296:2	1	K.LDAPTNLQFVN[+0.984]ETDSTVLVR.W		N[+1]	1117.07	2	2233.14	2233.13	0	1.3	997	Specific	648.34	608	211.13	12.23	115	>sp|P02751|FINC_HUMAN Fibronectin OS=Homo sapiens OX=9606 GN=FN1 PE=1 SV=4	4036	20240115_78min-scehcd-s-mix-after.ScanId;v=1;d1=26264.26264.2	controllerType=0 controllerNumber=1 scan=26264	75.5763
23184:2	1	K.LDAPTNLQFVN[+0.984]ETDSTVLVR.W		N[+1]	1117.07	2	2233.14	2233.13	0	0.6	997	Specific	650.53	613.89	219.49	13.97	115	>sp|P02751|FINC_HUMAN Fibronectin OS=Homo sapiens OX=9606 GN=FN1 PE=1 SV=4	4036	20240115_78min-scehcd-s-mix-after.ScanId;v=1;d1=26140.26140.2	controllerType=0 controllerNumber=1 scan=26140	75.2619
23398:2	1	K.LDAPTNLQFVN[+0.984]ETDSTVLVR.W		N[+1]	1117.07	2	2233.13	2233.13	0	0	997	Specific	741	697.89	211.65	14.93	115	>sp|P02751|FINC_HUMAN Fibronectin OS=Homo sapiens OX=9606 GN=FN1 PE=1 SV=4	4036	20240115_78min-scehcd-s-mix-after.ScanId;v=1;d1=26376.26376.5	controllerType=0 controllerNumber=1 scan=26376	75.8586
23883:3	1	K.LDAPTNLQFVN[+0.984]ETDSTVLVR.W		N[+1]	745.05	3	2233.14	2233.13	0	0.5	997	Specific	760.22	760.22	209.67	14.96	115	>sp|P02751|FINC_HUMAN Fibronectin OS=Homo sapiens OX=9606 GN=FN1 PE=1 SV=4	4036	20240115_78min-scehcd-s-mix-after.ScanId;v=1;d1=26932.26932.3	controllerType=0 controllerNumber=1 scan=26932	77.6208
23953:3	1	K.LDAPTNLQFVN[+0.984]ETDSTVLVR.W		N[+1]	745.05	3	2233.14	2233.13	0	0.2	997	Specific	777.2	777.2	189.71	14.96	115	>sp|P02751|FINC_HUMAN Fibronectin OS=Homo sapiens OX=9606 GN=FN1 PE=1 SV=4	4036	20240115_78min-scehcd-s-mix-after.ScanId;v=1;d1=27014.27014.3	controllerType=0 controllerNumber=1 scan=27014	77.9264
23814:3	1	K.LDAPTNLQFVN[+0.984]ETDSTVLVR.W		N[+1]	745.048	3	2233.13	2233.13	0	-1.8	997	Specific	800.59	724.84	248.04	14.82	115	>sp|P02751|FINC_HUMAN Fibronectin OS=Homo sapiens OX=9606 GN=FN1 PE=1 SV=4	4036	20240115_78min-scehcd-s-mix-after.ScanId;v=1;d1=26851.26851.3	controllerType=0 controllerNumber=1 scan=26851	77.3192
23745:3	1	K.LDAPTNLQFVN[+0.984]ETDSTVLVR.W		N[+1]	745.049	3	2233.13	2233.13	0	-0.3	997	Specific	811.7	811.7	252.11	15.92	115	>sp|P02751|FINC_HUMAN Fibronectin OS=Homo sapiens OX=9606 GN=FN1 PE=1 SV=4	4036	20240115_78min-scehcd-s-mix-after.ScanId;v=1;d1=26770.26770.3	controllerType=0 controllerNumber=1 scan=26770	77.0123
23681:3	1	K.LDAPTNLQFVN[+0.984]ETDSTVLVR.W		N[+1]	745.049	3	2233.13	2233.13	0	-0.8	997	Specific	817.92	811.77	270.2	15.57	115	>sp|P02751|FINC_HUMAN Fibronectin OS=Homo sapiens OX=9606 GN=FN1 PE=1 SV=4	4036	20240115_78min-scehcd-s-mix-after.ScanId;v=1;d1=26694.26694.3	controllerType=0 controllerNumber=1 scan=26694	76.7195
23941:2	1	K.LDAPTNLQFVN[+0.984]ETDSTVLVR.W		N[+1]	1117.07	2	2233.13	2233.13	0	-2	997	Specific	824.23	731.1	154.88	15.83	115	>sp|P02751|FINC_HUMAN Fibronectin OS=Homo sapiens OX=9606 GN=FN1 PE=1 SV=4	4036	20240115_78min-scehcd-s-mix-after.ScanId;v=1;d1=27000.27000.2	controllerType=0 controllerNumber=1 scan=27000	77.8733
23802:2	1	K.LDAPTNLQFVN[+0.984]ETDSTVLVR.W		N[+1]	1117.07	2	2233.13	2233.13	0	-0.4	997	Specific	842.71	715.52	183.76	16.93	115	>sp|P02751|FINC_HUMAN Fibronectin OS=Homo sapiens OX=9606 GN=FN1 PE=1 SV=4	4036	20240115_78min-scehcd-s-mix-after.ScanId;v=1;d1=26837.26837.2	controllerType=0 controllerNumber=1 scan=26837	77.266
23872:2	1	K.LDAPTNLQFVN[+0.984]ETDSTVLVR.W		N[+1]	1117.07	2	2233.14	2233.13	0	1.3	997	Specific	849.46	711.18	162.14	16.23	115	>sp|P02751|FINC_HUMAN Fibronectin OS=Homo sapiens OX=9606 GN=FN1 PE=1 SV=4	4036	20240115_78min-scehcd-s-mix-after.ScanId;v=1;d1=26919.26919.2	controllerType=0 controllerNumber=1 scan=26919	77.5718
23076:3	1	K.LDAPTNLQFVN[+0.984]ETDSTVLVR.W		N[+1]	745.051	3	2233.14	2233.13	0	1.1	997	Specific	858.51	750.97	185.24	16.9	115	>sp|P02751|FINC_HUMAN Fibronectin OS=Homo sapiens OX=9606 GN=FN1 PE=1 SV=4	4036	20240115_78min-scehcd-s-mix-after.ScanId;v=1;d1=26020.26020.3	controllerType=0 controllerNumber=1 scan=26020	74.9742
23734:2	1	K.LDAPTNLQFVN[+0.984]ETDSTVLVR.W		N[+1]	1117.07	2	2233.14	2233.13	0	0.2	997	Specific	864.07	726.93	163.98	17.97	115	>sp|P02751|FINC_HUMAN Fibronectin OS=Homo sapiens OX=9606 GN=FN1 PE=1 SV=4	4036	20240115_78min-scehcd-s-mix-after.ScanId;v=1;d1=26757.26757.2	controllerType=0 controllerNumber=1 scan=26757	76.9611
23670:2	1	K.LDAPTNLQFVN[+0.984]ETDSTVLVR.W		N[+1]	1117.07	2	2233.13	2233.13	0	-0.4	997	Specific	882.38	728.67	174.88	17.93	115	>sp|P02751|FINC_HUMAN Fibronectin OS=Homo sapiens OX=9606 GN=FN1 PE=1 SV=4	4036	20240115_78min-scehcd-s-mix-after.ScanId;v=1;d1=26681.26681.2	controllerType=0 controllerNumber=1 scan=26681	76.6689
23192:2	1	K.LDAPTNLQFVN[+0.984]ETDSTVLVR.W		N[+1]	1117.07	2	2233.14	2233.13	0	0.4	997	Specific	883.81	745.16	170.12	17.97	115	>sp|P02751|FINC_HUMAN Fibronectin OS=Homo sapiens OX=9606 GN=FN1 PE=1 SV=4	4036	20240115_78min-scehcd-s-mix-after.ScanId;v=1;d1=26149.26149.2	controllerType=0 controllerNumber=1 scan=26149	75.296
23305:2	1	K.LDAPTNLQFVN[+0.984]ETDSTVLVR.W		N[+1]	1117.07	2	2233.13	2233.13	0	-0.7	997	Specific	889.76	745.71	171.08	17.58	115	>sp|P02751|FINC_HUMAN Fibronectin OS=Homo sapiens OX=9606 GN=FN1 PE=1 SV=4	4036	20240115_78min-scehcd-s-mix-after.ScanId;v=1;d1=26274.26274.2	controllerType=0 controllerNumber=1 scan=26274	75.6136
23194:3	1	K.LDAPTNLQFVN[+0.984]ETDSTVLVR.W		N[+1]	745.051	3	2233.14	2233.13	0	1	997	Specific	894.4	782.39	300.54	16.9	115	>sp|P02751|FINC_HUMAN Fibronectin OS=Homo sapiens OX=9606 GN=FN1 PE=1 SV=4	4036	20240115_78min-scehcd-s-mix-after.ScanId;v=1;d1=26151.26151.3	controllerType=0 controllerNumber=1 scan=26151	75.2999
23604:2	1	K.LDAPTNLQFVN[+0.984]ETDSTVLVR.W		N[+1]	1117.07	2	2233.14	2233.13	0	0.3	997	Specific	895.52	769.71	168.95	17.97	115	>sp|P02751|FINC_HUMAN Fibronectin OS=Homo sapiens OX=9606 GN=FN1 PE=1 SV=4	4036	20240115_78min-scehcd-s-mix-after.ScanId;v=1;d1=26603.26603.2	controllerType=0 controllerNumber=1 scan=26603	76.3715
23612:3	1	K.LDAPTNLQFVN[+0.984]ETDSTVLVR.W		N[+1]	745.049	3	2233.13	2233.13	0	-1	997	Specific	899.42	886.22	297.14	16.57	115	>sp|P02751|FINC_HUMAN Fibronectin OS=Homo sapiens OX=9606 GN=FN1 PE=1 SV=4	4036	20240115_78min-scehcd-s-mix-after.ScanId;v=1;d1=26613.26613.3	controllerType=0 controllerNumber=1 scan=26613	76.4139
23083:2	1	K.LDAPTNLQFVN[+0.984]ETDSTVLVR.W		N[+1]	1117.07	2	2233.13	2233.13	0	-0.3	997	Specific	907.36	742.88	181.06	18.93	115	>sp|P02751|FINC_HUMAN Fibronectin OS=Homo sapiens OX=9606 GN=FN1 PE=1 SV=4	4036	20240115_78min-scehcd-s-mix-after.ScanId;v=1;d1=26028.26028.2	controllerType=0 controllerNumber=1 scan=26028	75.0069
23084:3	1	K.LDAPTNLQFVN[+0.984]ETDSTVLVR.W		N[+1]	745.05	3	2233.14	2233.13	0	0.2	997	Specific	971.98	841.56	327.27	18.96	115	>sp|P02751|FINC_HUMAN Fibronectin OS=Homo sapiens OX=9606 GN=FN1 PE=1 SV=4	4036	20240115_78min-scehcd-s-mix-after.ScanId;v=1;d1=26029.26029.3	controllerType=0 controllerNumber=1 scan=26029	75.0085
22492:3	1	R.DQC[+57.021]IVDDITYNVN[+0.984]DTFHK.R		C[+57], N[+1]	733.329	3	2197.97	2197.97	0	0.5	516	Specific	601.11	601.11	46.45	11.98	115	>sp|P02751|FINC_HUMAN Fibronectin OS=Homo sapiens OX=9606 GN=FN1 PE=1 SV=4	4036	20240115_78min-scehcd-s-mix-after.ScanId;v=1;d1=25376.25376.3	controllerType=0 controllerNumber=1 scan=25376	73.4667
22378:3	1	R.DQC[+57.021]IVDDITYNVN[+0.984]DTFHK.R		C[+57], N[+1]	733.329	3	2197.97	2197.97	0	0.6	516	Specific	732.21	732.21	71.81	14.81	115	>sp|P02751|FINC_HUMAN Fibronectin OS=Homo sapiens OX=9606 GN=FN1 PE=1 SV=4	4036	20240115_78min-scehcd-s-mix-after.ScanId;v=1;d1=25250.25250.3	controllerType=0 controllerNumber=1 scan=25250	73.1541
23362:3	1	R.DQC[+57.021]IVDDITYNVN[+0.984]DTFHK.R		C[+57], N[+1]	733.329	3	2197.97	2197.97	0	0.3	516	Specific	775.06	706.4	60.49	15.81	115	>sp|P02751|FINC_HUMAN Fibronectin OS=Homo sapiens OX=9606 GN=FN1 PE=1 SV=4	4036	20240115_78min-scehcd-s-mix-after.ScanId;v=1;d1=26337.26337.3	controllerType=0 controllerNumber=1 scan=26337	75.7709
22480:3	1	R.DQC[+57.021]IVDDITYNVN[+0.984]DTFHK.R		C[+57], N[+1]	733.329	3	2197.97	2197.97	0	0.4	516	Specific	786.48	778.7	58.87	14.98	115	>sp|P02751|FINC_HUMAN Fibronectin OS=Homo sapiens OX=9606 GN=FN1 PE=1 SV=4	4036	20240115_78min-scehcd-s-mix-after.ScanId;v=1;d1=25363.25363.3	controllerType=0 controllerNumber=1 scan=25363	73.4402
22385:2	1	R.DQC[+57.021]IVDDITYNVN[+0.984]DTFHK.R		C[+57], N[+1]	1099.49	2	2197.97	2197.97	0	-0.2	516	Specific	822.6	735.13	67.22	15.87	115	>sp|P02751|FINC_HUMAN Fibronectin OS=Homo sapiens OX=9606 GN=FN1 PE=1 SV=4	4036	20240115_78min-scehcd-s-mix-after.ScanId;v=1;d1=25258.25258.2	controllerType=0 controllerNumber=1 scan=25258	73.1881
22370:3	1	R.DQC[+57.021]IVDDITYNVN[+0.984]DTFHK.R		C[+57], N[+1]	733.329	3	2197.97	2197.97	0	0.8	516	Specific	859.06	757.2	66.6	17.75	115	>sp|P02751|FINC_HUMAN Fibronectin OS=Homo sapiens OX=9606 GN=FN1 PE=1 SV=4	4036	20240115_78min-scehcd-s-mix-after.ScanId;v=1;d1=25241.25241.3	controllerType=0 controllerNumber=1 scan=25241	73.1422
23853:5	1	R.IVYSPSVEGSSTELNLPETANSVTLSDLQPGVQYN[+0.984]ITIYAVEENQESTPVVIQQETTGTPR.S		N[+1]	1319.65	5	6594.23	6594.24	0	-1.7	843	Specific	577.21	577.21	11.21	8.95	115	>sp|P02751|FINC_HUMAN Fibronectin OS=Homo sapiens OX=9606 GN=FN1 PE=1 SV=4	4036	20240115_78min-scehcd-s-mix-after.ScanId;v=1;d1=26897.26897.5	controllerType=0 controllerNumber=1 scan=26897	77.4843
23934:5	1	R.IVYSPSVEGSSTELNLPETANSVTLSDLQPGVQYN[+0.984]ITIYAVEENQESTPVVIQQETTGTPR.S		N[+1]	1319.85	5	6595.24	6594.24	1	-0.2	843	Specific	591.7	591.7	7.6	11.25	115	>sp|P02751|FINC_HUMAN Fibronectin OS=Homo sapiens OX=9606 GN=FN1 PE=1 SV=4	4036	20240115_78min-scehcd-s-mix-after.ScanId;v=1;d1=26992.26992.5	controllerType=0 controllerNumber=1 scan=26992	77.8403
23644:5	1	R.IVYSPSVEGSSTELNLPETANSVTLSDLQPGVQYN[+0.984]ITIYAVEENQESTPVVIQQETTGTPR.S		N[+1]	1319.85	5	6595.24	6594.24	1	-0.1	843	Specific	773.72	773.72	11.68	15.25	115	>sp|P02751|FINC_HUMAN Fibronectin OS=Homo sapiens OX=9606 GN=FN1 PE=1 SV=4	4036	20240115_78min-scehcd-s-mix-after.ScanId;v=1;d1=26650.26650.5	controllerType=0 controllerNumber=1 scan=26650	76.55
23894:5	1	R.IVYSPSVEGSSTELNLPETANSVTLSDLQPGVQYN[+0.984]ITIYAVEENQESTPVVIQQETTGTPR.S		N[+1]	1319.85	5	6595.24	6594.24	1	-1.4	843	Specific	1006.18	1006.18	12	19.49	115	>sp|P02751|FINC_HUMAN Fibronectin OS=Homo sapiens OX=9606 GN=FN1 PE=1 SV=4	4036	20240115_78min-scehcd-s-mix-after.ScanId;v=1;d1=26945.26945.5	controllerType=0 controllerNumber=1 scan=26945	77.6697
23965:5	1	R.IVYSPSVEGSSTELNLPETANSVTLSDLQPGVQYN[+0.984]ITIYAVEENQESTPVVIQQETTGTPR.S		N[+1]	1319.85	5	6595.24	6594.24	1	-0.3	843	Specific	1008.77	1008.77	26.2	20.25	115	>sp|P02751|FINC_HUMAN Fibronectin OS=Homo sapiens OX=9606 GN=FN1 PE=1 SV=4	4036	20240115_78min-scehcd-s-mix-after.ScanId;v=1;d1=27028.27028.5	controllerType=0 controllerNumber=1 scan=27028	77.9798
23848:5	1	R.IVYSPSVEGSSTELNLPETANSVTLSDLQPGVQYN[+0.984]ITIYAVEENQESTPVVIQQETTGTPR.S		N[+1]	1319.65	5	6594.23	6594.24	0	-1.7	843	Specific	1024.66	984.24	37.83	19.49	115	>sp|P02751|FINC_HUMAN Fibronectin OS=Homo sapiens OX=9606 GN=FN1 PE=1 SV=4	4036	20240115_78min-scehcd-s-mix-after.ScanId;v=1;d1=26891.26891.5	controllerType=0 controllerNumber=1 scan=26891	77.4678
23780:5	1	R.IVYSPSVEGSSTELNLPETANSVTLSDLQPGVQYN[+0.984]ITIYAVEENQESTPVVIQQETTGTPR.S		N[+1]	1319.65	5	6594.23	6594.24	0	-2.3	843	Specific	1075.84	1075.84	50.45	20.15	115	>sp|P02751|FINC_HUMAN Fibronectin OS=Homo sapiens OX=9606 GN=FN1 PE=1 SV=4	4036	20240115_78min-scehcd-s-mix-after.ScanId;v=1;d1=26811.26811.5	controllerType=0 controllerNumber=1 scan=26811	77.1659
23671:5	1	R.IVYSPSVEGSSTELNLPETANSVTLSDLQPGVQYN[+0.984]ITIYAVEENQESTPVVIQQETTGTPR.S		N[+1]	1319.65	5	6594.24	6594.24	0	-0.6	843	Specific	1113.22	1047.39	25.49	21.9	115	>sp|P02751|FINC_HUMAN Fibronectin OS=Homo sapiens OX=9606 GN=FN1 PE=1 SV=4	4036	20240115_78min-scehcd-s-mix-after.ScanId;v=1;d1=26682.26682.5	controllerType=0 controllerNumber=1 scan=26682	76.6719
23646:5	1	R.IVYSPSVEGSSTELNLPETANSVTLSDLQPGVQYN[+0.984]ITIYAVEENQESTPVVIQQETTGTPR.S		N[+1]	1319.45	5	6593.24	6594.24	-1	0.1	843	Specific	1140.96	1061.27	71.13	22.15	115	>sp|P02751|FINC_HUMAN Fibronectin OS=Homo sapiens OX=9606 GN=FN1 PE=1 SV=4	4036	20240115_78min-scehcd-s-mix-after.ScanId;v=1;d1=26653.26653.5	controllerType=0 controllerNumber=1 scan=26653	76.5611
23712:5	1	R.IVYSPSVEGSSTELNLPETANSVTLSDLQPGVQYN[+0.984]ITIYAVEENQESTPVVIQQETTGTPR.S		N[+1]	1319.65	5	6594.24	6594.24	0	0.1	843	Specific	1270.1	1243.38	63.09	25.29	115	>sp|P02751|FINC_HUMAN Fibronectin OS=Homo sapiens OX=9606 GN=FN1 PE=1 SV=4	4036	20240115_78min-scehcd-s-mix-after.ScanId;v=1;d1=26731.26731.5	controllerType=0 controllerNumber=1 scan=26731	76.8611
17586:2	567	R.QDQC[+57.021]IYN[+0.984]TTYLNVQR.E		C[+57], N[+1]	958.946	2	1916.88	1916.88	0	1.9	87	Specific	554.45	488.84	216.7	8.15	1	>sp|P02763|A1AG1_HUMAN Alpha-1-acid glycoprotein 1 OS=Homo sapiens OX=9606 GN=ORM1 PE=1 SV=1	6743	20240115_78min-scehcd-s-mix-after.ScanId;v=1;d1=19888.19888.2	controllerType=0 controllerNumber=1 scan=19888	58.6183
17595:2	567	R.QDQC[+57.021]IYN[+0.984]TTYLNVQR.E		C[+57], N[+1]	958.945	2	1916.88	1916.88	0	0.9	87	Specific	970.24	844.74	250.11	19.71	1	>sp|P02763|A1AG1_HUMAN Alpha-1-acid glycoprotein 1 OS=Homo sapiens OX=9606 GN=ORM1 PE=1 SV=1	6743	20240115_78min-scehcd-s-mix-after.ScanId;v=1;d1=19898.19898.2	controllerType=0 controllerNumber=1 scan=19898	58.6456
22208:3	630	R.QQQHLFGSN[+0.984]VTDC[+57.021]SGNFC[+57.021]LFR.S		C[+57]*2, N[+1]	839.375	3	2516.11	2516.11	0	0.5	622	Specific	848.73	798.75	250.96	16.97	1	>sp|P02787|TRFE_HUMAN Serotransferrin OS=Homo sapiens OX=9606 GN=TF PE=1 SV=3	15591	20240115_78min-scehcd-s-mix-after.ScanId;v=1;d1=25062.25062.3	controllerType=0 controllerNumber=1 scan=25062	72.6919
22199:3	630	R.QQQHLFGSN[+0.984]VTDC[+57.021]SGNFC[+57.021]LFR.S		C[+57]*2, N[+1]	839.374	3	2516.11	2516.11	0	0.1	622	Specific	994.35	993.88	516.82	19.97	1	>sp|P02787|TRFE_HUMAN Serotransferrin OS=Homo sapiens OX=9606 GN=TF PE=1 SV=3	15591	20240115_78min-scehcd-s-mix-after.ScanId;v=1;d1=25052.25052.3	controllerType=0 controllerNumber=1 scan=25052	72.6756
14533:2	6	R.SN[+0.984]LC[+57.021]ALC[+57.021]IGDEQGENK.C		C[+57]*2, N[+1]	904.894	2	1808.78	1808.78	0	0.5	520	Specific	612.09	559.8	559.8	11.73	56	>sp|P02788|TRFL_HUMAN Lactotransferrin OS=Homo sapiens OX=9606 GN=LTF PE=1 SV=6	10607	20240115_78min-scehcd-s-mix-after.ScanId;v=1;d1=16435.16435.2	controllerType=0 controllerNumber=1 scan=16435	48.4062
14617:2	6	R.SN[+0.984]LC[+57.021]ALC[+57.021]IGDEQGENK.C		C[+57]*2, N[+1]	904.893	2	1808.78	1808.78	0	0.4	520	Specific	653.23	544.11	544.11	12.73	56	>sp|P02788|TRFL_HUMAN Lactotransferrin OS=Homo sapiens OX=9606 GN=LTF PE=1 SV=6	10607	20240115_78min-scehcd-s-mix-after.ScanId;v=1;d1=16531.16531.2	controllerType=0 controllerNumber=1 scan=16531	48.6921
14539:2	6	R.SN[+0.984]LC[+57.021]ALC[+57.021]IGDEQGENK.C		C[+57]*2, N[+1]	904.893	2	1808.78	1808.78	0	-0.4	520	Specific	966.23	661.06	661.06	19.73	56	>sp|P02788|TRFL_HUMAN Lactotransferrin OS=Homo sapiens OX=9606 GN=LTF PE=1 SV=6	10607	20240115_78min-scehcd-s-mix-after.ScanId;v=1;d1=16442.16442.2	controllerType=0 controllerNumber=1 scan=16442	48.4252
14627:2	6	R.SN[+0.984]LC[+57.021]ALC[+57.021]IGDEQGENK.C		C[+57]*2, N[+1]	904.894	2	1808.78	1808.78	0	0.9	520	Specific	979.88	691.2	691.2	19.71	56	>sp|P02788|TRFL_HUMAN Lactotransferrin OS=Homo sapiens OX=9606 GN=LTF PE=1 SV=6	10607	20240115_78min-scehcd-s-mix-after.ScanId;v=1;d1=16542.16542.2	controllerType=0 controllerNumber=1 scan=16542	48.7343
00141:2	6	R.N[+0.984]GSDC[+57.021]PDK.F		C[+57], N[+1]	447.167	2	893.327	893.331	0	-4.4	642	Specific	457.87	296.89	296.89	5.18	56	>sp|P02788|TRFL_HUMAN Lactotransferrin OS=Homo sapiens OX=9606 GN=LTF PE=1 SV=6	10607	20240115_78min-scehcd-s-mix-after.ScanId;v=1;d1=168.168.2	controllerType=0 controllerNumber=1 scan=168	0.6641
00210:2	6	R.N[+0.984]GSDC[+57.021]PDK.F		C[+57], N[+1]	447.168	2	893.329	893.331	0	-1.4	642	Specific	492.47	317.46	317.46	6.29	56	>sp|P02788|TRFL_HUMAN Lactotransferrin OS=Homo sapiens OX=9606 GN=LTF PE=1 SV=6	10607	20240115_78min-scehcd-s-mix-after.ScanId;v=1;d1=249.249.2	controllerType=0 controllerNumber=1 scan=249	0.9801
00278:2	6	R.N[+0.984]GSDC[+57.021]PDK.F		C[+57], N[+1]	447.169	2	893.33	893.331	0	-0.4	642	Specific	505.55	505.55	505.55	9.24	56	>sp|P02788|TRFL_HUMAN Lactotransferrin OS=Homo sapiens OX=9606 GN=LTF PE=1 SV=6	10607	20240115_78min-scehcd-s-mix-after.ScanId;v=1;d1=329.329.2	controllerType=0 controllerNumber=1 scan=329	1.2949
17252:3	6	R.N[+0.984]GSDC[+57.021]PDKFC[+57.021]LFQSETK.N		C[+57]*2, N[+1]	678.624	3	2033.86	2033.86	0	-0.2	642	Specific	477.91	473.67	473.67	7.93	56	>sp|P02788|TRFL_HUMAN Lactotransferrin OS=Homo sapiens OX=9606 GN=LTF PE=1 SV=6	10607	20240115_78min-scehcd-s-mix-after.ScanId;v=1;d1=19510.19510.3	controllerType=0 controllerNumber=1 scan=19510	57.4754
18393:3	6	R.N[+0.984]GSDC[+57.021]PDKFC[+57.021]LFQSETK.N		C[+57]*2, N[+1]	678.624	3	2033.86	2033.86	0	-0.1	642	Specific	631.6	631.6	631.6	12.18	56	>sp|P02788|TRFL_HUMAN Lactotransferrin OS=Homo sapiens OX=9606 GN=LTF PE=1 SV=6	10607	20240115_78min-scehcd-s-mix-after.ScanId;v=1;d1=20805.20805.3	controllerType=0 controllerNumber=1 scan=20805	61.4159
17346:3	6	R.N[+0.984]GSDC[+57.021]PDKFC[+57.021]LFQSETK.N		C[+57]*2, N[+1]	678.624	3	2033.86	2033.86	0	-0.4	642	Specific	661.3	639.16	639.16	13.18	56	>sp|P02788|TRFL_HUMAN Lactotransferrin OS=Homo sapiens OX=9606 GN=LTF PE=1 SV=6	10607	20240115_78min-scehcd-s-mix-after.ScanId;v=1;d1=19616.19616.3	controllerType=0 controllerNumber=1 scan=19616	57.7803
17284:2	6	R.N[+0.984]GSDC[+57.021]PDKFC[+57.021]LFQSETK.N		C[+57]*2, N[+1]	1017.43	2	2033.85	2033.86	0	-1.9	642	Specific	718.02	550.39	550.39	12.81	56	>sp|P02788|TRFL_HUMAN Lactotransferrin OS=Homo sapiens OX=9606 GN=LTF PE=1 SV=6	10607	20240115_78min-scehcd-s-mix-after.ScanId;v=1;d1=19545.19545.2	controllerType=0 controllerNumber=1 scan=19545	57.5705
18480:3	6	R.N[+0.984]GSDC[+57.021]PDKFC[+57.021]LFQSETK.N		C[+57]*2, N[+1]	678.625	3	2033.86	2033.86	0	0.7	642	Specific	723.98	698.45	698.45	14.16	56	>sp|P02788|TRFL_HUMAN Lactotransferrin OS=Homo sapiens OX=9606 GN=LTF PE=1 SV=6	10607	20240115_78min-scehcd-s-mix-after.ScanId;v=1;d1=20904.20904.3	controllerType=0 controllerNumber=1 scan=20904	61.7213
18504:2	6	R.N[+0.984]GSDC[+57.021]PDKFC[+57.021]LFQSETK.N		C[+57]*2, N[+1]	1017.44	2	2033.86	2033.86	0	2.5	642	Specific	751.43	578.28	578.28	13.92	56	>sp|P02788|TRFL_HUMAN Lactotransferrin OS=Homo sapiens OX=9606 GN=LTF PE=1 SV=6	10607	20240115_78min-scehcd-s-mix-after.ScanId;v=1;d1=20931.20931.2	controllerType=0 controllerNumber=1 scan=20931	61.812
18413:2	6	R.N[+0.984]GSDC[+57.021]PDKFC[+57.021]LFQSETK.N		C[+57]*2, N[+1]	1017.43	2	2033.86	2033.86	0	2.1	642	Specific	816.07	642.9	642.9	14.09	56	>sp|P02788|TRFL_HUMAN Lactotransferrin OS=Homo sapiens OX=9606 GN=LTF PE=1 SV=6	10607	20240115_78min-scehcd-s-mix-after.ScanId;v=1;d1=20828.20828.2	controllerType=0 controllerNumber=1 scan=20828	61.4953
17340:3	6	R.N[+0.984]GSDC[+57.021]PDKFC[+57.021]LFQSETK.N		C[+57]*2, N[+1]	678.624	3	2033.86	2033.86	0	0	642	Specific	1045.91	1029.64	1029.64	20.18	56	>sp|P02788|TRFL_HUMAN Lactotransferrin OS=Homo sapiens OX=9606 GN=LTF PE=1 SV=6	10607	20240115_78min-scehcd-s-mix-after.ScanId;v=1;d1=19609.19609.3	controllerType=0 controllerNumber=1 scan=19609	57.7643
18401:3	6	R.N[+0.984]GSDC[+57.021]PDKFC[+57.021]LFQSETK.N		C[+57]*2, N[+1]	678.624	3	2033.86	2033.86	0	-0.2	642	Specific	1046.28	999.08	999.08	20.18	56	>sp|P02788|TRFL_HUMAN Lactotransferrin OS=Homo sapiens OX=9606 GN=LTF PE=1 SV=6	10607	20240115_78min-scehcd-s-mix-after.ScanId;v=1;d1=20814.20814.3	controllerType=0 controllerNumber=1 scan=20814	61.4494
18488:3	6	R.N[+0.984]GSDC[+57.021]PDKFC[+57.021]LFQSETK.N		C[+57]*2, N[+1]	678.624	3	2033.86	2033.86	0	-0.2	642	Specific	1079.57	1028.89	1028.89	21.18	56	>sp|P02788|TRFL_HUMAN Lactotransferrin OS=Homo sapiens OX=9606 GN=LTF PE=1 SV=6	10607	20240115_78min-scehcd-s-mix-after.ScanId;v=1;d1=20913.20913.3	controllerType=0 controllerNumber=1 scan=20913	61.7611
23504:2	6	R.TAGWNIPMGLLFN[+0.984]QTGSC[+57.021]K.F		C[+57], N[+1]	1048.5	2	2096	2095.99	0	0.8	485	Specific	597.84	597.84	365.28	11.75	56	>sp|P02788|TRFL_HUMAN Lactotransferrin OS=Homo sapiens OX=9606 GN=LTF PE=1 SV=6	10607	20240115_78min-scehcd-s-mix-after.ScanId;v=1;d1=26492.26492.2	controllerType=0 controllerNumber=1 scan=26492	76.0779
23480:2	6	R.TAGWNIPM[+15.995]GLLFN[+0.984]QTGSC[+57.021]K.F		C[+57], M[+16], N[+1]	1056.5	2	2111.99	2111.99	0	0.8	485	Specific	357.97	259.33	156.7	3.59	56	>sp|P02788|TRFL_HUMAN Lactotransferrin OS=Homo sapiens OX=9606 GN=LTF PE=1 SV=6	10607	20240115_78min-scehcd-s-mix-after.ScanId;v=1;d1=26465.26465.2	controllerType=0 controllerNumber=1 scan=26465	76.0233
23459:2	6	R.TAGWNIPM[+15.995]GLLFN[+0.984]QTGSC[+57.021]K.F		C[+57], M[+16], N[+1]	1056.5	2	2111.99	2111.99	0	0.2	485	Specific	515.19	446.29	314.81	10.04	56	>sp|P02788|TRFL_HUMAN Lactotransferrin OS=Homo sapiens OX=9606 GN=LTF PE=1 SV=6	10607	20240115_78min-scehcd-s-mix-after.ScanId;v=1;d1=26443.26443.2	controllerType=0 controllerNumber=1 scan=26443	75.9781
15050:2	598	R.SWPAVGN[+0.984]C[+57.021]SSALR.W		C[+57], N[+1]	703.33	2	1405.65	1405.65	0	0.5	181	Specific	432.77	319.97	319.97	6.21	3	>sp|P02790|HEMO_HUMAN Hemopexin OS=Homo sapiens OX=9606 GN=HPX PE=1 SV=2	11415	20240115_78min-scehcd-s-mix-after.ScanId;v=1;d1=17022.17022.2	controllerType=0 controllerNumber=1 scan=17022	50.1893
15045:2	598	R.SWPAVGN[+0.984]C[+57.021]SSALR.W		C[+57], N[+1]	703.331	2	1405.65	1405.65	0	1.2	181	Specific	720.57	531.17	531.17	14.65	3	>sp|P02790|HEMO_HUMAN Hemopexin OS=Homo sapiens OX=9606 GN=HPX PE=1 SV=2	11415	20240115_78min-scehcd-s-mix-after.ScanId;v=1;d1=17016.17016.2	controllerType=0 controllerNumber=1 scan=17016	50.1654
22784:2	598	K.ALPQPQN[+0.984]VTSLLGC[+57.021]TH.-		C[+57], N[+1]	868.936	2	1736.86	1736.86	0	0.1	447	CRagged	455.99	454.48	454.48	7.7	3	>sp|P02790|HEMO_HUMAN Hemopexin OS=Homo sapiens OX=9606 GN=HPX PE=1 SV=2	11415	20240115_78min-scehcd-s-mix-after.ScanId;v=1;d1=25698.25698.2	controllerType=0 controllerNumber=1 scan=25698	74.2165
22796:2	598	K.ALPQPQN[+0.984]VTSLLGC[+57.021]TH.-		C[+57], N[+1]	868.934	2	1736.86	1736.86	0	-1.1	447	CRagged	472.07	356.96	356.96	5.48	3	>sp|P02790|HEMO_HUMAN Hemopexin OS=Homo sapiens OX=9606 GN=HPX PE=1 SV=2	11415	20240115_78min-scehcd-s-mix-after.ScanId;v=1;d1=25711.25711.2	controllerType=0 controllerNumber=1 scan=25711	74.2552
22432:3	462	R.TYTYADTPDDFQLHN[+0.984]FSLPEEDTK.L		N[+1]	950.089	3	2848.25	2848.25	0	2	171	Specific	823.14	817.08	817.08	16.23	3	>sp|P04062|GLCM_HUMAN Glucosylceramidase OS=Homo sapiens OX=9606 GN=GBA PE=1 SV=3	5454	20240115_78min-scehcd-s-mix-after.ScanId;v=1;d1=25310.25310.3	controllerType=0 controllerNumber=1 scan=25310	73.3099
22444:3	462	R.TYTYADTPDDFQLHN[+0.984]FSLPEEDTK.L		N[+1]	950.086	3	2848.24	2848.25	0	-1.6	171	Specific	986.4	921.83	921.83	19.46	3	>sp|P04062|GLCM_HUMAN Glucosylceramidase OS=Homo sapiens OX=9606 GN=GBA PE=1 SV=3	5454	20240115_78min-scehcd-s-mix-after.ScanId;v=1;d1=25323.25323.3	controllerType=0 controllerNumber=1 scan=25323	73.3445
07062:3	462	R.DLGPTLAN[+0.984]STHHNVR.L		N[+1]	544.941	3	1632.81	1632.81	0	0.2	302	Specific	606.74	453.66	186.63	11.43	3	>sp|P04062|GLCM_HUMAN Glucosylceramidase OS=Homo sapiens OX=9606 GN=GBA PE=1 SV=3	5454	20240115_78min-scehcd-s-mix-after.ScanId;v=1;d1=7940.7940.3	controllerType=0 controllerNumber=1 scan=7940	22.2128
10630:2	786	K.N[+0.984]TTSVWYTSK.G		N[+1]	594.283	2	1187.56	1187.56	0	0.9	382	Specific	436.01	260.92	260.92	6.28	1	>sp|P04066|FUCO_HUMAN Tissue alpha-L-fucosidase OS=Homo sapiens OX=9606 GN=FUCA1 PE=1 SV=4	532	20240115_78min-scehcd-s-mix-after.ScanId;v=1;d1=11998.11998.2	controllerType=0 controllerNumber=1 scan=11998	34.6746
10629:2	786	K.N[+0.984]TTSVWYTSK.G		N[+1]	594.283	2	1187.56	1187.56	0	0.3	382	Specific	625.72	239.74	239.74	9.52	1	>sp|P04066|FUCO_HUMAN Tissue alpha-L-fucosidase OS=Homo sapiens OX=9606 GN=FUCA1 PE=1 SV=4	532	20240115_78min-scehcd-s-mix-after.ScanId;v=1;d1=11996.11996.2	controllerType=0 controllerNumber=1 scan=11996	34.6714
06491:2	663	K.GEN[+0.984]FTETDVK.M		N[+1]	570.757	2	1140.51	1140.51	0	0.4	195	Specific	551.9	430.4	430.4	10.2	1	>sp|P04156|PRIO_HUMAN Major prion protein OS=Homo sapiens OX=9606 GN=PRNP PE=1 SV=1	7274	20240115_78min-scehcd-s-mix-after.ScanId;v=1;d1=7295.7295.2	controllerType=0 controllerNumber=1 scan=7295	20.3424
06494:2	663	K.GEN[+0.984]FTETDVK.M		N[+1]	570.756	2	1140.51	1140.51	0	0.1	195	Specific	787.55	493.81	493.81	15.71	1	>sp|P04156|PRIO_HUMAN Major prion protein OS=Homo sapiens OX=9606 GN=PRNP PE=1 SV=1	7274	20240115_78min-scehcd-s-mix-after.ScanId;v=1;d1=7299.7299.2	controllerType=0 controllerNumber=1 scan=7299	20.3533
14740:4	546	K.DEGTYTC[+57.021]ALHHSGHSPPISSQN[+0.984]VTVLR.D		C[+57], N[+1]	741.853	4	2964.39	2964.39	0	-0.6	98	Specific	794.82	761.99	761.99	15.95	1	>sp|P04216|THY1_HUMAN Thy-1 membrane glycoprotein OS=Homo sapiens OX=9606 GN=THY1 PE=1 SV=2	15572	20240115_78min-scehcd-s-mix-after.ScanId;v=1;d1=16671.16671.4	controllerType=0 controllerNumber=1 scan=16671	49.1335
14709:4	546	K.DEGTYTC[+57.021]ALHHSGHSPPISSQN[+0.984]VTVLR.D		C[+57], N[+1]	741.853	4	2964.39	2964.39	0	0.5	98	Specific	987.63	981.71	981.71	20.35	1	>sp|P04216|THY1_HUMAN Thy-1 membrane glycoprotein OS=Homo sapiens OX=9606 GN=THY1 PE=1 SV=2	15572	20240115_78min-scehcd-s-mix-after.ScanId;v=1;d1=16635.16635.4	controllerType=0 controllerNumber=1 scan=16635	49.0274
02156:3	4	K.AHRGTQN[+0.984]PSQDQGNSPSGK.G		N[+1]	656.304	3	1966.9	1966.9	0	0.1	135	Specific	468.82	379.59	252.93	5.6	82	>sp|P04279|SEMG1_HUMAN Semenogelin-1 OS=Homo sapiens OX=9606 GN=SEMG1 PE=1 SV=2	13259	20240115_78min-scehcd-s-mix-after.ScanId;v=1;d1=2488.2488.3	controllerType=0 controllerNumber=1 scan=2488	8.5149
02163:3	4	K.AHRGTQN[+0.984]PSQDQGNSPSGK.G		N[+1]	656.304	3	1966.9	1966.9	0	0.3	135	Specific	559.82	429.5	427.9	8.4	82	>sp|P04279|SEMG1_HUMAN Semenogelin-1 OS=Homo sapiens OX=9606 GN=SEMG1 PE=1 SV=2	13259	20240115_78min-scehcd-s-mix-after.ScanId;v=1;d1=2496.2496.3	controllerType=0 controllerNumber=1 scan=2496	8.5348
23404:3	470	R.DEIGN[+0.984]VSTSHLLILDDSVEMEIRPR.F		N[+1]	947.141	3	2839.41	2839.41	0	-1.9	295	Specific	689.84	631.95	631.95	11.81	2	>sp|P04843|RPN1_HUMAN Dolichyl-diphosphooligosaccharide--protein glycosyltransferase subunit 1 OS=Homo sapiens OX=9606 GN=RPN1 PE=1 SV=1	8511	20240115_78min-scehcd-s-mix-after.ScanId;v=1;d1=26383.26383.3	controllerType=0 controllerNumber=1 scan=26383	75.8693
18683:2	388	R.ADGTVNQIEGEATPVN[+0.984]LTEPAK.L		N[+1]	1128.06	2	2255.1	2255.1	0	-0.4	83	Specific	818.69	728.32	431.32	16.93	2	>sp|P05090|APOD_HUMAN Apolipoprotein D OS=Homo sapiens OX=9606 GN=APOD PE=1 SV=1	19388	20240115_78min-scehcd-s-mix-after.ScanId;v=1;d1=21135.21135.2	controllerType=0 controllerNumber=1 scan=21135	62.4394
18690:3	388	R.ADGTVNQIEGEATPVN[+0.984]LTEPAK.L		N[+1]	752.373	3	2255.1	2255.1	0	0.4	83	Specific	955.25	909.41	698.41	18.96	2	>sp|P05090|APOD_HUMAN Apolipoprotein D OS=Homo sapiens OX=9606 GN=APOD PE=1 SV=1	19388	20240115_78min-scehcd-s-mix-after.ScanId;v=1;d1=21143.21143.3	controllerType=0 controllerNumber=1 scan=21143	62.4756
18678:2	388	R.ADGTVNQIEGEATPVN[+0.984]LTEPAK.L		N[+1]	1128.06	2	2255.1	2255.1	0	-0.3	83	Specific	1057.67	854.14	497.38	21.93	2	>sp|P05090|APOD_HUMAN Apolipoprotein D OS=Homo sapiens OX=9606 GN=APOD PE=1 SV=1	19388	20240115_78min-scehcd-s-mix-after.ScanId;v=1;d1=21129.21129.2	controllerType=0 controllerNumber=1 scan=21129	62.4265
20932:3	388	R.ADGTVNQIEGEATPVN[+0.984]LTEPAKLEVK.F		N[+1]	908.804	3	2724.4	2724.39	0	1.3	83	Specific	586.01	547.45	275.2	11.62	2	>sp|P05090|APOD_HUMAN Apolipoprotein D OS=Homo sapiens OX=9606 GN=APOD PE=1 SV=1	19388	20240115_78min-scehcd-s-mix-after.ScanId;v=1;d1=23652.23652.3	controllerType=0 controllerNumber=1 scan=23652	69.2983
20926:3	388	R.ADGTVNQIEGEATPVN[+0.984]LTEPAKLEVK.F		N[+1]	908.803	3	2724.39	2724.39	0	0.3	83	Specific	858.48	665.24	345.54	17.68	2	>sp|P05090|APOD_HUMAN Apolipoprotein D OS=Homo sapiens OX=9606 GN=APOD PE=1 SV=1	19388	20240115_78min-scehcd-s-mix-after.ScanId;v=1;d1=23645.23645.3	controllerType=0 controllerNumber=1 scan=23645	69.2881
15421:3	153	R.EDQYHYLLDRN[+0.984]LSC[+57.021]R.V		C[+57], N[+1]	661.638	3	1982.9	1982.9	0	-1.2	239	Specific	334.57	206.41	206.41	1.62	9	>sp|P05154|IPSP_HUMAN Plasma serine protease inhibitor OS=Homo sapiens OX=9606 GN=SERPINA5 PE=1 SV=3	6002	20240115_78min-scehcd-s-mix-after.ScanId;v=1;d1=17441.17441.3	controllerType=0 controllerNumber=1 scan=17441	51.3836
15329:3	153	R.EDQYHYLLDRN[+0.984]LSC[+57.021]R.V		C[+57], N[+1]	661.639	3	1982.9	1982.9	0	0.6	239	Specific	441.36	371.81	371.81	4.68	9	>sp|P05154|IPSP_HUMAN Plasma serine protease inhibitor OS=Homo sapiens OX=9606 GN=SERPINA5 PE=1 SV=3	6002	20240115_78min-scehcd-s-mix-after.ScanId;v=1;d1=17337.17337.3	controllerType=0 controllerNumber=1 scan=17337	51.0998
15355:4	153	R.EDQYHYLLDRN[+0.984]LSC[+57.021]R.V		C[+57], N[+1]	496.481	4	1982.9	1982.9	0	0.1	239	Specific	469.45	424.51	424.51	7.94	9	>sp|P05154|IPSP_HUMAN Plasma serine protease inhibitor OS=Homo sapiens OX=9606 GN=SERPINA5 PE=1 SV=3	6002	20240115_78min-scehcd-s-mix-after.ScanId;v=1;d1=17366.17366.4	controllerType=0 controllerNumber=1 scan=17366	51.1783
15335:3	153	R.EDQYHYLLDRN[+0.984]LSC[+57.021]R.V		C[+57], N[+1]	661.639	3	1982.9	1982.9	0	0.4	239	Specific	635.98	567.38	567.38	10.2	9	>sp|P05154|IPSP_HUMAN Plasma serine protease inhibitor OS=Homo sapiens OX=9606 GN=SERPINA5 PE=1 SV=3	6002	20240115_78min-scehcd-s-mix-after.ScanId;v=1;d1=17344.17344.3	controllerType=0 controllerNumber=1 scan=17344	51.1223
15372:2	153	R.EDQYHYLLDRN[+0.984]LSC[+57.021]R.V		C[+57], N[+1]	991.955	2	1982.9	1982.9	0	0.1	239	Specific	648.86	505.42	505.42	9.49	9	>sp|P05154|IPSP_HUMAN Plasma serine protease inhibitor OS=Homo sapiens OX=9606 GN=SERPINA5 PE=1 SV=3	6002	20240115_78min-scehcd-s-mix-after.ScanId;v=1;d1=17385.17385.2	controllerType=0 controllerNumber=1 scan=17385	51.2296
22622:3	153	K.VLPSLGISNVFTSHADLSGISN[+0.984]HSNIQVSEM[+15.995]VHK.A		M[+16], N[+1]	1212.28	3	3634.82	3634.82	0	0.7	317	Specific	531.91	480.79	33.88	8.69	9	>sp|P05154|IPSP_HUMAN Plasma serine protease inhibitor OS=Homo sapiens OX=9606 GN=SERPINA5 PE=1 SV=3	6002	20240115_78min-scehcd-s-mix-after.ScanId;v=1;d1=25519.25519.3	controllerType=0 controllerNumber=1 scan=25519	73.8002
22616:5	153	K.VLPSLGISNVFTSHADLSGISN[+0.984]HSNIQVSEM[+15.995]VHK.A		M[+16], N[+1]	727.769	5	3634.82	3634.82	0	0.4	317	Specific	697.05	697.05	25.56	14.33	9	>sp|P05154|IPSP_HUMAN Plasma serine protease inhibitor OS=Homo sapiens OX=9606 GN=SERPINA5 PE=1 SV=3	6002	20240115_78min-scehcd-s-mix-after.ScanId;v=1;d1=25513.25513.5	controllerType=0 controllerNumber=1 scan=25513	73.7919
22607:5	153	K.VLPSLGISNVFTSHADLSGISN[+0.984]HSNIQVSEM[+15.995]VHK.A		M[+16], N[+1]	727.769	5	3634.82	3634.82	0	-0.1	317	Specific	1121.31	1121.31	74.99	23.29	9	>sp|P05154|IPSP_HUMAN Plasma serine protease inhibitor OS=Homo sapiens OX=9606 GN=SERPINA5 PE=1 SV=3	6002	20240115_78min-scehcd-s-mix-after.ScanId;v=1;d1=25503.25503.5	controllerType=0 controllerNumber=1 scan=25503	73.7558
23159:3	153	K.VLPSLGISNVFTSHADLSGISN[+0.984]HSNIQVSEMVHK.A		N[+1]	1206.94	3	3618.82	3618.82	0	-1.3	317	Specific	310.78	190.05	1.07	3.24	9	>sp|P05154|IPSP_HUMAN Plasma serine protease inhibitor OS=Homo sapiens OX=9606 GN=SERPINA5 PE=1 SV=3	6002	20240115_78min-scehcd-s-mix-after.ScanId;v=1;d1=26112.26112.3	controllerType=0 controllerNumber=1 scan=26112	75.2005
23149:3	153	K.VLPSLGISNVFTSHADLSGISN[+0.984]HSNIQVSEMVHK.A		N[+1]	1206.95	3	3618.82	3618.82	0	0.4	317	Specific	559.14	559.14	66.36	9.95	9	>sp|P05154|IPSP_HUMAN Plasma serine protease inhibitor OS=Homo sapiens OX=9606 GN=SERPINA5 PE=1 SV=3	6002	20240115_78min-scehcd-s-mix-after.ScanId;v=1;d1=26101.26101.3	controllerType=0 controllerNumber=1 scan=26101	75.1763
23143:5	153	K.VLPSLGISNVFTSHADLSGISN[+0.984]HSNIQVSEMVHK.A		N[+1]	724.57	5	3618.82	3618.82	0	-0.3	317	Specific	1063.85	1063.85	63.72	22.29	9	>sp|P05154|IPSP_HUMAN Plasma serine protease inhibitor OS=Homo sapiens OX=9606 GN=SERPINA5 PE=1 SV=3	6002	20240115_78min-scehcd-s-mix-after.ScanId;v=1;d1=26095.26095.5	controllerType=0 controllerNumber=1 scan=26095	75.157
05892:2	867	R.DTFVN[+0.984]ASR.T		N[+1]	455.717	2	910.426	910.427	0	-0.2	234	Specific	506.87	131.2	131.2	3.74	1	>sp|P05155|IC1_HUMAN Plasma protease C1 inhibitor OS=Homo sapiens OX=9606 GN=SERPING1 PE=1 SV=2	807	20240115_78min-scehcd-s-mix-after.ScanId;v=1;d1=6621.6621.2	controllerType=0 controllerNumber=1 scan=6621	18.4242
07287:2	625	K.HMSLALN[+0.984]R.T		N[+1]	471.745	2	942.483	942.483	0	0	186	Specific	437.66	186.89	186.89	4.35	2	>sp|P06280|AGAL_HUMAN Alpha-galactosidase A OS=Homo sapiens OX=9606 GN=GLA PE=1 SV=1	6347	20240115_78min-scehcd-s-mix-after.ScanId;v=1;d1=8195.8195.2	controllerType=0 controllerNumber=1 scan=8195	22.986
11546:2	625	K.LGIYADVGN[+0.984]K.T		N[+1]	525.777	2	1050.55	1050.55	0	0.9	131	Specific	583.22	323.45	323.45	9.82	2	>sp|P06280|AGAL_HUMAN Alpha-galactosidase A OS=Homo sapiens OX=9606 GN=GLA PE=1 SV=1	6347	20240115_78min-scehcd-s-mix-after.ScanId;v=1;d1=13044.13044.2	controllerType=0 controllerNumber=1 scan=13044	37.9997
07289:2	625	K.HMSLALN[+0.984]R.T		N[+1]	471.745	2	942.483	942.483	0	0.1	186	Specific	641.45	189.59	189.59	8.25	2	>sp|P06280|AGAL_HUMAN Alpha-galactosidase A OS=Homo sapiens OX=9606 GN=GLA PE=1 SV=1	6347	20240115_78min-scehcd-s-mix-after.ScanId;v=1;d1=8198.8198.2	controllerType=0 controllerNumber=1 scan=8198	22.9954
11553:2	625	K.LGIYADVGN[+0.984]K.T		N[+1]	525.777	2	1050.55	1050.55	0	0.1	131	Specific	651.56	327.3	327.3	10.77	2	>sp|P06280|AGAL_HUMAN Alpha-galactosidase A OS=Homo sapiens OX=9606 GN=GLA PE=1 SV=1	6347	20240115_78min-scehcd-s-mix-after.ScanId;v=1;d1=13052.13052.2	controllerType=0 controllerNumber=1 scan=13052	38.0325
20296:5	162	R.TPEDTAEDTC[+57.021]HLIPGVAESVATC[+57.021]HFN[+0.984]HSSK.T		C[+57]*2, N[+1]	663.097	5	3311.46	3311.46	0	0.1	45	Specific	1008.51	1008.51	1008.51	21.28	4	>sp|P06858|LIPL_HUMAN Lipoprotein lipase OS=Homo sapiens OX=9606 GN=LPL PE=1 SV=1	1217	20240115_78min-scehcd-s-mix-after.ScanId;v=1;d1=22951.22951.5	controllerType=0 controllerNumber=1 scan=22951	67.6511
20300:3	162	R.TPEDTAEDTC[+57.021]HLIPGVAESVATC[+57.021]HFN[+0.984]HSSK.T		C[+57]*2, N[+1]	1104.49	3	3311.46	3311.46	0	0.8	45	Specific	1128.51	1098.19	1098.19	22.4	4	>sp|P06858|LIPL_HUMAN Lipoprotein lipase OS=Homo sapiens OX=9606 GN=LPL PE=1 SV=1	1217	20240115_78min-scehcd-s-mix-after.ScanId;v=1;d1=22955.22955.3	controllerType=0 controllerNumber=1 scan=22955	67.6562
20287:4	162	R.TPEDTAEDTC[+57.021]HLIPGVAESVATC[+57.021]HFN[+0.984]HSSK.T		C[+57]*2, N[+1]	828.62	4	3311.46	3311.46	0	0.4	45	Specific	1175.23	1175.23	1175.23	24.06	4	>sp|P06858|LIPL_HUMAN Lipoprotein lipase OS=Homo sapiens OX=9606 GN=LPL PE=1 SV=1	1217	20240115_78min-scehcd-s-mix-after.ScanId;v=1;d1=22941.22941.4	controllerType=0 controllerNumber=1 scan=22941	67.6148
20295:4	162	R.TPEDTAEDTC[+57.021]HLIPGVAESVATC[+57.021]HFN[+0.984]HSSK.T		C[+57]*2, N[+1]	828.62	4	3311.46	3311.46	0	0.5	45	Specific	1189.72	1189.72	1189.72	24.06	4	>sp|P06858|LIPL_HUMAN Lipoprotein lipase OS=Homo sapiens OX=9606 GN=LPL PE=1 SV=1	1217	20240115_78min-scehcd-s-mix-after.ScanId;v=1;d1=22950.22950.4	controllerType=0 controllerNumber=1 scan=22950	67.6489
14325:2	720	K.SAEGTFFIN[+0.984]K.T		N[+1]	557.774	2	1114.54	1114.54	0	-0.1	149	Specific	512.76	392.16	392.16	9.89	1	>sp|P06865|HEXA_HUMAN Beta-hexosaminidase subunit alpha OS=Homo sapiens OX=9606 GN=HEXA PE=1 SV=2	11335	20240115_78min-scehcd-s-mix-after.ScanId;v=1;d1=16199.16199.2	controllerType=0 controllerNumber=1 scan=16199	47.6894
14413:2	720	K.SAEGTFFIN[+0.984]K.T		N[+1]	557.774	2	1114.54	1114.54	0	0.2	149	Specific	610.03	437.69	437.69	12.71	1	>sp|P06865|HEXA_HUMAN Beta-hexosaminidase subunit alpha OS=Homo sapiens OX=9606 GN=HEXA PE=1 SV=2	11335	20240115_78min-scehcd-s-mix-after.ScanId;v=1;d1=16299.16299.2	controllerType=0 controllerNumber=1 scan=16299	47.9793
14329:2	720	K.SAEGTFFIN[+0.984]K.T		N[+1]	557.775	2	1114.54	1114.54	0	0.4	149	Specific	685.39	561.16	561.16	13.71	1	>sp|P06865|HEXA_HUMAN Beta-hexosaminidase subunit alpha OS=Homo sapiens OX=9606 GN=HEXA PE=1 SV=2	11335	20240115_78min-scehcd-s-mix-after.ScanId;v=1;d1=16204.16204.2	controllerType=0 controllerNumber=1 scan=16204	47.7088
14420:2	720	K.SAEGTFFIN[+0.984]K.T		N[+1]	557.774	2	1114.54	1114.54	0	0.2	149	Specific	746.52	555.47	555.47	13.88	1	>sp|P06865|HEXA_HUMAN Beta-hexosaminidase subunit alpha OS=Homo sapiens OX=9606 GN=HEXA PE=1 SV=2	11335	20240115_78min-scehcd-s-mix-after.ScanId;v=1;d1=16307.16307.2	controllerType=0 controllerNumber=1 scan=16307	48.015
14747:2	758	K.GSLSYLN[+0.984]VTR.K		N[+1]	555.793	2	1110.58	1110.58	0	0.3	257	Specific	485.36	150.23	150.23	5.31	1	>sp|P07339|CATD_HUMAN Cathepsin D OS=Homo sapiens OX=9606 GN=CTSD PE=1 SV=1	18746	20240115_78min-scehcd-s-mix-after.ScanId;v=1;d1=16679.16679.2	controllerType=0 controllerNumber=1 scan=16679	49.1511
14753:2	758	K.GSLSYLN[+0.984]VTR.K		N[+1]	555.793	2	1110.58	1110.58	0	-0.3	257	Specific	672.36	247.93	247.93	11.59	1	>sp|P07339|CATD_HUMAN Cathepsin D OS=Homo sapiens OX=9606 GN=CTSD PE=1 SV=1	18746	20240115_78min-scehcd-s-mix-after.ScanId;v=1;d1=16686.16686.2	controllerType=0 controllerNumber=1 scan=16686	49.1845
14671:2	758	K.GSLSYLN[+0.984]VTR.K		N[+1]	555.793	2	1110.58	1110.58	0	-0.2	257	Specific	692.33	265.84	265.84	11.71	1	>sp|P07339|CATD_HUMAN Cathepsin D OS=Homo sapiens OX=9606 GN=CTSD PE=1 SV=1	18746	20240115_78min-scehcd-s-mix-after.ScanId;v=1;d1=16592.16592.2	controllerType=0 controllerNumber=1 scan=16592	48.8921
11148:3	59	K.TC[+57.021]DWLPKPN[+0.984]M[+15.995]SASC[+57.021]K.E		C[+57]*2, M[+16], N[+1]	604.597	3	1811.78	1811.78	0	-0.4	93	Specific	495.32	495.32	495.32	8.21	14	>sp|P07602|SAP_HUMAN Prosaposin OS=Homo sapiens OX=9606 GN=PSAP PE=1 SV=2	13392	20240115_78min-scehcd-s-mix-after.ScanId;v=1;d1=12590.12590.3	controllerType=0 controllerNumber=1 scan=12590	36.5839
11142:3	59	K.TC[+57.021]DWLPKPN[+0.984]M[+15.995]SASC[+57.021]K.E		C[+57]*2, M[+16], N[+1]	604.597	3	1811.78	1811.78	0	-0.4	93	Specific	747.5	675.12	675.12	14.73	14	>sp|P07602|SAP_HUMAN Prosaposin OS=Homo sapiens OX=9606 GN=PSAP PE=1 SV=2	13392	20240115_78min-scehcd-s-mix-after.ScanId;v=1;d1=12583.12583.3	controllerType=0 controllerNumber=1 scan=12583	36.5546
15049:3	59	K.TC[+57.021]DWLPKPN[+0.984]MSASC[+57.021]K.E		C[+57]*2, N[+1]	599.266	3	1795.78	1795.78	0	0.5	93	Specific	327.11	327.11	327.11	5.45	14	>sp|P07602|SAP_HUMAN Prosaposin OS=Homo sapiens OX=9606 GN=PSAP PE=1 SV=2	13392	20240115_78min-scehcd-s-mix-after.ScanId;v=1;d1=17021.17021.2	controllerType=0 controllerNumber=1 scan=17021	50.1837
14982:3	59	K.TC[+57.021]DWLPKPN[+0.984]MSASC[+57.021]K.E		C[+57]*2, N[+1]	599.266	3	1795.78	1795.78	0	0.9	93	Specific	474.09	429.52	429.52	8.43	14	>sp|P07602|SAP_HUMAN Prosaposin OS=Homo sapiens OX=9606 GN=PSAP PE=1 SV=2	13392	20240115_78min-scehcd-s-mix-after.ScanId;v=1;d1=16946.16946.3	controllerType=0 controllerNumber=1 scan=16946	49.9631
14897:2	59	K.TC[+57.021]DWLPKPN[+0.984]MSASC[+57.021]K.E		C[+57]*2, N[+1]	898.394	2	1795.78	1795.78	0	0.3	93	Specific	552.73	468.56	468.56	8.95	14	>sp|P07602|SAP_HUMAN Prosaposin OS=Homo sapiens OX=9606 GN=PSAP PE=1 SV=2	13392	20240115_78min-scehcd-s-mix-after.ScanId;v=1;d1=16849.16849.2	controllerType=0 controllerNumber=1 scan=16849	49.6761
15024:3	59	K.TC[+57.021]DWLPKPN[+0.984]MSASC[+57.021]K.E		C[+57]*2, N[+1]	599.265	3	1795.78	1795.78	0	0.4	93	Specific	631.97	570.5	570.5	11.94	14	>sp|P07602|SAP_HUMAN Prosaposin OS=Homo sapiens OX=9606 GN=PSAP PE=1 SV=2	13392	20240115_78min-scehcd-s-mix-after.ScanId;v=1;d1=16993.16993.2	controllerType=0 controllerNumber=1 scan=16993	50.1064
14944:3	59	K.TC[+57.021]DWLPKPN[+0.984]MSASC[+57.021]K.E		C[+57]*2, N[+1]	599.266	3	1795.78	1795.78	0	0.6	93	Specific	655.91	584.69	584.69	13.77	14	>sp|P07602|SAP_HUMAN Prosaposin OS=Homo sapiens OX=9606 GN=PSAP PE=1 SV=2	13392	20240115_78min-scehcd-s-mix-after.ScanId;v=1;d1=16903.16903.2	controllerType=0 controllerNumber=1 scan=16903	49.8428
15044:3	59	K.TC[+57.021]DWLPKPN[+0.984]MSASC[+57.021]K.E		C[+57]*2, N[+1]	599.266	3	1795.78	1795.78	0	1.2	93	Specific	750.26	701.49	701.49	15.71	14	>sp|P07602|SAP_HUMAN Prosaposin OS=Homo sapiens OX=9606 GN=PSAP PE=1 SV=2	13392	20240115_78min-scehcd-s-mix-after.ScanId;v=1;d1=17015.17015.2	controllerType=0 controllerNumber=1 scan=17015	50.1642
15007:3	59	K.TC[+57.021]DWLPKPN[+0.984]MSASC[+57.021]K.E		C[+57]*2, N[+1]	599.265	3	1795.78	1795.78	0	0.1	93	Specific	788.38	749.83	749.83	15.73	14	>sp|P07602|SAP_HUMAN Prosaposin OS=Homo sapiens OX=9606 GN=PSAP PE=1 SV=2	13392	20240115_78min-scehcd-s-mix-after.ScanId;v=1;d1=16974.16974.3	controllerType=0 controllerNumber=1 scan=16974	50.0545
14991:2	59	K.TC[+57.021]DWLPKPN[+0.984]MSASC[+57.021]K.E		C[+57]*2, N[+1]	898.394	2	1795.78	1795.78	0	0.1	93	Specific	869.09	715.97	715.97	17.46	14	>sp|P07602|SAP_HUMAN Prosaposin OS=Homo sapiens OX=9606 GN=PSAP PE=1 SV=2	13392	20240115_78min-scehcd-s-mix-after.ScanId;v=1;d1=16956.16956.2	controllerType=0 controllerNumber=1 scan=16956	50.0026
14906:2	59	K.TC[+57.021]DWLPKPN[+0.984]MSASC[+57.021]K.E		C[+57]*2, N[+1]	898.395	2	1795.78	1795.78	0	0.6	93	Specific	880.5	717.83	717.83	17.5	14	>sp|P07602|SAP_HUMAN Prosaposin OS=Homo sapiens OX=9606 GN=PSAP PE=1 SV=2	13392	20240115_78min-scehcd-s-mix-after.ScanId;v=1;d1=16859.16859.2	controllerType=0 controllerNumber=1 scan=16859	49.7026
02433:2	59	K.LIDNN[+0.984]KTEK.E		N[+1]	538.285	2	1075.56	1075.56	0	-0.3	328	Specific	513.09	232.07	52.42	6.24	14	>sp|P07602|SAP_HUMAN Prosaposin OS=Homo sapiens OX=9606 GN=PSAP PE=1 SV=2	13392	20240115_78min-scehcd-s-mix-after.ScanId;v=1;d1=2795.2795.2	controllerType=0 controllerNumber=1 scan=2795	9.2045
02438:2	59	K.LIDNN[+0.984]KTEK.E		N[+1]	538.285	2	1075.56	1075.56	0	-0.3	328	Specific	668.79	264.19	36.84	9.47	14	>sp|P07602|SAP_HUMAN Prosaposin OS=Homo sapiens OX=9606 GN=PSAP PE=1 SV=2	13392	20240115_78min-scehcd-s-mix-after.ScanId;v=1;d1=2801.2801.2	controllerType=0 controllerNumber=1 scan=2801	9.2265
22646:3	59	R.TN[+0.984]STFVQALVEHVK.E		N[+1]	525.279	3	1573.82	1573.82	0	0.9	214	Specific	762.5	669.54	669.54	15.71	14	>sp|P07602|SAP_HUMAN Prosaposin OS=Homo sapiens OX=9606 GN=PSAP PE=1 SV=2	13392	20240115_78min-scehcd-s-mix-after.ScanId;v=1;d1=25546.25546.3	controllerType=0 controllerNumber=1 scan=25546	73.8637
22654:2	59	R.TN[+0.984]STFVQALVEHVK.E		N[+1]	787.415	2	1573.82	1573.82	0	0.2	214	Specific	960.15	735	735	19.5	14	>sp|P07602|SAP_HUMAN Prosaposin OS=Homo sapiens OX=9606 GN=PSAP PE=1 SV=2	13392	20240115_78min-scehcd-s-mix-after.ScanId;v=1;d1=25555.25555.2	controllerType=0 controllerNumber=1 scan=25555	73.8996
22653:3	59	R.TN[+0.984]STFVQALVEHVK.E		N[+1]	525.279	3	1573.82	1573.82	0	0.5	214	Specific	1041.07	887.04	887.04	20.77	14	>sp|P07602|SAP_HUMAN Prosaposin OS=Homo sapiens OX=9606 GN=PSAP PE=1 SV=2	13392	20240115_78min-scehcd-s-mix-after.ScanId;v=1;d1=25554.25554.3	controllerType=0 controllerNumber=1 scan=25554	73.8973
22979:3	59	R.TN[+0.984]STFVQALVEHVKEEC[+57.021]DR.L		C[+57], N[+1]	755.027	3	2263.07	2263.07	0	0.2	214	Specific	785.99	691.29	691.29	14.95	14	>sp|P07602|SAP_HUMAN Prosaposin OS=Homo sapiens OX=9606 GN=PSAP PE=1 SV=2	13392	20240115_78min-scehcd-s-mix-after.ScanId;v=1;d1=25913.25913.3	controllerType=0 controllerNumber=1 scan=25913	74.7158
22994:2	59	R.TN[+0.984]STFVQALVEHVKEEC[+57.021]DR.L		C[+57], N[+1]	1132.04	2	2263.07	2263.07	0	0.5	214	Specific	935.17	729.94	729.94	17.35	14	>sp|P07602|SAP_HUMAN Prosaposin OS=Homo sapiens OX=9606 GN=PSAP PE=1 SV=2	13392	20240115_78min-scehcd-s-mix-after.ScanId;v=1;d1=25929.25929.2	controllerType=0 controllerNumber=1 scan=25929	74.7577
22973:4	59	R.TN[+0.984]STFVQALVEHVKEEC[+57.021]DR.L		C[+57], N[+1]	566.522	4	2263.07	2263.07	0	0	214	Specific	1031.34	899.19	899.19	20.18	14	>sp|P07602|SAP_HUMAN Prosaposin OS=Homo sapiens OX=9606 GN=PSAP PE=1 SV=2	13392	20240115_78min-scehcd-s-mix-after.ScanId;v=1;d1=25906.25906.4	controllerType=0 controllerNumber=1 scan=25906	74.7071
22970:3	59	R.TN[+0.984]STFVQALVEHVKEEC[+57.021]DR.L		C[+57], N[+1]	755.027	3	2263.07	2263.07	0	0.1	214	Specific	1112.44	895.42	895.42	21.95	14	>sp|P07602|SAP_HUMAN Prosaposin OS=Homo sapiens OX=9606 GN=PSAP PE=1 SV=2	13392	20240115_78min-scehcd-s-mix-after.ScanId;v=1;d1=25903.25903.3	controllerType=0 controllerNumber=1 scan=25903	74.7035
20345:2	370	K.YSVAN[+0.984]DTGFVDIPK.Q		N[+1]	763.873	2	1526.74	1526.74	0	0.7	217	Specific	667.33	556.58	556.58	12.88	2	>sp|P07711|CATL1_HUMAN Cathepsin L1 OS=Homo sapiens OX=9606 GN=CTSL PE=1 SV=2	17081	20240115_78min-scehcd-s-mix-after.ScanId;v=1;d1=23005.23005.2	controllerType=0 controllerNumber=1 scan=23005	67.7787
20353:2	370	K.YSVAN[+0.984]DTGFVDIPK.Q		N[+1]	763.872	2	1526.74	1526.74	0	-0.9	217	Specific	917.79	398.67	398.67	18.38	2	>sp|P07711|CATL1_HUMAN Cathepsin L1 OS=Homo sapiens OX=9606 GN=CTSL PE=1 SV=2	17081	20240115_78min-scehcd-s-mix-after.ScanId;v=1;d1=23014.23014.2	controllerType=0 controllerNumber=1 scan=23014	67.8058
16268:3	370	K.YSVAN[+0.984]DTGFVDIPKQEK.A		N[+1]	637.983	3	1911.94	1911.93	0	1	217	Specific	908.07	779.78	779.78	18.16	2	>sp|P07711|CATL1_HUMAN Cathepsin L1 OS=Homo sapiens OX=9606 GN=CTSL PE=1 SV=2	17081	20240115_78min-scehcd-s-mix-after.ScanId;v=1;d1=18395.18395.3	controllerType=0 controllerNumber=1 scan=18395	54.1356
18735:3	278	K.TGQEYKPGNPPAEIGQNISSN[+0.984]SSASILESK.S		N[+1]	1035.51	3	3104.51	3104.5	0	1.2	795	Specific	361.08	361.08	85.86	7.02	4	>sp|P07814|SYEP_HUMAN Bifunctional glutamate/proline--tRNA ligase OS=Homo sapiens OX=9606 GN=EPRS PE=1 SV=5	12531	20240115_78min-scehcd-s-mix-after.ScanId;v=1;d1=21193.21193.3	controllerType=0 controllerNumber=1 scan=21193	62.6255
22056:3	660	R.N[+0.984]TTWQAGHNFYNVDMSYLK.R		N[+1]	764.012	3	2290.02	2290.02	0	-0.4	38	Specific	476.33	476.33	247.47	8.58	1	>sp|P07858|CATB_HUMAN Cathepsin B OS=Homo sapiens OX=9606 GN=CTSB PE=1 SV=3	18889	20240115_78min-scehcd-s-mix-after.ScanId;v=1;d1=24893.24893.3	controllerType=0 controllerNumber=1 scan=24893	72.2819
22045:3	660	R.N[+0.984]TTWQAGHNFYNVDMSYLK.R		N[+1]	764.013	3	2290.02	2290.02	0	0.7	38	Specific	760.77	756.29	310.59	15.81	1	>sp|P07858|CATB_HUMAN Cathepsin B OS=Homo sapiens OX=9606 GN=CTSB PE=1 SV=3	18889	20240115_78min-scehcd-s-mix-after.ScanId;v=1;d1=24881.24881.3	controllerType=0 controllerNumber=1 scan=24881	72.2559
10112:2	5	R.ELISN[+0.984]SSDALDK.I		N[+1]	646.814	2	1292.62	1292.62	0	0.1	47	Specific	498.06	259.87	259.87	6.43	51	>sp|P07900|HS90A_HUMAN Heat shock protein HSP 90-alpha OS=Homo sapiens OX=9606 GN=HSP90AA1 PE=1 SV=5	5653	20240115_78min-scehcd-s-mix-after.ScanId;v=1;d1=11408.11408.2	controllerType=0 controllerNumber=1 scan=11408	32.8492
10137:2	5	R.ELISN[+0.984]SSDALDK.I		N[+1]	646.814	2	1292.62	1292.62	0	-0.1	47	Specific	645.96	240.19	240.19	9.56	51	>sp|P07900|HS90A_HUMAN Heat shock protein HSP 90-alpha OS=Homo sapiens OX=9606 GN=HSP90AA1 PE=1 SV=5	5653	20240115_78min-scehcd-s-mix-after.ScanId;v=1;d1=11436.11436.2	controllerType=0 controllerNumber=1 scan=11436	32.9266
22071:4	64	K.AC[+57.021]AGGYYVYN[+0.984]LTAPPEC[+57.021]HLAYC[+57.021]TDPSSVEGTC[+57.021]EEC[+57.021]SIDEDC[+57.021]K.S		C[+57]*6, N[+1]	1213.24	4	4849.93	4849.93	0	0.7	266	Specific	1269.79	1234.91	167.73	23.22	8	>sp|P07911|UROM_HUMAN Uromodulin OS=Homo sapiens OX=9606 GN=UMOD PE=1 SV=1	20277	20240115_78min-scehcd-s-mix-after.ScanId;v=1;d1=24910.24910.4	controllerType=0 controllerNumber=1 scan=24910	72.3278
22783:3	64	K.QDFN[+0.984]ITDISLLEHR.L		N[+1]	567.953	3	1701.85	1701.84	0	0.4	319	Specific	770.72	500.15	500.15	15.77	8	>sp|P07911|UROM_HUMAN Uromodulin OS=Homo sapiens OX=9606 GN=UMOD PE=1 SV=1	20277	20240115_78min-scehcd-s-mix-after.ScanId;v=1;d1=25697.25697.3	controllerType=0 controllerNumber=1 scan=25697	74.2119
22792:2	64	K.QDFN[+0.984]ITDISLLEHR.L		N[+1]	851.427	2	1701.85	1701.84	0	1	319	Specific	840.28	572.2	572.2	16.44	8	>sp|P07911|UROM_HUMAN Uromodulin OS=Homo sapiens OX=9606 GN=UMOD PE=1 SV=1	20277	20240115_78min-scehcd-s-mix-after.ScanId;v=1;d1=25707.25707.2	controllerType=0 controllerNumber=1 scan=25707	74.2503
22791:3	64	K.QDFN[+0.984]ITDISLLEHR.L		N[+1]	567.953	3	1701.84	1701.84	0	0.1	319	Specific	1149.83	944.01	944.01	22.77	8	>sp|P07911|UROM_HUMAN Uromodulin OS=Homo sapiens OX=9606 GN=UMOD PE=1 SV=1	20277	20240115_78min-scehcd-s-mix-after.ScanId;v=1;d1=25706.25706.3	controllerType=0 controllerNumber=1 scan=25706	74.2481
23283:2	64	R.FALLMTNC[+57.021]YATPSSN[+0.984]ATDPLK.Y		C[+57], N[+1]	1158.55	2	2316.09	2316.09	0	1.9	499	Specific	814.84	772.11	357.61	15.94	8	>sp|P07911|UROM_HUMAN Uromodulin OS=Homo sapiens OX=9606 GN=UMOD PE=1 SV=1	20277	20240115_78min-scehcd-s-mix-after.ScanId;v=1;d1=26249.26249.2	controllerType=0 controllerNumber=1 scan=26249	75.5493
23287:2	64	R.FALLMTNC[+57.021]YATPSSN[+0.984]ATDPLK.Y		C[+57], N[+1]	1158.55	2	2316.09	2316.09	0	0.4	499	Specific	895.82	814.36	344.43	17.97	8	>sp|P07911|UROM_HUMAN Uromodulin OS=Homo sapiens OX=9606 GN=UMOD PE=1 SV=1	20277	20240115_78min-scehcd-s-mix-after.ScanId;v=1;d1=26254.26254.2	controllerType=0 controllerNumber=1 scan=26254	75.561
23294:3	64	R.FALLMTNC[+57.021]YATPSSN[+0.984]ATDPLK.Y		C[+57], N[+1]	772.701	3	2316.09	2316.09	0	-0.6	499	Specific	910.03	899.72	531.45	17.57	8	>sp|P07911|UROM_HUMAN Uromodulin OS=Homo sapiens OX=9606 GN=UMOD PE=1 SV=1	20277	20240115_78min-scehcd-s-mix-after.ScanId;v=1;d1=26261.26261.3	controllerType=0 controllerNumber=1 scan=26261	75.5696
22268:2	64	R.FALLM[+15.995]TNC[+57.021]YATPSSN[+0.984]ATDPLK.Y		C[+57], M[+16], N[+1]	1166.55	2	2332.09	2332.08	0	0.9	499	Specific	535.95	535.95	286.95	10.24	8	>sp|P07911|UROM_HUMAN Uromodulin OS=Homo sapiens OX=9606 GN=UMOD PE=1 SV=1	20277	20240115_78min-scehcd-s-mix-after.ScanId;v=1;d1=25128.25128.2	controllerType=0 controllerNumber=1 scan=25128	72.8724
22275:2	64	R.FALLM[+15.995]TNC[+57.021]YATPSSN[+0.984]ATDPLK.Y		C[+57], M[+16], N[+1]	1166.54	2	2332.08	2332.08	0	-1	499	Specific	878.87	720.86	323.65	17.58	8	>sp|P07911|UROM_HUMAN Uromodulin OS=Homo sapiens OX=9606 GN=UMOD PE=1 SV=1	20277	20240115_78min-scehcd-s-mix-after.ScanId;v=1;d1=25136.25136.2	controllerType=0 controllerNumber=1 scan=25136	72.8891
19135:3	64	R.C[+57.021]NTAAPMWLN[+0.984]GTHPSSDEGIVSR.K		C[+57], N[+1]	834.378	3	2501.12	2501.12	0	0.8	223	Specific	477.59	477.59	212.34	8.66	8	>sp|P07911|UROM_HUMAN Uromodulin OS=Homo sapiens OX=9606 GN=UMOD PE=1 SV=1	20277	20240115_78min-scehcd-s-mix-after.ScanId;v=1;d1=21647.21647.2	controllerType=0 controllerNumber=1 scan=21647	64.0006
19093:3	64	R.C[+57.021]NTAAPMWLN[+0.984]GTHPSSDEGIVSR.K		C[+57], N[+1]	834.379	3	2501.12	2501.12	0	1.5	223	Specific	659.2	659.2	322.66	13.23	8	>sp|P07911|UROM_HUMAN Uromodulin OS=Homo sapiens OX=9606 GN=UMOD PE=1 SV=1	20277	20240115_78min-scehcd-s-mix-after.ScanId;v=1;d1=21599.21599.3	controllerType=0 controllerNumber=1 scan=21599	63.8614
19105:3	64	R.C[+57.021]NTAAPMWLN[+0.984]GTHPSSDEGIVSR.K		C[+57], N[+1]	834.378	3	2501.12	2501.12	0	0.4	223	Specific	763.49	763.49	391.83	15.97	8	>sp|P07911|UROM_HUMAN Uromodulin OS=Homo sapiens OX=9606 GN=UMOD PE=1 SV=1	20277	20240115_78min-scehcd-s-mix-after.ScanId;v=1;d1=21613.21613.3	controllerType=0 controllerNumber=1 scan=21613	63.8925
19099:3	64	R.C[+57.021]NTAAPMWLN[+0.984]GTHPSSDEGIVSR.K		C[+57], N[+1]	834.378	3	2501.12	2501.12	0	-0.2	223	Specific	981.94	981.94	542.88	19.93	8	>sp|P07911|UROM_HUMAN Uromodulin OS=Homo sapiens OX=9606 GN=UMOD PE=1 SV=1	20277	20240115_78min-scehcd-s-mix-after.ScanId;v=1;d1=21606.21606.3	controllerType=0 controllerNumber=1 scan=21606	63.8817
19113:3	64	R.C[+57.021]NTAAPMWLN[+0.984]GTHPSSDEGIVSR.K		C[+57], N[+1]	834.378	3	2501.12	2501.12	0	0.4	223	Specific	987.99	987.99	572.05	19.97	8	>sp|P07911|UROM_HUMAN Uromodulin OS=Homo sapiens OX=9606 GN=UMOD PE=1 SV=1	20277	20240115_78min-scehcd-s-mix-after.ScanId;v=1;d1=21622.21622.3	controllerType=0 controllerNumber=1 scan=21622	63.9324
16852:3	64	R.C[+57.021]NTAAPM[+15.995]WLN[+0.984]GTHPSSDEGIVSR.K		C[+57], M[+16], N[+1]	839.71	3	2517.12	2517.11	0	1.1	223	Specific	650.64	608.6	339.79	13.91	8	>sp|P07911|UROM_HUMAN Uromodulin OS=Homo sapiens OX=9606 GN=UMOD PE=1 SV=1	20277	20240115_78min-scehcd-s-mix-after.ScanId;v=1;d1=19060.19060.3	controllerType=0 controllerNumber=1 scan=19060	56.1967
16764:3	64	R.C[+57.021]NTAAPM[+15.995]WLN[+0.984]GTHPSSDEGIVSR.K		C[+57], M[+16], N[+1]	839.711	3	2517.12	2517.11	0	1.5	223	Specific	712.46	681.71	377.15	14.23	8	>sp|P07911|UROM_HUMAN Uromodulin OS=Homo sapiens OX=9606 GN=UMOD PE=1 SV=1	20277	20240115_78min-scehcd-s-mix-after.ScanId;v=1;d1=18960.18960.3	controllerType=0 controllerNumber=1 scan=18960	55.892
16760:3	64	R.C[+57.021]NTAAPM[+15.995]WLN[+0.984]GTHPSSDEGIVSR.K		C[+57], M[+16], N[+1]	839.71	3	2517.12	2517.11	0	1.1	223	Specific	1031.62	939.71	553.97	20.91	8	>sp|P07911|UROM_HUMAN Uromodulin OS=Homo sapiens OX=9606 GN=UMOD PE=1 SV=1	20277	20240115_78min-scehcd-s-mix-after.ScanId;v=1;d1=18955.18955.3	controllerType=0 controllerNumber=1 scan=18955	55.8762
16842:3	64	R.C[+57.021]NTAAPM[+15.995]WLN[+0.984]GTHPSSDEGIVSR.K		C[+57], M[+16], N[+1]	839.71	3	2517.11	2517.11	0	0.4	223	Specific	1050.57	962.7	560.57	21.97	8	>sp|P07911|UROM_HUMAN Uromodulin OS=Homo sapiens OX=9606 GN=UMOD PE=1 SV=1	20277	20240115_78min-scehcd-s-mix-after.ScanId;v=1;d1=19049.19049.3	controllerType=0 controllerNumber=1 scan=19049	56.1653
02927:2	503	K.SN[+0.984]SSM[+15.995]HITDC[+57.021]R.L		C[+57], M[+16], N[+1]	662.766	2	1324.53	1324.53	0	-0.1	103	Specific	425.67	324.53	324.53	6.4	2	>sp|P07998|RNAS1_HUMAN Ribonuclease pancreatic OS=Homo sapiens OX=9606 GN=RNASE1 PE=1 SV=4	15787	20240115_78min-scehcd-s-mix-after.ScanId;v=1;d1=3341.3341.2	controllerType=0 controllerNumber=1 scan=3341	10.5222
02917:2	503	K.SN[+0.984]SSM[+15.995]HITDC[+57.021]R.L		C[+57], M[+16], N[+1]	662.766	2	1324.53	1324.53	0	-0.1	103	Specific	714.4	564.67	564.67	14.4	2	>sp|P07998|RNAS1_HUMAN Ribonuclease pancreatic OS=Homo sapiens OX=9606 GN=RNASE1 PE=1 SV=4	15787	20240115_78min-scehcd-s-mix-after.ScanId;v=1;d1=3330.3330.2	controllerType=0 controllerNumber=1 scan=3330	10.4934
19490:2	618	K.GSQWSDIEEFC[+57.021]N[+0.984]R.S		C[+57], N[+1]	814.837	2	1628.67	1628.66	0	1.7	84	Specific	312.51	312.51	312.51	5.02	1	>sp|P08174|DAF_HUMAN Complement decay-accelerating factor OS=Homo sapiens OX=9606 GN=CD55 PE=1 SV=4	19160	20240115_78min-scehcd-s-mix-after.ScanId;v=1;d1=22050.22050.2	controllerType=0 controllerNumber=1 scan=22050	65.2518
19400:2	618	K.GSQWSDIEEFC[+57.021]N[+0.984]R.S		C[+57], N[+1]	814.837	2	1628.67	1628.66	0	0.9	84	Specific	565.13	517.49	517.49	9.27	1	>sp|P08174|DAF_HUMAN Complement decay-accelerating factor OS=Homo sapiens OX=9606 GN=CD55 PE=1 SV=4	19160	20240115_78min-scehcd-s-mix-after.ScanId;v=1;d1=21948.21948.2	controllerType=0 controllerNumber=1 scan=21948	64.932
19406:2	618	K.GSQWSDIEEFC[+57.021]N[+0.984]R.S		C[+57], N[+1]	814.836	2	1628.66	1628.66	0	-0.3	84	Specific	895.71	895.71	895.71	17.67	1	>sp|P08174|DAF_HUMAN Complement decay-accelerating factor OS=Homo sapiens OX=9606 GN=CD55 PE=1 SV=4	19160	20240115_78min-scehcd-s-mix-after.ScanId;v=1;d1=21955.21955.2	controllerType=0 controllerNumber=1 scan=21955	64.9639
20346:2	635	K.SLVTQYLN[+0.984]ATGNR.W		N[+1]	719.371	2	1437.73	1437.73	0	0.9	417	Specific	574.71	387.68	95.3	9.07	1	>sp|P08195|4F2_HUMAN 4F2 cell-surface antigen heavy chain OS=Homo sapiens OX=9606 GN=SLC3A2 PE=1 SV=3	6877	20240115_78min-scehcd-s-mix-after.ScanId;v=1;d1=23006.23006.2	controllerType=0 controllerNumber=1 scan=23006	67.7844
20356:2	635	K.SLVTQYLN[+0.984]ATGNR.W		N[+1]	719.369	2	1437.73	1437.73	0	-1.3	417	Specific	871.73	639.81	160.71	16.9	1	>sp|P08195|4F2_HUMAN 4F2 cell-surface antigen heavy chain OS=Homo sapiens OX=9606 GN=SLC3A2 PE=1 SV=3	6877	20240115_78min-scehcd-s-mix-after.ScanId;v=1;d1=23017.23017.2	controllerType=0 controllerNumber=1 scan=23017	67.8095
13345:2	55	R.ELISN[+0.984]ASDALDK.I		N[+1]	638.817	2	1276.63	1276.63	0	0.5	42	Specific	505.09	232.19	232.19	6.75	16	>sp|P08238|HS90B_HUMAN Heat shock protein HSP 90-beta OS=Homo sapiens OX=9606 GN=HSP90AB1 PE=1 SV=4	5501	20240115_78min-scehcd-s-mix-after.ScanId;v=1;d1=15095.15095.2	controllerType=0 controllerNumber=1 scan=15095	44.4974
13326:2	55	R.ELISN[+0.984]ASDALDK.I		N[+1]	638.817	2	1276.63	1276.63	0	-0.4	42	Specific	747.11	351.95	351.95	13.1	16	>sp|P08238|HS90B_HUMAN Heat shock protein HSP 90-beta OS=Homo sapiens OX=9606 GN=HSP90AB1 PE=1 SV=4	5501	20240115_78min-scehcd-s-mix-after.ScanId;v=1;d1=15073.15073.2	controllerType=0 controllerNumber=1 scan=15073	44.4194
07004:2	219	R.SC[+57.021]IN[+0.984]ESAIDSR.G		C[+57], N[+1]	626.778	2	1252.55	1252.55	0	0.7	142	Specific	313.6	184.39	184.39	2.93	4	>sp|P08473|NEP_HUMAN Neprilysin OS=Homo sapiens OX=9606 GN=MME PE=1 SV=2	3704	20240115_78min-scehcd-s-mix-after.ScanId;v=1;d1=7874.7874.2	controllerType=0 controllerNumber=1 scan=7874	22.0182
06912:2	219	R.SC[+57.021]IN[+0.984]ESAIDSR.G		C[+57], N[+1]	626.778	2	1252.55	1252.55	0	0.6	142	Specific	519.68	344.73	344.73	7.74	4	>sp|P08473|NEP_HUMAN Neprilysin OS=Homo sapiens OX=9606 GN=MME PE=1 SV=2	3704	20240115_78min-scehcd-s-mix-after.ScanId;v=1;d1=7770.7770.2	controllerType=0 controllerNumber=1 scan=7770	21.697
06918:2	219	R.SC[+57.021]IN[+0.984]ESAIDSR.G		C[+57], N[+1]	626.777	2	1252.55	1252.55	0	-0.5	142	Specific	891.51	555.27	555.27	17.67	4	>sp|P08473|NEP_HUMAN Neprilysin OS=Homo sapiens OX=9606 GN=MME PE=1 SV=2	3704	20240115_78min-scehcd-s-mix-after.ScanId;v=1;d1=7777.7777.2	controllerType=0 controllerNumber=1 scan=7777	21.7273
03574:3	219	K.EIAN[+0.984]ATAKPEDR.N		N[+1]	439.221	3	1315.65	1315.65	0	0.5	282	Specific	676.42	487.42	487.42	13.71	4	>sp|P08473|NEP_HUMAN Neprilysin OS=Homo sapiens OX=9606 GN=MME PE=1 SV=2	3704	20240115_78min-scehcd-s-mix-after.ScanId;v=1;d1=4054.4054.3	controllerType=0 controllerNumber=1 scan=4054	12.1603
03565:3	219	K.EIAN[+0.984]ATAKPEDR.N		N[+1]	439.221	3	1315.65	1315.65	0	0.5	282	Specific	705.22	519.08	519.08	14.71	4	>sp|P08473|NEP_HUMAN Neprilysin OS=Homo sapiens OX=9606 GN=MME PE=1 SV=2	3704	20240115_78min-scehcd-s-mix-after.ScanId;v=1;d1=4044.4044.3	controllerType=0 controllerNumber=1 scan=4044	12.1468
03563:2	219	K.EIAN[+0.984]ATAKPEDR.N		N[+1]	658.328	2	1315.65	1315.65	0	0	282	Specific	869.82	436.24	436.24	16.57	4	>sp|P08473|NEP_HUMAN Neprilysin OS=Homo sapiens OX=9606 GN=MME PE=1 SV=2	3704	20240115_78min-scehcd-s-mix-after.ScanId;v=1;d1=4042.4042.2	controllerType=0 controllerNumber=1 scan=4042	12.1448
17609:3	219	K.VMELEKEIAN[+0.984]ATAKPEDR.N		N[+1]	682.346	3	2045.02	2045.02	0	0.7	276	Specific	960.35	798.32	798.32	18.95	4	>sp|P08473|NEP_HUMAN Neprilysin OS=Homo sapiens OX=9606 GN=MME PE=1 SV=2	3704	20240115_78min-scehcd-s-mix-after.ScanId;v=1;d1=19914.19914.3	controllerType=0 controllerNumber=1 scan=19914	58.6977
05513:2	215	K.NN[+0.984]HTASILDR.M		N[+1]	571.284	2	1141.56	1141.56	0	0.1	129	Specific	562.54	340.07	14.67	6.97	4	>sp|P08962|CD63_HUMAN CD63 antigen OS=Homo sapiens OX=9606 GN=CD63 PE=1 SV=2	18178	20240115_78min-scehcd-s-mix-after.ScanId;v=1;d1=6201.6201.2	controllerType=0 controllerNumber=1 scan=6201	17.3781
05505:2	215	K.NN[+0.984]HTASILDR.M		N[+1]	571.284	2	1141.56	1141.56	0	0.2	129	Specific	760.62	432.26	31.52	14.4	4	>sp|P08962|CD63_HUMAN CD63 antigen OS=Homo sapiens OX=9606 GN=CD63 PE=1 SV=2	18178	20240115_78min-scehcd-s-mix-after.ScanId;v=1;d1=6192.6192.2	controllerType=0 controllerNumber=1 scan=6192	17.3663
11130:2	215	K.C[+57.021]C[+57.021]GAAN[+0.984]YTDWEK.I		C[+57]*2, N[+1]	738.282	2	1475.56	1475.56	0	-0.3	145	Specific	622.56	529.8	529.8	12.67	4	>sp|P08962|CD63_HUMAN CD63 antigen OS=Homo sapiens OX=9606 GN=CD63 PE=1 SV=2	18178	20240115_78min-scehcd-s-mix-after.ScanId;v=1;d1=12570.12570.2	controllerType=0 controllerNumber=1 scan=12570	36.5096
11123:2	215	K.C[+57.021]C[+57.021]GAAN[+0.984]YTDWEK.I		C[+57]*2, N[+1]	738.282	2	1475.56	1475.56	0	-0.1	145	Specific	887.24	706.2	706.2	17.67	4	>sp|P08962|CD63_HUMAN CD63 antigen OS=Homo sapiens OX=9606 GN=CD63 PE=1 SV=2	18178	20240115_78min-scehcd-s-mix-after.ScanId;v=1;d1=12562.12562.2	controllerType=0 controllerNumber=1 scan=12562	36.494
21263:3	215	R.VPDSC[+57.021]C[+57.021]IN[+0.984]VTVGC[+57.021]GINFNEK.A		C[+57]*3, N[+1]	762.007	3	2284.01	2284	0	0.8	165	Specific	654.96	571.09	280.75	12.9	4	>sp|P08962|CD63_HUMAN CD63 antigen OS=Homo sapiens OX=9606 GN=CD63 PE=1 SV=2	18178	20240115_78min-scehcd-s-mix-after.ScanId;v=1;d1=24019.24019.3	controllerType=0 controllerNumber=1 scan=24019	70.2067
21271:3	215	R.VPDSC[+57.021]C[+57.021]IN[+0.984]VTVGC[+57.021]GINFNEK.A		C[+57]*3, N[+1]	762.006	3	2284	2284	0	0.2	165	Specific	725.98	623.8	505.67	13.96	4	>sp|P08962|CD63_HUMAN CD63 antigen OS=Homo sapiens OX=9606 GN=CD63 PE=1 SV=2	18178	20240115_78min-scehcd-s-mix-after.ScanId;v=1;d1=24028.24028.3	controllerType=0 controllerNumber=1 scan=24028	70.2414
19841:3	215	K.NRVPDSC[+57.021]C[+57.021]IN[+0.984]VTVGC[+57.021]GINFNEK.A		C[+57]*3, N[+1]	852.054	3	2554.15	2554.15	0	0.3	163	Specific	734.19	680.1	270.73	14.38	4	>sp|P08962|CD63_HUMAN CD63 antigen OS=Homo sapiens OX=9606 GN=CD63 PE=1 SV=2	18178	20240115_78min-scehcd-s-mix-after.ScanId;v=1;d1=22445.22445.3	controllerType=0 controllerNumber=1 scan=22445	66.355
19936:3	215	K.NRVPDSC[+57.021]C[+57.021]IN[+0.984]VTVGC[+57.021]GINFNEK.A		C[+57]*3, N[+1]	852.055	3	2554.15	2554.15	0	1.2	163	Specific	761.51	689.89	313.83	15.32	4	>sp|P08962|CD63_HUMAN CD63 antigen OS=Homo sapiens OX=9606 GN=CD63 PE=1 SV=2	18178	20240115_78min-scehcd-s-mix-after.ScanId;v=1;d1=22551.22551.3	controllerType=0 controllerNumber=1 scan=22551	66.6556
21272:2	215	R.VPDSC[+57.021]C[+57.021]IN[+0.984]VTVGC[+57.021]GINFNEK.A		C[+57]*3, N[+1]	1142.51	2	2284	2284	0	0.2	165	Specific	872.7	701.68	363.17	17.14	4	>sp|P08962|CD63_HUMAN CD63 antigen OS=Homo sapiens OX=9606 GN=CD63 PE=1 SV=2	18178	20240115_78min-scehcd-s-mix-after.ScanId;v=1;d1=24029.24029.2	controllerType=0 controllerNumber=1 scan=24029	70.243
19836:3	215	K.NRVPDSC[+57.021]C[+57.021]IN[+0.984]VTVGC[+57.021]GINFNEK.A		C[+57]*3, N[+1]	852.055	3	2554.15	2554.15	0	0.8	163	Specific	915	797.3	298.92	18.32	4	>sp|P08962|CD63_HUMAN CD63 antigen OS=Homo sapiens OX=9606 GN=CD63 PE=1 SV=2	18178	20240115_78min-scehcd-s-mix-after.ScanId;v=1;d1=22439.22439.3	controllerType=0 controllerNumber=1 scan=22439	66.3456
04547:2	292	R.WEN[+0.984]NSC[+57.021]VEK.K		C[+57], N[+1]	583.743	2	1166.48	1166.48	0	0	79	Specific	511.7	364.24	69.02	7.86	4	>sp|P09466|PAEP_HUMAN Glycodelin OS=Homo sapiens OX=9606 GN=PAEP PE=1 SV=2	11516	20240115_78min-scehcd-s-mix-after.ScanId;v=1;d1=5125.5125.2	controllerType=0 controllerNumber=1 scan=5125	14.6059
04551:2	292	R.WEN[+0.984]NSC[+57.021]VEK.K		C[+57], N[+1]	583.743	2	1166.48	1166.48	0	-0.1	79	Specific	560.5	402.62	66.97	7.87	4	>sp|P09466|PAEP_HUMAN Glycodelin OS=Homo sapiens OX=9606 GN=PAEP PE=1 SV=2	11516	20240115_78min-scehcd-s-mix-after.ScanId;v=1;d1=5130.5130.2	controllerType=0 controllerNumber=1 scan=5130	14.6159
13730:2	757	K.YLWSEPQN[+0.984]C[+57.021]SATK.S		C[+57], N[+1]	792.853	2	1584.7	1584.7	0	-0.2	94	Specific	456.2	352.8	352.8	6.08	1	>sp|P09668|CATH_HUMAN Pro-cathepsin H OS=Homo sapiens OX=9606 GN=CTSH PE=1 SV=4	18536	20240115_78min-scehcd-s-mix-after.ScanId;v=1;d1=15534.15534.2	controllerType=0 controllerNumber=1 scan=15534	45.9008
13638:2	757	K.YLWSEPQN[+0.984]C[+57.021]SATK.S		C[+57], N[+1]	792.853	2	1584.7	1584.7	0	-0.6	94	Specific	478.51	381.51	381.51	7.39	1	>sp|P09668|CATH_HUMAN Pro-cathepsin H OS=Homo sapiens OX=9606 GN=CTSH PE=1 SV=4	18536	20240115_78min-scehcd-s-mix-after.ScanId;v=1;d1=15430.15430.2	controllerType=0 controllerNumber=1 scan=15430	45.5892
13644:2	757	K.YLWSEPQN[+0.984]C[+57.021]SATK.S		C[+57], N[+1]	792.852	2	1584.7	1584.7	0	-1.5	94	Specific	699.89	532.36	532.36	11.86	1	>sp|P09668|CATH_HUMAN Pro-cathepsin H OS=Homo sapiens OX=9606 GN=CTSH PE=1 SV=4	18536	20240115_78min-scehcd-s-mix-after.ScanId;v=1;d1=15437.15437.2	controllerType=0 controllerNumber=1 scan=15437	45.6133
15881:2	809	R.FSDGLESN[+0.984]SSTQFEVK.K		N[+1]	888.403	2	1775.8	1775.8	0	0.8	219	Specific	425.56	411.24	411.24	7.66	1	>sp|P0C0L5|CO4B_HUMAN Complement C4-B OS=Homo sapiens OX=9606 GN=C4B PE=1 SV=2	16565	20240115_78min-scehcd-s-mix-after.ScanId;v=1;d1=17959.17959.2	controllerType=0 controllerNumber=1 scan=17959	52.8798
19922:3	32	K.AYHEQLSVAEITN[+0.984]AC[+57.021]FEPANQM[+15.995]VK.C		C[+57], M[+16], N[+1]	923.094	3	2767.27	2767.27	0	-0.5	281	Specific	932.36	904.25	363.47	18.87	22	>sp|P0DPH8|TBA3D_HUMAN Tubulin alpha-3D chain OS=Homo sapiens OX=9606 GN=TUBA3D PE=1 SV=1	12968	20240115_78min-scehcd-s-mix-after.ScanId;v=1;d1=22535.22535.3	controllerType=0 controllerNumber=1 scan=22535	66.6094
19344:2	274	K.LEN[+0.984]LSSSEMGYTATLTR.T		N[+1]	937.447	2	1873.89	1873.88	0	1.4	138	Specific	538.35	345.22	345.22	6.47	6	>sp|P10253|LYAG_HUMAN Lysosomal alpha-glucosidase OS=Homo sapiens OX=9606 GN=GAA PE=1 SV=4	1417	20240115_78min-scehcd-s-mix-after.ScanId;v=1;d1=21884.21884.2	controllerType=0 controllerNumber=1 scan=21884	64.7387
19351:2	274	K.LEN[+0.984]LSSSEMGYTATLTR.T		N[+1]	937.447	2	1873.89	1873.88	0	0.8	138	Specific	946.89	546.04	546.04	18.75	6	>sp|P10253|LYAG_HUMAN Lysosomal alpha-glucosidase OS=Homo sapiens OX=9606 GN=GAA PE=1 SV=4	1417	20240115_78min-scehcd-s-mix-after.ScanId;v=1;d1=21892.21892.2	controllerType=0 controllerNumber=1 scan=21892	64.7662
20736:2	274	R.GVFITN[+0.984]ETGQPLIGK.V		N[+1]	787.925	2	1574.84	1574.84	0	0	465	Specific	678.23	534.4	534.4	13.73	6	>sp|P10253|LYAG_HUMAN Lysosomal alpha-glucosidase OS=Homo sapiens OX=9606 GN=GAA PE=1 SV=4	1417	20240115_78min-scehcd-s-mix-after.ScanId;v=1;d1=23436.23436.2	controllerType=0 controllerNumber=1 scan=23436	68.8027
20741:2	274	R.GVFITN[+0.984]ETGQPLIGK.V		N[+1]	787.925	2	1574.84	1574.84	0	0	465	Specific	995.89	788.29	788.29	19.73	6	>sp|P10253|LYAG_HUMAN Lysosomal alpha-glucosidase OS=Homo sapiens OX=9606 GN=GAA PE=1 SV=4	1417	20240115_78min-scehcd-s-mix-after.ScanId;v=1;d1=23442.23442.2	controllerType=0 controllerNumber=1 scan=23442	68.8241
19281:2	274	R.N[+0.984]NTIVNELVR.V		N[+1]	586.818	2	1172.63	1172.63	0	1	882	Specific	478.18	202.38	10.57	6.53	6	>sp|P10253|LYAG_HUMAN Lysosomal alpha-glucosidase OS=Homo sapiens OX=9606 GN=GAA PE=1 SV=4	1417	20240115_78min-scehcd-s-mix-after.ScanId;v=1;d1=21813.21813.2	controllerType=0 controllerNumber=1 scan=21813	64.5178
19370:2	274	R.N[+0.984]NTIVNELVR.V		N[+1]	586.818	2	1172.63	1172.63	0	0.7	882	Specific	494.93	219.32	10.79	6.16	6	>sp|P10253|LYAG_HUMAN Lysosomal alpha-glucosidase OS=Homo sapiens OX=9606 GN=GAA PE=1 SV=4	1417	20240115_78min-scehcd-s-mix-after.ScanId;v=1;d1=21914.21914.2	controllerType=0 controllerNumber=1 scan=21914	64.8271
05153:2	274	R.QVVEN[+0.984]MTR.A		N[+1]	489.24	2	977.472	977.472	0	-0.3	386	Specific	374.48	80.58	80.58	2.6	6	>sp|P10253|LYAG_HUMAN Lysosomal alpha-glucosidase OS=Homo sapiens OX=9606 GN=GAA PE=1 SV=4	1417	20240115_78min-scehcd-s-mix-after.ScanId;v=1;d1=5799.5799.2	controllerType=0 controllerNumber=1 scan=5799	16.2982
05163:2	274	R.QVVEN[+0.984]MTR.A		N[+1]	489.24	2	977.472	977.472	0	0	386	Specific	479.6	156.87	156.87	4.86	6	>sp|P10253|LYAG_HUMAN Lysosomal alpha-glucosidase OS=Homo sapiens OX=9606 GN=GAA PE=1 SV=4	1417	20240115_78min-scehcd-s-mix-after.ScanId;v=1;d1=5810.5810.2	controllerType=0 controllerNumber=1 scan=5810	16.3365
05910:2	37	K.DN[+0.984]ATC[+57.021]DGPC[+57.021]GLR.F		C[+57]*2, N[+1]	668.767	2	1336.53	1336.53	0	0.9	21	Specific	485.36	429.41	429.41	9.49	18	>sp|P10323|ACRO_HUMAN Acrosin OS=Homo sapiens OX=9606 GN=ACR PE=2 SV=4	6704	20240115_78min-scehcd-s-mix-after.ScanId;v=1;d1=6642.6642.2	controllerType=0 controllerNumber=1 scan=6642	18.4776
06000:2	37	K.DN[+0.984]ATC[+57.021]DGPC[+57.021]GLR.F		C[+57]*2, N[+1]	668.767	2	1336.53	1336.53	0	1	21	Specific	511.68	481.27	481.27	9.87	18	>sp|P10323|ACRO_HUMAN Acrosin OS=Homo sapiens OX=9606 GN=ACR PE=2 SV=4	6704	20240115_78min-scehcd-s-mix-after.ScanId;v=1;d1=6744.6744.2	controllerType=0 controllerNumber=1 scan=6744	18.7799
05906:2	37	K.DN[+0.984]ATC[+57.021]DGPC[+57.021]GLR.F		C[+57]*2, N[+1]	668.767	2	1336.53	1336.53	0	0.8	21	Specific	824.41	692.16	692.16	16.65	18	>sp|P10323|ACRO_HUMAN Acrosin OS=Homo sapiens OX=9606 GN=ACR PE=2 SV=4	6704	20240115_78min-scehcd-s-mix-after.ScanId;v=1;d1=6637.6637.2	controllerType=0 controllerNumber=1 scan=6637	18.4707
05992:2	37	K.DN[+0.984]ATC[+57.021]DGPC[+57.021]GLR.F		C[+57]*2, N[+1]	668.766	2	1336.53	1336.53	0	0	21	Specific	901.83	755.33	755.33	18.67	18	>sp|P10323|ACRO_HUMAN Acrosin OS=Homo sapiens OX=9606 GN=ACR PE=2 SV=4	6704	20240115_78min-scehcd-s-mix-after.ScanId;v=1;d1=6735.6735.2	controllerType=0 controllerNumber=1 scan=6735	18.7682
01992:2	15	R.HN[+0.984]STGC[+57.021]LR.M		C[+57], N[+1]	473.214	2	945.421	945.421	0	0.2	290	Specific	570.68	369.82	369.82	7.45	34	>sp|P10909|CLUS_HUMAN Clusterin OS=Homo sapiens OX=9606 GN=CLU PE=1 SV=1	16753	20240115_78min-scehcd-s-mix-after.ScanId;v=1;d1=2308.2308.2	controllerType=0 controllerNumber=1 scan=2308	8.1054
01999:2	15	R.HN[+0.984]STGC[+57.021]LR.M		C[+57], N[+1]	473.214	2	945.421	945.421	0	0.6	290	Specific	646.97	321.97	321.97	8.36	34	>sp|P10909|CLUS_HUMAN Clusterin OS=Homo sapiens OX=9606 GN=CLU PE=1 SV=1	16753	20240115_78min-scehcd-s-mix-after.ScanId;v=1;d1=2316.2316.2	controllerType=0 controllerNumber=1 scan=2316	8.1378
22080:3	15	K.ELPGVC[+57.021]N[+0.984]ETM[+15.995]MALWEEC[+57.021]KPC[+57.021]LK.Q		C[+57]*3, M[+16], N[+1]	904.734	3	2712.19	2712.18	0	1.2	97	Specific	586.79	586.79	30.15	11.91	34	>sp|P10909|CLUS_HUMAN Clusterin OS=Homo sapiens OX=9606 GN=CLU PE=1 SV=1	16753	20240115_78min-scehcd-s-mix-after.ScanId;v=1;d1=24920.24920.3	controllerType=0 controllerNumber=1 scan=24920	72.3397
21312:3	15	K.LKELPGVC[+57.021]N[+0.984]ETM[+15.995]MALWEEC[+57.021]KPC[+57.021]LK.Q		C[+57]*3, M[+16], N[+1]	985.127	3	2953.37	2953.36	0	0.7	95	Specific	638.33	635.88	18.65	11.27	34	>sp|P10909|CLUS_HUMAN Clusterin OS=Homo sapiens OX=9606 GN=CLU PE=1 SV=1	16753	20240115_78min-scehcd-s-mix-after.ScanId;v=1;d1=24073.24073.3	controllerType=0 controllerNumber=1 scan=24073	70.3405
22073:3	15	K.ELPGVC[+57.021]N[+0.984]ETM[+15.995]MALWEEC[+57.021]KPC[+57.021]LK.Q		C[+57]*3, M[+16], N[+1]	904.733	3	2712.19	2712.18	0	0.2	97	Specific	790.89	790.89	16.52	15.97	34	>sp|P10909|CLUS_HUMAN Clusterin OS=Homo sapiens OX=9606 GN=CLU PE=1 SV=1	16753	20240115_78min-scehcd-s-mix-after.ScanId;v=1;d1=24912.24912.3	controllerType=0 controllerNumber=1 scan=24912	72.3298
22089:2	15	K.ELPGVC[+57.021]N[+0.984]ETM[+15.995]MALWEEC[+57.021]KPC[+57.021]LK.Q		C[+57]*3, M[+16], N[+1]	1356.6	2	2712.18	2712.18	0	0	97	Specific	806.01	659.14	41.17	15.66	34	>sp|P10909|CLUS_HUMAN Clusterin OS=Homo sapiens OX=9606 GN=CLU PE=1 SV=1	16753	20240115_78min-scehcd-s-mix-after.ScanId;v=1;d1=24930.24930.2	controllerType=0 controllerNumber=1 scan=24930	72.3754
21291:4	15	K.LKELPGVC[+57.021]N[+0.984]ETM[+15.995]MALWEEC[+57.021]KPC[+57.021]LK.Q		C[+57]*3, M[+16], N[+1]	739.096	4	2953.36	2953.36	0	-0.1	95	Specific	1188.84	1140.46	67.51	23.64	34	>sp|P10909|CLUS_HUMAN Clusterin OS=Homo sapiens OX=9606 GN=CLU PE=1 SV=1	16753	20240115_78min-scehcd-s-mix-after.ScanId;v=1;d1=24050.24050.4	controllerType=0 controllerNumber=1 scan=24050	70.2915
21302:4	15	K.LKELPGVC[+57.021]N[+0.984]ETM[+15.995]MALWEEC[+57.021]KPC[+57.021]LK.Q		C[+57]*3, M[+16], N[+1]	739.096	4	2953.36	2953.36	0	0	95	Specific	1189.87	1170.79	43.77	23.64	34	>sp|P10909|CLUS_HUMAN Clusterin OS=Homo sapiens OX=9606 GN=CLU PE=1 SV=1	16753	20240115_78min-scehcd-s-mix-after.ScanId;v=1;d1=24062.24062.4	controllerType=0 controllerNumber=1 scan=24062	70.3063
22937:3	15	K.ELPGVC[+57.021]N[+0.984]ETMM[+15.995]ALWEEC[+57.021]KPC[+57.021]LK.Q		C[+57]*3, M[+16], N[+1]	904.733	3	2712.19	2712.18	0	0.4	97	Specific	691.71	691.71	24.21	13.97	34	>sp|P10909|CLUS_HUMAN Clusterin OS=Homo sapiens OX=9606 GN=CLU PE=1 SV=1	16753	20240115_78min-scehcd-s-mix-after.ScanId;v=1;d1=25867.25867.3	controllerType=0 controllerNumber=1 scan=25867	74.6163
22952:2	15	K.ELPGVC[+57.021]N[+0.984]ETMM[+15.995]ALWEEC[+57.021]KPC[+57.021]LK.Q		C[+57]*3, M[+16], N[+1]	1356.6	2	2712.18	2712.18	0	-0.4	97	Specific	793.36	609.89	28.98	15.03	34	>sp|P10909|CLUS_HUMAN Clusterin OS=Homo sapiens OX=9606 GN=CLU PE=1 SV=1	16753	20240115_78min-scehcd-s-mix-after.ScanId;v=1;d1=25883.25883.2	controllerType=0 controllerNumber=1 scan=25883	74.656
22945:3	15	K.ELPGVC[+57.021]N[+0.984]ETMM[+15.995]ALWEEC[+57.021]KPC[+57.021]LK.Q		C[+57]*3, M[+16], N[+1]	904.733	3	2712.18	2712.18	0	-0.5	97	Specific	863.77	863.77	41.19	17.93	34	>sp|P10909|CLUS_HUMAN Clusterin OS=Homo sapiens OX=9606 GN=CLU PE=1 SV=1	16753	20240115_78min-scehcd-s-mix-after.ScanId;v=1;d1=25876.25876.3	controllerType=0 controllerNumber=1 scan=25876	74.6464
22934:3	15	K.ELPGVC[+57.021]N[+0.984]ETMM[+15.995]ALWEEC[+57.021]KPC[+57.021]LK.Q		C[+57]*3, M[+16], N[+1]	904.733	3	2712.18	2712.18	0	-0.3	97	Specific	892.53	892.53	27.72	17.93	34	>sp|P10909|CLUS_HUMAN Clusterin OS=Homo sapiens OX=9606 GN=CLU PE=1 SV=1	16753	20240115_78min-scehcd-s-mix-after.ScanId;v=1;d1=25863.25863.3	controllerType=0 controllerNumber=1 scan=25863	74.6084
22169:3	15	K.LKELPGVC[+57.021]N[+0.984]ETMM[+15.995]ALWEEC[+57.021]KPC[+57.021]LK.Q		C[+57]*3, M[+16], N[+1]	985.127	3	2953.37	2953.36	0	0.5	95	Specific	999.91	938.76	26.3	19.41	34	>sp|P10909|CLUS_HUMAN Clusterin OS=Homo sapiens OX=9606 GN=CLU PE=1 SV=1	16753	20240115_78min-scehcd-s-mix-after.ScanId;v=1;d1=25018.25018.3	controllerType=0 controllerNumber=1 scan=25018	72.5807
22210:4	15	K.LKELPGVC[+57.021]N[+0.984]ETMM[+15.995]ALWEEC[+57.021]KPC[+57.021]LK.Q		C[+57]*3, M[+16], N[+1]	739.097	4	2953.37	2953.36	0	1.2	95	Specific	1133.25	1133.25	46.3	22.62	34	>sp|P10909|CLUS_HUMAN Clusterin OS=Homo sapiens OX=9606 GN=CLU PE=1 SV=1	16753	20240115_78min-scehcd-s-mix-after.ScanId;v=1;d1=25064.25064.3	controllerType=0 controllerNumber=1 scan=25064	72.7008
22168:4	15	K.LKELPGVC[+57.021]N[+0.984]ETMM[+15.995]ALWEEC[+57.021]KPC[+57.021]LK.Q		C[+57]*3, M[+16], N[+1]	739.097	4	2953.36	2953.36	0	0.4	95	Specific	1150.55	1150.55	77.94	23.68	34	>sp|P10909|CLUS_HUMAN Clusterin OS=Homo sapiens OX=9606 GN=CLU PE=1 SV=1	16753	20240115_78min-scehcd-s-mix-after.ScanId;v=1;d1=25017.25017.4	controllerType=0 controllerNumber=1 scan=25017	72.5795
22203:4	15	K.LKELPGVC[+57.021]N[+0.984]ETMM[+15.995]ALWEEC[+57.021]KPC[+57.021]LK.Q		C[+57]*3, M[+16], N[+1]	739.097	4	2953.37	2953.36	0	0.5	95	Specific	1218.84	1218.84	85.37	24.68	34	>sp|P10909|CLUS_HUMAN Clusterin OS=Homo sapiens OX=9606 GN=CLU PE=1 SV=1	16753	20240115_78min-scehcd-s-mix-after.ScanId;v=1;d1=25056.25056.3	controllerType=0 controllerNumber=1 scan=25056	72.6801
22175:4	15	K.LKELPGVC[+57.021]N[+0.984]ETMM[+15.995]ALWEEC[+57.021]KPC[+57.021]LK.Q		C[+57]*3, M[+16], N[+1]	739.097	4	2953.37	2953.36	0	0.9	95	Specific	1245.24	1212.75	51.25	24.62	34	>sp|P10909|CLUS_HUMAN Clusterin OS=Homo sapiens OX=9606 GN=CLU PE=1 SV=1	16753	20240115_78min-scehcd-s-mix-after.ScanId;v=1;d1=25025.25025.4	controllerType=0 controllerNumber=1 scan=25025	72.5894
23435:3	15	K.ELPGVC[+57.021]N[+0.984]ETMMALWEEC[+57.021]KPC[+57.021]LK.Q		C[+57]*3, N[+1]	899.401	3	2696.19	2696.19	0	-0.2	97	Specific	480.28	480.28	480.28	9.77	34	>sp|P10909|CLUS_HUMAN Clusterin OS=Homo sapiens OX=9606 GN=CLU PE=1 SV=1	16753	20240115_78min-scehcd-s-mix-after.ScanId;v=1;d1=26417.26417.3	controllerType=0 controllerNumber=1 scan=26417	75.9304
23007:3	15	K.LKELPGVC[+57.021]N[+0.984]ETMMALWEEC[+57.021]KPC[+57.021]LK.Q		C[+57]*3, N[+1]	979.795	3	2937.37	2937.37	0	0.2	95	Specific	950.59	922.65	922.65	19.41	34	>sp|P10909|CLUS_HUMAN Clusterin OS=Homo sapiens OX=9606 GN=CLU PE=1 SV=1	16753	20240115_78min-scehcd-s-mix-after.ScanId;v=1;d1=25944.25944.3	controllerType=0 controllerNumber=1 scan=25944	74.7987
22999:4	15	K.LKELPGVC[+57.021]N[+0.984]ETMMALWEEC[+57.021]KPC[+57.021]LK.Q		C[+57]*3, N[+1]	735.098	4	2937.37	2937.37	0	0.1	95	Specific	1167.92	1167.92	1167.92	23.68	34	>sp|P10909|CLUS_HUMAN Clusterin OS=Homo sapiens OX=9606 GN=CLU PE=1 SV=1	16753	20240115_78min-scehcd-s-mix-after.ScanId;v=1;d1=25935.25935.4	controllerType=0 controllerNumber=1 scan=25935	74.7652
22992:4	15	K.LKELPGVC[+57.021]N[+0.984]ETMMALWEEC[+57.021]KPC[+57.021]LK.Q		C[+57]*3, N[+1]	735.098	4	2937.37	2937.37	0	0.3	95	Specific	1201.03	1201.03	1201.03	24.68	34	>sp|P10909|CLUS_HUMAN Clusterin OS=Homo sapiens OX=9606 GN=CLU PE=1 SV=1	16753	20240115_78min-scehcd-s-mix-after.ScanId;v=1;d1=25927.25927.4	controllerType=0 controllerNumber=1 scan=25927	74.7553
16869:2	15	R.LAN[+0.984]LTQGEDQYYLR.V		N[+1]	842.912	2	1684.82	1684.82	0	-0.3	372	Specific	525.73	445.03	445.03	9.43	34	>sp|P10909|CLUS_HUMAN Clusterin OS=Homo sapiens OX=9606 GN=CLU PE=1 SV=1	16753	20240115_78min-scehcd-s-mix-after.ScanId;v=1;d1=19079.19079.2	controllerType=0 controllerNumber=1 scan=19079	56.2549
18089:2	15	R.LAN[+0.984]LTQGEDQYYLR.V		N[+1]	842.912	2	1684.82	1684.82	0	-0.4	372	Specific	574.38	458.33	458.33	9.12	34	>sp|P10909|CLUS_HUMAN Clusterin OS=Homo sapiens OX=9606 GN=CLU PE=1 SV=1	16753	20240115_78min-scehcd-s-mix-after.ScanId;v=1;d1=20459.20459.2	controllerType=0 controllerNumber=1 scan=20459	60.3423
18174:2	15	R.LAN[+0.984]LTQGEDQYYLR.V		N[+1]	842.913	2	1684.82	1684.82	0	0.6	372	Specific	587.98	475.32	475.32	10.73	34	>sp|P10909|CLUS_HUMAN Clusterin OS=Homo sapiens OX=9606 GN=CLU PE=1 SV=1	16753	20240115_78min-scehcd-s-mix-after.ScanId;v=1;d1=20556.20556.2	controllerType=0 controllerNumber=1 scan=20556	60.6458
17999:2	15	R.LAN[+0.984]LTQGEDQYYLR.V		N[+1]	842.913	2	1684.82	1684.82	0	0.8	372	Specific	617.4	485.93	485.93	11.67	34	>sp|P10909|CLUS_HUMAN Clusterin OS=Homo sapiens OX=9606 GN=CLU PE=1 SV=1	16753	20240115_78min-scehcd-s-mix-after.ScanId;v=1;d1=20357.20357.2	controllerType=0 controllerNumber=1 scan=20357	60.0408
18197:3	15	R.LAN[+0.984]LTQGEDQYYLR.V		N[+1]	562.278	3	1684.82	1684.82	0	0.9	372	Specific	811.81	747.98	747.98	15.7	34	>sp|P10909|CLUS_HUMAN Clusterin OS=Homo sapiens OX=9606 GN=CLU PE=1 SV=1	16753	20240115_78min-scehcd-s-mix-after.ScanId;v=1;d1=20582.20582.3	controllerType=0 controllerNumber=1 scan=20582	60.7342
18110:3	15	R.LAN[+0.984]LTQGEDQYYLR.V		N[+1]	562.277	3	1684.82	1684.82	0	0	372	Specific	903.52	797.1	797.1	17.72	34	>sp|P10909|CLUS_HUMAN Clusterin OS=Homo sapiens OX=9606 GN=CLU PE=1 SV=1	16753	20240115_78min-scehcd-s-mix-after.ScanId;v=1;d1=20483.20483.3	controllerType=0 controllerNumber=1 scan=20483	60.4311
18020:3	15	R.LAN[+0.984]LTQGEDQYYLR.V		N[+1]	562.277	3	1684.82	1684.82	0	-0.1	372	Specific	908.65	802.19	802.19	17.72	34	>sp|P10909|CLUS_HUMAN Clusterin OS=Homo sapiens OX=9606 GN=CLU PE=1 SV=1	16753	20240115_78min-scehcd-s-mix-after.ScanId;v=1;d1=20381.20381.3	controllerType=0 controllerNumber=1 scan=20381	60.1256
18005:2	15	R.LAN[+0.984]LTQGEDQYYLR.V		N[+1]	842.913	2	1684.82	1684.82	0	0.3	372	Specific	970.07	720.88	720.88	19.77	34	>sp|P10909|CLUS_HUMAN Clusterin OS=Homo sapiens OX=9606 GN=CLU PE=1 SV=1	16753	20240115_78min-scehcd-s-mix-after.ScanId;v=1;d1=20364.20364.2	controllerType=0 controllerNumber=1 scan=20364	60.0699
16875:2	15	R.LAN[+0.984]LTQGEDQYYLR.V		N[+1]	842.913	2	1684.82	1684.82	0	0.1	372	Specific	980.37	736.67	736.67	19.73	34	>sp|P10909|CLUS_HUMAN Clusterin OS=Homo sapiens OX=9606 GN=CLU PE=1 SV=1	16753	20240115_78min-scehcd-s-mix-after.ScanId;v=1;d1=19086.19086.2	controllerType=0 controllerNumber=1 scan=19086	56.2769
18181:2	15	R.LAN[+0.984]LTQGEDQYYLR.V		N[+1]	842.913	2	1684.82	1684.82	0	0.6	372	Specific	980.93	715.05	715.05	19.77	34	>sp|P10909|CLUS_HUMAN Clusterin OS=Homo sapiens OX=9606 GN=CLU PE=1 SV=1	16753	20240115_78min-scehcd-s-mix-after.ScanId;v=1;d1=20564.20564.2	controllerType=0 controllerNumber=1 scan=20564	60.6798
18095:2	15	R.LAN[+0.984]LTQGEDQYYLR.V		N[+1]	842.912	2	1684.82	1684.82	0	-0.2	372	Specific	993.48	714.8	714.8	19.73	34	>sp|P10909|CLUS_HUMAN Clusterin OS=Homo sapiens OX=9606 GN=CLU PE=1 SV=1	16753	20240115_78min-scehcd-s-mix-after.ScanId;v=1;d1=20466.20466.2	controllerType=0 controllerNumber=1 scan=20466	60.3754
03171:2	15	K.KEDALN[+0.984]ETR.E		N[+1]	538.764	2	1076.52	1076.52	0	-0.2	81	Specific	384.66	155.26	155.26	4.74	34	>sp|P10909|CLUS_HUMAN Clusterin OS=Homo sapiens OX=9606 GN=CLU PE=1 SV=1	16753	20240115_78min-scehcd-s-mix-after.ScanId;v=1;d1=3610.3610.4	controllerType=0 controllerNumber=1 scan=3610	11.144
03166:2	15	K.KEDALN[+0.984]ETR.E		N[+1]	538.765	2	1076.52	1076.52	0	0.7	81	Specific	457.25	168.54	168.54	4.79	34	>sp|P10909|CLUS_HUMAN Clusterin OS=Homo sapiens OX=9606 GN=CLU PE=1 SV=1	16753	20240115_78min-scehcd-s-mix-after.ScanId;v=1;d1=3604.3604.4	controllerType=0 controllerNumber=1 scan=3604	11.1316
04247:2	15	K.EDALN[+0.984]ETR.E		N[+1]	474.717	2	948.427	948.427	0	0.2	82	Specific	513.99	112.14	112.14	5.49	34	>sp|P10909|CLUS_HUMAN Clusterin OS=Homo sapiens OX=9606 GN=CLU PE=1 SV=1	16753	20240115_78min-scehcd-s-mix-after.ScanId;v=1;d1=4795.4795.2	controllerType=0 controllerNumber=1 scan=4795	13.8473
03142:2	15	K.KEDALN[+0.984]ETR.E		N[+1]	538.765	2	1076.52	1076.52	0	0.5	81	Specific	597.42	162.08	162.08	7.84	34	>sp|P10909|CLUS_HUMAN Clusterin OS=Homo sapiens OX=9606 GN=CLU PE=1 SV=1	16753	20240115_78min-scehcd-s-mix-after.ScanId;v=1;d1=3578.3578.2	controllerType=0 controllerNumber=1 scan=3578	11.0559
04254:2	15	K.EDALN[+0.984]ETR.E		N[+1]	474.717	2	948.427	948.427	0	0.2	82	Specific	642.22	169.96	169.96	9.1	34	>sp|P10909|CLUS_HUMAN Clusterin OS=Homo sapiens OX=9606 GN=CLU PE=1 SV=1	16753	20240115_78min-scehcd-s-mix-after.ScanId;v=1;d1=4803.4803.2	controllerType=0 controllerNumber=1 scan=4803	13.8803
02473:2	15	K.KKEDALN[+0.984]ETR.E		N[+1]	602.812	2	1204.62	1204.62	0	-1	80	Specific	656.88	446.57	446.57	11.23	34	>sp|P10909|CLUS_HUMAN Clusterin OS=Homo sapiens OX=9606 GN=CLU PE=1 SV=1	16753	20240115_78min-scehcd-s-mix-after.ScanId;v=1;d1=2839.2839.2	controllerType=0 controllerNumber=1 scan=2839	9.2963
02482:2	15	K.KKEDALN[+0.984]ETR.E		N[+1]	602.812	2	1204.62	1204.62	0	-0.3	80	Specific	783.41	451.87	451.87	13.17	34	>sp|P10909|CLUS_HUMAN Clusterin OS=Homo sapiens OX=9606 GN=CLU PE=1 SV=1	16753	20240115_78min-scehcd-s-mix-after.ScanId;v=1;d1=2849.2849.2	controllerType=0 controllerNumber=1 scan=2849	9.3319
03149:2	15	K.KEDALN[+0.984]ETR.E		N[+1]	538.765	2	1076.52	1076.52	0	0.5	81	Specific	798.51	246.6	246.6	11.98	34	>sp|P10909|CLUS_HUMAN Clusterin OS=Homo sapiens OX=9606 GN=CLU PE=1 SV=1	16753	20240115_78min-scehcd-s-mix-after.ScanId;v=1;d1=3586.3586.2	controllerType=0 controllerNumber=1 scan=3586	11.0898
04572:3	15	K.EDALN[+0.984]ETRESETK.L		N[+1]	508.234	3	1522.69	1522.69	0	0.5	82	Specific	592.84	453.21	453.21	10.29	34	>sp|P10909|CLUS_HUMAN Clusterin OS=Homo sapiens OX=9606 GN=CLU PE=1 SV=1	16753	20240115_78min-scehcd-s-mix-after.ScanId;v=1;d1=5153.5153.3	controllerType=0 controllerNumber=1 scan=5153	14.6666
03485:3	15	K.KEDALN[+0.984]ETRESETK.L		N[+1]	550.932	3	1650.78	1650.78	0	0.4	81	Specific	613.33	448.39	448.39	10.55	34	>sp|P10909|CLUS_HUMAN Clusterin OS=Homo sapiens OX=9606 GN=CLU PE=1 SV=1	16753	20240115_78min-scehcd-s-mix-after.ScanId;v=1;d1=3956.3956.3	controllerType=0 controllerNumber=1 scan=3956	11.9475
03489:2	15	K.KEDALN[+0.984]ETRESETK.L		N[+1]	825.894	2	1650.78	1650.78	0	-0.7	81	Specific	630.27	391.85	391.85	9.1	34	>sp|P10909|CLUS_HUMAN Clusterin OS=Homo sapiens OX=9606 GN=CLU PE=1 SV=1	16753	20240115_78min-scehcd-s-mix-after.ScanId;v=1;d1=3960.3960.2	controllerType=0 controllerNumber=1 scan=3960	11.9524
03476:3	15	K.KEDALN[+0.984]ETRESETK.L		N[+1]	550.932	3	1650.78	1650.78	0	-0.6	81	Specific	666.48	481.9	481.9	11.89	34	>sp|P10909|CLUS_HUMAN Clusterin OS=Homo sapiens OX=9606 GN=CLU PE=1 SV=1	16753	20240115_78min-scehcd-s-mix-after.ScanId;v=1;d1=3946.3946.3	controllerType=0 controllerNumber=1 scan=3946	11.9242
04539:2	15	K.EDALN[+0.984]ETRESETK.L		N[+1]	761.847	2	1522.69	1522.69	0	-0.3	82	Specific	690.97	569.35	569.35	12.18	34	>sp|P10909|CLUS_HUMAN Clusterin OS=Homo sapiens OX=9606 GN=CLU PE=1 SV=1	16753	20240115_78min-scehcd-s-mix-after.ScanId;v=1;d1=5117.5117.2	controllerType=0 controllerNumber=1 scan=5117	14.5772
04532:2	15	K.EDALN[+0.984]ETRESETK.L		N[+1]	761.846	2	1522.69	1522.69	0	-0.8	82	Specific	971.84	712.12	712.12	17.63	34	>sp|P10909|CLUS_HUMAN Clusterin OS=Homo sapiens OX=9606 GN=CLU PE=1 SV=1	16753	20240115_78min-scehcd-s-mix-after.ScanId;v=1;d1=5109.5109.2	controllerType=0 controllerNumber=1 scan=5109	14.5673
21039:3	236	R.TLAGEN[+0.984]QTAFEIEELNR.K		N[+1]	645.981	3	1935.93	1935.93	0	0.2	1218	Specific	610.41	397.19	397.19	11.8	6	>sp|P11047|LAMC1_HUMAN Laminin subunit gamma-1 OS=Homo sapiens OX=9606 GN=LAMC1 PE=1 SV=3	1189	20240115_78min-scehcd-s-mix-after.ScanId;v=1;d1=23770.23770.2	controllerType=0 controllerNumber=1 scan=23770	69.5963
21043:2	236	R.TLAGEN[+0.984]QTAFEIEELNR.K		N[+1]	968.468	2	1935.93	1935.93	0	0	1218	Specific	649.2	500.32	320.52	12.14	6	>sp|P11047|LAMC1_HUMAN Laminin subunit gamma-1 OS=Homo sapiens OX=9606 GN=LAMC1 PE=1 SV=3	1189	20240115_78min-scehcd-s-mix-after.ScanId;v=1;d1=23775.23775.2	controllerType=0 controllerNumber=1 scan=23775	69.6091
21052:2	236	R.TLAGEN[+0.984]QTAFEIEELNR.K		N[+1]	968.467	2	1935.93	1935.93	0	-0.9	1218	Specific	910.73	691.25	551.02	18.42	6	>sp|P11047|LAMC1_HUMAN Laminin subunit gamma-1 OS=Homo sapiens OX=9606 GN=LAMC1 PE=1 SV=3	1189	20240115_78min-scehcd-s-mix-after.ScanId;v=1;d1=23785.23785.2	controllerType=0 controllerNumber=1 scan=23785	69.6384
12250:2	236	R.KIPAIN[+0.984]QTITEANEK.T		N[+1]	835.951	2	1670.9	1670.9	0	-0.4	1390	Specific	355.56	315.1	224.19	6.35	6	>sp|P11047|LAMC1_HUMAN Laminin subunit gamma-1 OS=Homo sapiens OX=9606 GN=LAMC1 PE=1 SV=3	1189	20240115_78min-scehcd-s-mix-after.ScanId;v=1;d1=13848.13848.2	controllerType=0 controllerNumber=1 scan=13848	40.5819
12199:3	236	R.KIPAIN[+0.984]QTITEANEK.T		N[+1]	557.637	3	1670.9	1670.9	0	0.3	1390	Specific	667.05	578.68	578.68	13.77	6	>sp|P11047|LAMC1_HUMAN Laminin subunit gamma-1 OS=Homo sapiens OX=9606 GN=LAMC1 PE=1 SV=3	1189	20240115_78min-scehcd-s-mix-after.ScanId;v=1;d1=13790.13790.3	controllerType=0 controllerNumber=1 scan=13790	40.3986
12203:2	236	R.KIPAIN[+0.984]QTITEANEK.T		N[+1]	835.952	2	1670.9	1670.9	0	0.5	1390	Specific	706.62	554.78	284.22	14.5	6	>sp|P11047|LAMC1_HUMAN Laminin subunit gamma-1 OS=Homo sapiens OX=9606 GN=LAMC1 PE=1 SV=3	1189	20240115_78min-scehcd-s-mix-after.ScanId;v=1;d1=13794.13794.2	controllerType=0 controllerNumber=1 scan=13794	40.4079
07215:2	236	R.VN[+0.984]NTLSSQISR.L		N[+1]	610.318	2	1219.63	1219.63	0	0.7	1106	Specific	423.44	257.46	79.93	5.87	6	>sp|P11047|LAMC1_HUMAN Laminin subunit gamma-1 OS=Homo sapiens OX=9606 GN=LAMC1 PE=1 SV=3	1189	20240115_78min-scehcd-s-mix-after.ScanId;v=1;d1=8113.8113.2	controllerType=0 controllerNumber=1 scan=8113	22.7314
07218:2	236	R.VN[+0.984]NTLSSQISR.L		N[+1]	610.318	2	1219.63	1219.63	0	0.6	1106	Specific	710.38	403.77	112.23	14.08	6	>sp|P11047|LAMC1_HUMAN Laminin subunit gamma-1 OS=Homo sapiens OX=9606 GN=LAMC1 PE=1 SV=3	1189	20240115_78min-scehcd-s-mix-after.ScanId;v=1;d1=8117.8117.2	controllerType=0 controllerNumber=1 scan=8117	22.7463
15804:2	236	K.LLNN[+0.984]LTSIK.I		N[+1]	508.803	2	1016.6	1016.6	0	0.2	647	Specific	455.78	167.74	45.37	5.79	6	>sp|P11047|LAMC1_HUMAN Laminin subunit gamma-1 OS=Homo sapiens OX=9606 GN=LAMC1 PE=1 SV=3	1189	20240115_78min-scehcd-s-mix-after.ScanId;v=1;d1=17872.17872.2	controllerType=0 controllerNumber=1 scan=17872	52.6289
15811:2	236	K.LLNN[+0.984]LTSIK.I		N[+1]	508.803	2	1016.6	1016.6	0	-0.1	647	Specific	549.61	212.85	65.98	7.02	6	>sp|P11047|LAMC1_HUMAN Laminin subunit gamma-1 OS=Homo sapiens OX=9606 GN=LAMC1 PE=1 SV=3	1189	20240115_78min-scehcd-s-mix-after.ScanId;v=1;d1=17880.17880.2	controllerType=0 controllerNumber=1 scan=17880	52.6497
21581:2	236	K.TAN[+0.984]DTSTEAYNLLLR.T		N[+1]	841.915	2	1682.82	1682.82	0	-0.5	1203	Specific	542.98	470.41	403.56	10.22	6	>sp|P11047|LAMC1_HUMAN Laminin subunit gamma-1 OS=Homo sapiens OX=9606 GN=LAMC1 PE=1 SV=3	1189	20240115_78min-scehcd-s-mix-after.ScanId;v=1;d1=24369.24369.2	controllerType=0 controllerNumber=1 scan=24369	71.0389
22921:3	559	R.FNPN[+0.984]ISWQPIPVHTVPITEDR.L		N[+1]	821.088	3	2461.25	2461.25	0	-0.9	130	Specific	573.07	510.63	62.86	10.04	2	>sp|P11117|PPAL_HUMAN Lysosomal acid phosphatase OS=Homo sapiens OX=9606 GN=ACP2 PE=1 SV=3	7142	20240115_78min-scehcd-s-mix-after.ScanId;v=1;d1=25849.25849.3	controllerType=0 controllerNumber=1 scan=25849	74.5814
04790:2	559	R.YEQLQN[+0.984]ETR.Q		N[+1]	591.275	2	1181.54	1181.54	0	-0.8	162	Specific	668.76	438.2	438.2	11.93	2	>sp|P11117|PPAL_HUMAN Lysosomal acid phosphatase OS=Homo sapiens OX=9606 GN=ACP2 PE=1 SV=3	7142	20240115_78min-scehcd-s-mix-after.ScanId;v=1;d1=5393.5393.2	controllerType=0 controllerNumber=1 scan=5393	15.2275
21558:2	156	K.EN[+0.984]TSDPSLVIAFGR.G		N[+1]	753.876	2	1506.74	1506.74	0	0.9	83	Specific	626.06	601.38	601.38	11.88	9	>sp|P11279|LAMP1_HUMAN Lysosome-associated membrane glycoprotein 1 OS=Homo sapiens OX=9606 GN=LAMP1 PE=1 SV=3	2419	20240115_78min-scehcd-s-mix-after.ScanId;v=1;d1=24344.24344.2	controllerType=0 controllerNumber=1 scan=24344	70.9647
21554:2	156	K.EN[+0.984]TSDPSLVIAFGR.G		N[+1]	753.875	2	1506.74	1506.74	0	0.1	83	Specific	946.74	749.42	749.42	18.77	9	>sp|P11279|LAMP1_HUMAN Lysosome-associated membrane glycoprotein 1 OS=Homo sapiens OX=9606 GN=LAMP1 PE=1 SV=3	2419	20240115_78min-scehcd-s-mix-after.ScanId;v=1;d1=24339.24339.2	controllerType=0 controllerNumber=1 scan=24339	70.9569
18204:3	156	R.SSC[+57.021]GKEN[+0.984]TSDPSLVIAFGR.G		C[+57], N[+1]	675.989	3	2025.95	2025.95	0	-0.5	78	Specific	616.33	523.75	523.75	11.83	9	>sp|P11279|LAMP1_HUMAN Lysosome-associated membrane glycoprotein 1 OS=Homo sapiens OX=9606 GN=LAMP1 PE=1 SV=3	2419	20240115_78min-scehcd-s-mix-after.ScanId;v=1;d1=20590.20590.3	controllerType=0 controllerNumber=1 scan=20590	60.7544
18332:3	156	R.SSC[+57.021]GKEN[+0.984]TSDPSLVIAFGR.G		C[+57], N[+1]	675.99	3	2025.95	2025.95	0	0.1	78	Specific	727.17	607.88	607.88	14.18	9	>sp|P11279|LAMP1_HUMAN Lysosome-associated membrane glycoprotein 1 OS=Homo sapiens OX=9606 GN=LAMP1 PE=1 SV=3	2419	20240115_78min-scehcd-s-mix-after.ScanId;v=1;d1=20736.20736.3	controllerType=0 controllerNumber=1 scan=20736	61.2117
18285:3	156	R.SSC[+57.021]GKEN[+0.984]TSDPSLVIAFGR.G		C[+57], N[+1]	675.99	3	2025.96	2025.95	0	1	78	Specific	744.93	657.8	657.8	14.16	9	>sp|P11279|LAMP1_HUMAN Lysosome-associated membrane glycoprotein 1 OS=Homo sapiens OX=9606 GN=LAMP1 PE=1 SV=3	2419	20240115_78min-scehcd-s-mix-after.ScanId;v=1;d1=20683.20683.3	controllerType=0 controllerNumber=1 scan=20683	61.0487
18310:2	156	R.SSC[+57.021]GKEN[+0.984]TSDPSLVIAFGR.G		C[+57], N[+1]	1013.48	2	2025.96	2025.95	0	0.7	78	Specific	780.74	632.36	632.36	14.89	9	>sp|P11279|LAMP1_HUMAN Lysosome-associated membrane glycoprotein 1 OS=Homo sapiens OX=9606 GN=LAMP1 PE=1 SV=3	2419	20240115_78min-scehcd-s-mix-after.ScanId;v=1;d1=20711.20711.2	controllerType=0 controllerNumber=1 scan=20711	61.1396
18212:3	156	R.SSC[+57.021]GKEN[+0.984]TSDPSLVIAFGR.G		C[+57], N[+1]	675.99	3	2025.95	2025.95	0	0.1	78	Specific	875.49	875.49	875.49	17.18	9	>sp|P11279|LAMP1_HUMAN Lysosome-associated membrane glycoprotein 1 OS=Homo sapiens OX=9606 GN=LAMP1 PE=1 SV=3	2419	20240115_78min-scehcd-s-mix-after.ScanId;v=1;d1=20599.20599.3	controllerType=0 controllerNumber=1 scan=20599	60.7847
18230:2	156	R.SSC[+57.021]GKEN[+0.984]TSDPSLVIAFGR.G		C[+57], N[+1]	1013.48	2	2025.96	2025.95	0	0.8	78	Specific	921.43	790.95	790.95	17.89	9	>sp|P11279|LAMP1_HUMAN Lysosome-associated membrane glycoprotein 1 OS=Homo sapiens OX=9606 GN=LAMP1 PE=1 SV=3	2419	20240115_78min-scehcd-s-mix-after.ScanId;v=1;d1=20619.20619.2	controllerType=0 controllerNumber=1 scan=20619	60.8422
18293:3	156	R.SSC[+57.021]GKEN[+0.984]TSDPSLVIAFGR.G		C[+57], N[+1]	675.99	3	2025.96	2025.95	0	0.4	78	Specific	927.33	927.33	927.33	18.22	9	>sp|P11279|LAMP1_HUMAN Lysosome-associated membrane glycoprotein 1 OS=Homo sapiens OX=9606 GN=LAMP1 PE=1 SV=3	2419	20240115_78min-scehcd-s-mix-after.ScanId;v=1;d1=20692.20692.3	controllerType=0 controllerNumber=1 scan=20692	61.0862
13261:2	156	R.GHTLTLN[+0.984]FTR.N		N[+1]	580.807	2	1160.61	1160.61	0	0.4	97	Specific	452.29	285.02	285.02	5.87	9	>sp|P11279|LAMP1_HUMAN Lysosome-associated membrane glycoprotein 1 OS=Homo sapiens OX=9606 GN=LAMP1 PE=1 SV=3	2419	20240115_78min-scehcd-s-mix-after.ScanId;v=1;d1=14999.14999.2	controllerType=0 controllerNumber=1 scan=14999	44.1672
13341:2	156	R.GHTLTLN[+0.984]FTR.N		N[+1]	580.807	2	1160.61	1160.61	0	0.4	97	Specific	469.72	272.05	272.05	5.56	9	>sp|P11279|LAMP1_HUMAN Lysosome-associated membrane glycoprotein 1 OS=Homo sapiens OX=9606 GN=LAMP1 PE=1 SV=3	2419	20240115_78min-scehcd-s-mix-after.ScanId;v=1;d1=15091.15091.2	controllerType=0 controllerNumber=1 scan=15091	44.4764
13260:2	156	R.GHTLTLN[+0.984]FTR.N		N[+1]	580.807	2	1160.61	1160.61	0	0	97	Specific	690.03	397.92	397.92	12.77	9	>sp|P11279|LAMP1_HUMAN Lysosome-associated membrane glycoprotein 1 OS=Homo sapiens OX=9606 GN=LAMP1 PE=1 SV=3	2419	20240115_78min-scehcd-s-mix-after.ScanId;v=1;d1=14997.14997.2	controllerType=0 controllerNumber=1 scan=14997	44.1639
13334:2	156	R.GHTLTLN[+0.984]FTR.N		N[+1]	580.807	2	1160.61	1160.61	0	0	97	Specific	755.47	448.49	448.49	15.4	9	>sp|P11279|LAMP1_HUMAN Lysosome-associated membrane glycoprotein 1 OS=Homo sapiens OX=9606 GN=LAMP1 PE=1 SV=3	2419	20240115_78min-scehcd-s-mix-after.ScanId;v=1;d1=15083.15083.2	controllerType=0 controllerNumber=1 scan=15083	44.4594
01485:2	156	R.KDN[+0.984]TTVTR.L		N[+1]	468.243	2	935.479	935.479	0	0.1	247	Specific	371	122.88	122.88	3.32	9	>sp|P11279|LAMP1_HUMAN Lysosome-associated membrane glycoprotein 1 OS=Homo sapiens OX=9606 GN=LAMP1 PE=1 SV=3	2419	20240115_78min-scehcd-s-mix-after.ScanId;v=1;d1=1747.1747.2	controllerType=0 controllerNumber=1 scan=1747	6.7363
01472:2	156	R.KDN[+0.984]TTVTR.L		N[+1]	468.243	2	935.479	935.479	0	0	247	Specific	607.7	206.62	206.62	8.27	9	>sp|P11279|LAMP1_HUMAN Lysosome-associated membrane glycoprotein 1 OS=Homo sapiens OX=9606 GN=LAMP1 PE=1 SV=3	2419	20240115_78min-scehcd-s-mix-after.ScanId;v=1;d1=1733.1733.2	controllerType=0 controllerNumber=1 scan=1733	6.7155
20773:3	760	K.TN[+0.984]ITLVC[+57.021]KPGDLESAPVLR.T		C[+57], N[+1]	695.373	3	2084.1	2084.11	0	-0.5	580	Specific	588.92	465.42	465.42	11.77	1	>sp|P11717|MPRI_HUMAN Cation-independent mannose-6-phosphate receptor OS=Homo sapiens OX=9606 GN=IGF2R PE=1 SV=3	3384	20240115_78min-scehcd-s-mix-after.ScanId;v=1;d1=23476.23476.3	controllerType=0 controllerNumber=1 scan=23476	68.8887
22630:2	661	R.GTFTDC[+57.021]ALAN[+0.984]MTEQIR.Q		C[+57], N[+1]	914.914	2	1828.82	1828.82	0	-0.2	131	Specific	573.39	485.97	485.97	9.15	1	>sp|P12110|CO6A2_HUMAN Collagen alpha-2(VI) chain OS=Homo sapiens OX=9606 GN=COL6A2 PE=1 SV=4	16013	20240115_78min-scehcd-s-mix-after.ScanId;v=1;d1=25528.25528.2	controllerType=0 controllerNumber=1 scan=25528	73.8191
22639:2	661	R.GTFTDC[+57.021]ALAN[+0.984]MTEQIR.Q		C[+57], N[+1]	914.914	2	1828.82	1828.82	0	0.4	131	Specific	766.08	666.81	666.81	15.77	1	>sp|P12110|CO6A2_HUMAN Collagen alpha-2(VI) chain OS=Homo sapiens OX=9606 GN=COL6A2 PE=1 SV=4	16013	20240115_78min-scehcd-s-mix-after.ScanId;v=1;d1=25538.25538.2	controllerType=0 controllerNumber=1 scan=25538	73.8499
23108:2	103	K.TFYWDFYTN[+0.984]R.T		N[+1]	707.309	2	1413.61	1413.61	0	-0.2	97	Specific	404.29	404.29	404.29	8.29	11	>sp|P12273|PIP_HUMAN Prolactin-inducible protein OS=Homo sapiens OX=9606 GN=PIP PE=1 SV=1	12393	20240115_78min-scehcd-s-mix-after.ScanId;v=1;d1=26055.26055.3	controllerType=0 controllerNumber=1 scan=26055	75.0672
23205:2	103	K.TFYWDFYTN[+0.984]R.T		N[+1]	707.309	2	1413.61	1413.61	0	0.4	97	Specific	452.36	369.7	369.7	6.93	11	>sp|P12273|PIP_HUMAN Prolactin-inducible protein OS=Homo sapiens OX=9606 GN=PIP PE=1 SV=1	12393	20240115_78min-scehcd-s-mix-after.ScanId;v=1;d1=26163.26163.2	controllerType=0 controllerNumber=1 scan=26163	75.3192
23092:2	103	K.TFYWDFYTN[+0.984]R.T		N[+1]	707.311	2	1413.61	1413.61	0	2.3	97	Specific	493.54	391.42	391.42	6.69	11	>sp|P12273|PIP_HUMAN Prolactin-inducible protein OS=Homo sapiens OX=9606 GN=PIP PE=1 SV=1	12393	20240115_78min-scehcd-s-mix-after.ScanId;v=1;d1=26038.26038.2	controllerType=0 controllerNumber=1 scan=26038	75.0203
23196:2	103	K.TFYWDFYTN[+0.984]R.T		N[+1]	707.309	2	1413.61	1413.61	0	0.1	97	Specific	605	564.43	564.43	12.08	11	>sp|P12273|PIP_HUMAN Prolactin-inducible protein OS=Homo sapiens OX=9606 GN=PIP PE=1 SV=1	12393	20240115_78min-scehcd-s-mix-after.ScanId;v=1;d1=26153.26153.2	controllerType=0 controllerNumber=1 scan=26153	75.302
23082:2	103	K.TFYWDFYTN[+0.984]R.T		N[+1]	707.309	2	1413.61	1413.61	0	0.5	97	Specific	696.8	601.56	601.56	12.67	11	>sp|P12273|PIP_HUMAN Prolactin-inducible protein OS=Homo sapiens OX=9606 GN=PIP PE=1 SV=1	12393	20240115_78min-scehcd-s-mix-after.ScanId;v=1;d1=26027.26027.2	controllerType=0 controllerNumber=1 scan=26027	75.0046
20610:2	39	R.VTN[+0.984]DTESDINYLLK.M		N[+1]	813.399	2	1625.79	1625.79	0	-0.2	443	Specific	581.17	397.09	316.65	11.73	19	>sp|P12821|ACE_HUMAN Angiotensin-converting enzyme OS=Homo sapiens OX=9606 GN=ACE PE=1 SV=1	6783	20240115_78min-scehcd-s-mix-after.ScanId;v=1;d1=23297.23297.5	controllerType=0 controllerNumber=1 scan=23297	68.4749
20617:2	39	R.VTN[+0.984]DTESDINYLLK.M		N[+1]	813.399	2	1625.79	1625.79	0	-0.1	443	Specific	667.88	488.99	393.6	12.69	19	>sp|P12821|ACE_HUMAN Angiotensin-converting enzyme OS=Homo sapiens OX=9606 GN=ACE PE=1 SV=1	6783	20240115_78min-scehcd-s-mix-after.ScanId;v=1;d1=23305.23305.2	controllerType=0 controllerNumber=1 scan=23305	68.4906
20606:2	39	R.VTN[+0.984]DTESDINYLLK.M		N[+1]	813.399	2	1625.79	1625.79	0	-0.2	443	Specific	931.17	609.14	507.77	18.73	19	>sp|P12821|ACE_HUMAN Angiotensin-converting enzyme OS=Homo sapiens OX=9606 GN=ACE PE=1 SV=1	6783	20240115_78min-scehcd-s-mix-after.ScanId;v=1;d1=23293.23293.2	controllerType=0 controllerNumber=1 scan=23293	68.4699
17631:2	39	K.FDVNQLQN[+0.984]TTIK.R		N[+1]	711.368	2	1421.73	1421.73	0	0.7	707	Specific	592.15	314.74	210.87	9.22	19	>sp|P12821|ACE_HUMAN Angiotensin-converting enzyme OS=Homo sapiens OX=9606 GN=ACE PE=1 SV=1	6783	20240115_78min-scehcd-s-mix-after.ScanId;v=1;d1=19939.19939.2	controllerType=0 controllerNumber=1 scan=19939	58.7712
17715:2	39	K.FDVNQLQN[+0.984]TTIK.R		N[+1]	711.367	2	1421.73	1421.73	0	0.4	707	Specific	600.37	333.25	222.24	10.88	19	>sp|P12821|ACE_HUMAN Angiotensin-converting enzyme OS=Homo sapiens OX=9606 GN=ACE PE=1 SV=1	6783	20240115_78min-scehcd-s-mix-after.ScanId;v=1;d1=20035.20035.2	controllerType=0 controllerNumber=1 scan=20035	59.0663
13782:3	39	R.KFDVNQLQN[+0.984]TTIK.R		N[+1]	517.279	3	1549.82	1549.82	0	0	706	Specific	682.18	574.49	344.58	13.67	19	>sp|P12821|ACE_HUMAN Angiotensin-converting enzyme OS=Homo sapiens OX=9606 GN=ACE PE=1 SV=1	6783	20240115_78min-scehcd-s-mix-after.ScanId;v=1;d1=15593.15593.3	controllerType=0 controllerNumber=1 scan=15593	46.0661
13773:2	39	R.KFDVNQLQN[+0.984]TTIK.R		N[+1]	775.414	2	1549.82	1549.82	0	-0.5	706	Specific	720.24	524.18	174.82	14.05	19	>sp|P12821|ACE_HUMAN Angiotensin-converting enzyme OS=Homo sapiens OX=9606 GN=ACE PE=1 SV=1	6783	20240115_78min-scehcd-s-mix-after.ScanId;v=1;d1=15582.15582.2	controllerType=0 controllerNumber=1 scan=15582	46.0282
13775:2	39	R.KFDVNQLQN[+0.984]TTIK.R		N[+1]	775.415	2	1549.82	1549.82	0	0.7	706	Specific	754.85	603.38	283.51	15.38	19	>sp|P12821|ACE_HUMAN Angiotensin-converting enzyme OS=Homo sapiens OX=9606 GN=ACE PE=1 SV=1	6783	20240115_78min-scehcd-s-mix-after.ScanId;v=1;d1=15585.15585.2	controllerType=0 controllerNumber=1 scan=15585	46.0326
13784:2	39	R.KFDVNQLQN[+0.984]TTIK.R		N[+1]	775.414	2	1549.82	1549.82	0	-0.2	706	Specific	776.43	585.18	204.48	14.77	19	>sp|P12821|ACE_HUMAN Angiotensin-converting enzyme OS=Homo sapiens OX=9606 GN=ACE PE=1 SV=1	6783	20240115_78min-scehcd-s-mix-after.ScanId;v=1;d1=15595.15595.3	controllerType=0 controllerNumber=1 scan=15595	46.0702
17722:2	39	K.FDVNQLQN[+0.984]TTIK.R		N[+1]	711.367	2	1421.73	1421.73	0	-0.2	707	Specific	797.45	407.78	252.83	15.67	19	>sp|P12821|ACE_HUMAN Angiotensin-converting enzyme OS=Homo sapiens OX=9606 GN=ACE PE=1 SV=1	6783	20240115_78min-scehcd-s-mix-after.ScanId;v=1;d1=20043.20043.2	controllerType=0 controllerNumber=1 scan=20043	59.1039
17637:2	39	K.FDVNQLQN[+0.984]TTIK.R		N[+1]	711.368	2	1421.73	1421.73	0	0.9	707	Specific	844.84	435.47	276.58	16.65	19	>sp|P12821|ACE_HUMAN Angiotensin-converting enzyme OS=Homo sapiens OX=9606 GN=ACE PE=1 SV=1	6783	20240115_78min-scehcd-s-mix-after.ScanId;v=1;d1=19946.19946.2	controllerType=0 controllerNumber=1 scan=19946	58.7955
06541:2	39	K.NMQIAN[+0.984]HTLK.Y		N[+1]	585.8	2	1170.59	1170.59	0	-0.3	690	Specific	476.61	175.9	175.9	5.28	19	>sp|P12821|ACE_HUMAN Angiotensin-converting enzyme OS=Homo sapiens OX=9606 GN=ACE PE=1 SV=1	6783	20240115_78min-scehcd-s-mix-after.ScanId;v=1;d1=7351.7351.2	controllerType=0 controllerNumber=1 scan=7351	20.4902
06448:2	39	K.NMQIAN[+0.984]HTLK.Y		N[+1]	585.801	2	1170.59	1170.59	0	0.3	690	Specific	494.12	174.51	174.51	5.66	19	>sp|P12821|ACE_HUMAN Angiotensin-converting enzyme OS=Homo sapiens OX=9606 GN=ACE PE=1 SV=1	6783	20240115_78min-scehcd-s-mix-after.ScanId;v=1;d1=7248.7248.2	controllerType=0 controllerNumber=1 scan=7248	20.2077
06441:2	39	K.NMQIAN[+0.984]HTLK.Y		N[+1]	585.801	2	1170.59	1170.59	0	0.6	690	Specific	554.29	198.94	198.94	6.42	19	>sp|P12821|ACE_HUMAN Angiotensin-converting enzyme OS=Homo sapiens OX=9606 GN=ACE PE=1 SV=1	6783	20240115_78min-scehcd-s-mix-after.ScanId;v=1;d1=7240.7240.3	controllerType=0 controllerNumber=1 scan=7240	20.1968
06456:2	39	K.NMQIAN[+0.984]HTLK.Y		N[+1]	585.801	2	1170.59	1170.59	0	0.6	690	Specific	701.76	309.93	309.93	11.6	19	>sp|P12821|ACE_HUMAN Angiotensin-converting enzyme OS=Homo sapiens OX=9606 GN=ACE PE=1 SV=1	6783	20240115_78min-scehcd-s-mix-after.ScanId;v=1;d1=7257.7257.2	controllerType=0 controllerNumber=1 scan=7257	20.2446
03997:2	39	K.NM[+15.995]QIAN[+0.984]HTLK.Y		M[+16], N[+1]	593.798	2	1186.59	1186.59	0	0.3	690	Specific	315.6	141.87	141.87	3.61	19	>sp|P12821|ACE_HUMAN Angiotensin-converting enzyme OS=Homo sapiens OX=9606 GN=ACE PE=1 SV=1	6783	20240115_78min-scehcd-s-mix-after.ScanId;v=1;d1=4519.4519.2	controllerType=0 controllerNumber=1 scan=4519	13.215
04006:2	39	K.NM[+15.995]QIAN[+0.984]HTLK.Y		M[+16], N[+1]	593.798	2	1186.59	1186.59	0	0.1	690	Specific	548.42	198.31	198.31	6.38	19	>sp|P12821|ACE_HUMAN Angiotensin-converting enzyme OS=Homo sapiens OX=9606 GN=ACE PE=1 SV=1	6783	20240115_78min-scehcd-s-mix-after.ScanId;v=1;d1=4529.4529.2	controllerType=0 controllerNumber=1 scan=4529	13.2472
22427:3	39	R.TSQVVWNEYAEANWNYNTN[+0.984]ITTETSK.I		N[+1]	1022.13	3	3064.38	3064.38	0	-0.7	659	Specific	567.42	555.64	57.96	8.49	19	>sp|P12821|ACE_HUMAN Angiotensin-converting enzyme OS=Homo sapiens OX=9606 GN=ACE PE=1 SV=1	6783	20240115_78min-scehcd-s-mix-after.ScanId;v=1;d1=25304.25304.2	controllerType=0 controllerNumber=1 scan=25304	73.2945
22448:3	39	R.TSQVVWNEYAEANWNYNTN[+0.984]ITTETSK.I		N[+1]	1022.13	3	3064.38	3064.38	0	-0.3	659	Specific	953.07	886.74	60.96	19.22	19	>sp|P12821|ACE_HUMAN Angiotensin-converting enzyme OS=Homo sapiens OX=9606 GN=ACE PE=1 SV=1	6783	20240115_78min-scehcd-s-mix-after.ScanId;v=1;d1=25328.25328.3	controllerType=0 controllerNumber=1 scan=25328	73.3523
23331:3	39	R.TSQVVWNEYAEANWNYNTN[+0.984]ITTETSK.I		N[+1]	1022.13	3	3064.38	3064.38	0	0.2	659	Specific	965.61	886.7	63.3	19.26	19	>sp|P12821|ACE_HUMAN Angiotensin-converting enzyme OS=Homo sapiens OX=9606 GN=ACE PE=1 SV=1	6783	20240115_78min-scehcd-s-mix-after.ScanId;v=1;d1=26303.26303.3	controllerType=0 controllerNumber=1 scan=26303	75.6795
22439:3	39	R.TSQVVWNEYAEANWNYNTN[+0.984]ITTETSK.I		N[+1]	1022.13	3	3064.38	3064.38	0	-0.4	659	Specific	1069.12	925.66	74.19	21.22	19	>sp|P12821|ACE_HUMAN Angiotensin-converting enzyme OS=Homo sapiens OX=9606 GN=ACE PE=1 SV=1	6783	20240115_78min-scehcd-s-mix-after.ScanId;v=1;d1=25318.25318.3	controllerType=0 controllerNumber=1 scan=25318	73.3377
13476:3	201	K.TVTISDHGTVTYN[+0.984]GSIC[+57.021]GDDQNGPK.I		C[+57], N[+1]	879.729	3	2637.17	2637.17	0	-0.2	63	Specific	664	664	342.99	14.22	7	>sp|P13473|LAMP2_HUMAN Lysosome-associated membrane glycoprotein 2 OS=Homo sapiens OX=9606 GN=LAMP2 PE=1 SV=2	1719	20240115_78min-scehcd-s-mix-after.ScanId;v=1;d1=15246.15246.3	controllerType=0 controllerNumber=1 scan=15246	44.9975
13380:3	201	K.TVTISDHGTVTYN[+0.984]GSIC[+57.021]GDDQNGPK.I		C[+57], N[+1]	879.729	3	2637.17	2637.17	0	-0.2	63	Specific	864.09	819.15	361.15	18.22	7	>sp|P13473|LAMP2_HUMAN Lysosome-associated membrane glycoprotein 2 OS=Homo sapiens OX=9606 GN=LAMP2 PE=1 SV=2	1719	20240115_78min-scehcd-s-mix-after.ScanId;v=1;d1=15136.15136.3	controllerType=0 controllerNumber=1 scan=15136	44.6339
13223:3	201	K.TVTISDHGTVTYN[+0.984]GSIC[+57.021]GDDQNGPK.I		C[+57], N[+1]	879.73	3	2637.17	2637.17	0	0.2	63	Specific	889.21	856.43	355.3	18.27	7	>sp|P13473|LAMP2_HUMAN Lysosome-associated membrane glycoprotein 2 OS=Homo sapiens OX=9606 GN=LAMP2 PE=1 SV=2	1719	20240115_78min-scehcd-s-mix-after.ScanId;v=1;d1=14955.14955.3	controllerType=0 controllerNumber=1 scan=14955	44.0287
13302:3	201	K.TVTISDHGTVTYN[+0.984]GSIC[+57.021]GDDQNGPK.I		C[+57], N[+1]	879.729	3	2637.17	2637.17	0	-0.2	63	Specific	961.9	961.9	391.56	20.22	7	>sp|P13473|LAMP2_HUMAN Lysosome-associated membrane glycoprotein 2 OS=Homo sapiens OX=9606 GN=LAMP2 PE=1 SV=2	1719	20240115_78min-scehcd-s-mix-after.ScanId;v=1;d1=15046.15046.3	controllerType=0 controllerNumber=1 scan=15046	44.3288
13484:3	201	K.TVTISDHGTVTYN[+0.984]GSIC[+57.021]GDDQNGPK.I		C[+57], N[+1]	879.729	3	2637.17	2637.17	0	0.1	63	Specific	1097.46	1026.24	553.69	22.22	7	>sp|P13473|LAMP2_HUMAN Lysosome-associated membrane glycoprotein 2 OS=Homo sapiens OX=9606 GN=LAMP2 PE=1 SV=2	1719	20240115_78min-scehcd-s-mix-after.ScanId;v=1;d1=15255.15255.3	controllerType=0 controllerNumber=1 scan=15255	45.0326
13230:3	201	K.TVTISDHGTVTYN[+0.984]GSIC[+57.021]GDDQNGPK.I		C[+57], N[+1]	879.729	3	2637.17	2637.17	0	-0.4	63	Specific	1166.67	1145.2	569.64	24.22	7	>sp|P13473|LAMP2_HUMAN Lysosome-associated membrane glycoprotein 2 OS=Homo sapiens OX=9606 GN=LAMP2 PE=1 SV=2	1719	20240115_78min-scehcd-s-mix-after.ScanId;v=1;d1=14963.14963.3	controllerType=0 controllerNumber=1 scan=14963	44.0536
13398:3	201	K.TVTISDHGTVTYN[+0.984]GSIC[+57.021]GDDQNGPK.I		C[+57], N[+1]	879.729	3	2637.17	2637.17	0	-0.3	63	Specific	1175.19	1137.98	603.97	24.22	7	>sp|P13473|LAMP2_HUMAN Lysosome-associated membrane glycoprotein 2 OS=Homo sapiens OX=9606 GN=LAMP2 PE=1 SV=2	1719	20240115_78min-scehcd-s-mix-after.ScanId;v=1;d1=15157.15157.3	controllerType=0 controllerNumber=1 scan=15157	44.7102
13309:3	201	K.TVTISDHGTVTYN[+0.984]GSIC[+57.021]GDDQNGPK.I		C[+57], N[+1]	879.73	3	2637.17	2637.17	0	0.5	63	Specific	1190.35	1190.35	582.54	24.27	7	>sp|P13473|LAMP2_HUMAN Lysosome-associated membrane glycoprotein 2 OS=Homo sapiens OX=9606 GN=LAMP2 PE=1 SV=2	1719	20240115_78min-scehcd-s-mix-after.ScanId;v=1;d1=15054.15054.3	controllerType=0 controllerNumber=1 scan=15054	44.3626
22095:3	201	K.AASTYSIDSVSFSYNTGDN[+0.984]TTFPDAEDK.G		N[+1]	1002.1	3	3004.29	3004.29	0	1.2	105	Specific	963.13	963.13	95.95	19.54	7	>sp|P13473|LAMP2_HUMAN Lysosome-associated membrane glycoprotein 2 OS=Homo sapiens OX=9606 GN=LAMP2 PE=1 SV=2	1719	20240115_78min-scehcd-s-mix-after.ScanId;v=1;d1=24936.24936.3	controllerType=0 controllerNumber=1 scan=24936	72.3838
22114:2	201	K.AASTYSIDSVSFSYNTGDN[+0.984]TTFPDAEDK.G		N[+1]	1502.65	2	3004.29	3004.29	0	0.2	105	Specific	1014.91	827.01	110.43	21.62	7	>sp|P13473|LAMP2_HUMAN Lysosome-associated membrane glycoprotein 2 OS=Homo sapiens OX=9606 GN=LAMP2 PE=1 SV=2	1719	20240115_78min-scehcd-s-mix-after.ScanId;v=1;d1=24957.24957.2	controllerType=0 controllerNumber=1 scan=24957	72.4353
22087:3	201	K.AASTYSIDSVSFSYNTGDN[+0.984]TTFPDAEDK.G		N[+1]	1002.1	3	3004.29	3004.29	0	1.4	105	Specific	1080.88	1051.37	157.33	20.87	7	>sp|P13473|LAMP2_HUMAN Lysosome-associated membrane glycoprotein 2 OS=Homo sapiens OX=9606 GN=LAMP2 PE=1 SV=2	1719	20240115_78min-scehcd-s-mix-after.ScanId;v=1;d1=24927.24927.3	controllerType=0 controllerNumber=1 scan=24927	72.3645
11239:3	201	K.VASVININPN[+0.984]TTHSTGSC[+57.021]R.S		C[+57], N[+1]	676.998	3	2028.98	2028.98	0	0.8	248	Specific	362.18	315.54	34.49	5.56	7	>sp|P13473|LAMP2_HUMAN Lysosome-associated membrane glycoprotein 2 OS=Homo sapiens OX=9606 GN=LAMP2 PE=1 SV=2	1719	20240115_78min-scehcd-s-mix-after.ScanId;v=1;d1=12695.12695.3	controllerType=0 controllerNumber=1 scan=12695	36.9171
11222:3	201	K.VASVININPN[+0.984]TTHSTGSC[+57.021]R.S		C[+57], N[+1]	676.997	3	2028.98	2028.98	0	-0.2	248	Specific	389.89	389.89	97.25	9.04	7	>sp|P13473|LAMP2_HUMAN Lysosome-associated membrane glycoprotein 2 OS=Homo sapiens OX=9606 GN=LAMP2 PE=1 SV=2	1719	20240115_78min-scehcd-s-mix-after.ScanId;v=1;d1=12675.12675.3	controllerType=0 controllerNumber=1 scan=12675	36.8549
11210:3	201	K.VASVININPN[+0.984]TTHSTGSC[+57.021]R.S		C[+57], N[+1]	676.997	3	2028.98	2028.98	0	0.5	248	Specific	566.05	566.05	109.3	10.27	7	>sp|P13473|LAMP2_HUMAN Lysosome-associated membrane glycoprotein 2 OS=Homo sapiens OX=9606 GN=LAMP2 PE=1 SV=2	1719	20240115_78min-scehcd-s-mix-after.ScanId;v=1;d1=12661.12661.3	controllerType=0 controllerNumber=1 scan=12661	36.8056
11156:3	201	K.VASVININPN[+0.984]TTHSTGSC[+57.021]R.S		C[+57], N[+1]	676.997	3	2028.98	2028.98	0	0.6	248	Specific	647.09	571.44	61.08	12.81	7	>sp|P13473|LAMP2_HUMAN Lysosome-associated membrane glycoprotein 2 OS=Homo sapiens OX=9606 GN=LAMP2 PE=1 SV=2	1719	20240115_78min-scehcd-s-mix-after.ScanId;v=1;d1=12600.12600.3	controllerType=0 controllerNumber=1 scan=12600	36.6068
11081:3	201	K.VASVININPN[+0.984]TTHSTGSC[+57.021]R.S		C[+57], N[+1]	676.997	3	2028.98	2028.98	0	0.5	248	Specific	670.55	578.55	63.62	13.81	7	>sp|P13473|LAMP2_HUMAN Lysosome-associated membrane glycoprotein 2 OS=Homo sapiens OX=9606 GN=LAMP2 PE=1 SV=2	1719	20240115_78min-scehcd-s-mix-after.ScanId;v=1;d1=12513.12513.3	controllerType=0 controllerNumber=1 scan=12513	36.3367
11248:3	201	K.VASVININPN[+0.984]TTHSTGSC[+57.021]R.S		C[+57], N[+1]	676.997	3	2028.98	2028.98	0	-0.5	248	Specific	737.17	702.95	108.74	14.42	7	>sp|P13473|LAMP2_HUMAN Lysosome-associated membrane glycoprotein 2 OS=Homo sapiens OX=9606 GN=LAMP2 PE=1 SV=2	1719	20240115_78min-scehcd-s-mix-after.ScanId;v=1;d1=12705.12705.3	controllerType=0 controllerNumber=1 scan=12705	36.9529
11177:2	201	K.VASVININPN[+0.984]TTHSTGSC[+57.021]R.S		C[+57], N[+1]	1014.99	2	2028.98	2028.98	0	0.4	248	Specific	828	720.17	80.94	16.54	7	>sp|P13473|LAMP2_HUMAN Lysosome-associated membrane glycoprotein 2 OS=Homo sapiens OX=9606 GN=LAMP2 PE=1 SV=2	1719	20240115_78min-scehcd-s-mix-after.ScanId;v=1;d1=12624.12624.2	controllerType=0 controllerNumber=1 scan=12624	36.6918
11127:2	201	K.VASVININPN[+0.984]TTHSTGSC[+57.021]R.S		C[+57], N[+1]	1014.99	2	2028.98	2028.98	0	-0.1	248	Specific	890.13	693.89	80.49	17.5	7	>sp|P13473|LAMP2_HUMAN Lysosome-associated membrane glycoprotein 2 OS=Homo sapiens OX=9606 GN=LAMP2 PE=1 SV=2	1719	20240115_78min-scehcd-s-mix-after.ScanId;v=1;d1=12566.12566.3	controllerType=0 controllerNumber=1 scan=12566	36.5025
11087:3	201	K.VASVININPN[+0.984]TTHSTGSC[+57.021]R.S		C[+57], N[+1]	676.997	3	2028.98	2028.98	0	0.4	248	Specific	1012.7	932.05	126.81	20.81	7	>sp|P13473|LAMP2_HUMAN Lysosome-associated membrane glycoprotein 2 OS=Homo sapiens OX=9606 GN=LAMP2 PE=1 SV=2	1719	20240115_78min-scehcd-s-mix-after.ScanId;v=1;d1=12520.12520.3	controllerType=0 controllerNumber=1 scan=12520	36.3522
11141:3	201	K.VASVININPN[+0.984]TTHSTGSC[+57.021]R.S		C[+57], N[+1]	676.997	3	2028.98	2028.98	0	0.1	248	Specific	1017.6	901.33	90.72	20.81	7	>sp|P13473|LAMP2_HUMAN Lysosome-associated membrane glycoprotein 2 OS=Homo sapiens OX=9606 GN=LAMP2 PE=1 SV=2	1719	20240115_78min-scehcd-s-mix-after.ScanId;v=1;d1=12582.12582.3	controllerType=0 controllerNumber=1 scan=12582	36.5521
11163:3	201	K.VASVININPN[+0.984]TTHSTGSC[+57.021]R.S		C[+57], N[+1]	676.997	3	2028.98	2028.98	0	-0.5	248	Specific	1064.52	1036.81	128.67	21.42	7	>sp|P13473|LAMP2_HUMAN Lysosome-associated membrane glycoprotein 2 OS=Homo sapiens OX=9606 GN=LAMP2 PE=1 SV=2	1719	20240115_78min-scehcd-s-mix-after.ScanId;v=1;d1=12608.12608.3	controllerType=0 controllerNumber=1 scan=12608	36.6425
09955:2	201	R.VQPFN[+0.984]VTQGK.Y		N[+1]	559.796	2	1118.58	1118.58	0	0.5	352	Specific	468.96	208.25	208.25	6.15	7	>sp|P13473|LAMP2_HUMAN Lysosome-associated membrane glycoprotein 2 OS=Homo sapiens OX=9606 GN=LAMP2 PE=1 SV=2	1719	20240115_78min-scehcd-s-mix-after.ScanId;v=1;d1=11230.11230.2	controllerType=0 controllerNumber=1 scan=11230	32.2907
09781:2	201	R.VQPFN[+0.984]VTQGK.Y		N[+1]	559.796	2	1118.58	1118.58	0	0.2	352	Specific	478.65	230.24	230.24	6.32	7	>sp|P13473|LAMP2_HUMAN Lysosome-associated membrane glycoprotein 2 OS=Homo sapiens OX=9606 GN=LAMP2 PE=1 SV=2	1719	20240115_78min-scehcd-s-mix-after.ScanId;v=1;d1=11032.11032.2	controllerType=0 controllerNumber=1 scan=11032	31.689
09786:2	201	R.VQPFN[+0.984]VTQGK.Y		N[+1]	559.796	2	1118.58	1118.58	0	0.3	352	Specific	504.44	222.84	222.84	6.43	7	>sp|P13473|LAMP2_HUMAN Lysosome-associated membrane glycoprotein 2 OS=Homo sapiens OX=9606 GN=LAMP2 PE=1 SV=2	1719	20240115_78min-scehcd-s-mix-after.ScanId;v=1;d1=11038.11038.2	controllerType=0 controllerNumber=1 scan=11038	31.6993
09865:2	201	R.VQPFN[+0.984]VTQGK.Y		N[+1]	559.796	2	1118.58	1118.58	0	0.6	352	Specific	509.34	232.44	232.44	7.79	7	>sp|P13473|LAMP2_HUMAN Lysosome-associated membrane glycoprotein 2 OS=Homo sapiens OX=9606 GN=LAMP2 PE=1 SV=2	1719	20240115_78min-scehcd-s-mix-after.ScanId;v=1;d1=11128.11128.2	controllerType=0 controllerNumber=1 scan=11128	31.9883
09874:2	201	R.VQPFN[+0.984]VTQGK.Y		N[+1]	559.796	2	1118.58	1118.58	0	0.5	352	Specific	541.04	258.44	258.44	7.05	7	>sp|P13473|LAMP2_HUMAN Lysosome-associated membrane glycoprotein 2 OS=Homo sapiens OX=9606 GN=LAMP2 PE=1 SV=2	1719	20240115_78min-scehcd-s-mix-after.ScanId;v=1;d1=11138.11138.2	controllerType=0 controllerNumber=1 scan=11138	32.0042
09963:2	201	R.VQPFN[+0.984]VTQGK.Y		N[+1]	559.795	2	1118.58	1118.58	0	-0.2	352	Specific	557.43	262.89	262.89	7.16	7	>sp|P13473|LAMP2_HUMAN Lysosome-associated membrane glycoprotein 2 OS=Homo sapiens OX=9606 GN=LAMP2 PE=1 SV=2	1719	20240115_78min-scehcd-s-mix-after.ScanId;v=1;d1=11239.11239.2	controllerType=0 controllerNumber=1 scan=11239	32.3069
18499:2	706	K.AIPTIVSDGN[+0.984]TTFQEK.C		N[+1]	861.433	2	1721.86	1721.86	0	-0.5	239	Specific	510.48	449.48	449.48	9.13	1	>sp|P13866|SC5A1_HUMAN Sodium/glucose cotransporter 1 OS=Homo sapiens OX=9606 GN=SLC5A1 PE=1 SV=1	13401	20240115_78min-scehcd-s-mix-after.ScanId;v=1;d1=20925.20925.2	controllerType=0 controllerNumber=1 scan=20925	61.7925
18407:2	706	K.AIPTIVSDGN[+0.984]TTFQEK.C		N[+1]	861.433	2	1721.86	1721.86	0	-0.1	239	Specific	528.13	468.59	468.59	9.02	1	>sp|P13866|SC5A1_HUMAN Sodium/glucose cotransporter 1 OS=Homo sapiens OX=9606 GN=SLC5A1 PE=1 SV=1	13401	20240115_78min-scehcd-s-mix-after.ScanId;v=1;d1=20821.20821.2	controllerType=0 controllerNumber=1 scan=20821	61.4651
18402:2	706	K.AIPTIVSDGN[+0.984]TTFQEK.C		N[+1]	861.432	2	1721.86	1721.86	0	-0.9	239	Specific	684.49	510.3	510.3	13.38	1	>sp|P13866|SC5A1_HUMAN Sodium/glucose cotransporter 1 OS=Homo sapiens OX=9606 GN=SLC5A1 PE=1 SV=1	13401	20240115_78min-scehcd-s-mix-after.ScanId;v=1;d1=20815.20815.2	controllerType=0 controllerNumber=1 scan=20815	61.4512
18489:2	706	K.AIPTIVSDGN[+0.984]TTFQEK.C		N[+1]	861.433	2	1721.86	1721.86	0	-0.7	239	Specific	716.53	529.18	529.18	14.38	1	>sp|P13866|SC5A1_HUMAN Sodium/glucose cotransporter 1 OS=Homo sapiens OX=9606 GN=SLC5A1 PE=1 SV=1	13401	20240115_78min-scehcd-s-mix-after.ScanId;v=1;d1=20914.20914.2	controllerType=0 controllerNumber=1 scan=20914	61.7627
17872:2	293	K.TAVN[+0.984]C[+57.021]SSDFDAC[+57.021]LITK.A		C[+57]*2, N[+1]	901.9	2	1802.79	1802.79	0	-0.1	40	Specific	364.05	364.05	364.05	6.28	4	>sp|P13987|CD59_HUMAN CD59 glycoprotein OS=Homo sapiens OX=9606 GN=CD59 PE=1 SV=1	18639	20240115_78min-scehcd-s-mix-after.ScanId;v=1;d1=20212.20212.4	controllerType=0 controllerNumber=1 scan=20212	59.596
19081:2	293	K.TAVN[+0.984]C[+57.021]SSDFDAC[+57.021]LITK.A		C[+57]*2, N[+1]	901.9	2	1802.79	1802.79	0	0	40	Specific	395.91	395.91	395.91	9	4	>sp|P13987|CD59_HUMAN CD59 glycoprotein OS=Homo sapiens OX=9606 GN=CD59 PE=1 SV=1	18639	20240115_78min-scehcd-s-mix-after.ScanId;v=1;d1=21585.21585.2	controllerType=0 controllerNumber=1 scan=21585	63.8169
18688:2	293	K.TAVN[+0.984]C[+57.021]SSDFDAC[+57.021]LITK.A		C[+57]*2, N[+1]	901.901	2	1802.79	1802.79	0	0.2	40	Specific	496.52	496.52	496.52	9.61	4	>sp|P13987|CD59_HUMAN CD59 glycoprotein OS=Homo sapiens OX=9606 GN=CD59 PE=1 SV=1	18639	20240115_78min-scehcd-s-mix-after.ScanId;v=1;d1=21140.21140.2	controllerType=0 controllerNumber=1 scan=21140	62.464
18780:2	293	K.TAVN[+0.984]C[+57.021]SSDFDAC[+57.021]LITK.A		C[+57]*2, N[+1]	901.902	2	1802.8	1802.79	0	1.6	40	Specific	531.49	481.49	481.49	8.73	4	>sp|P13987|CD59_HUMAN CD59 glycoprotein OS=Homo sapiens OX=9606 GN=CD59 PE=1 SV=1	18639	20240115_78min-scehcd-s-mix-after.ScanId;v=1;d1=21244.21244.2	controllerType=0 controllerNumber=1 scan=21244	62.7852
18512:2	293	K.TAVN[+0.984]C[+57.021]SSDFDAC[+57.021]LITK.A		C[+57]*2, N[+1]	901.901	2	1802.79	1802.79	0	0.3	40	Specific	568.9	568.9	568.9	10.23	4	>sp|P13987|CD59_HUMAN CD59 glycoprotein OS=Homo sapiens OX=9606 GN=CD59 PE=1 SV=1	18639	20240115_78min-scehcd-s-mix-after.ScanId;v=1;d1=20940.20940.2	controllerType=0 controllerNumber=1 scan=20940	61.834
18419:2	293	K.TAVN[+0.984]C[+57.021]SSDFDAC[+57.021]LITK.A		C[+57]*2, N[+1]	901.902	2	1802.8	1802.79	0	1.3	40	Specific	573.58	573.58	573.58	10.17	4	>sp|P13987|CD59_HUMAN CD59 glycoprotein OS=Homo sapiens OX=9606 GN=CD59 PE=1 SV=1	18639	20240115_78min-scehcd-s-mix-after.ScanId;v=1;d1=20835.20835.2	controllerType=0 controllerNumber=1 scan=20835	61.5099
18331:2	293	K.TAVN[+0.984]C[+57.021]SSDFDAC[+57.021]LITK.A		C[+57]*2, N[+1]	901.9	2	1802.79	1802.79	0	-0.1	40	Specific	585.86	503.62	503.62	11.73	4	>sp|P13987|CD59_HUMAN CD59 glycoprotein OS=Homo sapiens OX=9606 GN=CD59 PE=1 SV=1	18639	20240115_78min-scehcd-s-mix-after.ScanId;v=1;d1=20735.20735.2	controllerType=0 controllerNumber=1 scan=20735	61.206
18600:2	293	K.TAVN[+0.984]C[+57.021]SSDFDAC[+57.021]LITK.A		C[+57]*2, N[+1]	901.901	2	1802.79	1802.79	0	0.3	40	Specific	600.66	516.08	516.08	12.14	4	>sp|P13987|CD59_HUMAN CD59 glycoprotein OS=Homo sapiens OX=9606 GN=CD59 PE=1 SV=1	18639	20240115_78min-scehcd-s-mix-after.ScanId;v=1;d1=21040.21040.2	controllerType=0 controllerNumber=1 scan=21040	62.1502
19454:2	293	K.TAVN[+0.984]C[+57.021]SSDFDAC[+57.021]LITK.A		C[+57]*2, N[+1]	901.902	2	1802.8	1802.79	0	1.6	40	Specific	632.26	458.53	458.53	12.03	4	>sp|P13987|CD59_HUMAN CD59 glycoprotein OS=Homo sapiens OX=9606 GN=CD59 PE=1 SV=1	18639	20240115_78min-scehcd-s-mix-after.ScanId;v=1;d1=22009.22009.2	controllerType=0 controllerNumber=1 scan=22009	65.1218
18148:2	293	K.TAVN[+0.984]C[+57.021]SSDFDAC[+57.021]LITK.A		C[+57]*2, N[+1]	901.9	2	1802.79	1802.79	0	-0.4	40	Specific	652.26	600.61	600.61	13.73	4	>sp|P13987|CD59_HUMAN CD59 glycoprotein OS=Homo sapiens OX=9606 GN=CD59 PE=1 SV=1	18639	20240115_78min-scehcd-s-mix-after.ScanId;v=1;d1=20526.20526.2	controllerType=0 controllerNumber=1 scan=20526	60.5505
18233:2	293	K.TAVN[+0.984]C[+57.021]SSDFDAC[+57.021]LITK.A		C[+57]*2, N[+1]	901.901	2	1802.8	1802.79	0	1.1	40	Specific	653.24	563.97	563.97	12.88	4	>sp|P13987|CD59_HUMAN CD59 glycoprotein OS=Homo sapiens OX=9606 GN=CD59 PE=1 SV=1	18639	20240115_78min-scehcd-s-mix-after.ScanId;v=1;d1=20623.20623.2	controllerType=0 controllerNumber=1 scan=20623	60.8493
18060:2	293	K.TAVN[+0.984]C[+57.021]SSDFDAC[+57.021]LITK.A		C[+57]*2, N[+1]	901.9	2	1802.79	1802.79	0	-0.8	40	Specific	668.11	605.65	605.65	13.38	4	>sp|P13987|CD59_HUMAN CD59 glycoprotein OS=Homo sapiens OX=9606 GN=CD59 PE=1 SV=1	18639	20240115_78min-scehcd-s-mix-after.ScanId;v=1;d1=20426.20426.2	controllerType=0 controllerNumber=1 scan=20426	60.2499
17967:2	293	K.TAVN[+0.984]C[+57.021]SSDFDAC[+57.021]LITK.A		C[+57]*2, N[+1]	901.901	2	1802.79	1802.79	0	0.5	40	Specific	670.32	591.69	591.69	13.77	4	>sp|P13987|CD59_HUMAN CD59 glycoprotein OS=Homo sapiens OX=9606 GN=CD59 PE=1 SV=1	18639	20240115_78min-scehcd-s-mix-after.ScanId;v=1;d1=20321.20321.2	controllerType=0 controllerNumber=1 scan=20321	59.9326
17881:2	293	K.TAVN[+0.984]C[+57.021]SSDFDAC[+57.021]LITK.A		C[+57]*2, N[+1]	901.9	2	1802.79	1802.79	0	0.1	40	Specific	672.63	599.31	599.31	13.73	4	>sp|P13987|CD59_HUMAN CD59 glycoprotein OS=Homo sapiens OX=9606 GN=CD59 PE=1 SV=1	18639	20240115_78min-scehcd-s-mix-after.ScanId;v=1;d1=20223.20223.2	controllerType=0 controllerNumber=1 scan=20223	59.6208
17795:2	293	K.TAVN[+0.984]C[+57.021]SSDFDAC[+57.021]LITK.A		C[+57]*2, N[+1]	901.902	2	1802.8	1802.79	0	1.2	40	Specific	702.04	603.86	603.86	14.71	4	>sp|P13987|CD59_HUMAN CD59 glycoprotein OS=Homo sapiens OX=9606 GN=CD59 PE=1 SV=1	18639	20240115_78min-scehcd-s-mix-after.ScanId;v=1;d1=20125.20125.2	controllerType=0 controllerNumber=1 scan=20125	59.3394
17846:3	293	K.TAVN[+0.984]C[+57.021]SSDFDAC[+57.021]LITK.A		C[+57]*2, N[+1]	601.603	3	1802.79	1802.79	0	0.3	40	Specific	841.84	793.33	793.33	15.77	4	>sp|P13987|CD59_HUMAN CD59 glycoprotein OS=Homo sapiens OX=9606 GN=CD59 PE=1 SV=1	18639	20240115_78min-scehcd-s-mix-after.ScanId;v=1;d1=20183.20183.3	controllerType=0 controllerNumber=1 scan=20183	59.5085
17938:3	293	K.TAVN[+0.984]C[+57.021]SSDFDAC[+57.021]LITK.A		C[+57]*2, N[+1]	601.603	3	1802.79	1802.79	0	0.7	40	Specific	843.97	843.97	843.97	15.77	4	>sp|P13987|CD59_HUMAN CD59 glycoprotein OS=Homo sapiens OX=9606 GN=CD59 PE=1 SV=1	18639	20240115_78min-scehcd-s-mix-after.ScanId;v=1;d1=20287.20287.3	controllerType=0 controllerNumber=1 scan=20287	59.825
18621:2	293	K.TAVN[+0.984]C[+57.021]SSDFDAC[+57.021]LITK.A		C[+57]*2, N[+1]	901.901	2	1802.79	1802.79	0	0.7	40	Specific	849.56	650.65	650.65	16.77	4	>sp|P13987|CD59_HUMAN CD59 glycoprotein OS=Homo sapiens OX=9606 GN=CD59 PE=1 SV=1	18639	20240115_78min-scehcd-s-mix-after.ScanId;v=1;d1=21064.21064.2	controllerType=0 controllerNumber=1 scan=21064	62.2249
18711:2	293	K.TAVN[+0.984]C[+57.021]SSDFDAC[+57.021]LITK.A		C[+57]*2, N[+1]	901.901	2	1802.79	1802.79	0	0.4	40	Specific	863.59	639.96	639.96	17.77	4	>sp|P13987|CD59_HUMAN CD59 glycoprotein OS=Homo sapiens OX=9606 GN=CD59 PE=1 SV=1	18639	20240115_78min-scehcd-s-mix-after.ScanId;v=1;d1=21166.21166.2	controllerType=0 controllerNumber=1 scan=21166	62.5365
18444:2	293	K.TAVN[+0.984]C[+57.021]SSDFDAC[+57.021]LITK.A		C[+57]*2, N[+1]	901.9	2	1802.79	1802.79	0	-0.2	40	Specific	870.38	664.7	664.7	17.73	4	>sp|P13987|CD59_HUMAN CD59 glycoprotein OS=Homo sapiens OX=9606 GN=CD59 PE=1 SV=1	18639	20240115_78min-scehcd-s-mix-after.ScanId;v=1;d1=20863.20863.2	controllerType=0 controllerNumber=1 scan=20863	61.6034
18533:2	293	K.TAVN[+0.984]C[+57.021]SSDFDAC[+57.021]LITK.A		C[+57]*2, N[+1]	901.9	2	1802.79	1802.79	0	-0.6	40	Specific	874.15	677.51	677.51	17.38	4	>sp|P13987|CD59_HUMAN CD59 glycoprotein OS=Homo sapiens OX=9606 GN=CD59 PE=1 SV=1	18639	20240115_78min-scehcd-s-mix-after.ScanId;v=1;d1=20964.20964.2	controllerType=0 controllerNumber=1 scan=20964	61.9168
18337:2	293	K.TAVN[+0.984]C[+57.021]SSDFDAC[+57.021]LITK.A		C[+57]*2, N[+1]	901.9	2	1802.79	1802.79	0	-0.8	40	Specific	893.82	765.63	765.63	17.38	4	>sp|P13987|CD59_HUMAN CD59 glycoprotein OS=Homo sapiens OX=9606 GN=CD59 PE=1 SV=1	18639	20240115_78min-scehcd-s-mix-after.ScanId;v=1;d1=20742.20742.2	controllerType=0 controllerNumber=1 scan=20742	61.2375
18252:2	293	K.TAVN[+0.984]C[+57.021]SSDFDAC[+57.021]LITK.A		C[+57]*2, N[+1]	901.901	2	1802.79	1802.79	0	0.4	40	Specific	904.32	784.22	784.22	18.77	4	>sp|P13987|CD59_HUMAN CD59 glycoprotein OS=Homo sapiens OX=9606 GN=CD59 PE=1 SV=1	18639	20240115_78min-scehcd-s-mix-after.ScanId;v=1;d1=20645.20645.2	controllerType=0 controllerNumber=1 scan=20645	60.9335
18154:2	293	K.TAVN[+0.984]C[+57.021]SSDFDAC[+57.021]LITK.A		C[+57]*2, N[+1]	901.9	2	1802.79	1802.79	0	-0.3	40	Specific	931.83	816.07	816.07	18.73	4	>sp|P13987|CD59_HUMAN CD59 glycoprotein OS=Homo sapiens OX=9606 GN=CD59 PE=1 SV=1	18639	20240115_78min-scehcd-s-mix-after.ScanId;v=1;d1=20533.20533.2	controllerType=0 controllerNumber=1 scan=20533	60.5777
17799:2	293	K.TAVN[+0.984]C[+57.021]SSDFDAC[+57.021]LITK.A		C[+57]*2, N[+1]	901.901	2	1802.79	1802.79	0	0.5	40	Specific	954.25	821.82	821.82	19.77	4	>sp|P13987|CD59_HUMAN CD59 glycoprotein OS=Homo sapiens OX=9606 GN=CD59 PE=1 SV=1	18639	20240115_78min-scehcd-s-mix-after.ScanId;v=1;d1=20130.20130.2	controllerType=0 controllerNumber=1 scan=20130	59.356
17888:2	293	K.TAVN[+0.984]C[+57.021]SSDFDAC[+57.021]LITK.A		C[+57]*2, N[+1]	901.901	2	1802.79	1802.79	0	0.2	40	Specific	961.74	835.27	835.27	19.77	4	>sp|P13987|CD59_HUMAN CD59 glycoprotein OS=Homo sapiens OX=9606 GN=CD59 PE=1 SV=1	18639	20240115_78min-scehcd-s-mix-after.ScanId;v=1;d1=20231.20231.2	controllerType=0 controllerNumber=1 scan=20231	59.6532
18065:2	293	K.TAVN[+0.984]C[+57.021]SSDFDAC[+57.021]LITK.A		C[+57]*2, N[+1]	901.901	2	1802.79	1802.79	0	0.2	40	Specific	979.32	847.51	847.51	19.77	4	>sp|P13987|CD59_HUMAN CD59 glycoprotein OS=Homo sapiens OX=9606 GN=CD59 PE=1 SV=1	18639	20240115_78min-scehcd-s-mix-after.ScanId;v=1;d1=20432.20432.2	controllerType=0 controllerNumber=1 scan=20432	60.2748
17975:2	293	K.TAVN[+0.984]C[+57.021]SSDFDAC[+57.021]LITK.A		C[+57]*2, N[+1]	901.9	2	1802.79	1802.79	0	-0.1	40	Specific	988.83	853.55	853.55	19.73	4	>sp|P13987|CD59_HUMAN CD59 glycoprotein OS=Homo sapiens OX=9606 GN=CD59 PE=1 SV=1	18639	20240115_78min-scehcd-s-mix-after.ScanId;v=1;d1=20330.20330.2	controllerType=0 controllerNumber=1 scan=20330	59.9665
16291:4	71	K.DGSDEPGTAAC[+57.021]PN[+0.984]GSFHC[+57.021]TNTGYKPLYIPSNR.V		C[+57]*2, N[+1]	871.884	4	3484.51	3484.52	0	-0.8	60	Specific	418.42	418.42	6.91	7.56	11	>sp|P14314|GLU2B_HUMAN Glucosidase 2 subunit beta OS=Homo sapiens OX=9606 GN=PRKCSH PE=1 SV=2	5360	20240115_78min-scehcd-s-mix-after.ScanId;v=1;d1=18421.18421.3	controllerType=0 controllerNumber=1 scan=18421	54.216
16330:4	71	K.DGSDEPGTAAC[+57.021]PN[+0.984]GSFHC[+57.021]TNTGYKPLYIPSNR.V		C[+57]*2, N[+1]	871.881	4	3484.5	3484.52	0	-4.3	60	Specific	576.13	576.13	54.37	8.08	11	>sp|P14314|GLU2B_HUMAN Glucosidase 2 subunit beta OS=Homo sapiens OX=9606 GN=PRKCSH PE=1 SV=2	5360	20240115_78min-scehcd-s-mix-after.ScanId;v=1;d1=18466.18466.6	controllerType=0 controllerNumber=1 scan=18466	54.3548
16325:4	71	K.DGSDEPGTAAC[+57.021]PN[+0.984]GSFHC[+57.021]TNTGYKPLYIPSNR.V		C[+57]*2, N[+1]	871.882	4	3484.51	3484.52	0	-3.1	60	Specific	683.68	683.68	58.73	12.67	11	>sp|P14314|GLU2B_HUMAN Glucosidase 2 subunit beta OS=Homo sapiens OX=9606 GN=PRKCSH PE=1 SV=2	5360	20240115_78min-scehcd-s-mix-after.ScanId;v=1;d1=18460.18460.3	controllerType=0 controllerNumber=1 scan=18460	54.3391
07190:2	391	K.SQN[+0.984]FSALK.K		N[+1]	448.23	2	895.452	895.452	0	0.5	382	Specific	412.68	98.98	98.98	3.21	3	>sp|P14384|CBPM_HUMAN Carboxypeptidase M OS=Homo sapiens OX=9606 GN=CPM PE=1 SV=2	18848	20240115_78min-scehcd-s-mix-after.ScanId;v=1;d1=8085.8085.2	controllerType=0 controllerNumber=1 scan=8085	22.6464
07186:2	391	K.SQN[+0.984]FSALK.K		N[+1]	448.23	2	895.453	895.452	0	0.7	382	Specific	519.13	185.99	185.99	6.35	3	>sp|P14384|CBPM_HUMAN Carboxypeptidase M OS=Homo sapiens OX=9606 GN=CPM PE=1 SV=2	18848	20240115_78min-scehcd-s-mix-after.ScanId;v=1;d1=8080.8080.2	controllerType=0 controllerNumber=1 scan=8080	22.632
07181:2	391	K.SQN[+0.984]FSALK.K		N[+1]	448.23	2	895.453	895.452	0	0.7	382	Specific	534.76	167.1	167.1	6.58	3	>sp|P14384|CBPM_HUMAN Carboxypeptidase M OS=Homo sapiens OX=9606 GN=CPM PE=1 SV=2	18848	20240115_78min-scehcd-s-mix-after.ScanId;v=1;d1=8075.8075.2	controllerType=0 controllerNumber=1 scan=8075	22.6061
07173:2	391	K.SQN[+0.984]FSALK.K		N[+1]	448.23	2	895.452	895.452	0	0.2	382	Specific	578.43	145.65	145.65	6.2	3	>sp|P14384|CBPM_HUMAN Carboxypeptidase M OS=Homo sapiens OX=9606 GN=CPM PE=1 SV=2	18848	20240115_78min-scehcd-s-mix-after.ScanId;v=1;d1=8066.8066.2	controllerType=0 controllerNumber=1 scan=8066	22.5905
19294:2	391	R.NFPDAFEYNN[+0.984]VSR.Q		N[+1]	787.35	2	1573.69	1573.69	0	0.1	155	Specific	416.03	310.37	34.11	5.96	3	>sp|P14384|CBPM_HUMAN Carboxypeptidase M OS=Homo sapiens OX=9606 GN=CPM PE=1 SV=2	18848	20240115_78min-scehcd-s-mix-after.ScanId;v=1;d1=21828.21828.2	controllerType=0 controllerNumber=1 scan=21828	64.5614
19207:2	391	R.NFPDAFEYNN[+0.984]VSR.Q		N[+1]	787.351	2	1573.69	1573.69	0	1.7	155	Specific	470.36	368.12	42.26	5.66	3	>sp|P14384|CBPM_HUMAN Carboxypeptidase M OS=Homo sapiens OX=9606 GN=CPM PE=1 SV=2	18848	20240115_78min-scehcd-s-mix-after.ScanId;v=1;d1=21729.21729.2	controllerType=0 controllerNumber=1 scan=21729	64.2586
19129:2	391	R.NFPDAFEYNN[+0.984]VSR.Q		N[+1]	787.35	2	1573.69	1573.69	0	0.2	155	Specific	605.58	463.02	17.36	11.88	3	>sp|P14384|CBPM_HUMAN Carboxypeptidase M OS=Homo sapiens OX=9606 GN=CPM PE=1 SV=2	18848	20240115_78min-scehcd-s-mix-after.ScanId;v=1;d1=21640.21640.2	controllerType=0 controllerNumber=1 scan=21640	63.9884
19300:2	391	R.NFPDAFEYNN[+0.984]VSR.Q		N[+1]	787.35	2	1573.69	1573.69	0	0.3	155	Specific	684.99	569.25	21.43	12.88	3	>sp|P14384|CBPM_HUMAN Carboxypeptidase M OS=Homo sapiens OX=9606 GN=CPM PE=1 SV=2	18848	20240115_78min-scehcd-s-mix-after.ScanId;v=1;d1=21835.21835.2	controllerType=0 controllerNumber=1 scan=21835	64.5938
19214:2	391	R.NFPDAFEYNN[+0.984]VSR.Q		N[+1]	787.35	2	1573.69	1573.69	0	0.9	155	Specific	698.31	606.3	20.37	13.65	3	>sp|P14384|CBPM_HUMAN Carboxypeptidase M OS=Homo sapiens OX=9606 GN=CPM PE=1 SV=2	18848	20240115_78min-scehcd-s-mix-after.ScanId;v=1;d1=21737.21737.2	controllerType=0 controllerNumber=1 scan=21737	64.2947
11438:3	391	K.TVAQN[+0.984]YSSVTHLHSIGK.S		N[+1]	614.983	3	1842.93	1842.93	0	-0.1	34	Specific	615.12	555.36	555.36	11.67	3	>sp|P14384|CBPM_HUMAN Carboxypeptidase M OS=Homo sapiens OX=9606 GN=CPM PE=1 SV=2	18848	20240115_78min-scehcd-s-mix-after.ScanId;v=1;d1=12922.12922.3	controllerType=0 controllerNumber=1 scan=12922	37.6352
11432:3	391	K.TVAQN[+0.984]YSSVTHLHSIGK.S		N[+1]	614.983	3	1842.93	1842.93	0	-0.5	34	Specific	665.9	522.78	522.78	13.15	3	>sp|P14384|CBPM_HUMAN Carboxypeptidase M OS=Homo sapiens OX=9606 GN=CPM PE=1 SV=2	18848	20240115_78min-scehcd-s-mix-after.ScanId;v=1;d1=12915.12915.3	controllerType=0 controllerNumber=1 scan=12915	37.6203
11449:2	391	K.TVAQN[+0.984]YSSVTHLHSIGK.S		N[+1]	921.971	2	1842.93	1842.93	0	-0.4	34	Specific	804.83	576.57	576.57	15.27	3	>sp|P14384|CBPM_HUMAN Carboxypeptidase M OS=Homo sapiens OX=9606 GN=CPM PE=1 SV=2	18848	20240115_78min-scehcd-s-mix-after.ScanId;v=1;d1=12934.12934.2	controllerType=0 controllerNumber=1 scan=12934	37.6755
11436:4	391	K.TVAQN[+0.984]YSSVTHLHSIGK.S		N[+1]	461.489	4	1842.93	1842.93	0	0	34	Specific	841.59	768.26	768.26	16.77	3	>sp|P14384|CBPM_HUMAN Carboxypeptidase M OS=Homo sapiens OX=9606 GN=CPM PE=1 SV=2	18848	20240115_78min-scehcd-s-mix-after.ScanId;v=1;d1=12919.12919.4	controllerType=0 controllerNumber=1 scan=12919	37.627
22036:4	16	R.TDDEVVQREEEAIQLDGLN[+0.984]ASQIR.E		N[+1]	683.086	4	2729.32	2729.32	0	0.1	44	Specific	609.33	609.33	609.33	11.67	34	>sp|P14625|ENPL_HUMAN Endoplasmin OS=Homo sapiens OX=9606 GN=HSP90B1 PE=1 SV=1	11204	20240115_78min-scehcd-s-mix-after.ScanId;v=1;d1=24871.24871.4	controllerType=0 controllerNumber=1 scan=24871	72.2316
20594:2	16	R.EEEAIQLDGLN[+0.984]ASQIR.E		N[+1]	893.945	2	1786.88	1786.88	0	0.2	52	Specific	610.81	534.97	534.97	11.73	34	>sp|P14625|ENPL_HUMAN Endoplasmin OS=Homo sapiens OX=9606 GN=HSP90B1 PE=1 SV=1	11204	20240115_78min-scehcd-s-mix-after.ScanId;v=1;d1=23280.23280.2	controllerType=0 controllerNumber=1 scan=23280	68.4286
22018:3	16	R.TDDEVVQREEEAIQLDGLN[+0.984]ASQIR.E		N[+1]	910.446	3	2729.32	2729.32	0	0.5	44	Specific	732.96	537.02	537.02	14.68	34	>sp|P14625|ENPL_HUMAN Endoplasmin OS=Homo sapiens OX=9606 GN=HSP90B1 PE=1 SV=1	11204	20240115_78min-scehcd-s-mix-after.ScanId;v=1;d1=24852.24852.3	controllerType=0 controllerNumber=1 scan=24852	72.1865
22032:2	16	R.TDDEVVQREEEAIQLDGLN[+0.984]ASQIR.E		N[+1]	1365.17	2	2729.32	2729.32	0	0.9	44	Specific	833.48	577.23	577.23	15.51	34	>sp|P14625|ENPL_HUMAN Endoplasmin OS=Homo sapiens OX=9606 GN=HSP90B1 PE=1 SV=1	11204	20240115_78min-scehcd-s-mix-after.ScanId;v=1;d1=24867.24867.2	controllerType=0 controllerNumber=1 scan=24867	72.2267
21274:3	16	R.TDDEVVQREEEAIQLDGLN[+0.984]ASQIR.E		N[+1]	910.446	3	2729.32	2729.32	0	0.5	44	Specific	928.65	884.3	884.3	18.68	34	>sp|P14625|ENPL_HUMAN Endoplasmin OS=Homo sapiens OX=9606 GN=HSP90B1 PE=1 SV=1	11204	20240115_78min-scehcd-s-mix-after.ScanId;v=1;d1=24031.24031.3	controllerType=0 controllerNumber=1 scan=24031	70.245
20583:2	16	R.EEEAIQLDGLN[+0.984]ASQIR.E		N[+1]	893.944	2	1786.88	1786.88	0	-0.9	52	Specific	1054.73	850.93	850.93	21.38	34	>sp|P14625|ENPL_HUMAN Endoplasmin OS=Homo sapiens OX=9606 GN=HSP90B1 PE=1 SV=1	11204	20240115_78min-scehcd-s-mix-after.ScanId;v=1;d1=23268.23268.2	controllerType=0 controllerNumber=1 scan=23268	68.4127
22009:3	16	R.TDDEVVQREEEAIQLDGLN[+0.984]ASQIR.E		N[+1]	910.446	3	2729.32	2729.32	0	0.3	44	Specific	1165.68	1077.63	1077.63	23.68	34	>sp|P14625|ENPL_HUMAN Endoplasmin OS=Homo sapiens OX=9606 GN=HSP90B1 PE=1 SV=1	11204	20240115_78min-scehcd-s-mix-after.ScanId;v=1;d1=24842.24842.3	controllerType=0 controllerNumber=1 scan=24842	72.1742
20511:4	16	K.HNN[+0.984]DTQHIWESDSNEFSVIADPR.G		N[+1]	678.803	4	2712.19	2712.19	0	-0.3	215	Specific	674.21	674.21	26.56	13.93	34	>sp|P14625|ENPL_HUMAN Endoplasmin OS=Homo sapiens OX=9606 GN=HSP90B1 PE=1 SV=1	11204	20240115_78min-scehcd-s-mix-after.ScanId;v=1;d1=23188.23188.4	controllerType=0 controllerNumber=1 scan=23188	68.2172
20420:3	16	K.HNN[+0.984]DTQHIWESDSNEFSVIADPR.G		N[+1]	904.735	3	2712.19	2712.19	0	-0.9	215	Specific	786.91	756.9	48.36	15.31	34	>sp|P14625|ENPL_HUMAN Endoplasmin OS=Homo sapiens OX=9606 GN=HSP90B1 PE=1 SV=1	11204	20240115_78min-scehcd-s-mix-after.ScanId;v=1;d1=23088.23088.3	controllerType=0 controllerNumber=1 scan=23088	67.9678
20431:2	16	K.HNN[+0.984]DTQHIWESDSNEFSVIADPR.G		N[+1]	1356.6	2	2712.19	2712.19	0	-0.1	215	Specific	849.33	757.18	38.79	15.23	34	>sp|P14625|ENPL_HUMAN Endoplasmin OS=Homo sapiens OX=9606 GN=HSP90B1 PE=1 SV=1	11204	20240115_78min-scehcd-s-mix-after.ScanId;v=1;d1=23100.23100.2	controllerType=0 controllerNumber=1 scan=23100	68.0076
20508:3	16	K.HNN[+0.984]DTQHIWESDSNEFSVIADPR.G		N[+1]	904.735	3	2712.19	2712.19	0	-0.1	215	Specific	896.8	860.29	29.56	17.66	34	>sp|P14625|ENPL_HUMAN Endoplasmin OS=Homo sapiens OX=9606 GN=HSP90B1 PE=1 SV=1	11204	20240115_78min-scehcd-s-mix-after.ScanId;v=1;d1=23185.23185.3	controllerType=0 controllerNumber=1 scan=23185	68.2136
20395:3	16	K.HNN[+0.984]DTQHIWESDSNEFSVIADPR.G		N[+1]	904.736	3	2712.19	2712.19	0	0.3	215	Specific	971.48	924.94	39.8	19.7	34	>sp|P14625|ENPL_HUMAN Endoplasmin OS=Homo sapiens OX=9606 GN=HSP90B1 PE=1 SV=1	11204	20240115_78min-scehcd-s-mix-after.ScanId;v=1;d1=23060.23060.3	controllerType=0 controllerNumber=1 scan=23060	67.9084
20562:4	16	K.HNN[+0.984]DTQHIWESDSNEFSVIADPR.G		N[+1]	678.803	4	2712.19	2712.19	0	0	215	Specific	1158.57	1158.57	75.27	23.93	34	>sp|P14625|ENPL_HUMAN Endoplasmin OS=Homo sapiens OX=9606 GN=HSP90B1 PE=1 SV=1	11204	20240115_78min-scehcd-s-mix-after.ScanId;v=1;d1=23244.23244.4	controllerType=0 controllerNumber=1 scan=23244	68.3476
20894:3	30	K.GPSTPLPEDPNWN[+0.984]VTEFHTTPK.M		N[+1]	822.392	3	2465.16	2465.16	0	0.1	253	Specific	675.4	640.89	84.33	13.97	23	>sp|P15144|AMPN_HUMAN Aminopeptidase N OS=Homo sapiens OX=9606 GN=ANPEP PE=1 SV=4	19266	20240115_78min-scehcd-s-mix-after.ScanId;v=1;d1=23610.23610.3	controllerType=0 controllerNumber=1 scan=23610	69.1958
20911:2	30	K.GPSTPLPEDPNWN[+0.984]VTEFHTTPK.M		N[+1]	1233.09	2	2465.16	2465.16	0	0.6	253	Specific	791.97	562.37	28.65	14.6	23	>sp|P15144|AMPN_HUMAN Aminopeptidase N OS=Homo sapiens OX=9606 GN=ANPEP PE=1 SV=4	19266	20240115_78min-scehcd-s-mix-after.ScanId;v=1;d1=23628.23628.2	controllerType=0 controllerNumber=1 scan=23628	69.2426
20904:3	30	K.GPSTPLPEDPNWN[+0.984]VTEFHTTPK.M		N[+1]	822.392	3	2465.16	2465.16	0	-0.1	253	Specific	1079.34	970.51	85.94	21.93	23	>sp|P15144|AMPN_HUMAN Aminopeptidase N OS=Homo sapiens OX=9606 GN=ANPEP PE=1 SV=4	19266	20240115_78min-scehcd-s-mix-after.ScanId;v=1;d1=23621.23621.3	controllerType=0 controllerNumber=1 scan=23621	69.233
19711:2	30	K.AEFN[+0.984]ITLIHPK.D		N[+1]	642.354	2	1283.7	1283.7	0	0.5	231	Specific	470.23	293.38	293.38	7.34	23	>sp|P15144|AMPN_HUMAN Aminopeptidase N OS=Homo sapiens OX=9606 GN=ANPEP PE=1 SV=4	19266	20240115_78min-scehcd-s-mix-after.ScanId;v=1;d1=22298.22298.3	controllerType=0 controllerNumber=1 scan=22298	65.9428
19809:3	30	K.AEFN[+0.984]ITLIHPK.D		N[+1]	428.572	3	1283.7	1283.7	0	1.1	231	Specific	604.11	425.03	425.03	12.65	23	>sp|P15144|AMPN_HUMAN Aminopeptidase N OS=Homo sapiens OX=9606 GN=ANPEP PE=1 SV=4	19266	20240115_78min-scehcd-s-mix-after.ScanId;v=1;d1=22409.22409.3	controllerType=0 controllerNumber=1 scan=22409	66.2521
19712:3	30	K.AEFN[+0.984]ITLIHPK.D		N[+1]	428.572	3	1283.7	1283.7	0	1.3	231	Specific	619.36	433.92	433.92	12.65	23	>sp|P15144|AMPN_HUMAN Aminopeptidase N OS=Homo sapiens OX=9606 GN=ANPEP PE=1 SV=4	19266	20240115_78min-scehcd-s-mix-after.ScanId;v=1;d1=22300.22300.3	controllerType=0 controllerNumber=1 scan=22300	65.946
19818:2	30	K.AEFN[+0.984]ITLIHPK.D		N[+1]	642.354	2	1283.7	1283.7	0	0.3	231	Specific	694.99	486.52	486.52	13.44	23	>sp|P15144|AMPN_HUMAN Aminopeptidase N OS=Homo sapiens OX=9606 GN=ANPEP PE=1 SV=4	19266	20240115_78min-scehcd-s-mix-after.ScanId;v=1;d1=22419.22419.2	controllerType=0 controllerNumber=1 scan=22419	66.2906
19706:3	30	K.AEFN[+0.984]ITLIHPK.D		N[+1]	428.571	3	1283.7	1283.7	0	0.3	231	Specific	717.88	610.66	610.66	14.71	23	>sp|P15144|AMPN_HUMAN Aminopeptidase N OS=Homo sapiens OX=9606 GN=ANPEP PE=1 SV=4	19266	20240115_78min-scehcd-s-mix-after.ScanId;v=1;d1=22293.22293.3	controllerType=0 controllerNumber=1 scan=22293	65.9352
19800:3	30	K.AEFN[+0.984]ITLIHPK.D		N[+1]	428.571	3	1283.7	1283.7	0	-0.3	231	Specific	746.71	623.05	623.05	14.67	23	>sp|P15144|AMPN_HUMAN Aminopeptidase N OS=Homo sapiens OX=9606 GN=ANPEP PE=1 SV=4	19266	20240115_78min-scehcd-s-mix-after.ScanId;v=1;d1=22399.22399.3	controllerType=0 controllerNumber=1 scan=22399	66.2356
19718:2	30	K.AEFN[+0.984]ITLIHPK.D		N[+1]	642.354	2	1283.7	1283.7	0	0.3	231	Specific	814.32	566.19	566.19	16.44	23	>sp|P15144|AMPN_HUMAN Aminopeptidase N OS=Homo sapiens OX=9606 GN=ANPEP PE=1 SV=4	19266	20240115_78min-scehcd-s-mix-after.ScanId;v=1;d1=22307.22307.2	controllerType=0 controllerNumber=1 scan=22307	65.9795
05073:2	30	K.KLN[+0.984]YTLSQGHR.V		N[+1]	659.349	2	1317.69	1317.69	0	-0.4	126	Specific	395.32	135.83	135.83	2.77	23	>sp|P15144|AMPN_HUMAN Aminopeptidase N OS=Homo sapiens OX=9606 GN=ANPEP PE=1 SV=4	19266	20240115_78min-scehcd-s-mix-after.ScanId;v=1;d1=5710.5710.2	controllerType=0 controllerNumber=1 scan=5710	16.0857
06432:2	30	K.LN[+0.984]YTLSQGHR.V		N[+1]	595.302	2	1189.6	1189.6	0	0.8	127	Specific	484.01	270.88	270.88	5.02	23	>sp|P15144|AMPN_HUMAN Aminopeptidase N OS=Homo sapiens OX=9606 GN=ANPEP PE=1 SV=4	19266	20240115_78min-scehcd-s-mix-after.ScanId;v=1;d1=7230.7230.2	controllerType=0 controllerNumber=1 scan=7230	20.1625
05021:3	30	K.KLN[+0.984]YTLSQGHR.V		N[+1]	439.902	3	1317.69	1317.69	0	0.5	126	Specific	617.19	436.39	436.39	12.44	23	>sp|P15144|AMPN_HUMAN Aminopeptidase N OS=Homo sapiens OX=9606 GN=ANPEP PE=1 SV=4	19266	20240115_78min-scehcd-s-mix-after.ScanId;v=1;d1=5653.5653.3	controllerType=0 controllerNumber=1 scan=5653	15.9389
06438:2	30	K.LN[+0.984]YTLSQGHR.V		N[+1]	595.302	2	1189.6	1189.6	0	0.1	127	Specific	710.35	430.99	430.99	13.03	23	>sp|P15144|AMPN_HUMAN Aminopeptidase N OS=Homo sapiens OX=9606 GN=ANPEP PE=1 SV=4	19266	20240115_78min-scehcd-s-mix-after.ScanId;v=1;d1=7237.7237.2	controllerType=0 controllerNumber=1 scan=7237	20.1932
05030:2	30	K.KLN[+0.984]YTLSQGHR.V		N[+1]	659.349	2	1317.69	1317.69	0	-0.4	126	Specific	738.28	319.9	319.9	10.93	23	>sp|P15144|AMPN_HUMAN Aminopeptidase N OS=Homo sapiens OX=9606 GN=ANPEP PE=1 SV=4	19266	20240115_78min-scehcd-s-mix-after.ScanId;v=1;d1=5663.5663.2	controllerType=0 controllerNumber=1 scan=5663	15.9779
05018:3	30	K.KLN[+0.984]YTLSQGHR.V		N[+1]	439.902	3	1317.69	1317.69	0	-0.2	126	Specific	919.9	599.41	599.41	18.4	23	>sp|P15144|AMPN_HUMAN Aminopeptidase N OS=Homo sapiens OX=9606 GN=ANPEP PE=1 SV=4	19266	20240115_78min-scehcd-s-mix-after.ScanId;v=1;d1=5649.5649.3	controllerType=0 controllerNumber=1 scan=5649	15.9337
05772:2	30	R.N[+0.984]ATLVNEADK.L		N[+1]	538.267	2	1075.53	1075.53	0	0.1	818	Specific	578.63	320.17	295.77	7.26	23	>sp|P15144|AMPN_HUMAN Aminopeptidase N OS=Homo sapiens OX=9606 GN=ANPEP PE=1 SV=4	19266	20240115_78min-scehcd-s-mix-after.ScanId;v=1;d1=6488.6488.2	controllerType=0 controllerNumber=1 scan=6488	18.0789
05763:2	30	R.N[+0.984]ATLVNEADK.L		N[+1]	538.267	2	1075.53	1075.53	0	0.2	818	Specific	604.73	194.21	194.21	9.21	23	>sp|P15144|AMPN_HUMAN Aminopeptidase N OS=Homo sapiens OX=9606 GN=ANPEP PE=1 SV=4	19266	20240115_78min-scehcd-s-mix-after.ScanId;v=1;d1=6478.6478.2	controllerType=0 controllerNumber=1 scan=6478	18.0602
12053:2	30	R.N[+0.984]ATLVNEADKLR.A		N[+1]	672.86	2	1344.71	1344.71	0	0.8	818	Specific	472.63	312.74	310.16	5.74	23	>sp|P15144|AMPN_HUMAN Aminopeptidase N OS=Homo sapiens OX=9606 GN=ANPEP PE=1 SV=4	19266	20240115_78min-scehcd-s-mix-after.ScanId;v=1;d1=13623.13623.2	controllerType=0 controllerNumber=1 scan=13623	39.865
12133:2	30	R.N[+0.984]ATLVNEADKLR.A		N[+1]	672.86	2	1344.71	1344.71	0	0.9	818	Specific	511.59	325.93	325.93	7.19	23	>sp|P15144|AMPN_HUMAN Aminopeptidase N OS=Homo sapiens OX=9606 GN=ANPEP PE=1 SV=4	19266	20240115_78min-scehcd-s-mix-after.ScanId;v=1;d1=13715.13715.2	controllerType=0 controllerNumber=1 scan=13715	40.1565
12072:3	30	R.N[+0.984]ATLVNEADKLR.A		N[+1]	448.909	3	1344.71	1344.71	0	-0.3	818	Specific	799.59	602.83	474.79	15.08	23	>sp|P15144|AMPN_HUMAN Aminopeptidase N OS=Homo sapiens OX=9606 GN=ANPEP PE=1 SV=4	19266	20240115_78min-scehcd-s-mix-after.ScanId;v=1;d1=13645.13645.3	controllerType=0 controllerNumber=1 scan=13645	39.9442
12059:2	30	R.N[+0.984]ATLVNEADKLR.A		N[+1]	672.86	2	1344.71	1344.71	0	0.1	818	Specific	817.54	455.79	455.79	15.81	23	>sp|P15144|AMPN_HUMAN Aminopeptidase N OS=Homo sapiens OX=9606 GN=ANPEP PE=1 SV=4	19266	20240115_78min-scehcd-s-mix-after.ScanId;v=1;d1=13630.13630.2	controllerType=0 controllerNumber=1 scan=13630	39.8942
12139:2	30	R.N[+0.984]ATLVNEADKLR.A		N[+1]	672.86	2	1344.71	1344.71	0	0.9	818	Specific	840.04	473.77	473.77	15.79	23	>sp|P15144|AMPN_HUMAN Aminopeptidase N OS=Homo sapiens OX=9606 GN=ANPEP PE=1 SV=4	19266	20240115_78min-scehcd-s-mix-after.ScanId;v=1;d1=13722.13722.2	controllerType=0 controllerNumber=1 scan=13722	40.1894
03898:2	30	R.N[+0.984]NTNNWR.E		N[+1]	460.204	2	919.402	919.402	0	-0.1	735	Specific	313.19	150	20.38	2.57	23	>sp|P15144|AMPN_HUMAN Aminopeptidase N OS=Homo sapiens OX=9606 GN=ANPEP PE=1 SV=4	19266	20240115_78min-scehcd-s-mix-after.ScanId;v=1;d1=4410.4410.2	controllerType=0 controllerNumber=1 scan=4410	12.9652
07813:2	11	K.FLN[+0.984]ESYK.H		N[+1]	451.219	2	901.431	901.43	0	0.3	92	Specific	462.56	124.9	124.9	3.52	30	>sp|P15309|PPAP_HUMAN Prostatic acid phosphatase OS=Homo sapiens OX=9606 GN=ACPP PE=1 SV=3	7283	20240115_78min-scehcd-s-mix-after.ScanId;v=1;d1=8790.8790.2	controllerType=0 controllerNumber=1 scan=8790	24.7121
06277:2	11	R.KFLN[+0.984]ESYK.H		N[+1]	515.266	2	1029.53	1029.53	0	0.4	91	Specific	494.07	307.68	307.68	6.38	30	>sp|P15309|PPAP_HUMAN Prostatic acid phosphatase OS=Homo sapiens OX=9606 GN=ACPP PE=1 SV=3	7283	20240115_78min-scehcd-s-mix-after.ScanId;v=1;d1=7055.7055.2	controllerType=0 controllerNumber=1 scan=7055	19.6454
07721:2	11	K.FLN[+0.984]ESYK.H		N[+1]	451.219	2	901.43	901.43	0	-0.4	92	Specific	517.38	164.25	164.25	4.63	30	>sp|P15309|PPAP_HUMAN Prostatic acid phosphatase OS=Homo sapiens OX=9606 GN=ACPP PE=1 SV=3	7283	20240115_78min-scehcd-s-mix-after.ScanId;v=1;d1=8686.8686.2	controllerType=0 controllerNumber=1 scan=8686	24.4099
06370:2	11	R.KFLN[+0.984]ESYK.H		N[+1]	515.266	2	1029.53	1029.53	0	0.2	91	Specific	527.88	331.42	331.42	6.89	30	>sp|P15309|PPAP_HUMAN Prostatic acid phosphatase OS=Homo sapiens OX=9606 GN=ACPP PE=1 SV=3	7283	20240115_78min-scehcd-s-mix-after.ScanId;v=1;d1=7160.7160.2	controllerType=0 controllerNumber=1 scan=7160	19.952
07806:2	11	K.FLN[+0.984]ESYK.H		N[+1]	451.219	2	901.431	901.43	0	0.4	92	Specific	533.31	151.19	151.19	6.08	30	>sp|P15309|PPAP_HUMAN Prostatic acid phosphatase OS=Homo sapiens OX=9606 GN=ACPP PE=1 SV=3	7283	20240115_78min-scehcd-s-mix-after.ScanId;v=1;d1=8782.8782.2	controllerType=0 controllerNumber=1 scan=8782	24.6796
07715:2	11	K.FLN[+0.984]ESYK.H		N[+1]	451.219	2	901.43	901.43	0	0.2	92	Specific	544.34	168.52	168.52	7	30	>sp|P15309|PPAP_HUMAN Prostatic acid phosphatase OS=Homo sapiens OX=9606 GN=ACPP PE=1 SV=3	7283	20240115_78min-scehcd-s-mix-after.ScanId;v=1;d1=8679.8679.2	controllerType=0 controllerNumber=1 scan=8679	24.3807
06377:2	11	R.KFLN[+0.984]ESYK.H		N[+1]	515.266	2	1029.53	1029.53	0	0.5	91	Specific	602.1	265.09	265.09	8.75	30	>sp|P15309|PPAP_HUMAN Prostatic acid phosphatase OS=Homo sapiens OX=9606 GN=ACPP PE=1 SV=3	7283	20240115_78min-scehcd-s-mix-after.ScanId;v=1;d1=7168.7168.2	controllerType=0 controllerNumber=1 scan=7168	19.9871
06283:2	11	R.KFLN[+0.984]ESYK.H		N[+1]	515.266	2	1029.53	1029.53	0	0.1	91	Specific	618.26	307.53	307.53	8.76	30	>sp|P15309|PPAP_HUMAN Prostatic acid phosphatase OS=Homo sapiens OX=9606 GN=ACPP PE=1 SV=3	7283	20240115_78min-scehcd-s-mix-after.ScanId;v=1;d1=7062.7062.2	controllerType=0 controllerNumber=1 scan=7062	19.6778
11913:3	11	K.FLN[+0.984]ESYKHEQVYIR.S		N[+1]	609.641	3	1826.91	1826.91	0	0.6	92	Specific	337.31	257.58	257.58	2.87	30	>sp|P15309|PPAP_HUMAN Prostatic acid phosphatase OS=Homo sapiens OX=9606 GN=ACPP PE=1 SV=3	7283	20240115_78min-scehcd-s-mix-after.ScanId;v=1;d1=13463.13463.3	controllerType=0 controllerNumber=1 scan=13463	39.3426
11922:3	11	K.FLN[+0.984]ESYKHEQVYIR.S		N[+1]	609.641	3	1826.91	1826.91	0	0.7	92	Specific	438.9	329.76	329.76	5.39	30	>sp|P15309|PPAP_HUMAN Prostatic acid phosphatase OS=Homo sapiens OX=9606 GN=ACPP PE=1 SV=3	7283	20240115_78min-scehcd-s-mix-after.ScanId;v=1;d1=13473.13473.3	controllerType=0 controllerNumber=1 scan=13473	39.3772
11830:3	11	K.FLN[+0.984]ESYKHEQVYIR.S		N[+1]	609.641	3	1826.91	1826.91	0	0.6	92	Specific	514.7	447.22	447.22	8.1	30	>sp|P15309|PPAP_HUMAN Prostatic acid phosphatase OS=Homo sapiens OX=9606 GN=ACPP PE=1 SV=3	7283	20240115_78min-scehcd-s-mix-after.ScanId;v=1;d1=13368.13368.3	controllerType=0 controllerNumber=1 scan=13368	39.0384
11836:4	11	K.FLN[+0.984]ESYKHEQVYIR.S		N[+1]	457.482	4	1826.91	1826.91	0	0.3	92	Specific	663.97	470.67	470.67	13.19	30	>sp|P15309|PPAP_HUMAN Prostatic acid phosphatase OS=Homo sapiens OX=9606 GN=ACPP PE=1 SV=3	7283	20240115_78min-scehcd-s-mix-after.ScanId;v=1;d1=13375.13375.4	controllerType=0 controllerNumber=1 scan=13375	39.0677
11835:3	11	K.FLN[+0.984]ESYKHEQVYIR.S		N[+1]	609.641	3	1826.91	1826.91	0	0.6	92	Specific	680.56	548.85	548.85	12.29	30	>sp|P15309|PPAP_HUMAN Prostatic acid phosphatase OS=Homo sapiens OX=9606 GN=ACPP PE=1 SV=3	7283	20240115_78min-scehcd-s-mix-after.ScanId;v=1;d1=13374.13374.3	controllerType=0 controllerNumber=1 scan=13374	39.0654
11841:2	11	K.FLN[+0.984]ESYKHEQVYIR.S		N[+1]	913.957	2	1826.91	1826.91	0	-0.1	92	Specific	847.68	581.75	581.75	14.65	30	>sp|P15309|PPAP_HUMAN Prostatic acid phosphatase OS=Homo sapiens OX=9606 GN=ACPP PE=1 SV=3	7283	20240115_78min-scehcd-s-mix-after.ScanId;v=1;d1=13380.13380.2	controllerType=0 controllerNumber=1 scan=13380	39.0777
10412:4	11	R.KFLN[+0.984]ESYKHEQVYIR.S		N[+1]	489.506	4	1955	1955	0	-0.2	91	Specific	940.93	587.78	587.78	17.87	30	>sp|P15309|PPAP_HUMAN Prostatic acid phosphatase OS=Homo sapiens OX=9606 GN=ACPP PE=1 SV=3	7283	20240115_78min-scehcd-s-mix-after.ScanId;v=1;d1=11750.11750.4	controllerType=0 controllerNumber=1 scan=11750	33.9196
20778:3	11	R.N[+0.984]ETQHEPYPLM[+15.995]LPGC[+57.021]SPSC[+57.021]PLER.F		C[+57]*2, M[+16], N[+1]	910.405	3	2729.2	2729.2	0	0	333	Specific	646.46	646.46	646.46	12.93	30	>sp|P15309|PPAP_HUMAN Prostatic acid phosphatase OS=Homo sapiens OX=9606 GN=ACPP PE=1 SV=3	7283	20240115_78min-scehcd-s-mix-after.ScanId;v=1;d1=23482.23482.3	controllerType=0 controllerNumber=1 scan=23482	68.9049
20830:4	11	R.N[+0.984]ETQHEPYPLM[+15.995]LPGC[+57.021]SPSC[+57.021]PLER.F		C[+57]*2, M[+16], N[+1]	683.056	4	2729.2	2729.2	0	0.5	333	Specific	865.27	865.27	865.27	16.96	30	>sp|P15309|PPAP_HUMAN Prostatic acid phosphatase OS=Homo sapiens OX=9606 GN=ACPP PE=1 SV=3	7283	20240115_78min-scehcd-s-mix-after.ScanId;v=1;d1=23539.23539.4	controllerType=0 controllerNumber=1 scan=23539	69.0337
20811:2	11	R.N[+0.984]ETQHEPYPLM[+15.995]LPGC[+57.021]SPSC[+57.021]PLER.F		C[+57]*2, M[+16], N[+1]	1365.1	2	2729.2	2729.2	0	0.8	333	Specific	885.84	718.74	718.74	17.64	30	>sp|P15309|PPAP_HUMAN Prostatic acid phosphatase OS=Homo sapiens OX=9606 GN=ACPP PE=1 SV=3	7283	20240115_78min-scehcd-s-mix-after.ScanId;v=1;d1=23518.23518.2	controllerType=0 controllerNumber=1 scan=23518	68.9866
23030:4	11	K.GEYFVEMYYRN[+0.984]ETQHEPYPLM[+15.995]LPGC[+57.021]SPSC[+57.021]PLER.F		C[+57]*2, M[+16], N[+1]	1017.45	4	4066.77	4066.78	0	-0.5	323	Specific	957.12	957.12	177.97	19.7	30	>sp|P15309|PPAP_HUMAN Prostatic acid phosphatase OS=Homo sapiens OX=9606 GN=ACPP PE=1 SV=3	7283	20240115_78min-scehcd-s-mix-after.ScanId;v=1;d1=25969.25969.4	controllerType=0 controllerNumber=1 scan=25969	74.8561
23039:4	11	K.GEYFVEMYYRN[+0.984]ETQHEPYPLM[+15.995]LPGC[+57.021]SPSC[+57.021]PLER.F		C[+57]*2, M[+16], N[+1]	1017.45	4	4066.77	4066.78	0	-0.4	323	Specific	1078.92	991.07	205.36	21.7	30	>sp|P15309|PPAP_HUMAN Prostatic acid phosphatase OS=Homo sapiens OX=9606 GN=ACPP PE=1 SV=3	7283	20240115_78min-scehcd-s-mix-after.ScanId;v=1;d1=25979.25979.4	controllerType=0 controllerNumber=1 scan=25979	74.8699
20783:3	11	R.N[+0.984]ETQHEPYPLM[+15.995]LPGC[+57.021]SPSC[+57.021]PLER.F		C[+57]*2, M[+16], N[+1]	910.405	3	2729.2	2729.2	0	0.1	333	Specific	1145	1125.64	1125.64	22.97	30	>sp|P15309|PPAP_HUMAN Prostatic acid phosphatase OS=Homo sapiens OX=9606 GN=ACPP PE=1 SV=3	7283	20240115_78min-scehcd-s-mix-after.ScanId;v=1;d1=23488.23488.3	controllerType=0 controllerNumber=1 scan=23488	68.9263
23394:4	11	K.GEYFVEMYYRN[+0.984]ETQHEPYPLMLPGC[+57.021]SPSC[+57.021]PLER.F		C[+57]*2, N[+1]	1013.45	4	4050.78	4050.78	0	0.3	323	Specific	498.94	413.52	106.21	8.54	30	>sp|P15309|PPAP_HUMAN Prostatic acid phosphatase OS=Homo sapiens OX=9606 GN=ACPP PE=1 SV=3	7283	20240115_78min-scehcd-s-mix-after.ScanId;v=1;d1=26372.26372.4	controllerType=0 controllerNumber=1 scan=26372	75.8435
21723:3	11	R.N[+0.984]ETQHEPYPLMLPGC[+57.021]SPSC[+57.021]PLER.F		C[+57]*2, N[+1]	905.073	3	2713.2	2713.21	0	-0.8	333	Specific	611.29	608.8	608.8	12.58	30	>sp|P15309|PPAP_HUMAN Prostatic acid phosphatase OS=Homo sapiens OX=9606 GN=ACPP PE=1 SV=3	7283	20240115_78min-scehcd-s-mix-after.ScanId;v=1;d1=24527.24527.3	controllerType=0 controllerNumber=1 scan=24527	71.423
21761:4	11	R.N[+0.984]ETQHEPYPLMLPGC[+57.021]SPSC[+57.021]PLER.F		C[+57]*2, N[+1]	679.057	4	2713.2	2713.21	0	-0.2	333	Specific	863.17	861.16	861.16	16.92	30	>sp|P15309|PPAP_HUMAN Prostatic acid phosphatase OS=Homo sapiens OX=9606 GN=ACPP PE=1 SV=3	7283	20240115_78min-scehcd-s-mix-after.ScanId;v=1;d1=24568.24568.4	controllerType=0 controllerNumber=1 scan=24568	71.5155
21754:2	11	R.N[+0.984]ETQHEPYPLMLPGC[+57.021]SPSC[+57.021]PLER.F		C[+57]*2, N[+1]	1357.11	2	2713.21	2713.21	0	0.2	333	Specific	944.94	738.07	738.07	18.7	30	>sp|P15309|PPAP_HUMAN Prostatic acid phosphatase OS=Homo sapiens OX=9606 GN=ACPP PE=1 SV=3	7283	20240115_78min-scehcd-s-mix-after.ScanId;v=1;d1=24561.24561.2	controllerType=0 controllerNumber=1 scan=24561	71.507
21733:3	11	R.N[+0.984]ETQHEPYPLMLPGC[+57.021]SPSC[+57.021]PLER.F		C[+57]*2, N[+1]	905.073	3	2713.2	2713.21	0	-0.4	333	Specific	1054.14	1017.97	1017.97	21.93	30	>sp|P15309|PPAP_HUMAN Prostatic acid phosphatase OS=Homo sapiens OX=9606 GN=ACPP PE=1 SV=3	7283	20240115_78min-scehcd-s-mix-after.ScanId;v=1;d1=24538.24538.3	controllerType=0 controllerNumber=1 scan=24538	71.4569
17320:3	364	R.N[+0.984]HTWLPVSDDAC[+57.021]YR.E		C[+57], N[+1]	578.923	3	1734.75	1734.75	0	-0.4	83	Specific	528.72	459.35	459.35	9.02	2	>sp|P15529|MCP_HUMAN Membrane cofactor protein OS=Homo sapiens OX=9606 GN=CD46 PE=1 SV=3	943	20240115_78min-scehcd-s-mix-after.ScanId;v=1;d1=19586.19586.3	controllerType=0 controllerNumber=1 scan=19586	57.6923
17372:3	364	R.N[+0.984]HTWLPVSDDAC[+57.021]YR.E		C[+57], N[+1]	578.923	3	1734.75	1734.75	0	-0.6	83	Specific	737.73	667.5	667.5	14.38	2	>sp|P15529|MCP_HUMAN Membrane cofactor protein OS=Homo sapiens OX=9606 GN=CD46 PE=1 SV=3	943	20240115_78min-scehcd-s-mix-after.ScanId;v=1;d1=19645.19645.3	controllerType=0 controllerNumber=1 scan=19645	57.8766
23349:4	364	K.GYFYIPPLATHTIC[+57.021]DRN[+0.984]HTWLPVSDDAC[+57.021]YR.E		C[+57]*2, N[+1]	910.676	4	3639.68	3639.68	0	0.6	67	Specific	1148.55	1119.09	1119.09	22.47	2	>sp|P15529|MCP_HUMAN Membrane cofactor protein OS=Homo sapiens OX=9606 GN=CD46 PE=1 SV=3	943	20240115_78min-scehcd-s-mix-after.ScanId;v=1;d1=26323.26323.4	controllerType=0 controllerNumber=1 scan=26323	75.7337
16434:3	344	K.IGC[+57.021]FALSEPGN[+0.984]GSDAGAASTTAR.A		C[+57], N[+1]	737.671	3	2211	2211	0	0.2	149	Specific	826.67	766.02	766.02	15.96	4	>sp|P16219|ACADS_HUMAN Short-chain specific acyl-CoA dehydrogenase, mitochondrial OS=Homo sapiens OX=9606 GN=ACADS PE=1 SV=1	6378	20240115_78min-scehcd-s-mix-after.ScanId;v=1;d1=18584.18584.3	controllerType=0 controllerNumber=1 scan=18584	54.7273
17887:2	719	R.NNVITLN[+0.984]ITGK.A		N[+1]	594.335	2	1187.66	1187.66	0	0	458	Specific	548.73	265.55	265.55	8.2	2	>sp|P16278|BGAL_HUMAN Beta-galactosidase OS=Homo sapiens OX=9606 GN=GLB1 PE=1 SV=2	17633	20240115_78min-scehcd-s-mix-after.ScanId;v=1;d1=20229.20229.2	controllerType=0 controllerNumber=1 scan=20229	59.6462
17895:2	719	R.NNVITLN[+0.984]ITGK.A		N[+1]	594.335	2	1187.66	1187.66	0	0.5	458	Specific	621.48	392.31	392.31	12.71	2	>sp|P16278|BGAL_HUMAN Beta-galactosidase OS=Homo sapiens OX=9606 GN=GLB1 PE=1 SV=2	17633	20240115_78min-scehcd-s-mix-after.ScanId;v=1;d1=20238.20238.2	controllerType=0 controllerNumber=1 scan=20238	59.6665
15879:3	427	K.AN[+0.984]LSQVADHLDHIK.E		N[+1]	521.271	3	1561.8	1561.8	0	0.3	278	Specific	567.92	402.86	402.86	9.33	2	>sp|P16444|DPEP1_HUMAN Dipeptidase 1 OS=Homo sapiens OX=9606 GN=DPEP1 PE=1 SV=3	5482	20240115_78min-scehcd-s-mix-after.ScanId;v=1;d1=17957.17957.3	controllerType=0 controllerNumber=1 scan=17957	52.8696
15889:3	427	K.AN[+0.984]LSQVADHLDHIK.E		N[+1]	521.271	3	1561.8	1561.8	0	0.8	278	Specific	824.26	575.01	575.01	16.44	2	>sp|P16444|DPEP1_HUMAN Dipeptidase 1 OS=Homo sapiens OX=9606 GN=DPEP1 PE=1 SV=3	5482	20240115_78min-scehcd-s-mix-after.ScanId;v=1;d1=17968.17968.3	controllerType=0 controllerNumber=1 scan=17968	52.9008
13257:3	427	R.AN[+0.984]LTTLAGTHTNIPK.L		N[+1]	518.282	3	1552.83	1552.83	0	-0.2	56	Specific	702.67	517.99	517.99	14.73	2	>sp|P16444|DPEP1_HUMAN Dipeptidase 1 OS=Homo sapiens OX=9606 GN=DPEP1 PE=1 SV=3	5482	20240115_78min-scehcd-s-mix-after.ScanId;v=1;d1=14994.14994.3	controllerType=0 controllerNumber=1 scan=14994	44.1574
18406:2	217	K.GN[+0.984]ETIVNLIHSTR.I		N[+1]	727.884	2	1454.76	1454.76	0	0.3	138	Specific	399.71	336.29	203.81	5.17	6	>sp|P16870|CBPE_HUMAN Carboxypeptidase E OS=Homo sapiens OX=9606 GN=CPE PE=1 SV=1	18708	20240115_78min-scehcd-s-mix-after.ScanId;v=1;d1=20820.20820.2	controllerType=0 controllerNumber=1 scan=20820	61.4608
18273:2	217	K.GN[+0.984]ETIVNLIHSTR.I		N[+1]	727.884	2	1454.76	1454.76	0	-0.1	138	Specific	508.87	336.47	335.69	6.76	6	>sp|P16870|CBPE_HUMAN Carboxypeptidase E OS=Homo sapiens OX=9606 GN=CPE PE=1 SV=1	18708	20240115_78min-scehcd-s-mix-after.ScanId;v=1;d1=20669.20669.2	controllerType=0 controllerNumber=1 scan=20669	61.0037
18287:2	217	K.GN[+0.984]ETIVNLIHSTR.I		N[+1]	727.884	2	1454.76	1454.76	0	0.7	138	Specific	520.88	413.12	305.11	8.94	6	>sp|P16870|CBPE_HUMAN Carboxypeptidase E OS=Homo sapiens OX=9606 GN=CPE PE=1 SV=1	18708	20240115_78min-scehcd-s-mix-after.ScanId;v=1;d1=20685.20685.3	controllerType=0 controllerNumber=1 scan=20685	61.0548
18361:2	217	K.GN[+0.984]ETIVNLIHSTR.I		N[+1]	727.884	2	1454.76	1454.76	0	0.1	138	Specific	528.28	431.87	344.51	8.73	6	>sp|P16870|CBPE_HUMAN Carboxypeptidase E OS=Homo sapiens OX=9606 GN=CPE PE=1 SV=1	18708	20240115_78min-scehcd-s-mix-after.ScanId;v=1;d1=20769.20769.2	controllerType=0 controllerNumber=1 scan=20769	61.3062
18430:3	217	K.GN[+0.984]ETIVNLIHSTR.I		N[+1]	485.592	3	1454.76	1454.76	0	0.5	138	Specific	562.62	450.18	342.35	10.17	6	>sp|P16870|CBPE_HUMAN Carboxypeptidase E OS=Homo sapiens OX=9606 GN=CPE PE=1 SV=1	18708	20240115_78min-scehcd-s-mix-after.ScanId;v=1;d1=20847.20847.3	controllerType=0 controllerNumber=1 scan=20847	61.5527
18283:2	217	K.GN[+0.984]ETIVNLIHSTR.I		N[+1]	727.884	2	1454.76	1454.76	0	-0.1	138	Specific	580.52	426.31	383.08	11.4	6	>sp|P16870|CBPE_HUMAN Carboxypeptidase E OS=Homo sapiens OX=9606 GN=CPE PE=1 SV=1	18708	20240115_78min-scehcd-s-mix-after.ScanId;v=1;d1=20680.20680.3	controllerType=0 controllerNumber=1 scan=20680	61.0436
18399:2	217	K.GN[+0.984]ETIVNLIHSTR.I		N[+1]	727.883	2	1454.76	1454.76	0	-0.2	138	Specific	616.64	439.3	431.83	11.57	6	>sp|P16870|CBPE_HUMAN Carboxypeptidase E OS=Homo sapiens OX=9606 GN=CPE PE=1 SV=1	18708	20240115_78min-scehcd-s-mix-after.ScanId;v=1;d1=20812.20812.2	controllerType=0 controllerNumber=1 scan=20812	61.4452
18279:3	217	K.GN[+0.984]ETIVNLIHSTR.I		N[+1]	485.591	3	1454.76	1454.76	0	-0.2	138	Specific	888.16	790.81	588.28	17.67	6	>sp|P16870|CBPE_HUMAN Carboxypeptidase E OS=Homo sapiens OX=9606 GN=CPE PE=1 SV=1	18708	20240115_78min-scehcd-s-mix-after.ScanId;v=1;d1=20676.20676.3	controllerType=0 controllerNumber=1 scan=20676	61.0345
18369:3	217	K.GN[+0.984]ETIVNLIHSTR.I		N[+1]	485.591	3	1454.76	1454.76	0	0	138	Specific	896.52	793.12	563.22	17.67	6	>sp|P16870|CBPE_HUMAN Carboxypeptidase E OS=Homo sapiens OX=9606 GN=CPE PE=1 SV=1	18708	20240115_78min-scehcd-s-mix-after.ScanId;v=1;d1=20778.20778.3	controllerType=0 controllerNumber=1 scan=20778	61.3432
18368:2	217	K.GN[+0.984]ETIVNLIHSTR.I		N[+1]	727.883	2	1454.76	1454.76	0	-0.4	138	Specific	919.97	615.48	604.41	18.4	6	>sp|P16870|CBPE_HUMAN Carboxypeptidase E OS=Homo sapiens OX=9606 GN=CPE PE=1 SV=1	18708	20240115_78min-scehcd-s-mix-after.ScanId;v=1;d1=20777.20777.2	controllerType=0 controllerNumber=1 scan=20777	61.3409
18278:2	217	K.GN[+0.984]ETIVNLIHSTR.I		N[+1]	727.884	2	1454.76	1454.76	0	-0.1	138	Specific	936.35	601.89	585.64	18.4	6	>sp|P16870|CBPE_HUMAN Carboxypeptidase E OS=Homo sapiens OX=9606 GN=CPE PE=1 SV=1	18708	20240115_78min-scehcd-s-mix-after.ScanId;v=1;d1=20675.20675.2	controllerType=0 controllerNumber=1 scan=20675	61.0322
07779:2	851	K.IIQQTWN[+0.984]R.T		N[+1]	530.283	2	1059.56	1059.56	0	0.9	388	Specific	472.7	112.54	112.54	3.56	1	>sp|P17342|ANPRC_HUMAN Atrial natriuretic peptide receptor 3 OS=Homo sapiens OX=9606 GN=NPR3 PE=1 SV=2	19275	20240115_78min-scehcd-s-mix-after.ScanId;v=1;d1=8751.8751.2	controllerType=0 controllerNumber=1 scan=8751	24.593
07789:2	851	K.IIQQTWN[+0.984]R.T		N[+1]	530.283	2	1059.56	1059.56	0	0.3	388	Specific	563.21	95.76	95.76	4.3	1	>sp|P17342|ANPRC_HUMAN Atrial natriuretic peptide receptor 3 OS=Homo sapiens OX=9606 GN=NPR3 PE=1 SV=2	19275	20240115_78min-scehcd-s-mix-after.ScanId;v=1;d1=8762.8762.2	controllerType=0 controllerNumber=1 scan=8762	24.6218
23332:4	455	K.FLGPVPVYPAVGNHESTPVNSFPPPFIEGN[+0.984]HSSR.W		N[+1]	912.704	4	3647.79	3647.79	0	0.3	308	Specific	1262.18	1179.83	252.97	26.33	1	>sp|P17405|ASM_HUMAN Sphingomyelin phosphodiesterase OS=Homo sapiens OX=9606 GN=SMPD1 PE=1 SV=5	6548	20240115_78min-scehcd-s-mix-after.ScanId;v=1;d1=26304.26304.4	controllerType=0 controllerNumber=1 scan=26304	75.6836
09223:2	662	R.IVN[+0.984]ETLYENTK.L		N[+1]	662.835	2	1324.66	1324.66	0	-0.1	116	Specific	536.22	347.67	330.7	7.36	1	>sp|P19075|TSN8_HUMAN Tetraspanin-8 OS=Homo sapiens OX=9606 GN=TSPAN8 PE=1 SV=1	15560	20240115_78min-scehcd-s-mix-after.ScanId;v=1;d1=10397.10397.2	controllerType=0 controllerNumber=1 scan=10397	29.7176
09216:2	662	R.IVN[+0.984]ETLYENTK.L		N[+1]	662.836	2	1324.66	1324.66	0	0.6	116	Specific	767.24	541.07	482.01	15.71	1	>sp|P19075|TSN8_HUMAN Tetraspanin-8 OS=Homo sapiens OX=9606 GN=TSPAN8 PE=1 SV=1	15560	20240115_78min-scehcd-s-mix-after.ScanId;v=1;d1=10389.10389.2	controllerType=0 controllerNumber=1 scan=10389	29.6971
21544:2	269	R.LAFATMFN[+0.984]SSEQSQK.G		N[+1]	845.393	2	1689.78	1689.78	0	0.2	113	Specific	682.17	531.05	531.05	13.77	3	>sp|P19440|GGT1_HUMAN Glutathione hydrolase 1 proenzyme OS=Homo sapiens OX=9606 GN=GGT1 PE=1 SV=2	5422	20240115_78min-scehcd-s-mix-after.ScanId;v=1;d1=24328.24328.2	controllerType=0 controllerNumber=1 scan=24328	70.9346
21566:2	269	R.LAFATMFN[+0.984]SSEQSQK.G		N[+1]	845.393	2	1689.78	1689.78	0	0	113	Specific	913.86	695.84	695.84	18.73	3	>sp|P19440|GGT1_HUMAN Glutathione hydrolase 1 proenzyme OS=Homo sapiens OX=9606 GN=GGT1 PE=1 SV=2	5422	20240115_78min-scehcd-s-mix-after.ScanId;v=1;d1=24353.24353.2	controllerType=0 controllerNumber=1 scan=24353	71
15619:2	269	R.LAFATM[+15.995]FN[+0.984]SSEQSQK.G		M[+16], N[+1]	853.388	2	1705.77	1705.77	0	-3.6	113	Specific	540.88	363.93	363.93	6.55	3	>sp|P19440|GGT1_HUMAN Glutathione hydrolase 1 proenzyme OS=Homo sapiens OX=9606 GN=GGT1 PE=1 SV=2	5422	20240115_78min-scehcd-s-mix-after.ScanId;v=1;d1=17663.17663.2	controllerType=0 controllerNumber=1 scan=17663	52.0163
15832:2	269	R.LAFATM[+15.995]FN[+0.984]SSEQSQK.G		M[+16], N[+1]	853.39	2	1705.77	1705.77	0	-0.7	113	Specific	656.3	502.09	502.09	12.34	3	>sp|P19440|GGT1_HUMAN Glutathione hydrolase 1 proenzyme OS=Homo sapiens OX=9606 GN=GGT1 PE=1 SV=2	5422	20240115_78min-scehcd-s-mix-after.ScanId;v=1;d1=17904.17904.2	controllerType=0 controllerNumber=1 scan=17904	52.7142
15668:2	269	R.LAFATM[+15.995]FN[+0.984]SSEQSQK.G		M[+16], N[+1]	853.395	2	1705.78	1705.77	0	5.5	113	Specific	772.43	588.31	588.31	13.1	3	>sp|P19440|GGT1_HUMAN Glutathione hydrolase 1 proenzyme OS=Homo sapiens OX=9606 GN=GGT1 PE=1 SV=2	5422	20240115_78min-scehcd-s-mix-after.ScanId;v=1;d1=17719.17719.2	controllerType=0 controllerNumber=1 scan=17719	52.1906
15840:2	269	R.LAFATM[+15.995]FN[+0.984]SSEQSQK.G		M[+16], N[+1]	853.391	2	1705.77	1705.77	0	0.4	113	Specific	961.53	745.54	745.54	19.77	3	>sp|P19440|GGT1_HUMAN Glutathione hydrolase 1 proenzyme OS=Homo sapiens OX=9606 GN=GGT1 PE=1 SV=2	5422	20240115_78min-scehcd-s-mix-after.ScanId;v=1;d1=17913.17913.2	controllerType=0 controllerNumber=1 scan=17913	52.7462
16447:2	269	R.LHNQLLPN[+0.984]VTTVER.N		N[+1]	817.947	2	1634.89	1634.89	0	0.3	504	Specific	574.02	445.11	319.26	9.96	3	>sp|P19440|GGT1_HUMAN Glutathione hydrolase 1 proenzyme OS=Homo sapiens OX=9606 GN=GGT1 PE=1 SV=2	5422	20240115_78min-scehcd-s-mix-after.ScanId;v=1;d1=18599.18599.2	controllerType=0 controllerNumber=1 scan=18599	54.7722
16476:3	269	R.LHNQLLPN[+0.984]VTTVER.N		N[+1]	545.634	3	1634.89	1634.89	0	0.1	504	Specific	596.93	466.59	291.93	11.77	3	>sp|P19440|GGT1_HUMAN Glutathione hydrolase 1 proenzyme OS=Homo sapiens OX=9606 GN=GGT1 PE=1 SV=2	5422	20240115_78min-scehcd-s-mix-after.ScanId;v=1;d1=18632.18632.3	controllerType=0 controllerNumber=1 scan=18632	54.875
16324:3	269	R.LHNQLLPN[+0.984]VTTVER.N		N[+1]	545.634	3	1634.89	1634.89	0	0.6	504	Specific	619.31	539.52	432.79	12.77	3	>sp|P19440|GGT1_HUMAN Glutathione hydrolase 1 proenzyme OS=Homo sapiens OX=9606 GN=GGT1 PE=1 SV=2	5422	20240115_78min-scehcd-s-mix-after.ScanId;v=1;d1=18459.18459.3	controllerType=0 controllerNumber=1 scan=18459	54.3361
16409:3	269	R.LHNQLLPN[+0.984]VTTVER.N		N[+1]	545.634	3	1634.89	1634.89	0	0.8	504	Specific	642.52	540.42	430.32	12.71	3	>sp|P19440|GGT1_HUMAN Glutathione hydrolase 1 proenzyme OS=Homo sapiens OX=9606 GN=GGT1 PE=1 SV=2	5422	20240115_78min-scehcd-s-mix-after.ScanId;v=1;d1=18556.18556.3	controllerType=0 controllerNumber=1 scan=18556	54.6423
16387:3	269	R.LHNQLLPN[+0.984]VTTVER.N		N[+1]	545.634	3	1634.89	1634.89	0	0.6	504	Specific	654.17	553.7	320.11	13.77	3	>sp|P19440|GGT1_HUMAN Glutathione hydrolase 1 proenzyme OS=Homo sapiens OX=9606 GN=GGT1 PE=1 SV=2	5422	20240115_78min-scehcd-s-mix-after.ScanId;v=1;d1=18531.18531.3	controllerType=0 controllerNumber=1 scan=18531	54.5539
16304:3	269	R.LHNQLLPN[+0.984]VTTVER.N		N[+1]	545.633	3	1634.89	1634.89	0	-0.4	504	Specific	654.3	536.7	317.91	13.73	3	>sp|P19440|GGT1_HUMAN Glutathione hydrolase 1 proenzyme OS=Homo sapiens OX=9606 GN=GGT1 PE=1 SV=2	5422	20240115_78min-scehcd-s-mix-after.ScanId;v=1;d1=18436.18436.3	controllerType=0 controllerNumber=1 scan=18436	54.2619
16425:2	269	R.LHNQLLPN[+0.984]VTTVER.N		N[+1]	817.947	2	1634.89	1634.89	0	0	504	Specific	675.38	483.86	376.71	13.46	3	>sp|P19440|GGT1_HUMAN Glutathione hydrolase 1 proenzyme OS=Homo sapiens OX=9606 GN=GGT1 PE=1 SV=2	5422	20240115_78min-scehcd-s-mix-after.ScanId;v=1;d1=18574.18574.2	controllerType=0 controllerNumber=1 scan=18574	54.6947
16342:2	269	R.LHNQLLPN[+0.984]VTTVER.N		N[+1]	817.947	2	1634.89	1634.89	0	0.6	504	Specific	700.34	505.58	390.01	14.5	3	>sp|P19440|GGT1_HUMAN Glutathione hydrolase 1 proenzyme OS=Homo sapiens OX=9606 GN=GGT1 PE=1 SV=2	5422	20240115_78min-scehcd-s-mix-after.ScanId;v=1;d1=18479.18479.2	controllerType=0 controllerNumber=1 scan=18479	54.393
17255:2	808	R.QNQC[+57.021]FYN[+0.984]SSYLNVQR.E		C[+57], N[+1]	961.43	2	1921.85	1921.85	0	1.7	87	Specific	554.94	450.43	194.9	7.7	1	>sp|P19652|A1AG2_HUMAN Alpha-1-acid glycoprotein 2 OS=Homo sapiens OX=9606 GN=ORM2 PE=1 SV=2	6910	20240115_78min-scehcd-s-mix-after.ScanId;v=1;d1=19513.19513.2	controllerType=0 controllerNumber=1 scan=19513	57.4881
17678:2	665	K.LEN[+0.984]ITNPWSPR.H		N[+1]	664.336	2	1327.66	1327.66	0	0.4	536	Specific	351.24	169.44	160.24	3.54	1	>sp|P19801|AOC1_HUMAN Amiloride-sensitive amine oxidase [copper-containing] OS=Homo sapiens OX=9606 GN=AOC1 PE=1 SV=4	17782	20240115_78min-scehcd-s-mix-after.ScanId;v=1;d1=19992.19992.2	controllerType=0 controllerNumber=1 scan=19992	58.9431
17686:2	665	K.LEN[+0.984]ITNPWSPR.H		N[+1]	664.336	2	1327.66	1327.66	0	-0.2	536	Specific	753.97	433.64	292.19	15.67	1	>sp|P19801|AOC1_HUMAN Amiloride-sensitive amine oxidase [copper-containing] OS=Homo sapiens OX=9606 GN=AOC1 PE=1 SV=4	17782	20240115_78min-scehcd-s-mix-after.ScanId;v=1;d1=20001.20001.2	controllerType=0 controllerNumber=1 scan=20001	58.9623
18884:3	144	R.VPVSHSFPHPLYN[+0.984]M[+15.995]SLLK.H		M[+16], N[+1]	695.028	3	2083.07	2083.07	0	0.6	90	Specific	540.88	472.65	472.65	10.03	6	>sp|P20151|KLK2_HUMAN Kallikrein-2 OS=Homo sapiens OX=9606 GN=KLK2 PE=1 SV=1	1509	20240115_78min-scehcd-s-mix-after.ScanId;v=1;d1=21362.21362.3	controllerType=0 controllerNumber=1 scan=21362	63.1434
18906:4	144	R.VPVSHSFPHPLYN[+0.984]M[+15.995]SLLK.H		M[+16], N[+1]	521.523	4	2083.07	2083.07	0	0.5	90	Specific	617.32	535.25	535.25	12.81	6	>sp|P20151|KLK2_HUMAN Kallikrein-2 OS=Homo sapiens OX=9606 GN=KLK2 PE=1 SV=1	1509	20240115_78min-scehcd-s-mix-after.ScanId;v=1;d1=21387.21387.4	controllerType=0 controllerNumber=1 scan=21387	63.2171
18907:3	144	R.VPVSHSFPHPLYN[+0.984]M[+15.995]SLLK.H		M[+16], N[+1]	695.028	3	2083.07	2083.07	0	-0.1	90	Specific	848.26	775.93	775.93	16.5	6	>sp|P20151|KLK2_HUMAN Kallikrein-2 OS=Homo sapiens OX=9606 GN=KLK2 PE=1 SV=1	1509	20240115_78min-scehcd-s-mix-after.ScanId;v=1;d1=21388.21388.3	controllerType=0 controllerNumber=1 scan=21388	63.2188
21422:3	144	R.VPVSHSFPHPLYN[+0.984]MSLLK.H		N[+1]	689.696	3	2067.07	2067.07	0	0.7	90	Specific	638.57	551.38	551.38	12.54	6	>sp|P20151|KLK2_HUMAN Kallikrein-2 OS=Homo sapiens OX=9606 GN=KLK2 PE=1 SV=1	1509	20240115_78min-scehcd-s-mix-after.ScanId;v=1;d1=24194.24194.3	controllerType=0 controllerNumber=1 scan=24194	70.6098
21453:2	144	R.VPVSHSFPHPLYN[+0.984]MSLLK.H		N[+1]	1034.04	2	2067.07	2067.07	0	-0.4	90	Specific	661.63	524.07	524.07	12.27	6	>sp|P20151|KLK2_HUMAN Kallikrein-2 OS=Homo sapiens OX=9606 GN=KLK2 PE=1 SV=1	1509	20240115_78min-scehcd-s-mix-after.ScanId;v=1;d1=24228.24228.2	controllerType=0 controllerNumber=1 scan=24228	70.6997
21431:4	144	R.VPVSHSFPHPLYN[+0.984]MSLLK.H		N[+1]	517.524	4	2067.07	2067.07	0	0.1	90	Specific	726.81	565.57	565.57	14.81	6	>sp|P20151|KLK2_HUMAN Kallikrein-2 OS=Homo sapiens OX=9606 GN=KLK2 PE=1 SV=1	1509	20240115_78min-scehcd-s-mix-after.ScanId;v=1;d1=24204.24204.4	controllerType=0 controllerNumber=1 scan=24204	70.6434
21430:3	144	R.VPVSHSFPHPLYN[+0.984]MSLLK.H		N[+1]	689.696	3	2067.07	2067.07	0	0.1	90	Specific	813.26	706.18	706.18	16.5	6	>sp|P20151|KLK2_HUMAN Kallikrein-2 OS=Homo sapiens OX=9606 GN=KLK2 PE=1 SV=1	1509	20240115_78min-scehcd-s-mix-after.ScanId;v=1;d1=24203.24203.3	controllerType=0 controllerNumber=1 scan=24203	70.6418
18615:3	549	R.FVN[+0.984]VTVTPEDQC[+57.021]RPNNVC[+57.021]TGVLTR.R		C[+57]*2, N[+1]	926.451	3	2777.34	2777.33	0	0.8	169	Specific	520.72	466.29	291.79	9.7	1	>sp|P20160|CAP7_HUMAN Azurocidin OS=Homo sapiens OX=9606 GN=AZU1 PE=1 SV=3	17076	20240115_78min-scehcd-s-mix-after.ScanId;v=1;d1=21057.21057.3	controllerType=0 controllerNumber=1 scan=21057	62.2006
18620:3	549	R.FVN[+0.984]VTVTPEDQC[+57.021]RPNNVC[+57.021]TGVLTR.R		C[+57]*2, N[+1]	926.45	3	2777.34	2777.33	0	0.6	169	Specific	961.94	850.04	553.1	20.27	1	>sp|P20160|CAP7_HUMAN Azurocidin OS=Homo sapiens OX=9606 GN=AZU1 PE=1 SV=3	17076	20240115_78min-scehcd-s-mix-after.ScanId;v=1;d1=21063.21063.3	controllerType=0 controllerNumber=1 scan=21063	62.222
07298:3	615	R.EAGN[+0.984]HTSGAGLVQINK.S		N[+1]	532.937	3	1596.8	1596.8	0	-0.1	80	Specific	723.1	559.32	548.08	14.73	1	>sp|P20645|MPRD_HUMAN Cation-dependent mannose-6-phosphate receptor OS=Homo sapiens OX=9606 GN=M6PR PE=1 SV=1	3248	20240115_78min-scehcd-s-mix-after.ScanId;v=1;d1=8208.8208.3	controllerType=0 controllerNumber=1 scan=8208	23.019
07305:3	615	R.EAGN[+0.984]HTSGAGLVQINK.S		N[+1]	532.937	3	1596.8	1596.8	0	0.1	80	Specific	773.87	666.19	666.19	15.73	1	>sp|P20645|MPRD_HUMAN Cation-dependent mannose-6-phosphate receptor OS=Homo sapiens OX=9606 GN=M6PR PE=1 SV=1	3248	20240115_78min-scehcd-s-mix-after.ScanId;v=1;d1=8216.8216.3	controllerType=0 controllerNumber=1 scan=8216	23.0483
07320:2	615	R.EAGN[+0.984]HTSGAGLVQINK.S		N[+1]	798.903	2	1596.8	1596.8	0	0.2	80	Specific	912.75	658.12	658.12	18.5	1	>sp|P20645|MPRD_HUMAN Cation-dependent mannose-6-phosphate receptor OS=Homo sapiens OX=9606 GN=M6PR PE=1 SV=1	3248	20240115_78min-scehcd-s-mix-after.ScanId;v=1;d1=8233.8233.2	controllerType=0 controllerNumber=1 scan=8233	23.098
18177:3	664	K.LLQVVYLHSNN[+0.984]ITK.V		N[+1]	548.311	3	1642.92	1642.92	0	1.9	301	Specific	604.27	465.96	51.72	11.74	1	>sp|P21810|PGS1_HUMAN Biglycan OS=Homo sapiens OX=9606 GN=BGN PE=1 SV=2	12129	20240115_78min-scehcd-s-mix-after.ScanId;v=1;d1=20559.20559.3	controllerType=0 controllerNumber=1 scan=20559	60.6592
18196:3	664	K.LLQVVYLHSNN[+0.984]ITK.V		N[+1]	548.311	3	1642.92	1642.92	0	1.2	301	Specific	773.81	502.11	12.89	15.71	1	>sp|P21810|PGS1_HUMAN Biglycan OS=Homo sapiens OX=9606 GN=BGN PE=1 SV=2	12129	20240115_78min-scehcd-s-mix-after.ScanId;v=1;d1=20581.20581.3	controllerType=0 controllerNumber=1 scan=20581	60.7322
20596:2	326	K.DTN[+0.984]GSQFFITTVK.T		N[+1]	729.859	2	1458.71	1458.71	0	0.3	146	Specific	637.77	522.31	522.31	12.71	3	>sp|P23284|PPIB_HUMAN Peptidyl-prolyl cis-trans isomerase B OS=Homo sapiens OX=9606 GN=PPIB PE=1 SV=2	7169	20240115_78min-scehcd-s-mix-after.ScanId;v=1;d1=23282.23282.2	controllerType=0 controllerNumber=1 scan=23282	68.4359
20590:2	326	K.DTN[+0.984]GSQFFITTVK.T		N[+1]	729.859	2	1458.71	1458.71	0	-0.3	146	Specific	982.54	739.28	739.28	19.67	3	>sp|P23284|PPIB_HUMAN Peptidyl-prolyl cis-trans isomerase B OS=Homo sapiens OX=9606 GN=PPIB PE=1 SV=2	7169	20240115_78min-scehcd-s-mix-after.ScanId;v=1;d1=23275.23275.2	controllerType=0 controllerNumber=1 scan=23275	68.4223
19119:2	643	K.VEAAQN[+0.984]LTLPGSLR.A		N[+1]	735.402	2	1469.8	1469.8	0	0	1387	Specific	810.7	505.42	505.42	16.73	1	>sp|P24821|TENA_HUMAN Tenascin OS=Homo sapiens OX=9606 GN=TNC PE=1 SV=3	13222	20240115_78min-scehcd-s-mix-after.ScanId;v=1;d1=21628.21628.2	controllerType=0 controllerNumber=1 scan=21628	63.9437
06230:2	82	R.FGC[+57.021]EIENN[+0.984]R.S		C[+57], N[+1]	570.243	2	1139.48	1139.48	0	0.5	121	Specific	485.21	348.81	54.6	6.89	14	>sp|P25311|ZA2G_HUMAN Zinc-alpha-2-glycoprotein OS=Homo sapiens OX=9606 GN=AZGP1 PE=1 SV=2	10227	20240115_78min-scehcd-s-mix-after.ScanId;v=1;d1=7002.7002.2	controllerType=0 controllerNumber=1 scan=7002	19.4897
06139:2	82	R.FGC[+57.021]EIENN[+0.984]R.S		C[+57], N[+1]	570.243	2	1139.48	1139.48	0	0.4	121	Specific	506.64	360.68	59	7.45	14	>sp|P25311|ZA2G_HUMAN Zinc-alpha-2-glycoprotein OS=Homo sapiens OX=9606 GN=AZGP1 PE=1 SV=2	10227	20240115_78min-scehcd-s-mix-after.ScanId;v=1;d1=6899.6899.2	controllerType=0 controllerNumber=1 scan=6899	19.1991
06238:2	82	R.FGC[+57.021]EIENN[+0.984]R.S		C[+57], N[+1]	570.243	2	1139.48	1139.48	0	0.3	121	Specific	637.05	480.38	18.13	11.61	14	>sp|P25311|ZA2G_HUMAN Zinc-alpha-2-glycoprotein OS=Homo sapiens OX=9606 GN=AZGP1 PE=1 SV=2	10227	20240115_78min-scehcd-s-mix-after.ScanId;v=1;d1=7011.7011.2	controllerType=0 controllerNumber=1 scan=7011	19.5267
06144:2	82	R.FGC[+57.021]EIENN[+0.984]R.S		C[+57], N[+1]	570.243	2	1139.48	1139.48	0	0.8	121	Specific	709.44	500	23.44	13.26	14	>sp|P25311|ZA2G_HUMAN Zinc-alpha-2-glycoprotein OS=Homo sapiens OX=9606 GN=AZGP1 PE=1 SV=2	10227	20240115_78min-scehcd-s-mix-after.ScanId;v=1;d1=6905.6905.2	controllerType=0 controllerNumber=1 scan=6905	19.2219
15962:3	82	K.DIVEYYNDSN[+0.984]GSHVLQGR.F		N[+1]	689.653	3	2066.94	2066.94	0	0.7	103	Specific	595.83	496.47	62.71	11.75	14	>sp|P25311|ZA2G_HUMAN Zinc-alpha-2-glycoprotein OS=Homo sapiens OX=9606 GN=AZGP1 PE=1 SV=2	10227	20240115_78min-scehcd-s-mix-after.ScanId;v=1;d1=18050.18050.3	controllerType=0 controllerNumber=1 scan=18050	53.1226
15891:2	82	K.DIVEYYNDSN[+0.984]GSHVLQGR.F		N[+1]	1033.98	2	2066.94	2066.94	0	0.9	103	Specific	965.64	720.44	143	19.48	14	>sp|P25311|ZA2G_HUMAN Zinc-alpha-2-glycoprotein OS=Homo sapiens OX=9606 GN=AZGP1 PE=1 SV=2	10227	20240115_78min-scehcd-s-mix-after.ScanId;v=1;d1=17970.17970.2	controllerType=0 controllerNumber=1 scan=17970	52.9042
15885:3	82	K.DIVEYYNDSN[+0.984]GSHVLQGR.F		N[+1]	689.652	3	2066.94	2066.94	0	0.3	103	Specific	976.89	805.24	213.86	19.81	14	>sp|P25311|ZA2G_HUMAN Zinc-alpha-2-glycoprotein OS=Homo sapiens OX=9606 GN=AZGP1 PE=1 SV=2	10227	20240115_78min-scehcd-s-mix-after.ScanId;v=1;d1=17964.17964.3	controllerType=0 controllerNumber=1 scan=17964	52.8948
16011:3	82	K.DIVEYYN[+0.984]DSNGSHVLQGR.F		N[+1]	689.653	3	2066.94	2066.94	0	0.8	103	Specific	467.19	425.7	141.28	9.54	14	>sp|P25311|ZA2G_HUMAN Zinc-alpha-2-glycoprotein OS=Homo sapiens OX=9606 GN=AZGP1 PE=1 SV=2	10227	20240115_78min-scehcd-s-mix-after.ScanId;v=1;d1=18105.18105.2	controllerType=0 controllerNumber=1 scan=18105	53.2724
16058:3	82	K.DIVEYYN[+0.984]DSNGSHVLQGR.F		N[+1]	689.652	3	2066.94	2066.94	0	0.3	103	Specific	656.96	551.06	131.61	13.81	14	>sp|P25311|ZA2G_HUMAN Zinc-alpha-2-glycoprotein OS=Homo sapiens OX=9606 GN=AZGP1 PE=1 SV=2	10227	20240115_78min-scehcd-s-mix-after.ScanId;v=1;d1=18158.18158.3	controllerType=0 controllerNumber=1 scan=18158	53.4269
15988:3	82	K.DIVEYYN[+0.984]DSNGSHVLQGR.F		N[+1]	689.652	3	2066.94	2066.94	0	0.3	103	Specific	941.49	789.9	156.45	18.81	14	>sp|P25311|ZA2G_HUMAN Zinc-alpha-2-glycoprotein OS=Homo sapiens OX=9606 GN=AZGP1 PE=1 SV=2	10227	20240115_78min-scehcd-s-mix-after.ScanId;v=1;d1=18079.18079.3	controllerType=0 controllerNumber=1 scan=18079	53.2081
15993:2	82	K.DIVEYYN[+0.984]DSNGSHVLQGR.F		N[+1]	1033.98	2	2066.94	2066.94	0	0.9	103	Specific	964.36	718.65	158.85	19.48	14	>sp|P25311|ZA2G_HUMAN Zinc-alpha-2-glycoprotein OS=Homo sapiens OX=9606 GN=AZGP1 PE=1 SV=2	10227	20240115_78min-scehcd-s-mix-after.ScanId;v=1;d1=18084.18084.2	controllerType=0 controllerNumber=1 scan=18084	53.2142
08242:2	138	R.N[+0.984]QSFC[+57.021]NKI.-		C[+57], N[+1]	506.232	2	1011.46	1011.46	0	0	258	CRagged	334.91	223.38	223.38	3.57	10	>sp|P26436|ASPX_HUMAN Acrosomal protein SP-10 OS=Homo sapiens OX=9606 GN=ACRV1 PE=1 SV=2	17798	20240115_78min-scehcd-s-mix-after.ScanId;v=1;d1=9276.9276.2	controllerType=0 controllerNumber=1 scan=9276	26.155
08236:2	138	R.N[+0.984]QSFC[+57.021]NKI.-		C[+57], N[+1]	506.232	2	1011.46	1011.46	0	0.2	258	CRagged	449.7	189.2	189.2	3.73	10	>sp|P26436|ASPX_HUMAN Acrosomal protein SP-10 OS=Homo sapiens OX=9606 GN=ACRV1 PE=1 SV=2	17798	20240115_78min-scehcd-s-mix-after.ScanId;v=1;d1=9269.9269.2	controllerType=0 controllerNumber=1 scan=9269	26.1303
20486:2	288	R.IQN[+0.984]YSVMDIC[+57.021]DYDESSGR.W		C[+57], N[+1]	1076.94	2	2152.88	2152.88	0	0.8	319	Specific	632.05	603.39	603.39	12.75	3	>sp|P27487|DPP4_HUMAN Dipeptidyl peptidase 4 OS=Homo sapiens OX=9606 GN=DPP4 PE=1 SV=2	340	20240115_78min-scehcd-s-mix-after.ScanId;v=1;d1=23160.23160.2	controllerType=0 controllerNumber=1 scan=23160	68.1502
20489:2	288	R.IQN[+0.984]YSVMDIC[+57.021]DYDESSGR.W		C[+57], N[+1]	1076.94	2	2152.88	2152.88	0	-1.4	319	Specific	759.47	574.63	574.63	15	3	>sp|P27487|DPP4_HUMAN Dipeptidyl peptidase 4 OS=Homo sapiens OX=9606 GN=DPP4 PE=1 SV=2	340	20240115_78min-scehcd-s-mix-after.ScanId;v=1;d1=23164.23164.2	controllerType=0 controllerNumber=1 scan=23164	68.1608
21476:3	288	K.KLDFIILN[+0.984]ETK.F		N[+1]	445.59	3	1334.76	1334.76	0	-0.3	513	Specific	520	427.07	427.07	10	3	>sp|P27487|DPP4_HUMAN Dipeptidyl peptidase 4 OS=Homo sapiens OX=9606 GN=DPP4 PE=1 SV=2	340	20240115_78min-scehcd-s-mix-after.ScanId;v=1;d1=24253.24253.3	controllerType=0 controllerNumber=1 scan=24253	70.7551
21462:2	288	K.KLDFIILN[+0.984]ETK.F		N[+1]	667.882	2	1334.76	1334.76	0	0.2	513	Specific	656.36	549.83	549.83	13.44	3	>sp|P27487|DPP4_HUMAN Dipeptidyl peptidase 4 OS=Homo sapiens OX=9606 GN=DPP4 PE=1 SV=2	340	20240115_78min-scehcd-s-mix-after.ScanId;v=1;d1=24238.24238.2	controllerType=0 controllerNumber=1 scan=24238	70.7198
21471:2	288	K.KLDFIILN[+0.984]ETK.F		N[+1]	667.882	2	1334.76	1334.76	0	-0.2	513	Specific	757.74	500.35	500.35	15.4	3	>sp|P27487|DPP4_HUMAN Dipeptidyl peptidase 4 OS=Homo sapiens OX=9606 GN=DPP4 PE=1 SV=2	340	20240115_78min-scehcd-s-mix-after.ScanId;v=1;d1=24248.24248.2	controllerType=0 controllerNumber=1 scan=24248	70.749
20799:3	288	R.IPN[+0.984]NTQWVTWSPVGHK.L		N[+1]	622.317	3	1864.93	1864.93	0	0.5	148	Specific	603.37	495.04	34.29	11.73	3	>sp|P27487|DPP4_HUMAN Dipeptidyl peptidase 4 OS=Homo sapiens OX=9606 GN=DPP4 PE=1 SV=2	340	20240115_78min-scehcd-s-mix-after.ScanId;v=1;d1=23505.23505.3	controllerType=0 controllerNumber=1 scan=23505	68.9558
20809:3	288	R.IPN[+0.984]NTQWVTWSPVGHK.L		N[+1]	622.316	3	1864.93	1864.93	0	0.4	148	Specific	904.04	810.65	30.77	18.77	3	>sp|P27487|DPP4_HUMAN Dipeptidyl peptidase 4 OS=Homo sapiens OX=9606 GN=DPP4 PE=1 SV=2	340	20240115_78min-scehcd-s-mix-after.ScanId;v=1;d1=23516.23516.3	controllerType=0 controllerNumber=1 scan=23516	68.9842
19795:4	548	K.YGC[+57.021]C[+57.021]PMPN[+0.984]ATC[+57.021]C[+57.021]SDHLHC[+57.021]C[+57.021]PQDTVC[+57.021]DLIQSK.C		C[+57]*7, N[+1]	947.124	4	3785.47	3785.47	0	0.4	229	Specific	984.95	939.52	939.52	20.33	2	>sp|P28799|GRN_HUMAN Granulins OS=Homo sapiens OX=9606 GN=GRN PE=1 SV=2	124	20240115_78min-scehcd-s-mix-after.ScanId;v=1;d1=22393.22393.4	controllerType=0 controllerNumber=1 scan=22393	66.2102
21825:3	116	R.RFAEAAC[+57.021]DVVHVMLN[+0.984]GSR.S		C[+57], N[+1]	678.328	3	2032.97	2032.97	0	0.2	195	Specific	445.06	398.28	398.28	8.15	7	>sp|P28907|CD38_HUMAN ADP-ribosyl cyclase/cyclic ADP-ribose hydrolase 1 OS=Homo sapiens OX=9606 GN=CD38 PE=1 SV=2	18242	20240115_78min-scehcd-s-mix-after.ScanId;v=1;d1=24639.24639.3	controllerType=0 controllerNumber=1 scan=24639	71.6814
21834:3	116	R.RFAEAAC[+57.021]DVVHVMLN[+0.984]GSR.S		C[+57], N[+1]	678.329	3	2032.97	2032.97	0	1	195	Specific	608.88	513.64	513.64	11.44	7	>sp|P28907|CD38_HUMAN ADP-ribosyl cyclase/cyclic ADP-ribose hydrolase 1 OS=Homo sapiens OX=9606 GN=CD38 PE=1 SV=2	18242	20240115_78min-scehcd-s-mix-after.ScanId;v=1;d1=24649.24649.3	controllerType=0 controllerNumber=1 scan=24649	71.7146
22611:3	116	R.FAEAAC[+57.021]DVVHVMLN[+0.984]GSR.S		C[+57], N[+1]	626.294	3	1876.87	1876.87	0	-0.3	196	Specific	699.97	458.93	458.93	13.14	7	>sp|P28907|CD38_HUMAN ADP-ribosyl cyclase/cyclic ADP-ribose hydrolase 1 OS=Homo sapiens OX=9606 GN=CD38 PE=1 SV=2	18242	20240115_78min-scehcd-s-mix-after.ScanId;v=1;d1=25507.25507.3	controllerType=0 controllerNumber=1 scan=25507	73.7692
22624:3	116	R.FAEAAC[+57.021]DVVHVMLN[+0.984]GSR.S		C[+57], N[+1]	626.294	3	1876.87	1876.87	0	-0.3	196	Specific	842.8	562.15	562.15	16.77	7	>sp|P28907|CD38_HUMAN ADP-ribosyl cyclase/cyclic ADP-ribose hydrolase 1 OS=Homo sapiens OX=9606 GN=CD38 PE=1 SV=2	18242	20240115_78min-scehcd-s-mix-after.ScanId;v=1;d1=25521.25521.3	controllerType=0 controllerNumber=1 scan=25521	73.8027
16823:3	116	R.FAEAAC[+57.021]DVVHVM[+15.995]LN[+0.984]GSR.S		C[+57], M[+16], N[+1]	631.627	3	1892.87	1892.86	0	1.1	196	Specific	586.97	500.56	500.56	10.38	7	>sp|P28907|CD38_HUMAN ADP-ribosyl cyclase/cyclic ADP-ribose hydrolase 1 OS=Homo sapiens OX=9606 GN=CD38 PE=1 SV=2	18242	20240115_78min-scehcd-s-mix-after.ScanId;v=1;d1=19027.19027.3	controllerType=0 controllerNumber=1 scan=19027	56.0945
16880:3	116	R.FAEAAC[+57.021]DVVHVM[+15.995]LN[+0.984]GSR.S		C[+57], M[+16], N[+1]	631.627	3	1892.87	1892.86	0	1.1	196	Specific	688.29	517.81	517.81	13.12	7	>sp|P28907|CD38_HUMAN ADP-ribosyl cyclase/cyclic ADP-ribose hydrolase 1 OS=Homo sapiens OX=9606 GN=CD38 PE=1 SV=2	18242	20240115_78min-scehcd-s-mix-after.ScanId;v=1;d1=19091.19091.3	controllerType=0 controllerNumber=1 scan=19091	56.2847
09893:3	116	K.HPC[+57.021]N[+0.984]ITEEDYQPLM[+15.995]K.L		C[+57], M[+16], N[+1]	631.278	3	1891.82	1891.82	0	-0.3	97	Specific	443.93	379.55	379.55	6.32	7	>sp|P28907|CD38_HUMAN ADP-ribosyl cyclase/cyclic ADP-ribose hydrolase 1 OS=Homo sapiens OX=9606 GN=CD38 PE=1 SV=2	18242	20240115_78min-scehcd-s-mix-after.ScanId;v=1;d1=11159.11159.3	controllerType=0 controllerNumber=1 scan=11159	32.07
09900:3	116	K.HPC[+57.021]N[+0.984]ITEEDYQPLM[+15.995]K.L		C[+57], M[+16], N[+1]	631.279	3	1891.82	1891.82	0	0.8	97	Specific	611.96	611.96	611.96	12.71	7	>sp|P28907|CD38_HUMAN ADP-ribosyl cyclase/cyclic ADP-ribose hydrolase 1 OS=Homo sapiens OX=9606 GN=CD38 PE=1 SV=2	18242	20240115_78min-scehcd-s-mix-after.ScanId;v=1;d1=11167.11167.3	controllerType=0 controllerNumber=1 scan=11167	32.096
13181:2	116	K.HPC[+57.021]N[+0.984]ITEEDYQPLMK.L		C[+57], N[+1]	938.416	2	1875.82	1875.83	0	-0.2	97	Specific	603.31	548.5	548.5	11.1	7	>sp|P28907|CD38_HUMAN ADP-ribosyl cyclase/cyclic ADP-ribose hydrolase 1 OS=Homo sapiens OX=9606 GN=CD38 PE=1 SV=2	18242	20240115_78min-scehcd-s-mix-after.ScanId;v=1;d1=14907.14907.2	controllerType=0 controllerNumber=1 scan=14907	43.8809
13200:3	116	K.HPC[+57.021]N[+0.984]ITEEDYQPLMK.L		C[+57], N[+1]	625.947	3	1875.83	1875.83	0	0.5	97	Specific	766.33	766.33	766.33	15.77	7	>sp|P28907|CD38_HUMAN ADP-ribosyl cyclase/cyclic ADP-ribose hydrolase 1 OS=Homo sapiens OX=9606 GN=CD38 PE=1 SV=2	18242	20240115_78min-scehcd-s-mix-after.ScanId;v=1;d1=14929.14929.3	controllerType=0 controllerNumber=1 scan=14929	43.9551
13190:2	116	K.HPC[+57.021]N[+0.984]ITEEDYQPLMK.L		C[+57], N[+1]	938.416	2	1875.83	1875.83	0	0.2	97	Specific	791.38	672.71	672.71	14.87	7	>sp|P28907|CD38_HUMAN ADP-ribosyl cyclase/cyclic ADP-ribose hydrolase 1 OS=Homo sapiens OX=9606 GN=CD38 PE=1 SV=2	18242	20240115_78min-scehcd-s-mix-after.ScanId;v=1;d1=14917.14917.2	controllerType=0 controllerNumber=1 scan=14917	43.9115
13595:3	116	K.N[+0.984]STFGSVEVHNLQPEK.V		N[+1]	596.292	3	1786.86	1786.86	0	-0.4	219	Specific	572.92	516.97	343.8	9.15	7	>sp|P28907|CD38_HUMAN ADP-ribosyl cyclase/cyclic ADP-ribose hydrolase 1 OS=Homo sapiens OX=9606 GN=CD38 PE=1 SV=2	18242	20240115_78min-scehcd-s-mix-after.ScanId;v=1;d1=15381.15381.3	controllerType=0 controllerNumber=1 scan=15381	45.4371
16650:3	116	K.IFDKN[+0.984]STFGSVEVHNLQPEK.V		N[+1]	764.051	3	2290.14	2290.14	0	1	215	Specific	679.21	668	385.53	13.05	7	>sp|P28907|CD38_HUMAN ADP-ribosyl cyclase/cyclic ADP-ribose hydrolase 1 OS=Homo sapiens OX=9606 GN=CD38 PE=1 SV=2	18242	20240115_78min-scehcd-s-mix-after.ScanId;v=1;d1=18830.18830.3	controllerType=0 controllerNumber=1 scan=18830	55.4819
13590:3	116	K.N[+0.984]STFGSVEVHNLQPEK.V		N[+1]	596.291	3	1786.86	1786.86	0	-1	219	Specific	714.32	554.58	488.35	14.38	7	>sp|P28907|CD38_HUMAN ADP-ribosyl cyclase/cyclic ADP-ribose hydrolase 1 OS=Homo sapiens OX=9606 GN=CD38 PE=1 SV=2	18242	20240115_78min-scehcd-s-mix-after.ScanId;v=1;d1=15375.15375.3	controllerType=0 controllerNumber=1 scan=15375	45.414
13620:2	116	K.N[+0.984]STFGSVEVHNLQPEK.V		N[+1]	893.933	2	1786.86	1786.86	0	-1.2	219	Specific	879.23	742.18	521.71	15.87	7	>sp|P28907|CD38_HUMAN ADP-ribosyl cyclase/cyclic ADP-ribose hydrolase 1 OS=Homo sapiens OX=9606 GN=CD38 PE=1 SV=2	18242	20240115_78min-scehcd-s-mix-after.ScanId;v=1;d1=15409.15409.2	controllerType=0 controllerNumber=1 scan=15409	45.5183
16587:4	116	K.IFDKN[+0.984]STFGSVEVHNLQPEK.V		N[+1]	573.289	4	2290.14	2290.14	0	0.1	215	Specific	923.65	817.07	478.82	18.38	7	>sp|P28907|CD38_HUMAN ADP-ribosyl cyclase/cyclic ADP-ribose hydrolase 1 OS=Homo sapiens OX=9606 GN=CD38 PE=1 SV=2	18242	20240115_78min-scehcd-s-mix-after.ScanId;v=1;d1=18758.18758.4	controllerType=0 controllerNumber=1 scan=18758	55.2631
16670:4	116	K.IFDKN[+0.984]STFGSVEVHNLQPEK.V		N[+1]	573.29	4	2290.14	2290.14	0	1	215	Specific	965.02	889.65	506.2	19.32	7	>sp|P28907|CD38_HUMAN ADP-ribosyl cyclase/cyclic ADP-ribose hydrolase 1 OS=Homo sapiens OX=9606 GN=CD38 PE=1 SV=2	18242	20240115_78min-scehcd-s-mix-after.ScanId;v=1;d1=18853.18853.4	controllerType=0 controllerNumber=1 scan=18853	55.5549
16631:3	116	K.IFDKN[+0.984]STFGSVEVHNLQPEK.V		N[+1]	764.05	3	2290.14	2290.14	0	0.5	215	Specific	994.62	896.22	469.36	19.11	7	>sp|P28907|CD38_HUMAN ADP-ribosyl cyclase/cyclic ADP-ribose hydrolase 1 OS=Homo sapiens OX=9606 GN=CD38 PE=1 SV=2	18242	20240115_78min-scehcd-s-mix-after.ScanId;v=1;d1=18808.18808.2	controllerType=0 controllerNumber=1 scan=18808	55.4165
16656:3	116	K.IFDKN[+0.984]STFGSVEVHNLQPEK.V		N[+1]	764.05	3	2290.14	2290.14	0	0.7	215	Specific	1032.54	895.74	511.96	20.11	7	>sp|P28907|CD38_HUMAN ADP-ribosyl cyclase/cyclic ADP-ribose hydrolase 1 OS=Homo sapiens OX=9606 GN=CD38 PE=1 SV=2	18242	20240115_78min-scehcd-s-mix-after.ScanId;v=1;d1=18837.18837.3	controllerType=0 controllerNumber=1 scan=18837	55.508
16564:4	116	K.IFDKN[+0.984]STFGSVEVHNLQPEK.V		N[+1]	573.29	4	2290.14	2290.14	0	1.6	215	Specific	1111.72	1060.85	590.98	21.64	7	>sp|P28907|CD38_HUMAN ADP-ribosyl cyclase/cyclic ADP-ribose hydrolase 1 OS=Homo sapiens OX=9606 GN=CD38 PE=1 SV=2	18242	20240115_78min-scehcd-s-mix-after.ScanId;v=1;d1=18732.18732.4	controllerType=0 controllerNumber=1 scan=18732	55.1799
07381:3	170	K.EELQAN[+0.984]GSAPAADKEEPAAAGSGAASPSAAEK.G		N[+1]	995.13	3	2983.37	2983.38	0	-0.6	56	Specific	1391.43	1307.34	1307.34	27.35	3	>sp|P29966|MARCS_HUMAN Myristoylated alanine-rich C-kinase substrate OS=Homo sapiens OX=9606 GN=MARCKS PE=1 SV=4	2908	20240115_78min-scehcd-s-mix-after.ScanId;v=1;d1=8302.8302.3	controllerType=0 controllerNumber=1 scan=8302	23.2949
02662:2	26	K.VDC[+57.021]TANTN[+0.984]TC[+57.021]NK.Y		C[+57]*2, N[+1]	699.785	2	1398.56	1398.56	0	0.2	83	Specific	690.5	411.3	77.56	13.71	21	>sp|P30101|PDIA3_HUMAN Protein disulfide-isomerase A3 OS=Homo sapiens OX=9606 GN=PDIA3 PE=1 SV=4	7625	20240115_78min-scehcd-s-mix-after.ScanId;v=1;d1=3047.3047.2	controllerType=0 controllerNumber=1 scan=3047	9.7949
17191:3	585	R.IC[+57.021]PQGYTC[+57.021]C[+57.021]TSEMEENLAN[+0.984]R.S		C[+57]*3, N[+1]	812	3	2433.98	2433.98	0	2.9	61	Specific	445.67	445.67	43.4	7.11	2	>sp|P35052|GPC1_HUMAN Glypican-1 OS=Homo sapiens OX=9606 GN=GPC1 PE=1 SV=2	5893	20240115_78min-scehcd-s-mix-after.ScanId;v=1;d1=19441.19441.3	controllerType=0 controllerNumber=1 scan=19441	57.2901
18224:3	585	R.SFDDHFQHLLN[+0.984]DSER.T		N[+1]	620.943	3	1860.82	1860.81	0	0.5	106	Specific	409.11	394.71	394.71	7.13	2	>sp|P35052|GPC1_HUMAN Glypican-1 OS=Homo sapiens OX=9606 GN=GPC1 PE=1 SV=2	5893	20240115_78min-scehcd-s-mix-after.ScanId;v=1;d1=20612.20612.3	controllerType=0 controllerNumber=1 scan=20612	60.8262
18255:4	585	R.SFDDHFQHLLN[+0.984]DSER.T		N[+1]	465.959	4	1860.81	1860.81	0	0.1	106	Specific	694.52	660.93	660.93	13.77	2	>sp|P35052|GPC1_HUMAN Glypican-1 OS=Homo sapiens OX=9606 GN=GPC1 PE=1 SV=2	5893	20240115_78min-scehcd-s-mix-after.ScanId;v=1;d1=20648.20648.4	controllerType=0 controllerNumber=1 scan=20648	60.9394
18256:3	585	R.SFDDHFQHLLN[+0.984]DSER.T		N[+1]	620.942	3	1860.81	1860.81	0	-0.9	106	Specific	713.8	640.72	640.72	13.07	2	>sp|P35052|GPC1_HUMAN Glypican-1 OS=Homo sapiens OX=9606 GN=GPC1 PE=1 SV=2	5893	20240115_78min-scehcd-s-mix-after.ScanId;v=1;d1=20649.20649.3	controllerType=0 controllerNumber=1 scan=20649	60.9423
18241:3	585	R.SFDDHFQHLLN[+0.984]DSER.T		N[+1]	620.943	3	1860.82	1860.81	0	0.4	106	Specific	736.27	674.54	674.54	13.67	2	>sp|P35052|GPC1_HUMAN Glypican-1 OS=Homo sapiens OX=9606 GN=GPC1 PE=1 SV=2	5893	20240115_78min-scehcd-s-mix-after.ScanId;v=1;d1=20632.20632.3	controllerType=0 controllerNumber=1 scan=20632	60.8865
16725:3	556	K.ILLTC[+57.021]SLN[+0.984]DSATEVTGHR.W		C[+57], N[+1]	663.331	3	1987.98	1987.98	0	0.8	153	Specific	652.65	526.03	526.03	13.12	1	>sp|P35613|BASI_HUMAN Basigin OS=Homo sapiens OX=9606 GN=BSG PE=1 SV=2	17579	20240115_78min-scehcd-s-mix-after.ScanId;v=1;d1=18915.18915.3	controllerType=0 controllerNumber=1 scan=18915	55.7553
18423:3	556	K.ILLTC[+57.021]SLN[+0.984]DSATEVTGHR.W		C[+57], N[+1]	663.33	3	1987.98	1987.98	0	0.4	153	Specific	666.06	530.02	530.02	13.81	1	>sp|P35613|BASI_HUMAN Basigin OS=Homo sapiens OX=9606 GN=BSG PE=1 SV=2	17579	20240115_78min-scehcd-s-mix-after.ScanId;v=1;d1=20839.20839.3	controllerType=0 controllerNumber=1 scan=20839	61.5304
18511:3	556	K.ILLTC[+57.021]SLN[+0.984]DSATEVTGHR.W		C[+57], N[+1]	663.33	3	1987.98	1987.98	0	0.2	153	Specific	751.17	612.53	612.53	15.81	1	>sp|P35613|BASI_HUMAN Basigin OS=Homo sapiens OX=9606 GN=BSG PE=1 SV=2	17579	20240115_78min-scehcd-s-mix-after.ScanId;v=1;d1=20939.20939.3	controllerType=0 controllerNumber=1 scan=20939	61.8303
18462:2	556	K.ILLTC[+57.021]SLN[+0.984]DSATEVTGHR.W		C[+57], N[+1]	994.491	2	1987.97	1987.98	0	-0.5	153	Specific	848.11	633.15	633.15	16.15	1	>sp|P35613|BASI_HUMAN Basigin OS=Homo sapiens OX=9606 GN=BSG PE=1 SV=2	17579	20240115_78min-scehcd-s-mix-after.ScanId;v=1;d1=20883.20883.2	controllerType=0 controllerNumber=1 scan=20883	61.6627
18517:3	556	K.ILLTC[+57.021]SLN[+0.984]DSATEVTGHR.W		C[+57], N[+1]	663.33	3	1987.98	1987.98	0	-0.1	153	Specific	979.3	807.52	807.52	19.77	1	>sp|P35613|BASI_HUMAN Basigin OS=Homo sapiens OX=9606 GN=BSG PE=1 SV=2	17579	20240115_78min-scehcd-s-mix-after.ScanId;v=1;d1=20946.20946.3	controllerType=0 controllerNumber=1 scan=20946	61.8625
18427:3	556	K.ILLTC[+57.021]SLN[+0.984]DSATEVTGHR.W		C[+57], N[+1]	663.33	3	1987.98	1987.98	0	0.6	153	Specific	1023.73	842.08	842.08	20.81	1	>sp|P35613|BASI_HUMAN Basigin OS=Homo sapiens OX=9606 GN=BSG PE=1 SV=2	17579	20240115_78min-scehcd-s-mix-after.ScanId;v=1;d1=20844.20844.3	controllerType=0 controllerNumber=1 scan=20844	61.5484
16732:3	556	K.ILLTC[+57.021]SLN[+0.984]DSATEVTGHR.W		C[+57], N[+1]	663.331	3	1987.98	1987.98	0	1.5	153	Specific	1032.75	861.99	861.99	20.07	1	>sp|P35613|BASI_HUMAN Basigin OS=Homo sapiens OX=9606 GN=BSG PE=1 SV=2	17579	20240115_78min-scehcd-s-mix-after.ScanId;v=1;d1=18923.18923.3	controllerType=0 controllerNumber=1 scan=18923	55.7745
12663:2	334	K.KPGYN[+0.984]GSC[+57.021]FNVEIK.R		C[+57], N[+1]	807.385	2	1613.76	1613.76	0	0.1	231	Specific	457.35	310.87	208.14	5.64	4	>sp|P38567|HYALP_HUMAN Hyaluronidase PH-20 OS=Homo sapiens OX=9606 GN=SPAM1 PE=1 SV=1	848	20240115_78min-scehcd-s-mix-after.ScanId;v=1;d1=14319.14319.2	controllerType=0 controllerNumber=1 scan=14319	42.0868
22889:3	334	R.KNWN[+0.984]SSDYLHLNPDNFAIQLEK.G		N[+1]	883.097	3	2647.28	2647.28	0	-0.7	390	Specific	771.26	644.59	84.6	14.27	4	>sp|P38567|HYALP_HUMAN Hyaluronidase PH-20 OS=Homo sapiens OX=9606 GN=SPAM1 PE=1 SV=1	848	20240115_78min-scehcd-s-mix-after.ScanId;v=1;d1=25814.25814.3	controllerType=0 controllerNumber=1 scan=25814	74.502
22873:3	334	R.KNWN[+0.984]SSDYLHLNPDNFAIQLEK.G		N[+1]	883.097	3	2647.28	2647.28	0	-0.4	390	Specific	934.4	748.46	86.2	17.83	4	>sp|P38567|HYALP_HUMAN Hyaluronidase PH-20 OS=Homo sapiens OX=9606 GN=SPAM1 PE=1 SV=1	848	20240115_78min-scehcd-s-mix-after.ScanId;v=1;d1=25796.25796.3	controllerType=0 controllerNumber=1 scan=25796	74.4548
21562:2	334	R.IN[+0.984]ATGQGVTIFYVDR.L		N[+1]	827.926	2	1654.84	1654.84	0	0.8	81	Specific	734.87	517.09	517.09	13.88	4	>sp|P38567|HYALP_HUMAN Hyaluronidase PH-20 OS=Homo sapiens OX=9606 GN=SPAM1 PE=1 SV=1	848	20240115_78min-scehcd-s-mix-after.ScanId;v=1;d1=24348.24348.2	controllerType=0 controllerNumber=1 scan=24348	70.9838
21610:2	334	R.IN[+0.984]ATGQGVTIFYVDR.L		N[+1]	827.925	2	1654.84	1654.84	0	-0.2	81	Specific	939.92	700.01	700.01	18.73	4	>sp|P38567|HYALP_HUMAN Hyaluronidase PH-20 OS=Homo sapiens OX=9606 GN=SPAM1 PE=1 SV=1	848	20240115_78min-scehcd-s-mix-after.ScanId;v=1;d1=24401.24401.3	controllerType=0 controllerNumber=1 scan=24401	71.1111
22758:3	60	K.STKPIVAAIN[+0.984]GSC[+57.021]LGGGLEVAISC[+57.021]QYR.I		C[+57]*2, N[+1]	941.48	3	2822.43	2822.42	0	2.8	133	Specific	668.03	598.35	598.35	13.07	15	>sp|P40939|ECHA_HUMAN Trifunctional enzyme subunit alpha, mitochondrial OS=Homo sapiens OX=9606 GN=HADHA PE=1 SV=2	298	20240115_78min-scehcd-s-mix-after.ScanId;v=1;d1=25669.25669.3	controllerType=0 controllerNumber=1 scan=25669	74.1512
09908:2	652	K.N[+0.984]ITQIVGHSGC[+57.021]EAK.S		C[+57], N[+1]	757.867	2	1514.73	1514.73	0	-0.5	39	Specific	636.82	492.81	492.81	11.28	1	>sp|P41271|NBL1_HUMAN Neuroblastoma suppressor of tumorigenicity 1 OS=Homo sapiens OX=9606 GN=NBL1 PE=1 SV=2	2621	20240115_78min-scehcd-s-mix-after.ScanId;v=1;d1=11176.11176.2	controllerType=0 controllerNumber=1 scan=11176	32.1266
09918:2	652	K.N[+0.984]ITQIVGHSGC[+57.021]EAK.S		C[+57], N[+1]	757.866	2	1514.73	1514.73	0	-0.7	39	Specific	876.75	622.39	622.39	16.28	1	>sp|P41271|NBL1_HUMAN Neuroblastoma suppressor of tumorigenicity 1 OS=Homo sapiens OX=9606 GN=NBL1 PE=1 SV=2	2621	20240115_78min-scehcd-s-mix-after.ScanId;v=1;d1=11187.11187.2	controllerType=0 controllerNumber=1 scan=11187	32.1526
19404:2	771	K.N[+0.984]YSVLYFQQK.V		N[+1]	645.822	2	1290.64	1290.64	0	0.3	47	Specific	494.39	360.33	360.33	7.12	2	>sp|P42785|PCP_HUMAN Lysosomal Pro-X carboxypeptidase OS=Homo sapiens OX=9606 GN=PRCP PE=1 SV=1	6939	20240115_78min-scehcd-s-mix-after.ScanId;v=1;d1=21952.21952.2	controllerType=0 controllerNumber=1 scan=21952	64.9545
19410:2	771	K.N[+0.984]YSVLYFQQK.V		N[+1]	645.822	2	1290.64	1290.64	0	-0.6	47	Specific	623.65	354.96	354.96	10.75	2	>sp|P42785|PCP_HUMAN Lysosomal Pro-X carboxypeptidase OS=Homo sapiens OX=9606 GN=PRCP PE=1 SV=1	6939	20240115_78min-scehcd-s-mix-after.ScanId;v=1;d1=21959.21959.2	controllerType=0 controllerNumber=1 scan=21959	64.97
10501:2	387	R.FN[+0.984]DTEVLQR.L		N[+1]	561.775	2	1122.54	1122.54	0	0.2	149	Specific	427.97	249.76	249.76	5.04	2	>sp|P43251|BTD_HUMAN Biotinidase OS=Homo sapiens OX=9606 GN=BTD PE=1 SV=2	17681	20240115_78min-scehcd-s-mix-after.ScanId;v=1;d1=11851.11851.2	controllerType=0 controllerNumber=1 scan=11851	34.2237
10506:2	387	R.FN[+0.984]DTEVLQR.L		N[+1]	561.775	2	1122.54	1122.54	0	0.2	149	Specific	741.84	419.64	419.64	13.65	2	>sp|P43251|BTD_HUMAN Biotinidase OS=Homo sapiens OX=9606 GN=BTD PE=1 SV=2	17681	20240115_78min-scehcd-s-mix-after.ScanId;v=1;d1=11857.11857.2	controllerType=0 controllerNumber=1 scan=11857	34.2488
12082:3	387	K.NPVGLIGAEN[+0.984]ATGETDPSHSK.F		N[+1]	699.004	3	2095	2094.99	0	1.4	340	Specific	711.27	711.27	395.01	14.23	2	>sp|P43251|BTD_HUMAN Biotinidase OS=Homo sapiens OX=9606 GN=BTD PE=1 SV=2	17681	20240115_78min-scehcd-s-mix-after.ScanId;v=1;d1=13656.13656.3	controllerType=0 controllerNumber=1 scan=13656	39.9694
12162:3	387	K.NPVGLIGAEN[+0.984]ATGETDPSHSK.F		N[+1]	699.003	3	2094.99	2094.99	0	0.4	340	Specific	739.06	739.06	411.12	14.97	2	>sp|P43251|BTD_HUMAN Biotinidase OS=Homo sapiens OX=9606 GN=BTD PE=1 SV=2	17681	20240115_78min-scehcd-s-mix-after.ScanId;v=1;d1=13748.13748.3	controllerType=0 controllerNumber=1 scan=13748	40.2582
12103:2	387	K.NPVGLIGAEN[+0.984]ATGETDPSHSK.F		N[+1]	1048	2	2094.99	2094.99	0	-0.8	340	Specific	779.01	627.84	396.45	14.68	2	>sp|P43251|BTD_HUMAN Biotinidase OS=Homo sapiens OX=9606 GN=BTD PE=1 SV=2	17681	20240115_78min-scehcd-s-mix-after.ScanId;v=1;d1=13680.13680.2	controllerType=0 controllerNumber=1 scan=13680	40.0487
12087:3	387	K.NPVGLIGAEN[+0.984]ATGETDPSHSK.F		N[+1]	699.003	3	2094.99	2094.99	0	-0.1	340	Specific	1085.56	1036.51	479.77	21.93	2	>sp|P43251|BTD_HUMAN Biotinidase OS=Homo sapiens OX=9606 GN=BTD PE=1 SV=2	17681	20240115_78min-scehcd-s-mix-after.ScanId;v=1;d1=13662.13662.3	controllerType=0 controllerNumber=1 scan=13662	39.9945
12169:3	387	K.NPVGLIGAEN[+0.984]ATGETDPSHSK.F		N[+1]	699.003	3	2094.99	2094.99	0	0.2	340	Specific	1101.94	1004.61	478.02	22.97	2	>sp|P43251|BTD_HUMAN Biotinidase OS=Homo sapiens OX=9606 GN=BTD PE=1 SV=2	17681	20240115_78min-scehcd-s-mix-after.ScanId;v=1;d1=13756.13756.3	controllerType=0 controllerNumber=1 scan=13756	40.291
13551:3	740	R.IAPASN[+0.984]VSHTVVLRPLK.A		N[+1]	601.687	3	1803.05	1803.05	0	-0.6	83	Specific	341.55	295.81	295.81	5.94	1	>sp|P43308|SSRB_HUMAN Translocon-associated protein subunit beta OS=Homo sapiens OX=9606 GN=SSR2 PE=1 SV=1	14085	20240115_78min-scehcd-s-mix-after.ScanId;v=1;d1=15331.15331.3	controllerType=0 controllerNumber=1 scan=15331	45.2798
13475:3	740	R.IAPASN[+0.984]VSHTVVLRPLK.A		N[+1]	601.688	3	1803.05	1803.05	0	-0.3	83	Specific	488.72	362.24	362.24	7.95	1	>sp|P43308|SSRB_HUMAN Translocon-associated protein subunit beta OS=Homo sapiens OX=9606 GN=SSR2 PE=1 SV=1	14085	20240115_78min-scehcd-s-mix-after.ScanId;v=1;d1=15245.15245.3	controllerType=0 controllerNumber=1 scan=15245	44.9925
13482:4	740	R.IAPASN[+0.984]VSHTVVLRPLK.A		N[+1]	451.518	4	1803.05	1803.05	0	-0.1	83	Specific	592.76	592.76	592.76	11.77	1	>sp|P43308|SSRB_HUMAN Translocon-associated protein subunit beta OS=Homo sapiens OX=9606 GN=SSR2 PE=1 SV=1	14085	20240115_78min-scehcd-s-mix-after.ScanId;v=1;d1=15253.15253.4	controllerType=0 controllerNumber=1 scan=15253	45.0272
13473:3	740	R.IAPASN[+0.984]VSHTVVLRPLK.A		N[+1]	601.688	3	1803.05	1803.05	0	-0.1	83	Specific	613.36	381.15	381.15	12.5	1	>sp|P43308|SSRB_HUMAN Translocon-associated protein subunit beta OS=Homo sapiens OX=9606 GN=SSR2 PE=1 SV=1	14085	20240115_78min-scehcd-s-mix-after.ScanId;v=1;d1=15242.15242.3	controllerType=0 controllerNumber=1 scan=15242	44.9883
13503:2	740	R.IAPASN[+0.984]VSHTVVLRPLK.A		N[+1]	902.027	2	1803.05	1803.05	0	-0.6	83	Specific	663.84	380.13	380.13	12.55	1	>sp|P43308|SSRB_HUMAN Translocon-associated protein subunit beta OS=Homo sapiens OX=9606 GN=SSR2 PE=1 SV=1	14085	20240115_78min-scehcd-s-mix-after.ScanId;v=1;d1=15276.15276.2	controllerType=0 controllerNumber=1 scan=15276	45.0986
22826:4	484	K.VIDGMTVVHSIELQATDGHDRPLTN[+0.984]C[+57.021]SIINSGK.I		C[+57], N[+1]	895.444	4	3578.75	3578.76	0	-0.9	166	Specific	1193.99	1122.81	189.81	23.66	1	>sp|P45877|PPIC_HUMAN Peptidyl-prolyl cis-trans isomerase C OS=Homo sapiens OX=9606 GN=PPIC PE=1 SV=1	7221	20240115_78min-scehcd-s-mix-after.ScanId;v=1;d1=25744.25744.4	controllerType=0 controllerNumber=1 scan=25744	74.3287
15678:3	648	R.TILVDNNTWN[+0.984]NTHISR.V		N[+1]	633.651	3	1898.94	1898.94	0	1.5	539	Specific	499.16	438.21	37.32	7.83	1	>sp|P46977|STT3A_HUMAN Dolichyl-diphosphooligosaccharide--protein glycosyltransferase subunit STT3A OS=Homo sapiens OX=9606 GN=STT3A PE=1 SV=2	14348	20240115_78min-scehcd-s-mix-after.ScanId;v=1;d1=17730.17730.3	controllerType=0 controllerNumber=1 scan=17730	52.2136
15588:3	648	R.TILVDNNTWN[+0.984]NTHISR.V		N[+1]	633.65	3	1898.94	1898.94	0	0.6	539	Specific	682.07	584.28	62.32	13.77	1	>sp|P46977|STT3A_HUMAN Dolichyl-diphosphooligosaccharide--protein glycosyltransferase subunit STT3A OS=Homo sapiens OX=9606 GN=STT3A PE=1 SV=2	14348	20240115_78min-scehcd-s-mix-after.ScanId;v=1;d1=17628.17628.3	controllerType=0 controllerNumber=1 scan=17628	51.9088
15591:3	648	R.TILVDNNTWN[+0.984]NTHISR.V		N[+1]	633.65	3	1898.94	1898.94	0	0.7	539	Specific	805.8	602.28	62.52	16.71	1	>sp|P46977|STT3A_HUMAN Dolichyl-diphosphooligosaccharide--protein glycosyltransferase subunit STT3A OS=Homo sapiens OX=9606 GN=STT3A PE=1 SV=2	14348	20240115_78min-scehcd-s-mix-after.ScanId;v=1;d1=17632.17632.3	controllerType=0 controllerNumber=1 scan=17632	51.9259
15609:2	648	R.TILVDNNTWN[+0.984]NTHISR.V		N[+1]	949.972	2	1898.94	1898.94	0	0.3	539	Specific	839.49	579.02	54.46	16.5	1	>sp|P46977|STT3A_HUMAN Dolichyl-diphosphooligosaccharide--protein glycosyltransferase subunit STT3A OS=Homo sapiens OX=9606 GN=STT3A PE=1 SV=2	14348	20240115_78min-scehcd-s-mix-after.ScanId;v=1;d1=17652.17652.2	controllerType=0 controllerNumber=1 scan=17652	51.9845
15580:3	648	R.TILVDNNTWN[+0.984]NTHISR.V		N[+1]	633.649	3	1898.93	1898.94	0	-0.9	539	Specific	845.13	754.94	59.78	16.38	1	>sp|P46977|STT3A_HUMAN Dolichyl-diphosphooligosaccharide--protein glycosyltransferase subunit STT3A OS=Homo sapiens OX=9606 GN=STT3A PE=1 SV=2	14348	20240115_78min-scehcd-s-mix-after.ScanId;v=1;d1=17619.17619.3	controllerType=0 controllerNumber=1 scan=17619	51.8768
06793:2	833	K.DEGLC[+57.021]SAN[+0.984]VTR.Y		C[+57], N[+1]	611.772	2	1222.54	1222.54	0	0.4	163	Specific	447.44	338.61	338.61	5.18	1	>sp|P48307|TFPI2_HUMAN Tissue factor pathway inhibitor 2 OS=Homo sapiens OX=9606 GN=TFPI2 PE=1 SV=1	10929	20240115_78min-scehcd-s-mix-after.ScanId;v=1;d1=7635.7635.2	controllerType=0 controllerNumber=1 scan=7635	21.2902
20836:4	460	R.YHQPGHEAVTSAVDQLQQEFHC[+57.021]C[+57.021]GSN[+0.984]NSQDWR.D		C[+57]*2, N[+1]	947.406	4	3786.6	3786.6	0	-0.4	134	Specific	957.09	827.95	48.42	20.01	1	>sp|P48509|CD151_HUMAN CD151 antigen OS=Homo sapiens OX=9606 GN=CD151 PE=1 SV=3	17899	20240115_78min-scehcd-s-mix-after.ScanId;v=1;d1=23546.23546.4	controllerType=0 controllerNumber=1 scan=23546	69.0461
20832:4	460	R.YHQPGHEAVTSAVDQLQQEFHC[+57.021]C[+57.021]GSN[+0.984]NSQDWR.D		C[+57]*2, N[+1]	947.407	4	3786.6	3786.6	0	0	134	Specific	1275.97	1213.7	32.02	26.01	1	>sp|P48509|CD151_HUMAN CD151 antigen OS=Homo sapiens OX=9606 GN=CD151 PE=1 SV=3	17899	20240115_78min-scehcd-s-mix-after.ScanId;v=1;d1=23541.23541.4	controllerType=0 controllerNumber=1 scan=23541	69.0361
17337:2	569	R.N[+0.984]STIEAANLAGLK.I		N[+1]	651.849	2	1302.69	1302.69	0	0.1	184	Specific	582.83	428.76	369.3	11.71	1	>sp|P48723|HSP13_HUMAN Heat shock 70 kDa protein 13 OS=Homo sapiens OX=9606 GN=HSPA13 PE=1 SV=1	5628	20240115_78min-scehcd-s-mix-after.ScanId;v=1;d1=19605.19605.2	controllerType=0 controllerNumber=1 scan=19605	57.7494
17341:2	569	R.N[+0.984]STIEAANLAGLK.I		N[+1]	651.849	2	1302.69	1302.69	0	0.7	184	Specific	955.65	637.76	637.76	19.71	1	>sp|P48723|HSP13_HUMAN Heat shock 70 kDa protein 13 OS=Homo sapiens OX=9606 GN=HSPA13 PE=1 SV=1	5628	20240115_78min-scehcd-s-mix-after.ScanId;v=1;d1=19610.19610.2	controllerType=0 controllerNumber=1 scan=19610	57.7658
16608:3	564	K.TNEQVVEVC[+57.021]TN[+0.984]TSSPHAGLFPK.D		C[+57], N[+1]	806.053	3	2416.15	2416.14	0	0.4	326	Specific	763.2	693.91	379.95	15.97	1	>sp|P49281|NRAM2_HUMAN Natural resistance-associated macrophage protein 2 OS=Homo sapiens OX=9606 GN=SLC11A2 PE=1 SV=2	2989	20240115_78min-scehcd-s-mix-after.ScanId;v=1;d1=18782.18782.3	controllerType=0 controllerNumber=1 scan=18782	55.3377
16600:3	564	K.TNEQVVEVC[+57.021]TN[+0.984]TSSPHAGLFPK.D		C[+57], N[+1]	806.053	3	2416.15	2416.14	0	0.3	326	Specific	974.84	929.37	479.06	19.97	1	>sp|P49281|NRAM2_HUMAN Natural resistance-associated macrophage protein 2 OS=Homo sapiens OX=9606 GN=SLC11A2 PE=1 SV=2	2989	20240115_78min-scehcd-s-mix-after.ScanId;v=1;d1=18773.18773.3	controllerType=0 controllerNumber=1 scan=18773	55.3104
07016:2	803	R.PTIN[+0.984]VTC[+57.021]TR.L		C[+57], N[+1]	531.766	2	1062.53	1062.52	0	0.5	139	Specific	439.84	277.32	277.32	5.16	1	>sp|P49788|TIG1_HUMAN Retinoic acid receptor responder protein 1 OS=Homo sapiens OX=9606 GN=RARRES1 PE=1 SV=2	10665	20240115_78min-scehcd-s-mix-after.ScanId;v=1;d1=7888.7888.2	controllerType=0 controllerNumber=1 scan=7888	22.0581
07019:2	803	R.PTIN[+0.984]VTC[+57.021]TR.L		C[+57], N[+1]	531.766	2	1062.53	1062.52	0	0.5	139	Specific	598.26	316.67	316.67	8.07	1	>sp|P49788|TIG1_HUMAN Retinoic acid receptor responder protein 1 OS=Homo sapiens OX=9606 GN=RARRES1 PE=1 SV=2	10665	20240115_78min-scehcd-s-mix-after.ScanId;v=1;d1=7892.7892.2	controllerType=0 controllerNumber=1 scan=7892	22.0738
12857:3	369	K.C[+57.021]GN[+0.984]C[+57.021]SLTTLKDEDFC[+57.021]K.R		C[+57]*3, N[+1]	650.274	3	1948.81	1948.81	0	-0.5	172	Specific	473.68	413.59	413.59	7.86	2	>sp|P49908|SEPP1_HUMAN Selenoprotein P OS=Homo sapiens OX=9606 GN=SELENOP PE=1 SV=3	14768	20240115_78min-scehcd-s-mix-after.ScanId;v=1;d1=14539.14539.3	controllerType=0 controllerNumber=1 scan=14539	42.7433
12855:3	369	K.C[+57.021]GN[+0.984]C[+57.021]SLTTLKDEDFC[+57.021]K.R		C[+57]*3, N[+1]	650.274	3	1948.81	1948.81	0	0.1	172	Specific	782.45	736.86	736.86	15.19	2	>sp|P49908|SEPP1_HUMAN Selenoprotein P OS=Homo sapiens OX=9606 GN=SELENOP PE=1 SV=3	14768	20240115_78min-scehcd-s-mix-after.ScanId;v=1;d1=14536.14536.3	controllerType=0 controllerNumber=1 scan=14536	42.7356
19860:3	369	K.EGYSN[+0.984]ISYIVVNHQGISSR.L		N[+1]	708.684	3	2124.04	2124.04	0	0.9	79	Specific	694.04	628.61	313.46	13.75	2	>sp|P49908|SEPP1_HUMAN Selenoprotein P OS=Homo sapiens OX=9606 GN=SELENOP PE=1 SV=3	14768	20240115_78min-scehcd-s-mix-after.ScanId;v=1;d1=22466.22466.3	controllerType=0 controllerNumber=1 scan=22466	66.415
19867:3	369	K.EGYSN[+0.984]ISYIVVNHQGISSR.L		N[+1]	708.684	3	2124.04	2124.04	0	0.3	79	Specific	1066.16	1033.87	590.75	21.81	2	>sp|P49908|SEPP1_HUMAN Selenoprotein P OS=Homo sapiens OX=9606 GN=SELENOP PE=1 SV=3	14768	20240115_78min-scehcd-s-mix-after.ScanId;v=1;d1=22474.22474.3	controllerType=0 controllerNumber=1 scan=22474	66.4439
17676:3	695	R.N[+0.984]HSIFLADINQER.G		N[+1]	519.927	3	1557.77	1557.77	0	0.9	197	Specific	640	523.31	523.31	11.82	1	>sp|P50897|PPT1_HUMAN Palmitoyl-protein thioesterase 1 OS=Homo sapiens OX=9606 GN=PPT1 PE=1 SV=1	7070	20240115_78min-scehcd-s-mix-after.ScanId;v=1;d1=19990.19990.3	controllerType=0 controllerNumber=1 scan=19990	58.9344
17671:3	695	R.N[+0.984]HSIFLADINQER.G		N[+1]	519.927	3	1557.77	1557.77	0	0.8	197	Specific	702.79	641	641	14.65	1	>sp|P50897|PPT1_HUMAN Palmitoyl-protein thioesterase 1 OS=Homo sapiens OX=9606 GN=PPT1 PE=1 SV=1	7070	20240115_78min-scehcd-s-mix-after.ScanId;v=1;d1=19984.19984.3	controllerType=0 controllerNumber=1 scan=19984	58.9099
23911:4	124	K.LC[+57.021]TNPC[+57.021]IYYDEYFDC[+57.021]DIQVHYLGC[+57.021]N[+0.984]HSTTILFC[+57.021]K.A		C[+57]*5, N[+1]	1080.97	4	4320.85	4320.85	0	0.7	206	Specific	312.71	312.71	120.5	6.11	8	>sp|P54107|CRIS1_HUMAN Cysteine-rich secretory protein 1 OS=Homo sapiens OX=9606 GN=CRISP1 PE=1 SV=1	16300	20240115_78min-scehcd-s-mix-after.ScanId;v=1;d1=26965.26965.4	controllerType=0 controllerNumber=1 scan=26965	77.7383
23652:4	124	K.LC[+57.021]TNPC[+57.021]IYYDEYFDC[+57.021]DIQVHYLGC[+57.021]N[+0.984]HSTTILFC[+57.021]K.A		C[+57]*5, N[+1]	1080.97	4	4320.85	4320.85	0	-0.2	206	Specific	375.76	375.76	169.87	7.25	8	>sp|P54107|CRIS1_HUMAN Cysteine-rich secretory protein 1 OS=Homo sapiens OX=9606 GN=CRISP1 PE=1 SV=1	16300	20240115_78min-scehcd-s-mix-after.ScanId;v=1;d1=26660.26660.4	controllerType=0 controllerNumber=1 scan=26660	76.5837
23667:4	124	K.LC[+57.021]TNPC[+57.021]IYYDEYFDC[+57.021]DIQVHYLGC[+57.021]N[+0.984]HSTTILFC[+57.021]K.A		C[+57]*5, N[+1]	1080.97	4	4320.85	4320.85	0	-0.2	206	Specific	476.54	476.54	200.33	10.08	8	>sp|P54107|CRIS1_HUMAN Cysteine-rich secretory protein 1 OS=Homo sapiens OX=9606 GN=CRISP1 PE=1 SV=1	16300	20240115_78min-scehcd-s-mix-after.ScanId;v=1;d1=26677.26677.4	controllerType=0 controllerNumber=1 scan=26677	76.6571
23942:4	124	K.LC[+57.021]TNPC[+57.021]IYYDEYFDC[+57.021]DIQVHYLGC[+57.021]N[+0.984]HSTTILFC[+57.021]K.A		C[+57]*5, N[+1]	1080.97	4	4320.84	4320.85	0	-1.5	206	Specific	946.6	946.6	190.38	18.52	8	>sp|P54107|CRIS1_HUMAN Cysteine-rich secretory protein 1 OS=Homo sapiens OX=9606 GN=CRISP1 PE=1 SV=1	16300	20240115_78min-scehcd-s-mix-after.ScanId;v=1;d1=27001.27001.4	controllerType=0 controllerNumber=1 scan=27001	77.8766
23659:4	124	K.LC[+57.021]TNPC[+57.021]IYYDEYFDC[+57.021]DIQVHYLGC[+57.021]N[+0.984]HSTTILFC[+57.021]K.A		C[+57]*5, N[+1]	1080.97	4	4320.85	4320.85	0	-0.6	206	Specific	1113.23	1069.3	270.46	22.94	8	>sp|P54107|CRIS1_HUMAN Cysteine-rich secretory protein 1 OS=Homo sapiens OX=9606 GN=CRISP1 PE=1 SV=1	16300	20240115_78min-scehcd-s-mix-after.ScanId;v=1;d1=26668.26668.4	controllerType=0 controllerNumber=1 scan=26668	76.6182
23825:4	124	K.LC[+57.021]TNPC[+57.021]IYYDEYFDC[+57.021]DIQVHYLGC[+57.021]N[+0.984]HSTTILFC[+57.021]K.A		C[+57]*5, N[+1]	1080.97	4	4320.85	4320.85	0	0	206	Specific	1170.5	1170.5	311.13	24.29	8	>sp|P54107|CRIS1_HUMAN Cysteine-rich secretory protein 1 OS=Homo sapiens OX=9606 GN=CRISP1 PE=1 SV=1	16300	20240115_78min-scehcd-s-mix-after.ScanId;v=1;d1=26864.26864.4	controllerType=0 controllerNumber=1 scan=26864	77.3681
23735:4	124	K.LC[+57.021]TNPC[+57.021]IYYDEYFDC[+57.021]DIQVHYLGC[+57.021]N[+0.984]HSTTILFC[+57.021]K.A		C[+57]*5, N[+1]	1080.97	4	4320.85	4320.85	0	-0.3	206	Specific	1204.6	1204.6	334.45	25.29	8	>sp|P54107|CRIS1_HUMAN Cysteine-rich secretory protein 1 OS=Homo sapiens OX=9606 GN=CRISP1 PE=1 SV=1	16300	20240115_78min-scehcd-s-mix-after.ScanId;v=1;d1=26758.26758.4	controllerType=0 controllerNumber=1 scan=26758	76.9645
06966:2	477	K.ASC[+57.021]N[+0.984]C[+57.021]SNSIY.-		C[+57]*2, N[+1]	588.719	2	1176.43	1176.43	0	0.3	236	CRagged	535.91	493.71	163.38	9.03	3	>sp|P54108|CRIS3_HUMAN Cysteine-rich secretory protein 3 OS=Homo sapiens OX=9606 GN=CRISP3 PE=1 SV=1	15969	20240115_78min-scehcd-s-mix-after.ScanId;v=1;d1=7831.7831.2	controllerType=0 controllerNumber=1 scan=7831	21.8783
06958:2	477	K.ASC[+57.021]N[+0.984]C[+57.021]SNSIY.-		C[+57]*2, N[+1]	588.719	2	1176.43	1176.43	0	0.5	236	CRagged	537.92	537.92	199.42	9.03	3	>sp|P54108|CRIS3_HUMAN Cysteine-rich secretory protein 3 OS=Homo sapiens OX=9606 GN=CRISP3 PE=1 SV=1	15969	20240115_78min-scehcd-s-mix-after.ScanId;v=1;d1=7822.7822.2	controllerType=0 controllerNumber=1 scan=7822	21.846
18854:3	477	R.LYVPYEQGAPC[+57.021]ASC[+57.021]PDNC[+57.021]DDGLC[+57.021]TN[+0.984]GC[+57.021]K.Y		C[+57]*5, N[+1]	1074.76	3	3222.27	3222.26	0	4.9	181	Specific	858.94	858.94	259.59	15.56	3	>sp|P54108|CRIS3_HUMAN Cysteine-rich secretory protein 3 OS=Homo sapiens OX=9606 GN=CRISP3 PE=1 SV=1	15969	20240115_78min-scehcd-s-mix-after.ScanId;v=1;d1=21328.21328.3	controllerType=0 controllerNumber=1 scan=21328	63.0357
18858:3	477	R.LYVPYEQGAPC[+57.021]ASC[+57.021]PDNC[+57.021]DDGLC[+57.021]TN[+0.984]GC[+57.021]K.Y		C[+57]*5, N[+1]	1074.76	3	3222.27	3222.26	0	2.9	181	Specific	1111.01	1099.96	230.22	21.06	3	>sp|P54108|CRIS3_HUMAN Cysteine-rich secretory protein 3 OS=Homo sapiens OX=9606 GN=CRISP3 PE=1 SV=1	15969	20240115_78min-scehcd-s-mix-after.ScanId;v=1;d1=21333.21333.3	controllerType=0 controllerNumber=1 scan=21333	63.0522
11498:2	692	K.SFSGVLDC[+57.021]GN[+0.984]C[+57.021]SR.I		C[+57]*2, N[+1]	730.301	2	1459.59	1459.59	0	0.2	989	Specific	503.8	503.8	503.8	9.94	1	>sp|P54289|CA2D1_HUMAN Voltage-dependent calcium channel subunit alpha-2/delta-1 OS=Homo sapiens OX=9606 GN=CACNA2D1 PE=1 SV=3	17293	20240115_78min-scehcd-s-mix-after.ScanId;v=1;d1=12990.12990.2	controllerType=0 controllerNumber=1 scan=12990	37.8461
11506:2	692	K.SFSGVLDC[+57.021]GN[+0.984]C[+57.021]SR.I		C[+57]*2, N[+1]	730.301	2	1459.59	1459.59	0	0.3	989	Specific	749.76	749.76	749.76	14.71	1	>sp|P54289|CA2D1_HUMAN Voltage-dependent calcium channel subunit alpha-2/delta-1 OS=Homo sapiens OX=9606 GN=CACNA2D1 PE=1 SV=3	17293	20240115_78min-scehcd-s-mix-after.ScanId;v=1;d1=12999.12999.2	controllerType=0 controllerNumber=1 scan=12999	37.8802
19585:3	9	K.VHSAVITVPAYFN[+0.984]DSQR.Q		N[+1]	635.655	3	1904.95	1904.95	0	0.8	140	Specific	731.35	668.65	668.65	14.12	40	>sp|P54652|HSP72_HUMAN Heat shock-related 70 kDa protein 2 OS=Homo sapiens OX=9606 GN=HSPA2 PE=1 SV=1	5503	20240115_78min-scehcd-s-mix-after.ScanId;v=1;d1=22157.22157.3	controllerType=0 controllerNumber=1 scan=22157	65.5635
19536:3	9	K.VHSAVITVPAYFN[+0.984]DSQR.Q		N[+1]	635.655	3	1904.95	1904.95	0	0.4	140	Specific	749.9	705.61	705.61	14.81	40	>sp|P54652|HSP72_HUMAN Heat shock-related 70 kDa protein 2 OS=Homo sapiens OX=9606 GN=HSPA2 PE=1 SV=1	5503	20240115_78min-scehcd-s-mix-after.ScanId;v=1;d1=22102.22102.3	controllerType=0 controllerNumber=1 scan=22102	65.4011
19544:3	9	K.VHSAVITVPAYFN[+0.984]DSQR.Q		N[+1]	635.654	3	1904.95	1904.95	0	-0.9	140	Specific	857.5	857.5	857.5	17.42	40	>sp|P54652|HSP72_HUMAN Heat shock-related 70 kDa protein 2 OS=Homo sapiens OX=9606 GN=HSPA2 PE=1 SV=1	5503	20240115_78min-scehcd-s-mix-after.ScanId;v=1;d1=22111.22111.3	controllerType=0 controllerNumber=1 scan=22111	65.4281
21488:4	440	K.FLKPYTLEEQKN[+0.984]LTVC[+57.021]PDGALFEQK.G		C[+57], N[+1]	743.13	4	2969.5	2969.5	0	0	113	Specific	840.23	840.23	840.23	16.64	1	>sp|P54709|AT1B3_HUMAN Sodium/potassium-transporting ATPase subunit beta-3 OS=Homo sapiens OX=9606 GN=ATP1B3 PE=1 SV=1	6631	20240115_78min-scehcd-s-mix-after.ScanId;v=1;d1=24267.24267.4	controllerType=0 controllerNumber=1 scan=24267	70.7985
21489:3	440	K.FLKPYTLEEQKN[+0.984]LTVC[+57.021]PDGALFEQK.G		C[+57], N[+1]	990.504	3	2969.5	2969.5	0	0.4	113	Specific	1103.8	987.88	987.88	22.41	1	>sp|P54709|AT1B3_HUMAN Sodium/potassium-transporting ATPase subunit beta-3 OS=Homo sapiens OX=9606 GN=ATP1B3 PE=1 SV=1	6631	20240115_78min-scehcd-s-mix-after.ScanId;v=1;d1=24268.24268.3	controllerType=0 controllerNumber=1 scan=24268	70.8001
21479:4	440	K.FLKPYTLEEQKN[+0.984]LTVC[+57.021]PDGALFEQK.G		C[+57], N[+1]	743.13	4	2969.5	2969.5	0	0.1	113	Specific	1371.81	1261.11	1261.11	27.68	1	>sp|P54709|AT1B3_HUMAN Sodium/potassium-transporting ATPase subunit beta-3 OS=Homo sapiens OX=9606 GN=ATP1B3 PE=1 SV=1	6631	20240115_78min-scehcd-s-mix-after.ScanId;v=1;d1=24257.24257.4	controllerType=0 controllerNumber=1 scan=24257	70.7602
12482:2	846	R.VFPQVN[+0.984]VTK.M		N[+1]	516.789	2	1032.57	1032.57	0	-0.7	256	Specific	370.26	203.55	203.55	3.03	1	>sp|P54802|ANAG_HUMAN Alpha-N-acetylglucosaminidase OS=Homo sapiens OX=9606 GN=NAGLU PE=1 SV=2	19576	20240115_78min-scehcd-s-mix-after.ScanId;v=1;d1=14113.14113.2	controllerType=0 controllerNumber=1 scan=14113	41.4343
12473:2	846	R.VFPQVN[+0.984]VTK.M		N[+1]	516.79	2	1032.57	1032.57	0	1.2	256	Specific	431.85	230.25	230.25	4.63	1	>sp|P54802|ANAG_HUMAN Alpha-N-acetylglucosaminidase OS=Homo sapiens OX=9606 GN=NAGLU PE=1 SV=2	19576	20240115_78min-scehcd-s-mix-after.ScanId;v=1;d1=14103.14103.2	controllerType=0 controllerNumber=1 scan=14103	41.4105
19537:2	491	R.FN[+0.984]GSVSFFR.G		N[+1]	531.256	2	1061.51	1061.51	0	0.3	86	Specific	434.91	220.07	220.07	5.49	2	>sp|P55083|MFAP4_HUMAN Microfibril-associated glycoprotein 4 OS=Homo sapiens OX=9606 GN=MFAP4 PE=1 SV=2	3640	20240115_78min-scehcd-s-mix-after.ScanId;v=1;d1=22103.22103.2	controllerType=0 controllerNumber=1 scan=22103	65.4057
19545:2	491	R.FN[+0.984]GSVSFFR.G		N[+1]	531.256	2	1061.51	1061.51	0	0	86	Specific	573.57	271.52	271.52	6.44	2	>sp|P55083|MFAP4_HUMAN Microfibril-associated glycoprotein 4 OS=Homo sapiens OX=9606 GN=MFAP4 PE=1 SV=2	3640	20240115_78min-scehcd-s-mix-after.ScanId;v=1;d1=22112.22112.2	controllerType=0 controllerNumber=1 scan=22112	65.4298
19309:2	491	R.VDLEDFEN[+0.984]NTAYAK.Y		N[+1]	815.368	2	1629.73	1629.73	0	0.7	130	Specific	527.75	456.73	34.71	10.1	2	>sp|P55083|MFAP4_HUMAN Microfibril-associated glycoprotein 4 OS=Homo sapiens OX=9606 GN=MFAP4 PE=1 SV=2	3640	20240115_78min-scehcd-s-mix-after.ScanId;v=1;d1=21845.21845.2	controllerType=0 controllerNumber=1 scan=21845	64.6207
19316:2	491	R.VDLEDFEN[+0.984]NTAYAK.Y		N[+1]	815.367	2	1629.73	1629.73	0	-0.1	130	Specific	904.25	778.44	47.21	18.73	2	>sp|P55083|MFAP4_HUMAN Microfibril-associated glycoprotein 4 OS=Homo sapiens OX=9606 GN=MFAP4 PE=1 SV=2	3640	20240115_78min-scehcd-s-mix-after.ScanId;v=1;d1=21853.21853.2	controllerType=0 controllerNumber=1 scan=21853	64.652
10605:2	302	R.DPN[+0.984]C[+57.021]SSILQTEER.N		C[+57], N[+1]	775.344	2	1549.68	1549.68	0	1	258	Specific	431.76	344.24	344.24	6.67	3	>sp|P55259|GP2_HUMAN Pancreatic secretory granule membrane major glycoprotein GP2 OS=Homo sapiens OX=9606 GN=GP2 PE=2 SV=3	4636	20240115_78min-scehcd-s-mix-after.ScanId;v=1;d1=11969.11969.2	controllerType=0 controllerNumber=1 scan=11969	34.5948
10611:2	302	R.DPN[+0.984]C[+57.021]SSILQTEER.N		C[+57], N[+1]	775.344	2	1549.68	1549.68	0	0.4	258	Specific	825.16	598.95	598.95	15.88	3	>sp|P55259|GP2_HUMAN Pancreatic secretory granule membrane major glycoprotein GP2 OS=Homo sapiens OX=9606 GN=GP2 PE=2 SV=3	4636	20240115_78min-scehcd-s-mix-after.ScanId;v=1;d1=11976.11976.2	controllerType=0 controllerNumber=1 scan=11976	34.6159
14064:3	302	R.QDLN[+0.984]SSDVHSLQPQLDC[+57.021]GPR.E		C[+57], N[+1]	756.349	3	2267.03	2267.04	0	-1.5	213	Specific	734.3	702.3	702.3	14.17	3	>sp|P55259|GP2_HUMAN Pancreatic secretory granule membrane major glycoprotein GP2 OS=Homo sapiens OX=9606 GN=GP2 PE=2 SV=3	4636	20240115_78min-scehcd-s-mix-after.ScanId;v=1;d1=15906.15906.3	controllerType=0 controllerNumber=1 scan=15906	46.8698
14085:3	302	R.QDLN[+0.984]SSDVHSLQPQLDC[+57.021]GPR.E		C[+57], N[+1]	756.35	3	2267.03	2267.04	0	-0.4	213	Specific	1028.08	988.54	988.54	20.93	3	>sp|P55259|GP2_HUMAN Pancreatic secretory granule membrane major glycoprotein GP2 OS=Homo sapiens OX=9606 GN=GP2 PE=2 SV=3	4636	20240115_78min-scehcd-s-mix-after.ScanId;v=1;d1=15930.15930.3	controllerType=0 controllerNumber=1 scan=15930	46.9384
21281:3	302	K.AC[+57.021]RPEEEC[+57.021]LALN[+0.984]STWGC[+57.021]FC[+57.021]R.Q		C[+57]*4, N[+1]	839.686	3	2517.04	2517.04	0	0.5	193	Specific	573.03	573.03	573.03	10.43	3	>sp|P55259|GP2_HUMAN Pancreatic secretory granule membrane major glycoprotein GP2 OS=Homo sapiens OX=9606 GN=GP2 PE=2 SV=3	4636	20240115_78min-scehcd-s-mix-after.ScanId;v=1;d1=24038.24038.3	controllerType=0 controllerNumber=1 scan=24038	70.2535
20863:3	242	R.N[+0.984]TSAASTAQLVEATEELRR.E		N[+1]	683.346	3	2048.03	2048.03	0	-0.2	1249	Specific	840.77	719.54	719.54	16.18	4	>sp|P55268|LAMB2_HUMAN Laminin subunit beta-2 OS=Homo sapiens OX=9606 GN=LAMB2 PE=1 SV=2	1718	20240115_78min-scehcd-s-mix-after.ScanId;v=1;d1=23576.23576.3	controllerType=0 controllerNumber=1 scan=23576	69.1282
14011:2	242	R.AN[+0.984]TSALAVPSPVSNSASAR.H		N[+1]	900.958	2	1800.91	1800.91	0	-0.3	1347	Specific	429.36	346.44	346.44	6.5	4	>sp|P55268|LAMB2_HUMAN Laminin subunit beta-2 OS=Homo sapiens OX=9606 GN=LAMB2 PE=1 SV=2	1718	20240115_78min-scehcd-s-mix-after.ScanId;v=1;d1=15847.15847.2	controllerType=0 controllerNumber=1 scan=15847	46.7072
11424:3	242	R.RAN[+0.984]TSALAVPSPVSNSASAR.H		N[+1]	653.009	3	1957.01	1957.01	0	0.6	1346	Specific	713.27	574.72	498.4	14.97	4	>sp|P55268|LAMB2_HUMAN Laminin subunit beta-2 OS=Homo sapiens OX=9606 GN=LAMB2 PE=1 SV=2	1718	20240115_78min-scehcd-s-mix-after.ScanId;v=1;d1=12906.12906.3	controllerType=0 controllerNumber=1 scan=12906	37.5938
11400:3	242	R.RAN[+0.984]TSALAVPSPVSNSASAR.H		N[+1]	653.009	3	1957.01	1957.01	0	1	1346	Specific	802.51	617.95	617.95	16.91	4	>sp|P55268|LAMB2_HUMAN Laminin subunit beta-2 OS=Homo sapiens OX=9606 GN=LAMB2 PE=1 SV=2	1718	20240115_78min-scehcd-s-mix-after.ScanId;v=1;d1=12879.12879.3	controllerType=0 controllerNumber=1 scan=12879	37.5116
04230:3	72	K.IGPQHAATN[+0.984]ATHAGNQGGQQAGGGC[+57.021]C[+57.021].-		C[+57]*2, N[+1]	841.027	3	2521.07	2521.07	0	-1.2	187	CRagged	429.8	429.8	57.15	9.12	12	>sp|P61019|RAB2A_HUMAN Ras-related protein Rab-2A OS=Homo sapiens OX=9606 GN=RAB2A PE=1 SV=1	7440	20240115_78min-scehcd-s-mix-after.ScanId;v=1;d1=4776.4776.3	controllerType=0 controllerNumber=1 scan=4776	13.8065
04243:3	72	K.IGPQHAATN[+0.984]ATHAGNQGGQQAGGGC[+57.021]C[+57.021].-		C[+57]*2, N[+1]	841.028	3	2521.07	2521.07	0	0.5	187	CRagged	701.07	628.27	94.57	15.27	12	>sp|P61019|RAB2A_HUMAN Ras-related protein Rab-2A OS=Homo sapiens OX=9606 GN=RAB2A PE=1 SV=1	7440	20240115_78min-scehcd-s-mix-after.ScanId;v=1;d1=4790.4790.3	controllerType=0 controllerNumber=1 scan=4790	13.841
18883:2	228	K.GQSYSVN[+0.984]VTFTSNIQSK.S		N[+1]	930.954	2	1860.9	1860.9	0	1.5	52	Specific	484.12	419.67	180.08	7.83	4	>sp|P61916|NPC2_HUMAN NPC intracellular cholesterol transporter 2 OS=Homo sapiens OX=9606 GN=NPC2 PE=1 SV=1	3348	20240115_78min-scehcd-s-mix-after.ScanId;v=1;d1=21361.21361.2	controllerType=0 controllerNumber=1 scan=21361	63.1378
18746:2	228	K.GQSYSVN[+0.984]VTFTSNIQSK.S		N[+1]	930.953	2	1860.9	1860.9	0	0.9	52	Specific	548.61	474.19	198.93	9.19	4	>sp|P61916|NPC2_HUMAN NPC intracellular cholesterol transporter 2 OS=Homo sapiens OX=9606 GN=NPC2 PE=1 SV=1	3348	20240115_78min-scehcd-s-mix-after.ScanId;v=1;d1=21206.21206.2	controllerType=0 controllerNumber=1 scan=21206	62.6557
18569:2	228	K.GQSYSVN[+0.984]VTFTSNIQSK.S		N[+1]	930.952	2	1860.9	1860.9	0	-0.3	52	Specific	579.58	504.46	207.77	8.86	4	>sp|P61916|NPC2_HUMAN NPC intracellular cholesterol transporter 2 OS=Homo sapiens OX=9606 GN=NPC2 PE=1 SV=1	3348	20240115_78min-scehcd-s-mix-after.ScanId;v=1;d1=21005.21005.2	controllerType=0 controllerNumber=1 scan=21005	62.0306
18737:2	228	K.GQSYSVN[+0.984]VTFTSNIQSK.S		N[+1]	930.953	2	1860.9	1860.9	0	0.4	52	Specific	585.36	500.35	243.11	11.81	4	>sp|P61916|NPC2_HUMAN NPC intracellular cholesterol transporter 2 OS=Homo sapiens OX=9606 GN=NPC2 PE=1 SV=1	3348	20240115_78min-scehcd-s-mix-after.ScanId;v=1;d1=21196.21196.2	controllerType=0 controllerNumber=1 scan=21196	62.6337
18302:2	228	K.GQSYSVN[+0.984]VTFTSNIQSK.S		N[+1]	930.953	2	1860.9	1860.9	0	0.8	52	Specific	591.85	528.22	236.54	10.71	4	>sp|P61916|NPC2_HUMAN NPC intracellular cholesterol transporter 2 OS=Homo sapiens OX=9606 GN=NPC2 PE=1 SV=1	3348	20240115_78min-scehcd-s-mix-after.ScanId;v=1;d1=20702.20702.2	controllerType=0 controllerNumber=1 scan=20702	61.1033
18481:2	228	K.GQSYSVN[+0.984]VTFTSNIQSK.S		N[+1]	930.953	2	1860.9	1860.9	0	0.7	52	Specific	602.58	530.14	245.52	11.71	4	>sp|P61916|NPC2_HUMAN NPC intracellular cholesterol transporter 2 OS=Homo sapiens OX=9606 GN=NPC2 PE=1 SV=1	3348	20240115_78min-scehcd-s-mix-after.ScanId;v=1;d1=20905.20905.2	controllerType=0 controllerNumber=1 scan=20905	61.7261
18655:2	228	K.GQSYSVN[+0.984]VTFTSNIQSK.S		N[+1]	930.953	2	1860.9	1860.9	0	0.9	52	Specific	614.34	547.99	218.71	11.71	4	>sp|P61916|NPC2_HUMAN NPC intracellular cholesterol transporter 2 OS=Homo sapiens OX=9606 GN=NPC2 PE=1 SV=1	3348	20240115_78min-scehcd-s-mix-after.ScanId;v=1;d1=21103.21103.2	controllerType=0 controllerNumber=1 scan=21103	62.3355
18392:2	228	K.GQSYSVN[+0.984]VTFTSNIQSK.S		N[+1]	930.953	2	1860.9	1860.9	0	0.2	52	Specific	655.71	572.99	259.08	12.77	4	>sp|P61916|NPC2_HUMAN NPC intracellular cholesterol transporter 2 OS=Homo sapiens OX=9606 GN=NPC2 PE=1 SV=1	3348	20240115_78min-scehcd-s-mix-after.ScanId;v=1;d1=20804.20804.2	controllerType=0 controllerNumber=1 scan=20804	61.4097
18218:2	228	K.GQSYSVN[+0.984]VTFTSNIQSK.S		N[+1]	930.953	2	1860.9	1860.9	0	0.8	52	Specific	666.67	586.34	250.75	13.12	4	>sp|P61916|NPC2_HUMAN NPC intracellular cholesterol transporter 2 OS=Homo sapiens OX=9606 GN=NPC2 PE=1 SV=1	3348	20240115_78min-scehcd-s-mix-after.ScanId;v=1;d1=20606.20606.2	controllerType=0 controllerNumber=1 scan=20606	60.7958
19056:2	228	K.GQSYSVN[+0.984]VTFTSNIQSK.S		N[+1]	930.953	2	1860.9	1860.9	0	1.3	52	Specific	673.97	588.56	280.95	13.07	4	>sp|P61916|NPC2_HUMAN NPC intracellular cholesterol transporter 2 OS=Homo sapiens OX=9606 GN=NPC2 PE=1 SV=1	3348	20240115_78min-scehcd-s-mix-after.ScanId;v=1;d1=21557.21557.2	controllerType=0 controllerNumber=1 scan=21557	63.7286
18133:2	228	K.GQSYSVN[+0.984]VTFTSNIQSK.S		N[+1]	930.952	2	1860.9	1860.9	0	-0.1	52	Specific	694.6	595.39	250.63	12.73	4	>sp|P61916|NPC2_HUMAN NPC intracellular cholesterol transporter 2 OS=Homo sapiens OX=9606 GN=NPC2 PE=1 SV=1	3348	20240115_78min-scehcd-s-mix-after.ScanId;v=1;d1=20509.20509.2	controllerType=0 controllerNumber=1 scan=20509	60.4989
18578:2	228	K.GQSYSVN[+0.984]VTFTSNIQSK.S		N[+1]	930.952	2	1860.9	1860.9	0	0.2	52	Specific	724.47	680.92	219.86	14.81	4	>sp|P61916|NPC2_HUMAN NPC intracellular cholesterol transporter 2 OS=Homo sapiens OX=9606 GN=NPC2 PE=1 SV=1	3348	20240115_78min-scehcd-s-mix-after.ScanId;v=1;d1=21015.21015.3	controllerType=0 controllerNumber=1 scan=21015	62.0714
18586:2	228	K.GQSYSVN[+0.984]VTFTSNIQSK.S		N[+1]	930.953	2	1860.9	1860.9	0	0.2	52	Specific	777.39	643.84	274.43	15.81	4	>sp|P61916|NPC2_HUMAN NPC intracellular cholesterol transporter 2 OS=Homo sapiens OX=9606 GN=NPC2 PE=1 SV=1	3348	20240115_78min-scehcd-s-mix-after.ScanId;v=1;d1=21024.21024.3	controllerType=0 controllerNumber=1 scan=21024	62.0969
18650:2	228	K.GQSYSVN[+0.984]VTFTSNIQSK.S		N[+1]	930.953	2	1860.9	1860.9	0	1	52	Specific	778.03	635.34	328.41	15.75	4	>sp|P61916|NPC2_HUMAN NPC intracellular cholesterol transporter 2 OS=Homo sapiens OX=9606 GN=NPC2 PE=1 SV=1	3348	20240115_78min-scehcd-s-mix-after.ScanId;v=1;d1=21097.21097.2	controllerType=0 controllerNumber=1 scan=21097	62.3256
18560:2	228	K.GQSYSVN[+0.984]VTFTSNIQSK.S		N[+1]	930.953	2	1860.9	1860.9	0	0.9	52	Specific	781.77	664.95	212.78	15.75	4	>sp|P61916|NPC2_HUMAN NPC intracellular cholesterol transporter 2 OS=Homo sapiens OX=9606 GN=NPC2 PE=1 SV=1	3348	20240115_78min-scehcd-s-mix-after.ScanId;v=1;d1=20994.20994.3	controllerType=0 controllerNumber=1 scan=20994	62.0087
18470:2	228	K.GQSYSVN[+0.984]VTFTSNIQSK.S		N[+1]	930.953	2	1860.9	1860.9	0	0.4	52	Specific	809.02	730.35	222.33	16.81	4	>sp|P61916|NPC2_HUMAN NPC intracellular cholesterol transporter 2 OS=Homo sapiens OX=9606 GN=NPC2 PE=1 SV=1	3348	20240115_78min-scehcd-s-mix-after.ScanId;v=1;d1=20892.20892.3	controllerType=0 controllerNumber=1 scan=20892	61.6941
18432:2	228	K.GQSYSVN[+0.984]VTFTSNIQSK.S		N[+1]	930.953	2	1860.9	1860.9	0	1	52	Specific	810.01	739.12	317.84	16.75	4	>sp|P61916|NPC2_HUMAN NPC intracellular cholesterol transporter 2 OS=Homo sapiens OX=9606 GN=NPC2 PE=1 SV=1	3348	20240115_78min-scehcd-s-mix-after.ScanId;v=1;d1=20849.20849.3	controllerType=0 controllerNumber=1 scan=20849	61.5557
18563:2	228	K.GQSYSVN[+0.984]VTFTSNIQSK.S		N[+1]	930.952	2	1860.9	1860.9	0	-0.2	52	Specific	812.12	673.51	329.65	16.77	4	>sp|P61916|NPC2_HUMAN NPC intracellular cholesterol transporter 2 OS=Homo sapiens OX=9606 GN=NPC2 PE=1 SV=1	3348	20240115_78min-scehcd-s-mix-after.ScanId;v=1;d1=20998.20998.2	controllerType=0 controllerNumber=1 scan=20998	62.0186
18347:2	228	K.GQSYSVN[+0.984]VTFTSNIQSK.S		N[+1]	930.953	2	1860.9	1860.9	0	0.4	52	Specific	830.62	722.42	301.62	16.81	4	>sp|P61916|NPC2_HUMAN NPC intracellular cholesterol transporter 2 OS=Homo sapiens OX=9606 GN=NPC2 PE=1 SV=1	3348	20240115_78min-scehcd-s-mix-after.ScanId;v=1;d1=20753.20753.3	controllerType=0 controllerNumber=1 scan=20753	61.2651
18472:2	228	K.GQSYSVN[+0.984]VTFTSNIQSK.S		N[+1]	930.952	2	1860.9	1860.9	0	-0.9	52	Specific	836.67	741.51	348.18	16.42	4	>sp|P61916|NPC2_HUMAN NPC intracellular cholesterol transporter 2 OS=Homo sapiens OX=9606 GN=NPC2 PE=1 SV=1	3348	20240115_78min-scehcd-s-mix-after.ScanId;v=1;d1=20895.20895.2	controllerType=0 controllerNumber=1 scan=20895	61.7055
18250:2	228	K.GQSYSVN[+0.984]VTFTSNIQSK.S		N[+1]	930.954	2	1860.9	1860.9	0	1.4	52	Specific	852.08	743.01	233.66	17.07	4	>sp|P61916|NPC2_HUMAN NPC intracellular cholesterol transporter 2 OS=Homo sapiens OX=9606 GN=NPC2 PE=1 SV=1	3348	20240115_78min-scehcd-s-mix-after.ScanId;v=1;d1=20642.20642.3	controllerType=0 controllerNumber=1 scan=20642	60.923
18384:2	228	K.GQSYSVN[+0.984]VTFTSNIQSK.S		N[+1]	930.952	2	1860.9	1860.9	0	-0.1	52	Specific	865.74	822.24	341.77	17.77	4	>sp|P61916|NPC2_HUMAN NPC intracellular cholesterol transporter 2 OS=Homo sapiens OX=9606 GN=NPC2 PE=1 SV=1	3348	20240115_78min-scehcd-s-mix-after.ScanId;v=1;d1=20795.20795.2	controllerType=0 controllerNumber=1 scan=20795	61.3954
18342:2	228	K.GQSYSVN[+0.984]VTFTSNIQSK.S		N[+1]	930.952	2	1860.9	1860.9	0	-0.3	52	Specific	872.89	784	349.89	17.77	4	>sp|P61916|NPC2_HUMAN NPC intracellular cholesterol transporter 2 OS=Homo sapiens OX=9606 GN=NPC2 PE=1 SV=1	3348	20240115_78min-scehcd-s-mix-after.ScanId;v=1;d1=20747.20747.3	controllerType=0 controllerNumber=1 scan=20747	61.2481
18355:2	228	K.GQSYSVN[+0.984]VTFTSNIQSK.S		N[+1]	930.953	2	1860.9	1860.9	0	0.3	52	Specific	874.3	770.87	339.44	17.81	4	>sp|P61916|NPC2_HUMAN NPC intracellular cholesterol transporter 2 OS=Homo sapiens OX=9606 GN=NPC2 PE=1 SV=1	3348	20240115_78min-scehcd-s-mix-after.ScanId;v=1;d1=20762.20762.3	controllerType=0 controllerNumber=1 scan=20762	61.2952
18295:2	228	K.GQSYSVN[+0.984]VTFTSNIQSK.S		N[+1]	930.953	2	1860.9	1860.9	0	0.4	52	Specific	905.94	817.72	381.13	18.81	4	>sp|P61916|NPC2_HUMAN NPC intracellular cholesterol transporter 2 OS=Homo sapiens OX=9606 GN=NPC2 PE=1 SV=1	3348	20240115_78min-scehcd-s-mix-after.ScanId;v=1;d1=20694.20694.2	controllerType=0 controllerNumber=1 scan=20694	61.0902
18210:2	228	K.GQSYSVN[+0.984]VTFTSNIQSK.S		N[+1]	930.953	2	1860.9	1860.9	0	1	52	Specific	934.74	842.1	365.08	18.75	4	>sp|P61916|NPC2_HUMAN NPC intracellular cholesterol transporter 2 OS=Homo sapiens OX=9606 GN=NPC2 PE=1 SV=1	3348	20240115_78min-scehcd-s-mix-after.ScanId;v=1;d1=20597.20597.2	controllerType=0 controllerNumber=1 scan=20597	60.782
18127:2	228	K.GQSYSVN[+0.984]VTFTSNIQSK.S		N[+1]	930.953	2	1860.9	1860.9	0	0.7	52	Specific	937.41	839.68	371.32	18.75	4	>sp|P61916|NPC2_HUMAN NPC intracellular cholesterol transporter 2 OS=Homo sapiens OX=9606 GN=NPC2 PE=1 SV=1	3348	20240115_78min-scehcd-s-mix-after.ScanId;v=1;d1=20502.20502.2	controllerType=0 controllerNumber=1 scan=20502	60.4829
22517:3	136	K.HTGPGILSMANAGPNTN[+0.984]GSQFFIC[+57.021]TAK.T		C[+57], N[+1]	931.443	3	2792.31	2792.31	0	0.1	92	Specific	740.72	740.72	68.91	15.62	10	>sp|P62937|PPIA_HUMAN Peptidyl-prolyl cis-trans isomerase A OS=Homo sapiens OX=9606 GN=PPIA PE=1 SV=2	7217	20240115_78min-scehcd-s-mix-after.ScanId;v=1;d1=25404.25404.3	controllerType=0 controllerNumber=1 scan=25404	73.5344
22507:3	136	K.HTGPGILSMANAGPNTN[+0.984]GSQFFIC[+57.021]TAK.T		C[+57], N[+1]	931.443	3	2792.32	2792.31	0	0.8	92	Specific	908.92	908.92	54.52	19.55	10	>sp|P62937|PPIA_HUMAN Peptidyl-prolyl cis-trans isomerase A OS=Homo sapiens OX=9606 GN=PPIA PE=1 SV=2	7217	20240115_78min-scehcd-s-mix-after.ScanId;v=1;d1=25393.25393.3	controllerType=0 controllerNumber=1 scan=25393	73.499
21027:3	136	K.HTGPGILSM[+15.995]ANAGPNTN[+0.984]GSQFFIC[+57.021]TAK.T		C[+57], M[+16], N[+1]	936.778	3	2808.32	2808.31	0	3.9	92	Specific	711.38	711.38	53.55	13.87	10	>sp|P62937|PPIA_HUMAN Peptidyl-prolyl cis-trans isomerase A OS=Homo sapiens OX=9606 GN=PPIA PE=1 SV=2	7217	20240115_78min-scehcd-s-mix-after.ScanId;v=1;d1=23757.23757.3	controllerType=0 controllerNumber=1 scan=23757	69.5755
12302:4	500	K.DVDEC[+57.021]ALGTHN[+0.984]C[+57.021]SEAETC[+57.021]HNIQGSFR.C		C[+57]*3, N[+1]	752.81	4	3008.22	3008.22	0	-0.8	1025	Specific	1107.38	1074.23	279.32	22.87	1	>sp|P98095|FBLN2_HUMAN Fibulin-2 OS=Homo sapiens OX=9606 GN=FBLN2 PE=1 SV=2	4151	20240115_78min-scehcd-s-mix-after.ScanId;v=1;d1=13908.13908.4	controllerType=0 controllerNumber=1 scan=13908	40.7706
12308:4	500	K.DVDEC[+57.021]ALGTHN[+0.984]C[+57.021]SEAETC[+57.021]HNIQGSFR.C		C[+57]*3, N[+1]	752.811	4	3008.22	3008.22	0	0.1	1025	Specific	1192.71	1141.68	347.38	24.27	1	>sp|P98095|FBLN2_HUMAN Fibulin-2 OS=Homo sapiens OX=9606 GN=FBLN2 PE=1 SV=2	4151	20240115_78min-scehcd-s-mix-after.ScanId;v=1;d1=13915.13915.4	controllerType=0 controllerNumber=1 scan=13915	40.8021
08901:2	672	K.NAN[+0.984]LTC[+57.021]SAC[+57.021]FGK.G		C[+57]*2, N[+1]	672.289	2	1343.57	1343.57	0	-0.2	230	Specific	558.27	481.1	103.87	10.15	1	>sp|Q01638|ILRL1_HUMAN Interleukin-1 receptor-like 1 OS=Homo sapiens OX=9606 GN=IL1RL1 PE=1 SV=4	6125	20240115_78min-scehcd-s-mix-after.ScanId;v=1;d1=10031.10031.2	controllerType=0 controllerNumber=1 scan=10031	28.5966
08893:2	672	K.NAN[+0.984]LTC[+57.021]SAC[+57.021]FGK.G		C[+57]*2, N[+1]	672.289	2	1343.57	1343.57	0	-0.6	230	Specific	790.22	550.91	174.18	15.32	1	>sp|Q01638|ILRL1_HUMAN Interleukin-1 receptor-like 1 OS=Homo sapiens OX=9606 GN=IL1RL1 PE=1 SV=4	6125	20240115_78min-scehcd-s-mix-after.ScanId;v=1;d1=10022.10022.2	controllerType=0 controllerNumber=1 scan=10022	28.5675
02318:2	3	K.N[+0.984]LSQDQEHGR.K		N[+1]	592.768	2	1184.53	1184.53	0	-0.6	272	Specific	491.25	268.14	268.14	5.11	86	>sp|Q02383|SEMG2_HUMAN Semenogelin-2 OS=Homo sapiens OX=9606 GN=SEMG2 PE=1 SV=1	14954	20240115_78min-scehcd-s-mix-after.ScanId;v=1;d1=2668.2668.2	controllerType=0 controllerNumber=1 scan=2668	8.9032
02566:2	3	K.N[+0.984]LSQDQEHGR.K		N[+1]	592.768	2	1184.53	1184.53	0	-0.4	272	Specific	543.41	321.12	321.12	6.23	86	>sp|Q02383|SEMG2_HUMAN Semenogelin-2 OS=Homo sapiens OX=9606 GN=SEMG2 PE=1 SV=1	14954	20240115_78min-scehcd-s-mix-after.ScanId;v=1;d1=2942.2942.2	controllerType=0 controllerNumber=1 scan=2942	9.5473
02909:2	3	K.N[+0.984]LSQDQEHGR.K		N[+1]	592.768	2	1184.53	1184.53	0	0.5	272	Specific	628.04	309.34	309.34	9.6	86	>sp|Q02383|SEMG2_HUMAN Semenogelin-2 OS=Homo sapiens OX=9606 GN=SEMG2 PE=1 SV=1	14954	20240115_78min-scehcd-s-mix-after.ScanId;v=1;d1=3321.3321.2	controllerType=0 controllerNumber=1 scan=3321	10.4772
02325:2	3	K.N[+0.984]LSQDQEHGR.K		N[+1]	592.768	2	1184.53	1184.53	0	0.3	272	Specific	747.62	431.09	431.09	13.07	86	>sp|Q02383|SEMG2_HUMAN Semenogelin-2 OS=Homo sapiens OX=9606 GN=SEMG2 PE=1 SV=1	14954	20240115_78min-scehcd-s-mix-after.ScanId;v=1;d1=2676.2676.2	controllerType=0 controllerNumber=1 scan=2676	8.9287
02558:2	3	K.N[+0.984]LSQDQEHGR.K		N[+1]	592.768	2	1184.53	1184.53	0	0.5	272	Specific	818.77	403.89	403.89	15.4	86	>sp|Q02383|SEMG2_HUMAN Semenogelin-2 OS=Homo sapiens OX=9606 GN=SEMG2 PE=1 SV=1	14954	20240115_78min-scehcd-s-mix-after.ScanId;v=1;d1=2933.2933.2	controllerType=0 controllerNumber=1 scan=2933	9.5339
02910:2	3	K.N[+0.984]LSQDQEHGR.K		N[+1]	592.768	2	1184.53	1184.53	0	0	272	Specific	866.68	510.28	510.28	16.77	86	>sp|Q02383|SEMG2_HUMAN Semenogelin-2 OS=Homo sapiens OX=9606 GN=SEMG2 PE=1 SV=1	14954	20240115_78min-scehcd-s-mix-after.ScanId;v=1;d1=3323.3323.2	controllerType=0 controllerNumber=1 scan=3323	10.4838
01838:3	3	K.N[+0.984]LSQDQEHGRK.A		N[+1]	438.213	3	1312.62	1312.62	0	0.4	272	Specific	579.91	423.74	423.74	8.24	86	>sp|Q02383|SEMG2_HUMAN Semenogelin-2 OS=Homo sapiens OX=9606 GN=SEMG2 PE=1 SV=1	14954	20240115_78min-scehcd-s-mix-after.ScanId;v=1;d1=2136.2136.3	controllerType=0 controllerNumber=1 scan=2136	7.6466
01846:2	3	K.N[+0.984]LSQDQEHGRK.A		N[+1]	656.816	2	1312.62	1312.62	0	0	272	Specific	621.09	412.36	412.36	10.14	86	>sp|Q02383|SEMG2_HUMAN Semenogelin-2 OS=Homo sapiens OX=9606 GN=SEMG2 PE=1 SV=1	14954	20240115_78min-scehcd-s-mix-after.ScanId;v=1;d1=2145.2145.2	controllerType=0 controllerNumber=1 scan=2145	7.6799
01843:3	3	K.N[+0.984]LSQDQEHGRK.A		N[+1]	438.213	3	1312.62	1312.62	0	0.7	272	Specific	622.21	359.21	359.21	9.15	86	>sp|Q02383|SEMG2_HUMAN Semenogelin-2 OS=Homo sapiens OX=9606 GN=SEMG2 PE=1 SV=1	14954	20240115_78min-scehcd-s-mix-after.ScanId;v=1;d1=2142.2142.3	controllerType=0 controllerNumber=1 scan=2142	7.675
18425:4	730	K.KKPTPIQLNPAPDGSAVN[+0.984]GTSSAETNLEALQK.K		N[+1]	820.179	4	3277.69	3277.69	0	0.6	4	Specific	625.46	557.87	129.9	13.33	1	>sp|Q02750|MP2K1_HUMAN Dual specificity mitogen-activated protein kinase kinase 1 OS=Homo sapiens OX=9606 GN=MAP2K1 PE=1 SV=2	2972	20240115_78min-scehcd-s-mix-after.ScanId;v=1;d1=20841.20841.4	controllerType=0 controllerNumber=1 scan=20841	61.5405
10700:2	767	R.EQIN[+0.984]ITLDHR.C		N[+1]	620.321	2	1239.63	1239.63	0	0.7	194	Specific	434.24	158.06	158.06	4.8	1	>sp|Q02809|PLOD1_HUMAN Procollagen-lysine,2-oxoglutarate 5-dioxygenase 1 OS=Homo sapiens OX=9606 GN=PLOD1 PE=1 SV=2	8219	20240115_78min-scehcd-s-mix-after.ScanId;v=1;d1=12078.12078.2	controllerType=0 controllerNumber=1 scan=12078	34.9369
10711:3	767	R.EQIN[+0.984]ITLDHR.C		N[+1]	413.883	3	1239.63	1239.63	0	0.3	194	Specific	656.94	289.74	289.74	11.82	1	>sp|Q02809|PLOD1_HUMAN Procollagen-lysine,2-oxoglutarate 5-dioxygenase 1 OS=Homo sapiens OX=9606 GN=PLOD1 PE=1 SV=2	8219	20240115_78min-scehcd-s-mix-after.ScanId;v=1;d1=12090.12090.3	controllerType=0 controllerNumber=1 scan=12090	34.9758
10708:2	767	R.EQIN[+0.984]ITLDHR.C		N[+1]	620.32	2	1239.63	1239.63	0	0.2	194	Specific	725.68	249.03	249.03	11.33	1	>sp|Q02809|PLOD1_HUMAN Procollagen-lysine,2-oxoglutarate 5-dioxygenase 1 OS=Homo sapiens OX=9606 GN=PLOD1 PE=1 SV=2	8219	20240115_78min-scehcd-s-mix-after.ScanId;v=1;d1=12087.12087.2	controllerType=0 controllerNumber=1 scan=12087	34.9684
19633:2	614	K.VPYNVGPGFTGN[+0.984]FSTQK.V		N[+1]	907.441	2	1813.87	1813.88	0	-0.3	325	Specific	648.55	564.17	379.76	12.14	2	>sp|Q04609|FOLH1_HUMAN Glutamate carboxypeptidase 2 OS=Homo sapiens OX=9606 GN=FOLH1 PE=1 SV=1	4430	20240115_78min-scehcd-s-mix-after.ScanId;v=1;d1=22211.22211.2	controllerType=0 controllerNumber=1 scan=22211	65.6988
19627:2	614	K.VPYNVGPGFTGN[+0.984]FSTQK.V		N[+1]	907.441	2	1813.88	1813.88	0	-0.1	325	Specific	764.17	576.44	405.5	14.73	2	>sp|Q04609|FOLH1_HUMAN Glutamate carboxypeptidase 2 OS=Homo sapiens OX=9606 GN=FOLH1 PE=1 SV=1	4430	20240115_78min-scehcd-s-mix-after.ScanId;v=1;d1=22204.22204.2	controllerType=0 controllerNumber=1 scan=22204	65.6832
08750:2	614	K.N[+0.984]FTEIASK.F		N[+1]	455.729	2	910.451	910.452	0	-0.3	638	Specific	519.01	40.61	40.61	4.86	2	>sp|Q04609|FOLH1_HUMAN Glutamate carboxypeptidase 2 OS=Homo sapiens OX=9606 GN=FOLH1 PE=1 SV=1	4430	20240115_78min-scehcd-s-mix-after.ScanId;v=1;d1=9858.9858.2	controllerType=0 controllerNumber=1 scan=9858	28.0226
08744:2	614	K.N[+0.984]FTEIASK.F		N[+1]	455.73	2	910.452	910.452	0	0.5	638	Specific	564.96	53.48	53.48	4.92	2	>sp|Q04609|FOLH1_HUMAN Glutamate carboxypeptidase 2 OS=Homo sapiens OX=9606 GN=FOLH1 PE=1 SV=1	4430	20240115_78min-scehcd-s-mix-after.ScanId;v=1;d1=9851.9851.2	controllerType=0 controllerNumber=1 scan=9851	28.0078
11788:2	902	R.RN[+0.984]QSLSLLYK.V		N[+1]	611.844	2	1222.68	1222.68	0	1.1	540	Specific	351.73	119.26	119.26	1.77	1	>sp|Q06481|APLP2_HUMAN Amyloid-like protein 2 OS=Homo sapiens OX=9606 GN=APLP2 PE=1 SV=2	19567	20240115_78min-scehcd-s-mix-after.ScanId;v=1;d1=13320.13320.2	controllerType=0 controllerNumber=1 scan=13320	38.8803
09463:3	737	R.LYLDHNN[+0.984]LTR.M		N[+1]	420.551	3	1259.64	1259.64	0	1.6	160	Specific	537.8	378.45	58.93	6.84	1	>sp|Q06828|FMOD_HUMAN Fibromodulin OS=Homo sapiens OX=9606 GN=FMOD PE=1 SV=2	5267	20240115_78min-scehcd-s-mix-after.ScanId;v=1;d1=10671.10671.3	controllerType=0 controllerNumber=1 scan=10671	30.5843
09471:2	737	R.LYLDHNN[+0.984]LTR.M		N[+1]	630.323	2	1259.64	1259.64	0	0.5	160	Specific	591.99	368.67	30.08	7.82	1	>sp|Q06828|FMOD_HUMAN Fibromodulin OS=Homo sapiens OX=9606 GN=FMOD PE=1 SV=2	5267	20240115_78min-scehcd-s-mix-after.ScanId;v=1;d1=10680.10680.2	controllerType=0 controllerNumber=1 scan=10680	30.6126
09472:3	737	R.LYLDHNN[+0.984]LTR.M		N[+1]	420.551	3	1259.64	1259.64	0	0.2	160	Specific	643.8	475.28	42.17	12.71	1	>sp|Q06828|FMOD_HUMAN Fibromodulin OS=Homo sapiens OX=9606 GN=FMOD PE=1 SV=2	5267	20240115_78min-scehcd-s-mix-after.ScanId;v=1;d1=10681.10681.3	controllerType=0 controllerNumber=1 scan=10681	30.6141
08940:2	761	K.N[+0.984]GTYYDC[+57.021]IK.S		C[+57], N[+1]	567.742	2	1134.48	1134.48	0	0.3	53	Specific	540.46	393.12	393.12	10.18	1	>sp|Q075Z2|BSPH1_HUMAN Binder of sperm protein homolog 1 OS=Homo sapiens OX=9606 GN=BSPH1 PE=2 SV=1	17263	20240115_78min-scehcd-s-mix-after.ScanId;v=1;d1=10076.10076.2	controllerType=0 controllerNumber=1 scan=10076	28.7507
08931:2	761	K.N[+0.984]GTYYDC[+57.021]IK.S		C[+57], N[+1]	567.742	2	1134.48	1134.48	0	0.1	53	Specific	610.79	382.24	382.24	11.65	1	>sp|Q075Z2|BSPH1_HUMAN Binder of sperm protein homolog 1 OS=Homo sapiens OX=9606 GN=BSPH1 PE=2 SV=1	17263	20240115_78min-scehcd-s-mix-after.ScanId;v=1;d1=10066.10066.2	controllerType=0 controllerNumber=1 scan=10066	28.7158
21504:2	113	R.TVIRPFYLTN[+0.984]SSGVD.-		N[+1]	835.426	2	1669.84	1669.84	0	0.9	571	CRagged	343.14	270.92	270.92	4.62	9	>sp|Q08380|LG3BP_HUMAN Galectin-3-binding protein OS=Homo sapiens OX=9606 GN=LGALS3BP PE=1 SV=1	1885	20240115_78min-scehcd-s-mix-after.ScanId;v=1;d1=24284.24284.3	controllerType=0 controllerNumber=1 scan=24284	70.8359
21502:2	113	R.TVIRPFYLTN[+0.984]SSGVD.-		N[+1]	835.426	2	1669.84	1669.84	0	0.9	571	CRagged	488.46	461.89	461.89	8.92	9	>sp|Q08380|LG3BP_HUMAN Galectin-3-binding protein OS=Homo sapiens OX=9606 GN=LGALS3BP PE=1 SV=1	1885	20240115_78min-scehcd-s-mix-after.ScanId;v=1;d1=24282.24282.2	controllerType=0 controllerNumber=1 scan=24282	70.8274
21527:2	113	R.TVIRPFYLTN[+0.984]SSGVD.-		N[+1]	835.424	2	1669.84	1669.84	0	-0.9	571	CRagged	648.79	532.44	532.44	12.38	9	>sp|Q08380|LG3BP_HUMAN Galectin-3-binding protein OS=Homo sapiens OX=9606 GN=LGALS3BP PE=1 SV=1	1885	20240115_78min-scehcd-s-mix-after.ScanId;v=1;d1=24310.24310.2	controllerType=0 controllerNumber=1 scan=24310	70.8971
09742:2	113	K.AAIPSALDTN[+0.984]SSK.S		N[+1]	638.325	2	1275.64	1275.64	0	-0.6	542	Specific	409.15	282.66	282.66	5.05	9	>sp|Q08380|LG3BP_HUMAN Galectin-3-binding protein OS=Homo sapiens OX=9606 GN=LGALS3BP PE=1 SV=1	1885	20240115_78min-scehcd-s-mix-after.ScanId;v=1;d1=10988.10988.2	controllerType=0 controllerNumber=1 scan=10988	31.5557
09655:2	113	K.AAIPSALDTN[+0.984]SSK.S		N[+1]	638.324	2	1275.64	1275.64	0	-0.7	542	Specific	413.1	279.4	279.4	5.45	9	>sp|Q08380|LG3BP_HUMAN Galectin-3-binding protein OS=Homo sapiens OX=9606 GN=LGALS3BP PE=1 SV=1	1885	20240115_78min-scehcd-s-mix-after.ScanId;v=1;d1=10889.10889.2	controllerType=0 controllerNumber=1 scan=10889	31.2515
09749:2	113	K.AAIPSALDTN[+0.984]SSK.S		N[+1]	638.325	2	1275.64	1275.64	0	-0.3	542	Specific	566.28	447.43	447.43	10.13	9	>sp|Q08380|LG3BP_HUMAN Galectin-3-binding protein OS=Homo sapiens OX=9606 GN=LGALS3BP PE=1 SV=1	1885	20240115_78min-scehcd-s-mix-after.ScanId;v=1;d1=10996.10996.2	controllerType=0 controllerNumber=1 scan=10996	31.5832
09661:2	113	K.AAIPSALDTN[+0.984]SSK.S		N[+1]	638.325	2	1275.64	1275.64	0	0	542	Specific	645.24	505.66	505.66	12.67	9	>sp|Q08380|LG3BP_HUMAN Galectin-3-binding protein OS=Homo sapiens OX=9606 GN=LGALS3BP PE=1 SV=1	1885	20240115_78min-scehcd-s-mix-after.ScanId;v=1;d1=10896.10896.2	controllerType=0 controllerNumber=1 scan=10896	31.2734
10808:2	113	K.GLN[+0.984]LTEDTYKPR.I		N[+1]	704.359	2	1407.71	1407.71	0	-0.2	396	Specific	484.59	315.83	315.83	6.07	9	>sp|Q08380|LG3BP_HUMAN Galectin-3-binding protein OS=Homo sapiens OX=9606 GN=LGALS3BP PE=1 SV=1	1885	20240115_78min-scehcd-s-mix-after.ScanId;v=1;d1=12202.12202.2	controllerType=0 controllerNumber=1 scan=12202	35.356
10894:3	113	K.GLN[+0.984]LTEDTYKPR.I		N[+1]	469.909	3	1407.71	1407.71	0	0.6	396	Specific	635.61	480.24	480.24	12.08	9	>sp|Q08380|LG3BP_HUMAN Galectin-3-binding protein OS=Homo sapiens OX=9606 GN=LGALS3BP PE=1 SV=1	1885	20240115_78min-scehcd-s-mix-after.ScanId;v=1;d1=12300.12300.3	controllerType=0 controllerNumber=1 scan=12300	35.6481
10901:3	113	K.GLN[+0.984]LTEDTYKPR.I		N[+1]	469.909	3	1407.71	1407.71	0	-0.2	396	Specific	687.63	496.39	496.39	12.84	9	>sp|Q08380|LG3BP_HUMAN Galectin-3-binding protein OS=Homo sapiens OX=9606 GN=LGALS3BP PE=1 SV=1	1885	20240115_78min-scehcd-s-mix-after.ScanId;v=1;d1=12308.12308.3	controllerType=0 controllerNumber=1 scan=12308	35.685
10815:3	113	K.GLN[+0.984]LTEDTYKPR.I		N[+1]	469.909	3	1407.71	1407.71	0	0.3	396	Specific	719.98	463.74	463.74	14.71	9	>sp|Q08380|LG3BP_HUMAN Galectin-3-binding protein OS=Homo sapiens OX=9606 GN=LGALS3BP PE=1 SV=1	1885	20240115_78min-scehcd-s-mix-after.ScanId;v=1;d1=12210.12210.3	controllerType=0 controllerNumber=1 scan=12210	35.3836
10900:2	113	K.GLN[+0.984]LTEDTYKPR.I		N[+1]	704.359	2	1407.71	1407.71	0	-0.9	396	Specific	781.44	392.21	392.21	14.42	9	>sp|Q08380|LG3BP_HUMAN Galectin-3-binding protein OS=Homo sapiens OX=9606 GN=LGALS3BP PE=1 SV=1	1885	20240115_78min-scehcd-s-mix-after.ScanId;v=1;d1=12307.12307.2	controllerType=0 controllerNumber=1 scan=12307	35.6827
10814:2	113	K.GLN[+0.984]LTEDTYKPR.I		N[+1]	704.359	2	1407.71	1407.71	0	0.1	396	Specific	831.27	504.35	504.35	16.44	9	>sp|Q08380|LG3BP_HUMAN Galectin-3-binding protein OS=Homo sapiens OX=9606 GN=LGALS3BP PE=1 SV=1	1885	20240115_78min-scehcd-s-mix-after.ScanId;v=1;d1=12209.12209.2	controllerType=0 controllerNumber=1 scan=12209	35.3817
17461:2	113	K.EPGSN[+0.984]VTM[+15.995]SVDAEC[+57.021]VPMVR.D		C[+57], M[+16], N[+1]	1047.96	2	2094.91	2094.91	0	-1.1	188	Specific	563.92	528.05	352.87	9.88	9	>sp|Q08380|LG3BP_HUMAN Galectin-3-binding protein OS=Homo sapiens OX=9606 GN=LGALS3BP PE=1 SV=1	1885	20240115_78min-scehcd-s-mix-after.ScanId;v=1;d1=19747.19747.2	controllerType=0 controllerNumber=1 scan=19747	58.1924
17459:3	113	K.EPGSN[+0.984]VTM[+15.995]SVDAEC[+57.021]VPMVR.D		C[+57], M[+16], N[+1]	698.977	3	2094.92	2094.91	0	1.5	188	Specific	744.55	744.55	651.53	13.06	9	>sp|Q08380|LG3BP_HUMAN Galectin-3-binding protein OS=Homo sapiens OX=9606 GN=LGALS3BP PE=1 SV=1	1885	20240115_78min-scehcd-s-mix-after.ScanId;v=1;d1=19744.19744.3	controllerType=0 controllerNumber=1 scan=19744	58.1842
17455:2	113	K.EPGSN[+0.984]VTM[+15.995]SVDAEC[+57.021]VPMVR.D		C[+57], M[+16], N[+1]	1047.96	2	2094.92	2094.91	0	0.5	188	Specific	862.23	783.29	498.79	17.81	9	>sp|Q08380|LG3BP_HUMAN Galectin-3-binding protein OS=Homo sapiens OX=9606 GN=LGALS3BP PE=1 SV=1	1885	20240115_78min-scehcd-s-mix-after.ScanId;v=1;d1=19740.19740.2	controllerType=0 controllerNumber=1 scan=19740	58.1755
17822:2	113	K.EPGSN[+0.984]VTMSVDAEC[+57.021]VPM[+15.995]VR.D		C[+57], M[+16], N[+1]	1047.96	2	2094.91	2094.91	0	-0.5	188	Specific	532.01	532.01	311.46	10.1	9	>sp|Q08380|LG3BP_HUMAN Galectin-3-binding protein OS=Homo sapiens OX=9606 GN=LGALS3BP PE=1 SV=1	1885	20240115_78min-scehcd-s-mix-after.ScanId;v=1;d1=20156.20156.2	controllerType=0 controllerNumber=1 scan=20156	59.428
20482:2	113	K.EPGSN[+0.984]VTMSVDAEC[+57.021]VPMVR.D		C[+57], N[+1]	1039.96	2	2078.92	2078.92	0	0.3	188	Specific	551.27	534.63	534.63	10.3	9	>sp|Q08380|LG3BP_HUMAN Galectin-3-binding protein OS=Homo sapiens OX=9606 GN=LGALS3BP PE=1 SV=1	1885	20240115_78min-scehcd-s-mix-after.ScanId;v=1;d1=23156.23156.2	controllerType=0 controllerNumber=1 scan=23156	68.1344
20495:2	113	K.EPGSN[+0.984]VTMSVDAEC[+57.021]VPMVR.D		C[+57], N[+1]	1039.97	2	2078.92	2078.92	0	2.3	188	Specific	745.45	633.46	633.46	13.78	9	>sp|Q08380|LG3BP_HUMAN Galectin-3-binding protein OS=Homo sapiens OX=9606 GN=LGALS3BP PE=1 SV=1	1885	20240115_78min-scehcd-s-mix-after.ScanId;v=1;d1=23170.23170.2	controllerType=0 controllerNumber=1 scan=23170	68.1677
19402:2	113	R.ALGFEN[+0.984]ATQALGR.A		N[+1]	674.847	2	1348.69	1348.69	0	0.5	64	Specific	553.15	404.66	404.66	9.57	9	>sp|Q08380|LG3BP_HUMAN Galectin-3-binding protein OS=Homo sapiens OX=9606 GN=LGALS3BP PE=1 SV=1	1885	20240115_78min-scehcd-s-mix-after.ScanId;v=1;d1=21950.21950.2	controllerType=0 controllerNumber=1 scan=21950	64.9433
19486:2	113	R.ALGFEN[+0.984]ATQALGR.A		N[+1]	674.847	2	1348.69	1348.69	0	1.3	64	Specific	615.17	416.44	416.44	12.65	9	>sp|Q08380|LG3BP_HUMAN Galectin-3-binding protein OS=Homo sapiens OX=9606 GN=LGALS3BP PE=1 SV=1	1885	20240115_78min-scehcd-s-mix-after.ScanId;v=1;d1=22046.22046.2	controllerType=0 controllerNumber=1 scan=22046	65.2316
19407:2	113	R.ALGFEN[+0.984]ATQALGR.A		N[+1]	674.846	2	1348.69	1348.69	0	-0.1	64	Specific	1013.96	715.92	715.92	20.67	9	>sp|Q08380|LG3BP_HUMAN Galectin-3-binding protein OS=Homo sapiens OX=9606 GN=LGALS3BP PE=1 SV=1	1885	20240115_78min-scehcd-s-mix-after.ScanId;v=1;d1=21956.21956.2	controllerType=0 controllerNumber=1 scan=21956	64.9657
19493:2	113	R.ALGFEN[+0.984]ATQALGR.A		N[+1]	674.846	2	1348.69	1348.69	0	0	64	Specific	1026.33	721.69	721.69	20.67	9	>sp|Q08380|LG3BP_HUMAN Galectin-3-binding protein OS=Homo sapiens OX=9606 GN=LGALS3BP PE=1 SV=1	1885	20240115_78min-scehcd-s-mix-after.ScanId;v=1;d1=22054.22054.2	controllerType=0 controllerNumber=1 scan=22054	65.269
04662:2	113	R.DAGVVC[+57.021]TN[+0.984]ETR.S		C[+57], N[+1]	611.772	2	1222.54	1222.54	0	0.3	118	Specific	448.35	269.08	269.08	5.62	9	>sp|Q08380|LG3BP_HUMAN Galectin-3-binding protein OS=Homo sapiens OX=9606 GN=LGALS3BP PE=1 SV=1	1885	20240115_78min-scehcd-s-mix-after.ScanId;v=1;d1=5252.5252.2	controllerType=0 controllerNumber=1 scan=5252	14.883
04653:2	113	R.DAGVVC[+57.021]TN[+0.984]ETR.S		C[+57], N[+1]	611.772	2	1222.54	1222.54	0	-0.2	118	Specific	794.52	484.63	484.63	15.67	9	>sp|Q08380|LG3BP_HUMAN Galectin-3-binding protein OS=Homo sapiens OX=9606 GN=LGALS3BP PE=1 SV=1	1885	20240115_78min-scehcd-s-mix-after.ScanId;v=1;d1=5242.5242.2	controllerType=0 controllerNumber=1 scan=5242	14.8681
14477:2	483	K.VAYSN[+0.984]DSANWTEYQDPR.T		N[+1]	1008.93	2	2016.86	2016.86	0	-0.4	321	Specific	454.14	454.14	128.48	9.45	2	>sp|Q08431|MFGM_HUMAN Lactadherin OS=Homo sapiens OX=9606 GN=MFGE8 PE=1 SV=3	3144	20240115_78min-scehcd-s-mix-after.ScanId;v=1;d1=16371.16371.2	controllerType=0 controllerNumber=1 scan=16371	48.2057
14483:2	483	K.VAYSN[+0.984]DSANWTEYQDPR.T		N[+1]	1008.93	2	2016.86	2016.86	0	-0.9	321	Specific	936	798.71	230.23	18.42	2	>sp|Q08431|MFGM_HUMAN Lactadherin OS=Homo sapiens OX=9606 GN=MFGE8 PE=1 SV=3	3144	20240115_78min-scehcd-s-mix-after.ScanId;v=1;d1=16378.16378.2	controllerType=0 controllerNumber=1 scan=16378	48.2238
08561:3	721	R.HVN[+0.984]HSATEALGELR.E		N[+1]	512.258	3	1534.76	1534.76	0	-0.6	27	Specific	554.37	445.8	445.8	8.56	1	>sp|Q08648|SG11B_HUMAN Sperm-associated antigen 11B OS=Homo sapiens OX=9606 GN=SPAG11B PE=2 SV=4	14965	20240115_78min-scehcd-s-mix-after.ScanId;v=1;d1=9641.9641.3	controllerType=0 controllerNumber=1 scan=9641	27.3268
08554:3	721	R.HVN[+0.984]HSATEALGELR.E		N[+1]	512.258	3	1534.76	1534.76	0	-1.5	27	Specific	774.62	586.24	586.24	13.87	1	>sp|Q08648|SG11B_HUMAN Sperm-associated antigen 11B OS=Homo sapiens OX=9606 GN=SPAG11B PE=2 SV=4	14965	20240115_78min-scehcd-s-mix-after.ScanId;v=1;d1=9633.9633.3	controllerType=0 controllerNumber=1 scan=9633	27.2929
19593:2	290	R.DIYTFDGALN[+0.984]K.S		N[+1]	629.304	2	1257.6	1257.6	0	0.1	64	Specific	375.83	163.46	163.46	2.84	4	>sp|Q08722|CD47_HUMAN Leukocyte surface antigen CD47 OS=Homo sapiens OX=9606 GN=CD47 PE=1 SV=1	18641	20240115_78min-scehcd-s-mix-after.ScanId;v=1;d1=22166.22166.2	controllerType=0 controllerNumber=1 scan=22166	65.583
19582:2	290	R.DIYTFDGALN[+0.984]K.S		N[+1]	629.304	2	1257.6	1257.6	0	1.3	64	Specific	486.77	283.86	283.86	5.88	4	>sp|Q08722|CD47_HUMAN Leukocyte surface antigen CD47 OS=Homo sapiens OX=9606 GN=CD47 PE=1 SV=1	18641	20240115_78min-scehcd-s-mix-after.ScanId;v=1;d1=22154.22154.2	controllerType=0 controllerNumber=1 scan=22154	65.5481
19488:2	290	R.DIYTFDGALN[+0.984]K.S		N[+1]	629.304	2	1257.6	1257.6	0	1.3	64	Specific	659.43	351.41	351.41	11.04	4	>sp|Q08722|CD47_HUMAN Leukocyte surface antigen CD47 OS=Homo sapiens OX=9606 GN=CD47 PE=1 SV=1	18641	20240115_78min-scehcd-s-mix-after.ScanId;v=1;d1=22048.22048.2	controllerType=0 controllerNumber=1 scan=22048	65.2406
19494:2	290	R.DIYTFDGALN[+0.984]K.S		N[+1]	629.303	2	1257.6	1257.6	0	0	64	Specific	711.28	389.87	389.87	13.63	4	>sp|Q08722|CD47_HUMAN Leukocyte surface antigen CD47 OS=Homo sapiens OX=9606 GN=CD47 PE=1 SV=1	18641	20240115_78min-scehcd-s-mix-after.ScanId;v=1;d1=22055.22055.2	controllerType=0 controllerNumber=1 scan=22055	65.2713
14876:3	290	K.SDAVSHTGN[+0.984]YTC[+57.021]EVTELTR.E		C[+57], N[+1]	714.32	3	2140.95	2140.95	0	0	103	Specific	720.82	700.74	700.74	14.77	4	>sp|Q08722|CD47_HUMAN Leukocyte surface antigen CD47 OS=Homo sapiens OX=9606 GN=CD47 PE=1 SV=1	18641	20240115_78min-scehcd-s-mix-after.ScanId;v=1;d1=16826.16826.3	controllerType=0 controllerNumber=1 scan=16826	49.6104
14793:3	290	K.SDAVSHTGN[+0.984]YTC[+57.021]EVTELTR.E		C[+57], N[+1]	714.32	3	2140.95	2140.95	0	0.5	103	Specific	732.36	711.62	711.62	14.81	4	>sp|Q08722|CD47_HUMAN Leukocyte surface antigen CD47 OS=Homo sapiens OX=9606 GN=CD47 PE=1 SV=1	18641	20240115_78min-scehcd-s-mix-after.ScanId;v=1;d1=16731.16731.3	controllerType=0 controllerNumber=1 scan=16731	49.3136
14905:2	290	K.SDAVSHTGN[+0.984]YTC[+57.021]EVTELTR.E		C[+57], N[+1]	1070.98	2	2140.95	2140.95	0	0.6	103	Specific	837.71	761.5	761.5	16.48	4	>sp|Q08722|CD47_HUMAN Leukocyte surface antigen CD47 OS=Homo sapiens OX=9606 GN=CD47 PE=1 SV=1	18641	20240115_78min-scehcd-s-mix-after.ScanId;v=1;d1=16858.16858.2	controllerType=0 controllerNumber=1 scan=16858	49.7008
14814:2	290	K.SDAVSHTGN[+0.984]YTC[+57.021]EVTELTR.E		C[+57], N[+1]	1070.98	2	2140.95	2140.95	0	0.6	103	Specific	996.82	920.71	920.71	19.48	4	>sp|Q08722|CD47_HUMAN Leukocyte surface antigen CD47 OS=Homo sapiens OX=9606 GN=CD47 PE=1 SV=1	18641	20240115_78min-scehcd-s-mix-after.ScanId;v=1;d1=16755.16755.2	controllerType=0 controllerNumber=1 scan=16755	49.3952
14883:3	290	K.SDAVSHTGN[+0.984]YTC[+57.021]EVTELTR.E		C[+57], N[+1]	714.32	3	2140.94	2140.95	0	-0.2	103	Specific	999.2	999.2	999.2	19.77	4	>sp|Q08722|CD47_HUMAN Leukocyte surface antigen CD47 OS=Homo sapiens OX=9606 GN=CD47 PE=1 SV=1	18641	20240115_78min-scehcd-s-mix-after.ScanId;v=1;d1=16834.16834.3	controllerType=0 controllerNumber=1 scan=16834	49.6433
14799:3	290	K.SDAVSHTGN[+0.984]YTC[+57.021]EVTELTR.E		C[+57], N[+1]	714.32	3	2140.95	2140.95	0	0.4	103	Specific	1021.77	1010.43	1010.43	20.81	4	>sp|Q08722|CD47_HUMAN Leukocyte surface antigen CD47 OS=Homo sapiens OX=9606 GN=CD47 PE=1 SV=1	18641	20240115_78min-scehcd-s-mix-after.ScanId;v=1;d1=16738.16738.3	controllerType=0 controllerNumber=1 scan=16738	49.3416
11551:2	640	K.GSN[+0.984]YSEILDK.Y		N[+1]	563.767	2	1126.53	1126.53	0	0.6	142	Specific	503.2	273.6	273.6	6.94	1	>sp|Q12841|FSTL1_HUMAN Follistatin-related protein 1 OS=Homo sapiens OX=9606 GN=FSTL1 PE=1 SV=1	4404	20240115_78min-scehcd-s-mix-after.ScanId;v=1;d1=13049.13049.2	controllerType=0 controllerNumber=1 scan=13049	38.023
11543:2	640	K.GSN[+0.984]YSEILDK.Y		N[+1]	563.767	2	1126.53	1126.53	0	0.5	142	Specific	800.12	502.79	502.79	16.71	1	>sp|Q12841|FSTL1_HUMAN Follistatin-related protein 1 OS=Homo sapiens OX=9606 GN=FSTL1 PE=1 SV=1	4404	20240115_78min-scehcd-s-mix-after.ScanId;v=1;d1=13040.13040.2	controllerType=0 controllerNumber=1 scan=13040	37.9883
21872:3	208	R.VFPYISVM[+15.995]VNN[+0.984]GSLSYDHSK.D		M[+16], N[+1]	758.698	3	2274.08	2274.07	0	2	173	Specific	617.14	592.59	30.18	11.94	7	>sp|Q12907|LMAN2_HUMAN Vesicular integral-membrane protein VIP36 OS=Homo sapiens OX=9606 GN=LMAN2 PE=1 SV=1	1355	20240115_78min-scehcd-s-mix-after.ScanId;v=1;d1=24691.24691.3	controllerType=0 controllerNumber=1 scan=24691	71.8201
21899:3	208	R.VFPYISVM[+15.995]VNN[+0.984]GSLSYDHSK.D		M[+16], N[+1]	758.697	3	2274.08	2274.07	0	1.1	173	Specific	633.57	627.67	26.11	12.91	7	>sp|Q12907|LMAN2_HUMAN Vesicular integral-membrane protein VIP36 OS=Homo sapiens OX=9606 GN=LMAN2 PE=1 SV=1	1355	20240115_78min-scehcd-s-mix-after.ScanId;v=1;d1=24721.24721.3	controllerType=0 controllerNumber=1 scan=24721	71.8877
13479:3	502	R.NTC[+57.021]TTGITDPPPPDGSPN[+0.984]ITSVSHNSVK.V		C[+57], N[+1]	965.454	3	2894.35	2894.35	0	0.5	807	Specific	329.16	329.16	155.99	6.29	1	>sp|Q12913|PTPRJ_HUMAN Receptor-type tyrosine-protein phosphatase eta OS=Homo sapiens OX=9606 GN=PTPRJ PE=1 SV=3	15606	20240115_78min-scehcd-s-mix-after.ScanId;v=1;d1=15249.15249.3	controllerType=0 controllerNumber=1 scan=15249	45.0122
13502:3	502	R.NTC[+57.021]TTGITDPPPPDGSPN[+0.984]ITSVSHNSVK.V		C[+57], N[+1]	965.452	3	2894.34	2894.35	0	-1.6	807	Specific	1149.75	1121.95	193.67	22.81	1	>sp|Q12913|PTPRJ_HUMAN Receptor-type tyrosine-protein phosphatase eta OS=Homo sapiens OX=9606 GN=PTPRJ PE=1 SV=3	15606	20240115_78min-scehcd-s-mix-after.ScanId;v=1;d1=15275.15275.3	controllerType=0 controllerNumber=1 scan=15275	45.0961
04817:2	882	R.GTDN[+0.984]ITVR.Q		N[+1]	438.725	2	876.442	876.442	0	0.3	37	Specific	333.64	98.09	98.09	1.18	1	>sp|Q13449|LSAMP_HUMAN Limbic system-associated membrane protein OS=Homo sapiens OX=9606 GN=LSAMP PE=1 SV=2	1325	20240115_78min-scehcd-s-mix-after.ScanId;v=1;d1=5423.5423.2	controllerType=0 controllerNumber=1 scan=5423	15.3136
04822:2	882	R.GTDN[+0.984]ITVR.Q		N[+1]	438.725	2	876.443	876.442	0	1.5	37	Specific	495	149.3	149.3	2.6	1	>sp|Q13449|LSAMP_HUMAN Limbic system-associated membrane protein OS=Homo sapiens OX=9606 GN=LSAMP PE=1 SV=2	1325	20240115_78min-scehcd-s-mix-after.ScanId;v=1;d1=5429.5429.2	controllerType=0 controllerNumber=1 scan=5429	15.3273
08159:2	641	R.TVLEN[+0.984]STSYEEAK.N		N[+1]	736.343	2	1471.68	1471.68	0	-0.3	255	Specific	624.07	493.04	493.04	11.63	1	>sp|Q13510|ASAH1_HUMAN Acid ceramidase OS=Homo sapiens OX=9606 GN=ASAH1 PE=1 SV=5	6619	20240115_78min-scehcd-s-mix-after.ScanId;v=1;d1=9181.9181.2	controllerType=0 controllerNumber=1 scan=9181	25.8472
08238:2	641	R.TVLEN[+0.984]STSYEEAK.N		N[+1]	736.343	2	1471.68	1471.68	0	-0.2	255	Specific	658.19	501.46	501.46	12.63	1	>sp|Q13510|ASAH1_HUMAN Acid ceramidase OS=Homo sapiens OX=9606 GN=ASAH1 PE=1 SV=5	6619	20240115_78min-scehcd-s-mix-after.ScanId;v=1;d1=9272.9272.2	controllerType=0 controllerNumber=1 scan=9272	26.1359
08230:2	641	R.TVLEN[+0.984]STSYEEAK.N		N[+1]	736.343	2	1471.68	1471.68	0	-0.1	255	Specific	799.68	683.39	683.39	15.67	1	>sp|Q13510|ASAH1_HUMAN Acid ceramidase OS=Homo sapiens OX=9606 GN=ASAH1 PE=1 SV=5	6619	20240115_78min-scehcd-s-mix-after.ScanId;v=1;d1=9263.9263.2	controllerType=0 controllerNumber=1 scan=9263	26.1197
08157:2	641	R.TVLEN[+0.984]STSYEEAK.N		N[+1]	736.343	2	1471.68	1471.68	0	-0.3	255	Specific	810.36	670.18	670.18	16.67	1	>sp|Q13510|ASAH1_HUMAN Acid ceramidase OS=Homo sapiens OX=9606 GN=ASAH1 PE=1 SV=5	6619	20240115_78min-scehcd-s-mix-after.ScanId;v=1;d1=9178.9178.2	controllerType=0 controllerNumber=1 scan=9178	25.8389
18184:3	281	K.C[+57.021]NMIN[+0.984]GTDGDSFHPLITK.D		C[+57], N[+1]	674.309	3	2020.91	2020.91	0	0.6	245	Specific	619.17	467.69	283.85	12.18	3	>sp|Q14108|SCRB2_HUMAN Lysosome membrane protein 2 OS=Homo sapiens OX=9606 GN=SCARB2 PE=1 SV=2	10966	20240115_78min-scehcd-s-mix-after.ScanId;v=1;d1=20567.20567.3	controllerType=0 controllerNumber=1 scan=20567	60.6868
18216:2	281	K.C[+57.021]NMIN[+0.984]GTDGDSFHPLITK.D		C[+57], N[+1]	1010.96	2	2020.91	2020.91	0	1.9	245	Specific	631.16	523.29	258.29	10.47	3	>sp|Q14108|SCRB2_HUMAN Lysosome membrane protein 2 OS=Homo sapiens OX=9606 GN=SCARB2 PE=1 SV=2	10966	20240115_78min-scehcd-s-mix-after.ScanId;v=1;d1=20603.20603.2	controllerType=0 controllerNumber=1 scan=20603	60.7912
18221:3	281	K.C[+57.021]NMIN[+0.984]GTDGDSFHPLITK.D		C[+57], N[+1]	674.309	3	2020.91	2020.91	0	0.9	245	Specific	659.79	659.79	228.67	13.75	3	>sp|Q14108|SCRB2_HUMAN Lysosome membrane protein 2 OS=Homo sapiens OX=9606 GN=SCARB2 PE=1 SV=2	10966	20240115_78min-scehcd-s-mix-after.ScanId;v=1;d1=20609.20609.3	controllerType=0 controllerNumber=1 scan=20609	60.8115
14428:3	281	K.C[+57.021]NM[+15.995]IN[+0.984]GTDGDSFHPLITK.D		C[+57], M[+16], N[+1]	679.64	3	2036.91	2036.91	0	0.8	245	Specific	491.04	491.04	184.87	9.59	3	>sp|Q14108|SCRB2_HUMAN Lysosome membrane protein 2 OS=Homo sapiens OX=9606 GN=SCARB2 PE=1 SV=2	10966	20240115_78min-scehcd-s-mix-after.ScanId;v=1;d1=16316.16316.3	controllerType=0 controllerNumber=1 scan=16316	48.0345
14512:3	281	K.C[+57.021]NM[+15.995]IN[+0.984]GTDGDSFHPLITK.D		C[+57], M[+16], N[+1]	679.64	3	2036.91	2036.91	0	0.6	245	Specific	607.45	607.45	207.61	12.81	3	>sp|Q14108|SCRB2_HUMAN Lysosome membrane protein 2 OS=Homo sapiens OX=9606 GN=SCARB2 PE=1 SV=2	10966	20240115_78min-scehcd-s-mix-after.ScanId;v=1;d1=16412.16412.3	controllerType=0 controllerNumber=1 scan=16412	48.332
14436:3	281	K.C[+57.021]NM[+15.995]IN[+0.984]GTDGDSFHPLITK.D		C[+57], M[+16], N[+1]	679.64	3	2036.91	2036.91	0	0.4	245	Specific	811.68	741.98	275.31	16.81	3	>sp|Q14108|SCRB2_HUMAN Lysosome membrane protein 2 OS=Homo sapiens OX=9606 GN=SCARB2 PE=1 SV=2	10966	20240115_78min-scehcd-s-mix-after.ScanId;v=1;d1=16325.16325.3	controllerType=0 controllerNumber=1 scan=16325	48.0672
14520:3	281	K.C[+57.021]NM[+15.995]IN[+0.984]GTDGDSFHPLITK.D		C[+57], M[+16], N[+1]	679.64	3	2036.91	2036.91	0	0.2	245	Specific	813.36	748.82	291.89	16.81	3	>sp|Q14108|SCRB2_HUMAN Lysosome membrane protein 2 OS=Homo sapiens OX=9606 GN=SCARB2 PE=1 SV=2	10966	20240115_78min-scehcd-s-mix-after.ScanId;v=1;d1=16421.16421.3	controllerType=0 controllerNumber=1 scan=16421	48.3686
16013:2	281	K.ANIQFGDN[+0.984]GTTISAVSNK.A		N[+1]	919.451	2	1837.9	1837.89	0	1.5	98	Specific	682.53	535.41	232.98	12.44	3	>sp|Q14108|SCRB2_HUMAN Lysosome membrane protein 2 OS=Homo sapiens OX=9606 GN=SCARB2 PE=1 SV=2	10966	20240115_78min-scehcd-s-mix-after.ScanId;v=1;d1=18107.18107.2	controllerType=0 controllerNumber=1 scan=18107	53.2821
16021:2	281	K.ANIQFGDN[+0.984]GTTISAVSNK.A		N[+1]	919.451	2	1837.89	1837.89	0	0.9	98	Specific	920.98	686.04	363.9	18.75	3	>sp|Q14108|SCRB2_HUMAN Lysosome membrane protein 2 OS=Homo sapiens OX=9606 GN=SCARB2 PE=1 SV=2	10966	20240115_78min-scehcd-s-mix-after.ScanId;v=1;d1=18116.18116.2	controllerType=0 controllerNumber=1 scan=18116	53.3143
21844:4	434	R.LGAN[+0.984]GSHIPQTSSVFSIEVYPEDHSELQSVR.T		N[+1]	846.915	4	3384.64	3384.63	0	0.7	138	Specific	1392.37	1328.83	1328.83	28.33	1	>sp|Q14118|DAG1_HUMAN Dystroglycan OS=Homo sapiens OX=9606 GN=DAG1 PE=1 SV=2	19143	20240115_78min-scehcd-s-mix-after.ScanId;v=1;d1=24660.24660.4	controllerType=0 controllerNumber=1 scan=24660	71.7361
15017:3	163	K.TGVC[+57.021]PELQADQN[+0.984]C[+57.021]TQEC[+57.021]VSDSEC[+57.021]ADNLK.C		C[+57]*4, N[+1]	1077.11	3	3229.31	3229.3	0	1	33	Specific	855.71	855.71	465.26	17.54	6	>sp|Q14508|WFDC2_HUMAN WAP four-disulfide core domain protein 2 OS=Homo sapiens OX=9606 GN=WFDC2 PE=1 SV=2	10429	20240115_78min-scehcd-s-mix-after.ScanId;v=1;d1=16985.16985.3	controllerType=0 controllerNumber=1 scan=16985	50.0743
15105:3	163	K.TGVC[+57.021]PELQADQN[+0.984]C[+57.021]TQEC[+57.021]VSDSEC[+57.021]ADNLK.C		C[+57]*4, N[+1]	1077.11	3	3229.31	3229.3	0	1.7	33	Specific	895.11	895.11	455.82	16.87	6	>sp|Q14508|WFDC2_HUMAN WAP four-disulfide core domain protein 2 OS=Homo sapiens OX=9606 GN=WFDC2 PE=1 SV=2	10429	20240115_78min-scehcd-s-mix-after.ScanId;v=1;d1=17085.17085.3	controllerType=0 controllerNumber=1 scan=17085	50.3688
15071:4	163	K.TGVC[+57.021]PELQADQN[+0.984]C[+57.021]TQEC[+57.021]VSDSEC[+57.021]ADNLK.C		C[+57]*4, N[+1]	808.081	4	3229.3	3229.3	0	-0.1	33	Specific	1074.37	1074.37	565.96	21.05	6	>sp|Q14508|WFDC2_HUMAN WAP four-disulfide core domain protein 2 OS=Homo sapiens OX=9606 GN=WFDC2 PE=1 SV=2	10429	20240115_78min-scehcd-s-mix-after.ScanId;v=1;d1=17046.17046.4	controllerType=0 controllerNumber=1 scan=17046	50.2601
15112:3	163	K.TGVC[+57.021]PELQADQN[+0.984]C[+57.021]TQEC[+57.021]VSDSEC[+57.021]ADNLK.C		C[+57]*4, N[+1]	1077.11	3	3229.3	3229.3	0	0.5	33	Specific	1091.62	1038.44	595.95	21.61	6	>sp|Q14508|WFDC2_HUMAN WAP four-disulfide core domain protein 2 OS=Homo sapiens OX=9606 GN=WFDC2 PE=1 SV=2	10429	20240115_78min-scehcd-s-mix-after.ScanId;v=1;d1=17093.17093.3	controllerType=0 controllerNumber=1 scan=17093	50.4011
15023:3	163	K.TGVC[+57.021]PELQADQN[+0.984]C[+57.021]TQEC[+57.021]VSDSEC[+57.021]ADNLK.C		C[+57]*4, N[+1]	1077.11	3	3229.31	3229.3	0	0.9	33	Specific	1213.91	1174.81	639.01	24.54	6	>sp|Q14508|WFDC2_HUMAN WAP four-disulfide core domain protein 2 OS=Homo sapiens OX=9606 GN=WFDC2 PE=1 SV=2	10429	20240115_78min-scehcd-s-mix-after.ScanId;v=1;d1=16992.16992.3	controllerType=0 controllerNumber=1 scan=16992	50.1041
17502:5	511	R.VVRPDSELGERPPEDN[+0.984]QSFQYDHEAFLGK.E		N[+1]	672.922	5	3360.58	3360.58	0	0.6	38	Specific	621.81	621.81	621.81	13.62	1	>sp|Q15293|RCN1_HUMAN Reticulocalbin-1 OS=Homo sapiens OX=9606 GN=RCN1 PE=1 SV=1	8288	20240115_78min-scehcd-s-mix-after.ScanId;v=1;d1=19793.19793.3	controllerType=0 controllerNumber=1 scan=19793	58.3383
17514:4	511	R.VVRPDSELGERPPEDN[+0.984]QSFQYDHEAFLGK.E		N[+1]	840.901	4	3360.58	3360.58	0	1.4	38	Specific	737.49	708.03	708.03	13.56	1	>sp|Q15293|RCN1_HUMAN Reticulocalbin-1 OS=Homo sapiens OX=9606 GN=RCN1 PE=1 SV=1	8288	20240115_78min-scehcd-s-mix-after.ScanId;v=1;d1=19807.19807.4	controllerType=0 controllerNumber=1 scan=19807	58.3824
17517:5	511	R.VVRPDSELGERPPEDN[+0.984]QSFQYDHEAFLGK.E		N[+1]	672.922	5	3360.58	3360.58	0	0.5	38	Specific	827.46	827.46	827.46	17.62	1	>sp|Q15293|RCN1_HUMAN Reticulocalbin-1 OS=Homo sapiens OX=9606 GN=RCN1 PE=1 SV=1	8288	20240115_78min-scehcd-s-mix-after.ScanId;v=1;d1=19810.19810.5	controllerType=0 controllerNumber=1 scan=19810	58.3873
17493:4	511	R.VVRPDSELGERPPEDN[+0.984]QSFQYDHEAFLGK.E		N[+1]	840.9	4	3360.58	3360.58	0	0.7	38	Specific	1083.82	991.56	991.56	22.28	1	>sp|Q15293|RCN1_HUMAN Reticulocalbin-1 OS=Homo sapiens OX=9606 GN=RCN1 PE=1 SV=1	8288	20240115_78min-scehcd-s-mix-after.ScanId;v=1;d1=19783.19783.4	controllerType=0 controllerNumber=1 scan=19783	58.3069
15898:3	712	K.QPVSPVIHPPVSYN[+0.984]DTAPR.I		N[+1]	692.355	3	2075.05	2075.06	0	-2.1	248	Specific	562.56	457.07	457.07	9.12	1	>sp|Q15904|VAS1_HUMAN V-type proton ATPase subunit S1 OS=Homo sapiens OX=9606 GN=ATP6AP1 PE=1 SV=2	20308	20240115_78min-scehcd-s-mix-after.ScanId;v=1;d1=17978.17978.3	controllerType=0 controllerNumber=1 scan=17978	52.9372
15924:3	712	K.QPVSPVIHPPVSYN[+0.984]DTAPR.I		N[+1]	692.358	3	2075.06	2075.06	0	1.4	248	Specific	747.68	731.68	731.68	14.07	1	>sp|Q15904|VAS1_HUMAN V-type proton ATPase subunit S1 OS=Homo sapiens OX=9606 GN=ATP6AP1 PE=1 SV=2	20308	20240115_78min-scehcd-s-mix-after.ScanId;v=1;d1=18007.18007.3	controllerType=0 controllerNumber=1 scan=18007	53.009
22022:2	410	K.VTVVGNEN[+0.984]NSLLIESIK.S		N[+1]	915.496	2	1829.99	1829.99	0	-0.2	428	Specific	745.78	539.51	55.01	14.77	2	>sp|Q16348|S15A2_HUMAN Solute carrier family 15 member 2 OS=Homo sapiens OX=9606 GN=SLC15A2 PE=2 SV=2	13019	20240115_78min-scehcd-s-mix-after.ScanId;v=1;d1=24856.24856.2	controllerType=0 controllerNumber=1 scan=24856	72.1985
22031:2	410	K.VTVVGNEN[+0.984]NSLLIESIK.S		N[+1]	915.496	2	1829.99	1829.99	0	0	428	Specific	953.47	710.14	36.24	19.77	2	>sp|Q16348|S15A2_HUMAN Solute carrier family 15 member 2 OS=Homo sapiens OX=9606 GN=SLC15A2 PE=2 SV=2	13019	20240115_78min-scehcd-s-mix-after.ScanId;v=1;d1=24866.24866.2	controllerType=0 controllerNumber=1 scan=24866	72.2255
09009:3	410	K.YHN[+0.984]LSLYTEHSVQEK.N		N[+1]	616.964	3	1848.88	1848.88	0	0	470	Specific	471.7	370.04	370.04	6.15	2	>sp|Q16348|S15A2_HUMAN Solute carrier family 15 member 2 OS=Homo sapiens OX=9606 GN=SLC15A2 PE=2 SV=2	13019	20240115_78min-scehcd-s-mix-after.ScanId;v=1;d1=10155.10155.3	controllerType=0 controllerNumber=1 scan=10155	28.9863
09008:3	410	K.YHN[+0.984]LSLYTEHSVQEK.N		N[+1]	616.963	3	1848.88	1848.88	0	-0.3	470	Specific	725.2	553.54	553.54	13.42	2	>sp|Q16348|S15A2_HUMAN Solute carrier family 15 member 2 OS=Homo sapiens OX=9606 GN=SLC15A2 PE=2 SV=2	13019	20240115_78min-scehcd-s-mix-after.ScanId;v=1;d1=10153.10153.3	controllerType=0 controllerNumber=1 scan=10153	28.9836
11493:2	179	K.GQTEIQVNC[+57.021]PPAVTEN[+0.984]K.T		C[+57], N[+1]	943.452	2	1885.9	1885.9	0	-0.1	56	Specific	621.25	573.83	227.72	12.77	7	>sp|Q16563|SYPL1_HUMAN Synaptophysin-like protein 1 OS=Homo sapiens OX=9606 GN=SYPL1 PE=1 SV=1	12768	20240115_78min-scehcd-s-mix-after.ScanId;v=1;d1=12984.12984.3	controllerType=0 controllerNumber=1 scan=12984	37.8305
11513:2	179	K.GQTEIQVNC[+57.021]PPAVTEN[+0.984]K.T		C[+57], N[+1]	943.451	2	1885.9	1885.9	0	-0.4	56	Specific	661.53	596.1	128.39	12.94	7	>sp|Q16563|SYPL1_HUMAN Synaptophysin-like protein 1 OS=Homo sapiens OX=9606 GN=SYPL1 PE=1 SV=1	12768	20240115_78min-scehcd-s-mix-after.ScanId;v=1;d1=13007.13007.3	controllerType=0 controllerNumber=1 scan=13007	37.8947
11611:2	179	K.GQTEIQVNC[+57.021]PPAVTEN[+0.984]K.T		C[+57], N[+1]	943.452	2	1885.9	1885.9	0	0.3	56	Specific	676.46	577.18	268.04	12.77	7	>sp|Q16563|SYPL1_HUMAN Synaptophysin-like protein 1 OS=Homo sapiens OX=9606 GN=SYPL1 PE=1 SV=1	12768	20240115_78min-scehcd-s-mix-after.ScanId;v=1;d1=13117.13117.2	controllerType=0 controllerNumber=1 scan=13117	38.2166
11607:3	179	K.GQTEIQVNC[+57.021]PPAVTEN[+0.984]K.T		C[+57], N[+1]	629.301	3	1885.89	1885.9	0	-4	56	Specific	733.6	626.48	347.26	12.11	7	>sp|Q16563|SYPL1_HUMAN Synaptophysin-like protein 1 OS=Homo sapiens OX=9606 GN=SYPL1 PE=1 SV=1	12768	20240115_78min-scehcd-s-mix-after.ScanId;v=1;d1=13112.13112.3	controllerType=0 controllerNumber=1 scan=13112	38.2012
11421:2	179	K.GQTEIQVNC[+57.021]PPAVTEN[+0.984]K.T		C[+57], N[+1]	943.453	2	1885.9	1885.9	0	1.4	56	Specific	769.92	663.4	320.53	14.24	7	>sp|Q16563|SYPL1_HUMAN Synaptophysin-like protein 1 OS=Homo sapiens OX=9606 GN=SYPL1 PE=1 SV=1	12768	20240115_78min-scehcd-s-mix-after.ScanId;v=1;d1=12903.12903.2	controllerType=0 controllerNumber=1 scan=12903	37.5793
11512:2	179	K.GQTEIQVNC[+57.021]PPAVTEN[+0.984]K.T		C[+57], N[+1]	943.451	2	1885.9	1885.9	0	-0.4	56	Specific	784.26	646.34	306.03	14.94	7	>sp|Q16563|SYPL1_HUMAN Synaptophysin-like protein 1 OS=Homo sapiens OX=9606 GN=SYPL1 PE=1 SV=1	12768	20240115_78min-scehcd-s-mix-after.ScanId;v=1;d1=13006.13006.2	controllerType=0 controllerNumber=1 scan=13006	37.891
11419:3	179	K.GQTEIQVNC[+57.021]PPAVTEN[+0.984]K.T		C[+57], N[+1]	629.304	3	1885.9	1885.9	0	0.2	56	Specific	880.23	830.16	367.85	16.8	7	>sp|Q16563|SYPL1_HUMAN Synaptophysin-like protein 1 OS=Homo sapiens OX=9606 GN=SYPL1 PE=1 SV=1	12768	20240115_78min-scehcd-s-mix-after.ScanId;v=1;d1=12900.12900.3	controllerType=0 controllerNumber=1 scan=12900	37.5745
11503:3	179	K.GQTEIQVNC[+57.021]PPAVTEN[+0.984]K.T		C[+57], N[+1]	629.303	3	1885.9	1885.9	0	-0.3	56	Specific	890.33	803.79	381.8	16.76	7	>sp|Q16563|SYPL1_HUMAN Synaptophysin-like protein 1 OS=Homo sapiens OX=9606 GN=SYPL1 PE=1 SV=1	12768	20240115_78min-scehcd-s-mix-after.ScanId;v=1;d1=12996.12996.3	controllerType=0 controllerNumber=1 scan=12996	37.8746
11617:2	179	K.GQTEIQVNC[+57.021]PPAVTEN[+0.984]K.T		C[+57], N[+1]	943.452	2	1885.9	1885.9	0	0.6	56	Specific	931.27	711.39	333.9	18.81	7	>sp|Q16563|SYPL1_HUMAN Synaptophysin-like protein 1 OS=Homo sapiens OX=9606 GN=SYPL1 PE=1 SV=1	12768	20240115_78min-scehcd-s-mix-after.ScanId;v=1;d1=13124.13124.2	controllerType=0 controllerNumber=1 scan=13124	38.2443
11428:2	179	K.GQTEIQVNC[+57.021]PPAVTEN[+0.984]K.T		C[+57], N[+1]	943.451	2	1885.9	1885.9	0	-0.5	56	Specific	936.19	714.54	337.8	18.77	7	>sp|Q16563|SYPL1_HUMAN Synaptophysin-like protein 1 OS=Homo sapiens OX=9606 GN=SYPL1 PE=1 SV=1	12768	20240115_78min-scehcd-s-mix-after.ScanId;v=1;d1=12911.12911.2	controllerType=0 controllerNumber=1 scan=12911	37.614
11520:2	179	K.GQTEIQVNC[+57.021]PPAVTEN[+0.984]K.T		C[+57], N[+1]	943.452	2	1885.9	1885.9	0	0.4	56	Specific	952.16	730.7	345.25	19.81	7	>sp|Q16563|SYPL1_HUMAN Synaptophysin-like protein 1 OS=Homo sapiens OX=9606 GN=SYPL1 PE=1 SV=1	12768	20240115_78min-scehcd-s-mix-after.ScanId;v=1;d1=13015.13015.2	controllerType=0 controllerNumber=1 scan=13015	37.9263
22930:3	179	R.LNEASFQPPPGVN[+0.984]IC[+57.021]DVNWK.D		C[+57], N[+1]	762.701	3	2286.09	2286.09	0	0.6	84	Specific	746.27	733.19	137.83	13.96	7	>sp|Q16563|SYPL1_HUMAN Synaptophysin-like protein 1 OS=Homo sapiens OX=9606 GN=SYPL1 PE=1 SV=1	12768	20240115_78min-scehcd-s-mix-after.ScanId;v=1;d1=25859.25859.3	controllerType=0 controllerNumber=1 scan=25859	74.6035
22938:2	179	R.LNEASFQPPPGVN[+0.984]IC[+57.021]DVNWK.D		C[+57], N[+1]	1143.55	2	2286.09	2286.09	0	0.4	84	Specific	811.58	756.97	209.1	16.97	7	>sp|Q16563|SYPL1_HUMAN Synaptophysin-like protein 1 OS=Homo sapiens OX=9606 GN=SYPL1 PE=1 SV=1	12768	20240115_78min-scehcd-s-mix-after.ScanId;v=1;d1=25868.25868.2	controllerType=0 controllerNumber=1 scan=25868	74.6188
22927:2	179	R.LNEASFQPPPGVN[+0.984]IC[+57.021]DVNWK.D		C[+57], N[+1]	1143.55	2	2286.09	2286.09	0	0.4	84	Specific	829.07	754.44	130.02	16.97	7	>sp|Q16563|SYPL1_HUMAN Synaptophysin-like protein 1 OS=Homo sapiens OX=9606 GN=SYPL1 PE=1 SV=1	12768	20240115_78min-scehcd-s-mix-after.ScanId;v=1;d1=25856.25856.2	controllerType=0 controllerNumber=1 scan=25856	74.6003
13575:3	179	K.ETSLHSPSN[+0.984]TSAPHSQGGIPPPTGI.-		N[+1]	824.067	3	2470.19	2470.18	0	0.9	235	CRagged	602.52	568.91	568.91	12.37	7	>sp|Q16563|SYPL1_HUMAN Synaptophysin-like protein 1 OS=Homo sapiens OX=9606 GN=SYPL1 PE=1 SV=1	12768	20240115_78min-scehcd-s-mix-after.ScanId;v=1;d1=15358.15358.3	controllerType=0 controllerNumber=1 scan=15358	45.3614
11410:3	490	K.HIPGLIHN[+0.984]MTAR.C		N[+1]	454.243	3	1360.72	1360.72	0	0.2	437	Specific	459.67	282.86	282.86	5.87	2	>sp|Q16610|ECM1_HUMAN Extracellular matrix protein 1 OS=Homo sapiens OX=9606 GN=ECM1 PE=1 SV=2	395	20240115_78min-scehcd-s-mix-after.ScanId;v=1;d1=12890.12890.3	controllerType=0 controllerNumber=1 scan=12890	37.5461
11499:3	490	K.HIPGLIHN[+0.984]MTAR.C		N[+1]	454.243	3	1360.72	1360.72	0	0.1	437	Specific	545.04	348.13	348.13	7.49	2	>sp|Q16610|ECM1_HUMAN Extracellular matrix protein 1 OS=Homo sapiens OX=9606 GN=ECM1 PE=1 SV=2	395	20240115_78min-scehcd-s-mix-after.ScanId;v=1;d1=12991.12991.3	controllerType=0 controllerNumber=1 scan=12991	37.8518
11391:3	490	K.HIPGLIHN[+0.984]MTAR.C		N[+1]	454.243	3	1360.72	1360.72	0	0.3	437	Specific	574.67	434.36	434.36	9.9	2	>sp|Q16610|ECM1_HUMAN Extracellular matrix protein 1 OS=Homo sapiens OX=9606 GN=ECM1 PE=1 SV=2	395	20240115_78min-scehcd-s-mix-after.ScanId;v=1;d1=12868.12868.3	controllerType=0 controllerNumber=1 scan=12868	37.4688
11495:2	490	K.HIPGLIHN[+0.984]MTAR.C		N[+1]	680.861	2	1360.71	1360.72	0	-0.4	437	Specific	689.95	362.72	362.72	11.41	2	>sp|Q16610|ECM1_HUMAN Extracellular matrix protein 1 OS=Homo sapiens OX=9606 GN=ECM1 PE=1 SV=2	395	20240115_78min-scehcd-s-mix-after.ScanId;v=1;d1=12986.12986.2	controllerType=0 controllerNumber=1 scan=12986	37.8347
11475:3	490	K.HIPGLIHN[+0.984]MTAR.C		N[+1]	454.243	3	1360.71	1360.72	0	-0.6	437	Specific	869.01	638.88	638.88	17.05	2	>sp|Q16610|ECM1_HUMAN Extracellular matrix protein 1 OS=Homo sapiens OX=9606 GN=ECM1 PE=1 SV=2	395	20240115_78min-scehcd-s-mix-after.ScanId;v=1;d1=12964.12964.3	controllerType=0 controllerNumber=1 scan=12964	37.7745
23372:4	699	R.YIRPIC[+57.021]LPAAN[+0.984]ASFPNGLHC[+57.021]TVTGWGHVAPSVSLLTPK.P		C[+57]*2, N[+1]	1026.53	4	4103.11	4103.1	0	3.5	149	Specific	776.38	713.22	66.09	14.61	1	>sp|Q16651|PRSS8_HUMAN Prostasin OS=Homo sapiens OX=9606 GN=PRSS8 PE=1 SV=1	7115	20240115_78min-scehcd-s-mix-after.ScanId;v=1;d1=26348.26348.4	controllerType=0 controllerNumber=1 scan=26348	75.7909
13552:3	759	K.NYHQPAILN[+0.984]SSALR.Q		N[+1]	528.943	3	1584.81	1584.81	0	0.3	41	Specific	554.9	447.05	367.47	9.43	1	>sp|Q16769|QPCT_HUMAN Glutaminyl-peptide cyclotransferase OS=Homo sapiens OX=9606 GN=QPCT PE=1 SV=1	11766	20240115_78min-scehcd-s-mix-after.ScanId;v=1;d1=15332.15332.3	controllerType=0 controllerNumber=1 scan=15332	45.2843
13546:3	759	K.NYHQPAILN[+0.984]SSALR.Q		N[+1]	528.942	3	1584.81	1584.81	0	0.1	41	Specific	585.33	482.99	474.32	11.73	1	>sp|Q16769|QPCT_HUMAN Glutaminyl-peptide cyclotransferase OS=Homo sapiens OX=9606 GN=QPCT PE=1 SV=1	11766	20240115_78min-scehcd-s-mix-after.ScanId;v=1;d1=15325.15325.3	controllerType=0 controllerNumber=1 scan=15325	45.2564
12847:3	365	K.DLGQRPLQN[+0.984]ETLHLGSK.Q		N[+1]	636.338	3	1907	1907	0	0.5	122	Specific	499.26	378.38	378.38	6.92	2	>sp|Q17R55|F187B_HUMAN Protein FAM187B OS=Homo sapiens OX=9606 GN=FAM187B PE=2 SV=2	4121	20240115_78min-scehcd-s-mix-after.ScanId;v=1;d1=14527.14527.3	controllerType=0 controllerNumber=1 scan=14527	42.7103
12868:4	365	K.DLGQRPLQN[+0.984]ETLHLGSK.Q		N[+1]	477.505	4	1907	1907	0	0.3	122	Specific	550.74	517.75	517.75	10.3	2	>sp|Q17R55|F187B_HUMAN Protein FAM187B OS=Homo sapiens OX=9606 GN=FAM187B PE=2 SV=2	4121	20240115_78min-scehcd-s-mix-after.ScanId;v=1;d1=14551.14551.4	controllerType=0 controllerNumber=1 scan=14551	42.7861
12853:3	365	K.DLGQRPLQN[+0.984]ETLHLGSK.Q		N[+1]	636.338	3	1907	1907	0	0.2	122	Specific	861.49	792.01	792.01	17.54	2	>sp|Q17R55|F187B_HUMAN Protein FAM187B OS=Homo sapiens OX=9606 GN=FAM187B PE=2 SV=2	4121	20240115_78min-scehcd-s-mix-after.ScanId;v=1;d1=14534.14534.3	controllerType=0 controllerNumber=1 scan=14534	42.7318
11880:3	365	R.LRPELQVEAC[+57.021]HVQC[+57.021]TN[+0.984]NTQLR.V		C[+57]*2, N[+1]	856.42	3	2567.25	2567.25	0	0.6	192	Specific	483	483	31.62	8.46	2	>sp|Q17R55|F187B_HUMAN Protein FAM187B OS=Homo sapiens OX=9606 GN=FAM187B PE=2 SV=2	4121	20240115_78min-scehcd-s-mix-after.ScanId;v=1;d1=13425.13425.2	controllerType=0 controllerNumber=1 scan=13425	39.2248
11871:3	365	R.LRPELQVEAC[+57.021]HVQC[+57.021]TN[+0.984]NTQLR.V		C[+57]*2, N[+1]	856.42	3	2567.25	2567.25	0	0.3	192	Specific	541.06	489.22	51.5	10.19	2	>sp|Q17R55|F187B_HUMAN Protein FAM187B OS=Homo sapiens OX=9606 GN=FAM187B PE=2 SV=2	4121	20240115_78min-scehcd-s-mix-after.ScanId;v=1;d1=13415.13415.3	controllerType=0 controllerNumber=1 scan=13415	39.1917
11865:3	365	R.LRPELQVEAC[+57.021]HVQC[+57.021]TN[+0.984]NTQLR.V		C[+57]*2, N[+1]	856.421	3	2567.25	2567.25	0	0.9	192	Specific	817.92	739.69	33.1	16.64	2	>sp|Q17R55|F187B_HUMAN Protein FAM187B OS=Homo sapiens OX=9606 GN=FAM187B PE=2 SV=2	4121	20240115_78min-scehcd-s-mix-after.ScanId;v=1;d1=13408.13408.3	controllerType=0 controllerNumber=1 scan=13408	39.1729
11864:4	365	R.LRPELQVEAC[+57.021]HVQC[+57.021]TN[+0.984]NTQLR.V		C[+57]*2, N[+1]	642.567	4	2567.25	2567.25	0	0.3	192	Specific	974.34	974.34	34.14	19.97	2	>sp|Q17R55|F187B_HUMAN Protein FAM187B OS=Homo sapiens OX=9606 GN=FAM187B PE=2 SV=2	4121	20240115_78min-scehcd-s-mix-after.ScanId;v=1;d1=13407.13407.4	controllerType=0 controllerNumber=1 scan=13407	39.1712
20877:2	616	R.YC[+57.021]NLEGPPIN[+0.984]SSVFK.E		C[+57], N[+1]	863.411	2	1725.82	1725.82	0	-0.1	120	Specific	629.95	605.52	308.49	12.1	1	>sp|Q17RY6|LY6K_HUMAN Lymphocyte antigen 6K OS=Homo sapiens OX=9606 GN=LY6K PE=1 SV=2	1250	20240115_78min-scehcd-s-mix-after.ScanId;v=1;d1=23591.23591.2	controllerType=0 controllerNumber=1 scan=23591	69.1537
20871:2	616	R.YC[+57.021]NLEGPPIN[+0.984]SSVFK.E		C[+57], N[+1]	863.411	2	1725.82	1725.82	0	0.1	120	Specific	856.75	759.21	526.95	17.73	1	>sp|Q17RY6|LY6K_HUMAN Lymphocyte antigen 6K OS=Homo sapiens OX=9606 GN=LY6K PE=1 SV=2	1250	20240115_78min-scehcd-s-mix-after.ScanId;v=1;d1=23584.23584.2	controllerType=0 controllerNumber=1 scan=23584	69.1383
22030:4	165	R.C[+57.021]GIFQYETISC[+57.021]NN[+0.984]C[+57.021]TDSHVAC[+57.021]FGYNC[+57.021]ESSAQWK.S		C[+57]*5, N[+1]	999.402	4	3994.59	3994.59	0	0.1	132	Specific	1117.71	1117.71	0	22.28	5	>sp|Q1ZYL8|IZUM4_HUMAN Izumo sperm-egg fusion protein 4 OS=Homo sapiens OX=9606 GN=IZUMO4 PE=2 SV=2	961	20240115_78min-scehcd-s-mix-after.ScanId;v=1;d1=24865.24865.4	controllerType=0 controllerNumber=1 scan=24865	72.2247
22020:4	165	R.C[+57.021]GIFQYETISC[+57.021]NN[+0.984]C[+57.021]TDSHVAC[+57.021]FGYNC[+57.021]ESSAQWK.S		C[+57]*5, N[+1]	999.402	4	3994.59	3994.59	0	0	132	Specific	1534.33	1472.7	16.26	30.25	5	>sp|Q1ZYL8|IZUM4_HUMAN Izumo sperm-egg fusion protein 4 OS=Homo sapiens OX=9606 GN=IZUMO4 PE=2 SV=2	961	20240115_78min-scehcd-s-mix-after.ScanId;v=1;d1=24854.24854.4	controllerType=0 controllerNumber=1 scan=24854	72.191
22028:3	165	R.C[+57.021]GIFQYETISC[+57.021]N[+0.984]NC[+57.021]TDSHVAC[+57.021]FGYNC[+57.021]ESSAQWK.S		C[+57]*5, N[+1]	1332.2	3	3994.59	3994.59	0	0.9	132	Specific	1193.46	1193.46	1.19	24.26	5	>sp|Q1ZYL8|IZUM4_HUMAN Izumo sperm-egg fusion protein 4 OS=Homo sapiens OX=9606 GN=IZUMO4 PE=2 SV=2	961	20240115_78min-scehcd-s-mix-after.ScanId;v=1;d1=24863.24863.3	controllerType=0 controllerNumber=1 scan=24863	72.2208
23301:3	165	R.C[+57.021]LEPPHLAN[+0.984]LTLEDAAEC[+57.021]LK.Q		C[+57]*2, N[+1]	765.706	3	2295.1	2295.1	0	1.2	211	Specific	450.84	374.35	374.35	8.21	5	>sp|Q1ZYL8|IZUM4_HUMAN Izumo sperm-egg fusion protein 4 OS=Homo sapiens OX=9606 GN=IZUMO4 PE=2 SV=2	961	20240115_78min-scehcd-s-mix-after.ScanId;v=1;d1=26269.26269.3	controllerType=0 controllerNumber=1 scan=26269	75.5987
23314:3	165	R.C[+57.021]LEPPHLAN[+0.984]LTLEDAAEC[+57.021]LK.Q		C[+57]*2, N[+1]	765.705	3	2295.1	2295.1	0	0.6	211	Specific	509.96	445.41	445.41	10.2	5	>sp|Q1ZYL8|IZUM4_HUMAN Izumo sperm-egg fusion protein 4 OS=Homo sapiens OX=9606 GN=IZUMO4 PE=2 SV=2	961	20240115_78min-scehcd-s-mix-after.ScanId;v=1;d1=26284.26284.3	controllerType=0 controllerNumber=1 scan=26284	75.6266
23342:2	165	R.C[+57.021]LEPPHLAN[+0.984]LTLEDAAEC[+57.021]LK.Q		C[+57]*2, N[+1]	1148.06	2	2295.1	2295.1	0	1.7	211	Specific	638.35	507.88	507.88	10.25	5	>sp|Q1ZYL8|IZUM4_HUMAN Izumo sperm-egg fusion protein 4 OS=Homo sapiens OX=9606 GN=IZUMO4 PE=2 SV=2	961	20240115_78min-scehcd-s-mix-after.ScanId;v=1;d1=26315.26315.2	controllerType=0 controllerNumber=1 scan=26315	75.7205
23308:3	165	R.C[+57.021]LEPPHLAN[+0.984]LTLEDAAEC[+57.021]LK.Q		C[+57]*2, N[+1]	765.705	3	2295.1	2295.1	0	0.5	211	Specific	800.41	781.17	781.17	16.97	5	>sp|Q1ZYL8|IZUM4_HUMAN Izumo sperm-egg fusion protein 4 OS=Homo sapiens OX=9606 GN=IZUMO4 PE=2 SV=2	961	20240115_78min-scehcd-s-mix-after.ScanId;v=1;d1=26277.26277.3	controllerType=0 controllerNumber=1 scan=26277	75.6169
23320:3	165	R.C[+57.021]LEPPHLAN[+0.984]LTLEDAAEC[+57.021]LK.Q		C[+57]*2, N[+1]	765.705	3	2295.1	2295.1	0	0.2	211	Specific	899.04	846.91	846.91	17.97	5	>sp|Q1ZYL8|IZUM4_HUMAN Izumo sperm-egg fusion protein 4 OS=Homo sapiens OX=9606 GN=IZUMO4 PE=2 SV=2	961	20240115_78min-scehcd-s-mix-after.ScanId;v=1;d1=26291.26291.3	controllerType=0 controllerNumber=1 scan=26291	75.6596
06395:2	744	R.SC[+57.021]MN[+0.984]QSVIEK.R		C[+57], N[+1]	598.768	2	1196.53	1196.53	0	0.7	174	Specific	665.07	397.97	397.97	12.57	1	>sp|Q495T6|MMEL1_HUMAN Membrane metallo-endopeptidase-like 1 OS=Homo sapiens OX=9606 GN=MMEL1 PE=2 SV=2	979	20240115_78min-scehcd-s-mix-after.ScanId;v=1;d1=7188.7188.2	controllerType=0 controllerNumber=1 scan=7188	20.0479
05024:2	644	R.N[+0.984]STGAYC[+57.021]GMGENK.D		C[+57], N[+1]	695.274	2	1389.54	1389.54	0	0.3	69	Specific	569.45	569.45	512.52	10.17	1	>sp|Q53GD3|CTL4_HUMAN Choline transporter-like protein 4 OS=Homo sapiens OX=9606 GN=SLC44A4 PE=1 SV=2	16384	20240115_78min-scehcd-s-mix-after.ScanId;v=1;d1=5656.5656.2	controllerType=0 controllerNumber=1 scan=5656	15.9509
05034:2	644	R.N[+0.984]STGAYC[+57.021]GMGENK.D		C[+57], N[+1]	695.274	2	1389.54	1389.54	0	-0.2	69	Specific	821.93	821.93	821.93	16.67	1	>sp|Q53GD3|CTL4_HUMAN Choline transporter-like protein 4 OS=Homo sapiens OX=9606 GN=SLC44A4 PE=1 SV=2	16384	20240115_78min-scehcd-s-mix-after.ScanId;v=1;d1=5667.5667.2	controllerType=0 controllerNumber=1 scan=5667	15.9827
20655:3	222	R.NKDTNIEVTFLSSN[+0.984]ITSSSK.I		N[+1]	729.366	3	2186.08	2186.08	0	0.4	352	Specific	731.02	673.21	403.31	14.38	5	>sp|Q53H76|PLA1A_HUMAN Phospholipase A1 member A OS=Homo sapiens OX=9606 GN=PLA1A PE=2 SV=2	8319	20240115_78min-scehcd-s-mix-after.ScanId;v=1;d1=23347.23347.3	controllerType=0 controllerNumber=1 scan=23347	68.5853
20647:2	222	R.NKDTNIEVTFLSSN[+0.984]ITSSSK.I		N[+1]	1093.54	2	2186.08	2186.08	0	-0.8	352	Specific	852.63	759.77	371.84	16.72	5	>sp|Q53H76|PLA1A_HUMAN Phospholipase A1 member A OS=Homo sapiens OX=9606 GN=PLA1A PE=2 SV=2	8319	20240115_78min-scehcd-s-mix-after.ScanId;v=1;d1=23338.23338.2	controllerType=0 controllerNumber=1 scan=23338	68.574
20643:3	222	R.NKDTNIEVTFLSSN[+0.984]ITSSSK.I		N[+1]	729.366	3	2186.08	2186.08	0	0.2	352	Specific	884.16	830.1	630.23	17.38	5	>sp|Q53H76|PLA1A_HUMAN Phospholipase A1 member A OS=Homo sapiens OX=9606 GN=PLA1A PE=2 SV=2	8319	20240115_78min-scehcd-s-mix-after.ScanId;v=1;d1=23334.23334.3	controllerType=0 controllerNumber=1 scan=23334	68.568
20633:3	222	R.NKDTNIEVTFLSSN[+0.984]ITSSSK.I		N[+1]	729.366	3	2186.08	2186.08	0	0.3	352	Specific	900.93	800.05	616.72	18.38	5	>sp|Q53H76|PLA1A_HUMAN Phospholipase A1 member A OS=Homo sapiens OX=9606 GN=PLA1A PE=2 SV=2	8319	20240115_78min-scehcd-s-mix-after.ScanId;v=1;d1=23322.23322.3	controllerType=0 controllerNumber=1 scan=23322	68.5324
22908:2	222	K.DTNIEVTFLSSN[+0.984]ITSSSK.I		N[+1]	972.476	2	1943.95	1943.94	0	0.7	354	Specific	904.23	820.19	672.16	18.75	5	>sp|Q53H76|PLA1A_HUMAN Phospholipase A1 member A OS=Homo sapiens OX=9606 GN=PLA1A PE=2 SV=2	8319	20240115_78min-scehcd-s-mix-after.ScanId;v=1;d1=25835.25835.2	controllerType=0 controllerNumber=1 scan=25835	74.5502
12691:2	748	K.LTDTN[+0.984]TSLESTSAV.-		N[+1]	720.341	2	1439.67	1439.67	0	-0.8	63	CRagged	594.72	378.36	378.36	7.95	1	>sp|Q5J5C9|DB121_HUMAN Beta-defensin 121 OS=Homo sapiens OX=9606 GN=DEFB121 PE=1 SV=1	19036	20240115_78min-scehcd-s-mix-after.ScanId;v=1;d1=14351.14351.2	controllerType=0 controllerNumber=1 scan=14351	42.1796
12687:2	748	K.LTDTN[+0.984]TSLESTSAV.-		N[+1]	720.341	2	1439.67	1439.67	0	-0.6	63	CRagged	674.85	399.22	399.22	12.37	1	>sp|Q5J5C9|DB121_HUMAN Beta-defensin 121 OS=Homo sapiens OX=9606 GN=DEFB121 PE=1 SV=1	19036	20240115_78min-scehcd-s-mix-after.ScanId;v=1;d1=14346.14346.2	controllerType=0 controllerNumber=1 scan=14346	42.1675
16866:2	2	K.SFLYSELSN[+0.984]K.S		N[+1]	594.793	2	1188.58	1188.58	0	0.2	300	Specific	542.87	403.42	403.42	9.15	91	>sp|Q5JQC9|AKAP4_HUMAN A-kinase anchor protein 4 OS=Homo sapiens OX=9606 GN=AKAP4 PE=1 SV=1	19549	20240115_78min-scehcd-s-mix-after.ScanId;v=1;d1=19076.19076.2	controllerType=0 controllerNumber=1 scan=19076	56.2391
16878:2	2	K.SFLYSELSN[+0.984]K.S		N[+1]	594.793	2	1188.58	1188.58	0	0.8	300	Specific	652.44	388.29	388.29	12.61	91	>sp|Q5JQC9|AKAP4_HUMAN A-kinase anchor protein 4 OS=Homo sapiens OX=9606 GN=AKAP4 PE=1 SV=1	19549	20240115_78min-scehcd-s-mix-after.ScanId;v=1;d1=19089.19089.2	controllerType=0 controllerNumber=1 scan=19089	56.2814
15523:3	2	R.C[+57.021]IHSGAMPQNYQDSLGHEVIVNN[+0.984]QC[+57.021]STNSLQK.Q		C[+57]*2, N[+1]	1210.89	3	3630.65	3630.64	0	2.5	741	Specific	617.72	617.72	16.39	11.51	91	>sp|Q5JQC9|AKAP4_HUMAN A-kinase anchor protein 4 OS=Homo sapiens OX=9606 GN=AKAP4 PE=1 SV=1	19549	20240115_78min-scehcd-s-mix-after.ScanId;v=1;d1=17555.17555.3	controllerType=0 controllerNumber=1 scan=17555	51.6945
15508:3	2	R.C[+57.021]IHSGAMPQNYQDSLGHEVIVNN[+0.984]QC[+57.021]STNSLQK.Q		C[+57]*2, N[+1]	1210.88	3	3630.63	3630.64	0	-0.7	741	Specific	718.11	695.41	27.08	14.66	91	>sp|Q5JQC9|AKAP4_HUMAN A-kinase anchor protein 4 OS=Homo sapiens OX=9606 GN=AKAP4 PE=1 SV=1	19549	20240115_78min-scehcd-s-mix-after.ScanId;v=1;d1=17538.17538.3	controllerType=0 controllerNumber=1 scan=17538	51.6411
16206:4	2	R.C[+57.021]IHSGAMPQNYQDSLGHEVIVNN[+0.984]QC[+57.021]STNSLQK.Q		C[+57]*2, N[+1]	908.413	4	3630.63	3630.64	0	-2.5	741	Specific	975.28	975.28	5.13	18.95	91	>sp|Q5JQC9|AKAP4_HUMAN A-kinase anchor protein 4 OS=Homo sapiens OX=9606 GN=AKAP4 PE=1 SV=1	19549	20240115_78min-scehcd-s-mix-after.ScanId;v=1;d1=18324.18324.4	controllerType=0 controllerNumber=1 scan=18324	53.9086
15842:4	2	R.C[+57.021]IHSGAMPQNYQDSLGHEVIVNN[+0.984]QC[+57.021]STNSLQK.Q		C[+57]*2, N[+1]	908.414	4	3630.63	3630.64	0	-1.2	741	Specific	1047.62	1017.78	10.98	20.52	91	>sp|Q5JQC9|AKAP4_HUMAN A-kinase anchor protein 4 OS=Homo sapiens OX=9606 GN=AKAP4 PE=1 SV=1	19549	20240115_78min-scehcd-s-mix-after.ScanId;v=1;d1=17915.17915.4	controllerType=0 controllerNumber=1 scan=17915	52.7496
15388:4	2	R.C[+57.021]IHSGAMPQNYQDSLGHEVIVNN[+0.984]QC[+57.021]STNSLQK.Q		C[+57]*2, N[+1]	908.417	4	3630.65	3630.64	0	2.7	741	Specific	1125.44	1092.51	17.66	21.78	91	>sp|Q5JQC9|AKAP4_HUMAN A-kinase anchor protein 4 OS=Homo sapiens OX=9606 GN=AKAP4 PE=1 SV=1	19549	20240115_78min-scehcd-s-mix-after.ScanId;v=1;d1=17404.17404.4	controllerType=0 controllerNumber=1 scan=17404	51.2847
15566:4	2	R.C[+57.021]IHSGAMPQNYQDSLGHEVIVNN[+0.984]QC[+57.021]STNSLQK.Q		C[+57]*2, N[+1]	908.413	4	3630.63	3630.64	0	-1.8	741	Specific	1130	1130	30.72	22.18	91	>sp|Q5JQC9|AKAP4_HUMAN A-kinase anchor protein 4 OS=Homo sapiens OX=9606 GN=AKAP4 PE=1 SV=1	19549	20240115_78min-scehcd-s-mix-after.ScanId;v=1;d1=17603.17603.4	controllerType=0 controllerNumber=1 scan=17603	51.8327
15466:4	2	R.C[+57.021]IHSGAMPQNYQDSLGHEVIVNN[+0.984]QC[+57.021]STNSLQK.Q		C[+57]*2, N[+1]	908.416	4	3630.64	3630.64	0	1.8	741	Specific	1132.91	1132.91	90.62	22.59	91	>sp|Q5JQC9|AKAP4_HUMAN A-kinase anchor protein 4 OS=Homo sapiens OX=9606 GN=AKAP4 PE=1 SV=1	19549	20240115_78min-scehcd-s-mix-after.ScanId;v=1;d1=17491.17491.4	controllerType=0 controllerNumber=1 scan=17491	51.5141
16520:4	2	R.C[+57.021]IHSGAMPQNYQDSLGHEVIVNN[+0.984]QC[+57.021]STNSLQK.Q		C[+57]*2, N[+1]	908.411	4	3630.62	3630.64	0	-4	741	Specific	1264.6	1223.24	4.28	24.63	91	>sp|Q5JQC9|AKAP4_HUMAN A-kinase anchor protein 4 OS=Homo sapiens OX=9606 GN=AKAP4 PE=1 SV=1	19549	20240115_78min-scehcd-s-mix-after.ScanId;v=1;d1=18682.18682.4	controllerType=0 controllerNumber=1 scan=18682	55.0243
13444:3	2	R.C[+57.021]IHSGAM[+15.995]PQNYQDSLGHEVIVNN[+0.984]QC[+57.021]STNSLQK.Q		C[+57]*2, M[+16], N[+1]	1216.22	3	3646.64	3646.63	0	2.3	741	Specific	943.9	852.63	0.79	18.02	91	>sp|Q5JQC9|AKAP4_HUMAN A-kinase anchor protein 4 OS=Homo sapiens OX=9606 GN=AKAP4 PE=1 SV=1	19549	20240115_78min-scehcd-s-mix-after.ScanId;v=1;d1=15209.15209.3	controllerType=0 controllerNumber=1 scan=15209	44.8806
13453:4	2	R.C[+57.021]IHSGAM[+15.995]PQNYQDSLGHEVIVNN[+0.984]QC[+57.021]STNSLQK.Q		C[+57]*2, M[+16], N[+1]	912.414	4	3646.63	3646.63	0	0.7	741	Specific	1071.99	1031	34.06	22.33	91	>sp|Q5JQC9|AKAP4_HUMAN A-kinase anchor protein 4 OS=Homo sapiens OX=9606 GN=AKAP4 PE=1 SV=1	19549	20240115_78min-scehcd-s-mix-after.ScanId;v=1;d1=15220.15220.4	controllerType=0 controllerNumber=1 scan=15220	44.9239
09299:2	2	R.N[+0.984]QSLEFSTM[+15.995]K.A		M[+16], N[+1]	601.273	2	1201.54	1201.54	0	-1	462	Specific	421.57	305.94	305.94	5.82	91	>sp|Q5JQC9|AKAP4_HUMAN A-kinase anchor protein 4 OS=Homo sapiens OX=9606 GN=AKAP4 PE=1 SV=1	19549	20240115_78min-scehcd-s-mix-after.ScanId;v=1;d1=10483.10483.2	controllerType=0 controllerNumber=1 scan=10483	29.9877
12530:2	2	R.N[+0.984]QSLEFSTMK.A		N[+1]	593.277	2	1185.55	1185.55	0	0.7	462	Specific	448.55	291.87	291.87	6.46	91	>sp|Q5JQC9|AKAP4_HUMAN A-kinase anchor protein 4 OS=Homo sapiens OX=9606 GN=AKAP4 PE=1 SV=1	19549	20240115_78min-scehcd-s-mix-after.ScanId;v=1;d1=14168.14168.2	controllerType=0 controllerNumber=1 scan=14168	41.6101
12525:2	2	R.N[+0.984]QSLEFSTMK.A		N[+1]	593.277	2	1185.55	1185.55	0	0.3	462	Specific	496.45	307.63	307.63	6.04	91	>sp|Q5JQC9|AKAP4_HUMAN A-kinase anchor protein 4 OS=Homo sapiens OX=9606 GN=AKAP4 PE=1 SV=1	19549	20240115_78min-scehcd-s-mix-after.ScanId;v=1;d1=14162.14162.2	controllerType=0 controllerNumber=1 scan=14162	41.5918
13568:2	2	R.N[+0.984]QSLEFSTMK.A		N[+1]	593.277	2	1185.55	1185.55	0	0.4	462	Specific	519.5	352.83	352.83	7.74	91	>sp|Q5JQC9|AKAP4_HUMAN A-kinase anchor protein 4 OS=Homo sapiens OX=9606 GN=AKAP4 PE=1 SV=1	19549	20240115_78min-scehcd-s-mix-after.ScanId;v=1;d1=15350.15350.2	controllerType=0 controllerNumber=1 scan=15350	45.3421
12537:2	2	R.N[+0.984]QSLEFSTMK.A		N[+1]	593.277	2	1185.55	1185.55	0	0.5	462	Specific	569.32	387.85	387.85	8.8	91	>sp|Q5JQC9|AKAP4_HUMAN A-kinase anchor protein 4 OS=Homo sapiens OX=9606 GN=AKAP4 PE=1 SV=1	19549	20240115_78min-scehcd-s-mix-after.ScanId;v=1;d1=14176.14176.2	controllerType=0 controllerNumber=1 scan=14176	41.6387
05366:2	2	K.IN[+0.984]ASTDSLAK.D		N[+1]	510.764	2	1020.52	1020.52	0	0.1	533	Specific	402.45	103.31	103.31	3.2	91	>sp|Q5JQC9|AKAP4_HUMAN A-kinase anchor protein 4 OS=Homo sapiens OX=9606 GN=AKAP4 PE=1 SV=1	19549	20240115_78min-scehcd-s-mix-after.ScanId;v=1;d1=6037.6037.2	controllerType=0 controllerNumber=1 scan=6037	16.9505
05564:2	2	K.IN[+0.984]ASTDSLAK.D		N[+1]	510.764	2	1020.52	1020.52	0	0.3	533	Specific	557.14	269.32	269.32	7.17	91	>sp|Q5JQC9|AKAP4_HUMAN A-kinase anchor protein 4 OS=Homo sapiens OX=9606 GN=AKAP4 PE=1 SV=1	19549	20240115_78min-scehcd-s-mix-after.ScanId;v=1;d1=6258.6258.2	controllerType=0 controllerNumber=1 scan=6258	17.528
05571:2	2	K.IN[+0.984]ASTDSLAK.D		N[+1]	510.764	2	1020.52	1020.52	0	0	533	Specific	619.19	215.66	215.66	9.02	91	>sp|Q5JQC9|AKAP4_HUMAN A-kinase anchor protein 4 OS=Homo sapiens OX=9606 GN=AKAP4 PE=1 SV=1	19549	20240115_78min-scehcd-s-mix-after.ScanId;v=1;d1=6266.6266.2	controllerType=0 controllerNumber=1 scan=6266	17.564
06955:3	755	K.TSN[+0.984]SSQVSNEQDKIDAYK.L		N[+1]	672.313	3	2014.93	2014.92	0	2.9	248	Specific	702.91	606.58	286.41	12.05	2	>sp|Q5JRA6|TGO1_HUMAN Transport and Golgi organization protein 1 homolog OS=Homo sapiens OX=9606 GN=MIA3 PE=1 SV=1	13950	20240115_78min-scehcd-s-mix-after.ScanId;v=1;d1=7818.7818.3	controllerType=0 controllerNumber=1 scan=7818	21.8341
01053:2	884	K.HLN[+0.984]SSHPR.S		N[+1]	474.736	2	948.465	948.465	0	0	397	Specific	499.62	190.18	190.18	2.35	1	>sp|Q5JTV8|TOIP1_HUMAN Torsin-1A-interacting protein 1 OS=Homo sapiens OX=9606 GN=TOR1AIP1 PE=1 SV=2	14132	20240115_78min-scehcd-s-mix-after.ScanId;v=1;d1=1242.1242.2	controllerType=0 controllerNumber=1 scan=1242	4.8714
02867:2	73	R.VALN[+0.984]GSHSEK.V		N[+1]	521.762	2	1042.52	1042.52	0	0	301	Specific	505.28	301.74	301.74	6.46	13	>sp|Q5VU65|P210L_HUMAN Nuclear pore membrane glycoprotein 210-like OS=Homo sapiens OX=9606 GN=NUP210L PE=2 SV=1	9216	20240115_78min-scehcd-s-mix-after.ScanId;v=1;d1=3275.3275.2	controllerType=0 controllerNumber=1 scan=3275	10.3506
02860:2	73	R.VALN[+0.984]GSHSEK.V		N[+1]	521.762	2	1042.52	1042.52	0	0	301	Specific	692.38	357.05	357.05	10.47	13	>sp|Q5VU65|P210L_HUMAN Nuclear pore membrane glycoprotein 210-like OS=Homo sapiens OX=9606 GN=NUP210L PE=2 SV=1	9216	20240115_78min-scehcd-s-mix-after.ScanId;v=1;d1=3267.3267.2	controllerType=0 controllerNumber=1 scan=3267	10.3395
04433:2	73	R.EVVVN[+0.984]ASSR.L		N[+1]	481.251	2	961.495	961.495	0	0.1	1551	Specific	470.17	139.05	139.05	4.59	13	>sp|Q5VU65|P210L_HUMAN Nuclear pore membrane glycoprotein 210-like OS=Homo sapiens OX=9606 GN=NUP210L PE=2 SV=1	9216	20240115_78min-scehcd-s-mix-after.ScanId;v=1;d1=5001.5001.2	controllerType=0 controllerNumber=1 scan=5001	14.3247
04442:2	73	R.EVVVN[+0.984]ASSR.L		N[+1]	481.252	2	961.496	961.495	0	0.8	1551	Specific	636.68	252.69	252.69	9.92	13	>sp|Q5VU65|P210L_HUMAN Nuclear pore membrane glycoprotein 210-like OS=Homo sapiens OX=9606 GN=NUP210L PE=2 SV=1	9216	20240115_78min-scehcd-s-mix-after.ScanId;v=1;d1=5011.5011.2	controllerType=0 controllerNumber=1 scan=5011	14.3609
22749:2	73	K.C[+57.021]FPN[+0.984]SSVIEEDGEGLLK.A		C[+57], N[+1]	947.941	2	1894.87	1894.87	0	0.1	1329	Specific	592.56	488.21	488.21	11.18	13	>sp|Q5VU65|P210L_HUMAN Nuclear pore membrane glycoprotein 210-like OS=Homo sapiens OX=9606 GN=NUP210L PE=2 SV=1	9216	20240115_78min-scehcd-s-mix-after.ScanId;v=1;d1=25659.25659.2	controllerType=0 controllerNumber=1 scan=25659	74.1279
22632:2	73	K.C[+57.021]FPN[+0.984]SSVIEEDGEGLLK.A		C[+57], N[+1]	947.941	2	1894.87	1894.87	0	0.3	1329	Specific	647.86	549.01	549.01	12.81	13	>sp|Q5VU65|P210L_HUMAN Nuclear pore membrane glycoprotein 210-like OS=Homo sapiens OX=9606 GN=NUP210L PE=2 SV=1	9216	20240115_78min-scehcd-s-mix-after.ScanId;v=1;d1=25530.25530.2	controllerType=0 controllerNumber=1 scan=25530	73.8301
22759:2	73	K.C[+57.021]FPN[+0.984]SSVIEEDGEGLLK.A		C[+57], N[+1]	947.942	2	1894.88	1894.87	0	1.4	1329	Specific	725.67	609.49	609.49	14.07	13	>sp|Q5VU65|P210L_HUMAN Nuclear pore membrane glycoprotein 210-like OS=Homo sapiens OX=9606 GN=NUP210L PE=2 SV=1	9216	20240115_78min-scehcd-s-mix-after.ScanId;v=1;d1=25670.25670.2	controllerType=0 controllerNumber=1 scan=25670	74.1524
22637:2	73	K.C[+57.021]FPN[+0.984]SSVIEEDGEGLLK.A		C[+57], N[+1]	947.941	2	1894.87	1894.87	0	0.3	1329	Specific	795.93	693.29	693.29	15.81	13	>sp|Q5VU65|P210L_HUMAN Nuclear pore membrane glycoprotein 210-like OS=Homo sapiens OX=9606 GN=NUP210L PE=2 SV=1	9216	20240115_78min-scehcd-s-mix-after.ScanId;v=1;d1=25536.25536.2	controllerType=0 controllerNumber=1 scan=25536	73.8475
20815:3	73	K.EYFEEQLTTVN[+0.984]GSYHIVK.A		N[+1]	720.016	3	2158.03	2158.03	0	0.4	406	Specific	755.15	689.2	689.2	15.81	13	>sp|Q5VU65|P210L_HUMAN Nuclear pore membrane glycoprotein 210-like OS=Homo sapiens OX=9606 GN=NUP210L PE=2 SV=1	9216	20240115_78min-scehcd-s-mix-after.ScanId;v=1;d1=23523.23523.3	controllerType=0 controllerNumber=1 scan=23523	68.9929
20824:3	73	K.EYFEEQLTTVN[+0.984]GSYHIVK.A		N[+1]	720.015	3	2158.03	2158.03	0	-0.9	406	Specific	933.9	842.03	842.03	18.42	13	>sp|Q5VU65|P210L_HUMAN Nuclear pore membrane glycoprotein 210-like OS=Homo sapiens OX=9606 GN=NUP210L PE=2 SV=1	9216	20240115_78min-scehcd-s-mix-after.ScanId;v=1;d1=23533.23533.3	controllerType=0 controllerNumber=1 scan=23533	69.025
20826:2	73	K.EYFEEQLTTVN[+0.984]GSYHIVK.A		N[+1]	1079.52	2	2158.03	2158.03	0	0	406	Specific	941.73	714.74	714.74	18.5	13	>sp|Q5VU65|P210L_HUMAN Nuclear pore membrane glycoprotein 210-like OS=Homo sapiens OX=9606 GN=NUP210L PE=2 SV=1	9216	20240115_78min-scehcd-s-mix-after.ScanId;v=1;d1=23535.23535.2	controllerType=0 controllerNumber=1 scan=23535	69.0289
12499:3	73	K.SSN[+0.984]ETLAHFEDYK.S		N[+1]	514.564	3	1541.68	1541.68	0	0.6	822	Specific	646.2	576.9	576.9	11.88	13	>sp|Q5VU65|P210L_HUMAN Nuclear pore membrane glycoprotein 210-like OS=Homo sapiens OX=9606 GN=NUP210L PE=2 SV=1	9216	20240115_78min-scehcd-s-mix-after.ScanId;v=1;d1=14133.14133.3	controllerType=0 controllerNumber=1 scan=14133	41.4974
12510:3	73	K.SSN[+0.984]ETLAHFEDYK.S		N[+1]	514.563	3	1541.68	1541.68	0	0.3	822	Specific	757.47	525.88	525.88	15.71	13	>sp|Q5VU65|P210L_HUMAN Nuclear pore membrane glycoprotein 210-like OS=Homo sapiens OX=9606 GN=NUP210L PE=2 SV=1	9216	20240115_78min-scehcd-s-mix-after.ScanId;v=1;d1=14145.14145.3	controllerType=0 controllerNumber=1 scan=14145	41.5394
12425:3	73	K.SSN[+0.984]ETLAHFEDYK.S		N[+1]	514.564	3	1541.68	1541.68	0	0.5	822	Specific	811.8	645.82	645.82	16.71	13	>sp|Q5VU65|P210L_HUMAN Nuclear pore membrane glycoprotein 210-like OS=Homo sapiens OX=9606 GN=NUP210L PE=2 SV=1	9216	20240115_78min-scehcd-s-mix-after.ScanId;v=1;d1=14048.14048.3	controllerType=0 controllerNumber=1 scan=14048	41.2256
15658:3	73	R.GC[+57.021]YTWHSTHHDAVTVEPLYEN[+0.984]GTLC[+57.021]SQK.A		C[+57]*2, N[+1]	1097.82	3	3291.45	3291.45	0	0	64	Specific	369.73	369.73	369.73	5.47	13	>sp|Q5VU65|P210L_HUMAN Nuclear pore membrane glycoprotein 210-like OS=Homo sapiens OX=9606 GN=NUP210L PE=2 SV=1	9216	20240115_78min-scehcd-s-mix-after.ScanId;v=1;d1=17707.17707.4	controllerType=0 controllerNumber=1 scan=17707	52.1472
15631:3	73	R.GC[+57.021]YTWHSTHHDAVTVEPLYEN[+0.984]GTLC[+57.021]SQK.A		C[+57]*2, N[+1]	1097.82	3	3291.45	3291.45	0	1.4	64	Specific	547.51	490.71	490.71	8.42	13	>sp|Q5VU65|P210L_HUMAN Nuclear pore membrane glycoprotein 210-like OS=Homo sapiens OX=9606 GN=NUP210L PE=2 SV=1	9216	20240115_78min-scehcd-s-mix-after.ScanId;v=1;d1=17677.17677.4	controllerType=0 controllerNumber=1 scan=17677	52.0503
15597:5	73	R.GC[+57.021]YTWHSTHHDAVTVEPLYEN[+0.984]GTLC[+57.021]SQK.A		C[+57]*2, N[+1]	659.096	5	3291.45	3291.45	0	1.3	64	Specific	755.45	755.45	755.45	16.55	13	>sp|Q5VU65|P210L_HUMAN Nuclear pore membrane glycoprotein 210-like OS=Homo sapiens OX=9606 GN=NUP210L PE=2 SV=1	9216	20240115_78min-scehcd-s-mix-after.ScanId;v=1;d1=17638.17638.5	controllerType=0 controllerNumber=1 scan=17638	51.9381
15592:4	73	R.GC[+57.021]YTWHSTHHDAVTVEPLYEN[+0.984]GTLC[+57.021]SQK.A		C[+57]*2, N[+1]	823.618	4	3291.45	3291.45	0	0.5	64	Specific	991.26	991.26	991.26	20.35	13	>sp|Q5VU65|P210L_HUMAN Nuclear pore membrane glycoprotein 210-like OS=Homo sapiens OX=9606 GN=NUP210L PE=2 SV=1	9216	20240115_78min-scehcd-s-mix-after.ScanId;v=1;d1=17633.17633.4	controllerType=0 controllerNumber=1 scan=17633	51.9282
15677:4	73	R.GC[+57.021]YTWHSTHHDAVTVEPLYEN[+0.984]GTLC[+57.021]SQK.A		C[+57]*2, N[+1]	823.618	4	3291.45	3291.45	0	1.4	64	Specific	1066.77	910.48	910.48	21.61	13	>sp|Q5VU65|P210L_HUMAN Nuclear pore membrane glycoprotein 210-like OS=Homo sapiens OX=9606 GN=NUP210L PE=2 SV=1	9216	20240115_78min-scehcd-s-mix-after.ScanId;v=1;d1=17729.17729.4	controllerType=0 controllerNumber=1 scan=17729	52.2094
15607:3	73	R.GC[+57.021]YTWHSTHHDAVTVEPLYEN[+0.984]GTLC[+57.021]SQK.A		C[+57]*2, N[+1]	1097.82	3	3291.44	3291.45	0	-0.8	64	Specific	1154.15	1052.86	1052.86	23.36	13	>sp|Q5VU65|P210L_HUMAN Nuclear pore membrane glycoprotein 210-like OS=Homo sapiens OX=9606 GN=NUP210L PE=2 SV=1	9216	20240115_78min-scehcd-s-mix-after.ScanId;v=1;d1=17650.17650.3	controllerType=0 controllerNumber=1 scan=17650	51.981
15586:4	73	R.GC[+57.021]YTWHSTHHDAVTVEPLYEN[+0.984]GTLC[+57.021]SQK.A		C[+57]*2, N[+1]	823.617	4	3291.44	3291.45	0	-0.7	64	Specific	1270.28	1242.62	1242.62	25.95	13	>sp|Q5VU65|P210L_HUMAN Nuclear pore membrane glycoprotein 210-like OS=Homo sapiens OX=9606 GN=NUP210L PE=2 SV=1	9216	20240115_78min-scehcd-s-mix-after.ScanId;v=1;d1=17626.17626.4	controllerType=0 controllerNumber=1 scan=17626	51.899
21997:2	73	K.TYLTNTLN[+0.984]STVFK.L		N[+1]	751.89	2	1502.77	1502.77	0	0	1568	Specific	628.64	471.4	162.21	12.67	13	>sp|Q5VU65|P210L_HUMAN Nuclear pore membrane glycoprotein 210-like OS=Homo sapiens OX=9606 GN=NUP210L PE=2 SV=1	9216	20240115_78min-scehcd-s-mix-after.ScanId;v=1;d1=24829.24829.2	controllerType=0 controllerNumber=1 scan=24829	72.1346
22008:2	73	K.TYLTNTLN[+0.984]STVFK.L		N[+1]	751.891	2	1502.77	1502.77	0	0.2	1568	Specific	895.66	751.02	247.7	17.71	13	>sp|Q5VU65|P210L_HUMAN Nuclear pore membrane glycoprotein 210-like OS=Homo sapiens OX=9606 GN=NUP210L PE=2 SV=1	9216	20240115_78min-scehcd-s-mix-after.ScanId;v=1;d1=24841.24841.2	controllerType=0 controllerNumber=1 scan=24841	72.1733
04194:2	73	R.GN[+0.984]STVLAR.D		N[+1]	409.722	2	818.437	818.437	0	0.3	521	Specific	430.22	208.58	208.58	5.99	13	>sp|Q5VU65|P210L_HUMAN Nuclear pore membrane glycoprotein 210-like OS=Homo sapiens OX=9606 GN=NUP210L PE=2 SV=1	9216	20240115_78min-scehcd-s-mix-after.ScanId;v=1;d1=4736.4736.2	controllerType=0 controllerNumber=1 scan=4736	13.7187
04200:2	73	R.GN[+0.984]STVLAR.D		N[+1]	409.722	2	818.437	818.437	0	-0.1	521	Specific	491.48	212.07	212.07	6.38	13	>sp|Q5VU65|P210L_HUMAN Nuclear pore membrane glycoprotein 210-like OS=Homo sapiens OX=9606 GN=NUP210L PE=2 SV=1	9216	20240115_78min-scehcd-s-mix-after.ScanId;v=1;d1=4743.4743.2	controllerType=0 controllerNumber=1 scan=4743	13.7378
12095:2	73	K.N[+0.984]YTYMAQAVNR.G		N[+1]	666.306	2	1331.6	1331.6	0	-0.1	1445	Specific	482.33	312.08	312.08	6.63	13	>sp|Q5VU65|P210L_HUMAN Nuclear pore membrane glycoprotein 210-like OS=Homo sapiens OX=9606 GN=NUP210L PE=2 SV=1	9216	20240115_78min-scehcd-s-mix-after.ScanId;v=1;d1=13671.13671.2	controllerType=0 controllerNumber=1 scan=13671	40.0155
12101:2	73	K.N[+0.984]YTYMAQAVNR.G		N[+1]	666.306	2	1331.61	1331.6	0	0.1	1445	Specific	870.36	622.08	622.08	17.71	13	>sp|Q5VU65|P210L_HUMAN Nuclear pore membrane glycoprotein 210-like OS=Homo sapiens OX=9606 GN=NUP210L PE=2 SV=1	9216	20240115_78min-scehcd-s-mix-after.ScanId;v=1;d1=13678.13678.2	controllerType=0 controllerNumber=1 scan=13678	40.0457
17076:3	250	R.TC[+57.021]SDAAYN[+0.984]HTTFPNLLQHR.S		C[+57], N[+1]	749.68	3	2247.03	2247.02	0	0.7	50	Specific	593.4	593.4	199.36	11.54	3	>sp|Q66K79|CBPZ_HUMAN Carboxypeptidase Z OS=Homo sapiens OX=9606 GN=CPZ PE=1 SV=2	18897	20240115_78min-scehcd-s-mix-after.ScanId;v=1;d1=19312.19312.3	controllerType=0 controllerNumber=1 scan=19312	56.9094
17085:3	250	R.TC[+57.021]SDAAYN[+0.984]HTTFPNLLQHR.S		C[+57], N[+1]	749.68	3	2247.03	2247.02	0	0.7	50	Specific	815.3	788.59	372.13	16.48	3	>sp|Q66K79|CBPZ_HUMAN Carboxypeptidase Z OS=Homo sapiens OX=9606 GN=CPZ PE=1 SV=2	18897	20240115_78min-scehcd-s-mix-after.ScanId;v=1;d1=19322.19322.2	controllerType=0 controllerNumber=1 scan=19322	56.9447
17067:3	250	R.TC[+57.021]SDAAYN[+0.984]HTTFPNLLQHR.S		C[+57], N[+1]	749.68	3	2247.03	2247.02	0	0.8	50	Specific	970.66	970.66	385.13	19.48	3	>sp|Q66K79|CBPZ_HUMAN Carboxypeptidase Z OS=Homo sapiens OX=9606 GN=CPZ PE=1 SV=2	18897	20240115_78min-scehcd-s-mix-after.ScanId;v=1;d1=19302.19302.3	controllerType=0 controllerNumber=1 scan=19302	56.8927
17099:4	250	R.TC[+57.021]SDAAYN[+0.984]HTTFPNLLQHR.S		C[+57], N[+1]	562.512	4	2247.03	2247.02	0	0.5	50	Specific	1085.6	1051.04	400.53	21.81	3	>sp|Q66K79|CBPZ_HUMAN Carboxypeptidase Z OS=Homo sapiens OX=9606 GN=CPZ PE=1 SV=2	18897	20240115_78min-scehcd-s-mix-after.ScanId;v=1;d1=19338.19338.4	controllerType=0 controllerNumber=1 scan=19338	56.9943
17002:4	250	R.TC[+57.021]SDAAYN[+0.984]HTTFPNLLQHR.S		C[+57], N[+1]	562.512	4	2247.02	2247.02	0	0.1	50	Specific	1113.1	1098.3	420.49	22.81	3	>sp|Q66K79|CBPZ_HUMAN Carboxypeptidase Z OS=Homo sapiens OX=9606 GN=CPZ PE=1 SV=2	18897	20240115_78min-scehcd-s-mix-after.ScanId;v=1;d1=19229.19229.4	controllerType=0 controllerNumber=1 scan=19229	56.6868
21460:2	568	R.LGN[+0.984]LTVTQAILK.K		N[+1]	636.382	2	1271.76	1271.76	0	0.5	321	Specific	677.81	405.66	405.66	13.71	1	>sp|Q687X5|STEA4_HUMAN Metalloreductase STEAP4 OS=Homo sapiens OX=9606 GN=STEAP4 PE=1 SV=1	14466	20240115_78min-scehcd-s-mix-after.ScanId;v=1;d1=24236.24236.2	controllerType=0 controllerNumber=1 scan=24236	70.7117
21469:2	568	R.LGN[+0.984]LTVTQAILK.K		N[+1]	636.382	2	1271.76	1271.76	0	0.2	321	Specific	950.76	577.65	577.65	19.71	1	>sp|Q687X5|STEA4_HUMAN Metalloreductase STEAP4 OS=Homo sapiens OX=9606 GN=STEAP4 PE=1 SV=1	14466	20240115_78min-scehcd-s-mix-after.ScanId;v=1;d1=24246.24246.2	controllerType=0 controllerNumber=1 scan=24246	70.7466
07314:2	266	K.TC[+57.021]WN[+0.984]VTR.I		C[+57], N[+1]	469.214	2	937.42	937.42	0	0	219	Specific	347.45	79.77	79.77	1.98	6	>sp|Q6NUT2|D19L2_HUMAN Probable C-mannosyltransferase DPY19L2 OS=Homo sapiens OX=9606 GN=DPY19L2 PE=1 SV=2	16977	20240115_78min-scehcd-s-mix-after.ScanId;v=1;d1=8226.8226.2	controllerType=0 controllerNumber=1 scan=8226	23.071
07319:2	266	K.TC[+57.021]WN[+0.984]VTR.I		C[+57], N[+1]	469.214	2	937.42	937.42	0	0.4	219	Specific	500.67	108.68	108.68	3.99	6	>sp|Q6NUT2|D19L2_HUMAN Probable C-mannosyltransferase DPY19L2 OS=Homo sapiens OX=9606 GN=DPY19L2 PE=1 SV=2	16977	20240115_78min-scehcd-s-mix-after.ScanId;v=1;d1=8232.8232.2	controllerType=0 controllerNumber=1 scan=8232	23.0957
22396:4	229	K.IAHTEYPVNTIIIHEDFDN[+0.984]NSM[+15.995]SNNIALLK.T		M[+16], N[+1]	861.675	4	3443.68	3443.68	0	-0.2	105	Specific	715.62	715.62	34.82	15.28	5	>sp|Q6PEW0|PRS54_HUMAN Inactive serine protease 54 OS=Homo sapiens OX=9606 GN=PRSS54 PE=2 SV=3	15819	20240115_78min-scehcd-s-mix-after.ScanId;v=1;d1=25270.25270.2	controllerType=0 controllerNumber=1 scan=25270	73.2134
22349:4	229	K.IAHTEYPVNTIIIHEDFDN[+0.984]NSM[+15.995]SNNIALLK.T		M[+16], N[+1]	861.676	4	3443.68	3443.68	0	0.4	105	Specific	989.08	989.08	22.3	20.33	5	>sp|Q6PEW0|PRS54_HUMAN Inactive serine protease 54 OS=Homo sapiens OX=9606 GN=PRSS54 PE=2 SV=3	15819	20240115_78min-scehcd-s-mix-after.ScanId;v=1;d1=25218.25218.4	controllerType=0 controllerNumber=1 scan=25218	73.0869
22362:4	229	K.IAHTEYPVNTIIIHEDFDN[+0.984]NSM[+15.995]SNNIALLK.T		M[+16], N[+1]	861.676	4	3443.68	3443.68	0	0.8	105	Specific	1545.92	1380.79	42.66	31.04	5	>sp|Q6PEW0|PRS54_HUMAN Inactive serine protease 54 OS=Homo sapiens OX=9606 GN=PRSS54 PE=2 SV=3	15819	20240115_78min-scehcd-s-mix-after.ScanId;v=1;d1=25232.25232.4	controllerType=0 controllerNumber=1 scan=25232	73.1141
06203:3	229	K.LISFSHHGPN[+0.984]ATM[+15.995]TQK.T		M[+16], N[+1]	595.958	3	1785.86	1785.86	0	0	284	Specific	429.71	342.87	342.87	6.19	5	>sp|Q6PEW0|PRS54_HUMAN Inactive serine protease 54 OS=Homo sapiens OX=9606 GN=PRSS54 PE=2 SV=3	15819	20240115_78min-scehcd-s-mix-after.ScanId;v=1;d1=6971.6971.3	controllerType=0 controllerNumber=1 scan=6971	19.3994
06223:4	229	K.LISFSHHGPN[+0.984]ATM[+15.995]TQK.T		M[+16], N[+1]	447.221	4	1785.86	1785.86	0	1.2	284	Specific	451.06	393.66	393.66	8.36	5	>sp|Q6PEW0|PRS54_HUMAN Inactive serine protease 54 OS=Homo sapiens OX=9606 GN=PRSS54 PE=2 SV=3	15819	20240115_78min-scehcd-s-mix-after.ScanId;v=1;d1=6994.6994.4	controllerType=0 controllerNumber=1 scan=6994	19.4756
06208:3	229	K.LISFSHHGPN[+0.984]ATM[+15.995]TQK.T		M[+16], N[+1]	595.958	3	1785.86	1785.86	0	0.8	284	Specific	610.65	519.53	519.53	11.36	5	>sp|Q6PEW0|PRS54_HUMAN Inactive serine protease 54 OS=Homo sapiens OX=9606 GN=PRSS54 PE=2 SV=3	15819	20240115_78min-scehcd-s-mix-after.ScanId;v=1;d1=6977.6977.3	controllerType=0 controllerNumber=1 scan=6977	19.4242
06226:2	229	K.LISFSHHGPN[+0.984]ATM[+15.995]TQK.T		M[+16], N[+1]	893.434	2	1785.86	1785.86	0	0.7	284	Specific	854.13	579.19	579.19	15.8	5	>sp|Q6PEW0|PRS54_HUMAN Inactive serine protease 54 OS=Homo sapiens OX=9606 GN=PRSS54 PE=2 SV=3	15819	20240115_78min-scehcd-s-mix-after.ScanId;v=1;d1=6997.6997.2	controllerType=0 controllerNumber=1 scan=6997	19.4809
08569:3	229	K.LISFSHHGPN[+0.984]ATMTQK.T		N[+1]	590.627	3	1769.87	1769.86	0	0.9	284	Specific	540.13	427.2	427.2	8.89	5	>sp|Q6PEW0|PRS54_HUMAN Inactive serine protease 54 OS=Homo sapiens OX=9606 GN=PRSS54 PE=2 SV=3	15819	20240115_78min-scehcd-s-mix-after.ScanId;v=1;d1=9651.9651.3	controllerType=0 controllerNumber=1 scan=9651	27.3485
08579:4	229	K.LISFSHHGPN[+0.984]ATMTQK.T		N[+1]	443.222	4	1769.87	1769.86	0	0.7	284	Specific	563.23	423.25	423.25	10.17	5	>sp|Q6PEW0|PRS54_HUMAN Inactive serine protease 54 OS=Homo sapiens OX=9606 GN=PRSS54 PE=2 SV=3	15819	20240115_78min-scehcd-s-mix-after.ScanId;v=1;d1=9662.9662.4	controllerType=0 controllerNumber=1 scan=9662	27.3883
08567:3	229	K.LISFSHHGPN[+0.984]ATMTQK.T		N[+1]	590.627	3	1769.87	1769.86	0	1	284	Specific	666.55	555.21	555.21	12.4	5	>sp|Q6PEW0|PRS54_HUMAN Inactive serine protease 54 OS=Homo sapiens OX=9606 GN=PRSS54 PE=2 SV=3	15819	20240115_78min-scehcd-s-mix-after.ScanId;v=1;d1=9648.9648.3	controllerType=0 controllerNumber=1 scan=9648	27.3437
22741:6	48	K.KHTESTPFWSIKPNN[+0.984]VSIVLHAEEPYIENEEPEPEPEPAAK.Q		N[+1]	781.552	6	4684.28	4684.27	0	0.6	114	Specific	755.11	755.11	0	14.29	12	>sp|Q6UW49|SPESP_HUMAN Sperm equatorial segment protein 1 OS=Homo sapiens OX=9606 GN=SPESP1 PE=1 SV=2	14904	20240115_78min-scehcd-s-mix-after.ScanId;v=1;d1=25650.25650.6	controllerType=0 controllerNumber=1 scan=25650	74.1036
23369:4	48	K.HTESTPFWSIKPNN[+0.984]VSIVLHAEEPYIENEEPEPEPEPAAK.Q		N[+1]	1139.8	4	4556.18	4556.18	0	1.4	115	Specific	1523.12	1509.84	20.3	28.28	12	>sp|Q6UW49|SPESP_HUMAN Sperm equatorial segment protein 1 OS=Homo sapiens OX=9606 GN=SPESP1 PE=1 SV=2	14904	20240115_78min-scehcd-s-mix-after.ScanId;v=1;d1=26345.26345.4	controllerType=0 controllerNumber=1 scan=26345	75.783
22728:5	48	K.KHTESTPFWSIKPNN[+0.984]VSIVLHAEEPYIENEEPEPEPEPAAK.Q		N[+1]	937.661	5	4684.28	4684.27	0	0.6	114	Specific	1629.42	1629.42	53.08	30.88	12	>sp|Q6UW49|SPESP_HUMAN Sperm equatorial segment protein 1 OS=Homo sapiens OX=9606 GN=SPESP1 PE=1 SV=2	14904	20240115_78min-scehcd-s-mix-after.ScanId;v=1;d1=25636.25636.5	controllerType=0 controllerNumber=1 scan=25636	74.0702
23351:3	482	R.HAITAWYN[+0.984]ETQFYDFDSLSC[+57.021]SR.V		C[+57], N[+1]	904.729	3	2712.17	2712.17	0	1.9	112	Specific	913.59	856.53	856.53	17.94	2	>sp|Q6UWM5|GPRL1_HUMAN GLIPR1-like protein 1 OS=Homo sapiens OX=9606 GN=GLIPR1L1 PE=1 SV=2	235	20240115_78min-scehcd-s-mix-after.ScanId;v=1;d1=26325.26325.3	controllerType=0 controllerNumber=1 scan=26325	75.7398
23356:3	482	R.HAITAWYN[+0.984]ETQFYDFDSLSC[+57.021]SR.V		C[+57], N[+1]	904.729	3	2712.17	2712.17	0	1.5	112	Specific	914.05	696.4	696.4	18.23	2	>sp|Q6UWM5|GPRL1_HUMAN GLIPR1-like protein 1 OS=Homo sapiens OX=9606 GN=GLIPR1L1 PE=1 SV=2	235	20240115_78min-scehcd-s-mix-after.ScanId;v=1;d1=26331.26331.3	controllerType=0 controllerNumber=1 scan=26331	75.7625
23364:2	482	R.HAITAWYN[+0.984]ETQFYDFDSLSC[+57.021]SR.V		C[+57], N[+1]	1356.59	2	2712.17	2712.17	0	1.5	112	Specific	949.86	779.59	779.59	17.96	2	>sp|Q6UWM5|GPRL1_HUMAN GLIPR1-like protein 1 OS=Homo sapiens OX=9606 GN=GLIPR1L1 PE=1 SV=2	235	20240115_78min-scehcd-s-mix-after.ScanId;v=1;d1=26339.26339.2	controllerType=0 controllerNumber=1 scan=26339	75.7733
18643:2	158	R.GLYTTVDFGPADN[+0.984]M[+15.995]TK.I		M[+16], N[+1]	873.898	2	1746.79	1746.79	0	-0.5	231	Specific	450.24	407.07	407.07	8.38	5	>sp|Q6UWU2|GLB1L_HUMAN Beta-galactosidase-1-like protein OS=Homo sapiens OX=9606 GN=GLB1L PE=2 SV=1	4525	20240115_78min-scehcd-s-mix-after.ScanId;v=1;d1=21089.21089.2	controllerType=0 controllerNumber=1 scan=21089	62.2995
18611:2	158	R.GLYTTVDFGPADN[+0.984]M[+15.995]TK.I		M[+16], N[+1]	873.899	2	1746.79	1746.79	0	0.5	231	Specific	680.99	596.63	596.63	13.77	5	>sp|Q6UWU2|GLB1L_HUMAN Beta-galactosidase-1-like protein OS=Homo sapiens OX=9606 GN=GLB1L PE=2 SV=1	4525	20240115_78min-scehcd-s-mix-after.ScanId;v=1;d1=21052.21052.3	controllerType=0 controllerNumber=1 scan=21052	62.1838
12646:2	158	R.LSFGSN[+0.984]SSDFK.G		N[+1]	595.273	2	1189.54	1189.54	0	0.6	481	Specific	619.27	481.56	481.56	12.71	5	>sp|Q6UWU2|GLB1L_HUMAN Beta-galactosidase-1-like protein OS=Homo sapiens OX=9606 GN=GLB1L PE=2 SV=1	4525	20240115_78min-scehcd-s-mix-after.ScanId;v=1;d1=14300.14300.2	controllerType=0 controllerNumber=1 scan=14300	42.0231
12651:2	158	R.LSFGSN[+0.984]SSDFK.G		N[+1]	595.273	2	1189.54	1189.54	0	0.4	481	Specific	731.62	447.85	447.85	13.67	5	>sp|Q6UWU2|GLB1L_HUMAN Beta-galactosidase-1-like protein OS=Homo sapiens OX=9606 GN=GLB1L PE=2 SV=1	4525	20240115_78min-scehcd-s-mix-after.ScanId;v=1;d1=14306.14306.2	controllerType=0 controllerNumber=1 scan=14306	42.0497
22743:4	158	R.KYEPHGPLVNSEYYTGWLDYWGQN[+0.984]HSTR.S		N[+1]	850.393	4	3398.55	3398.55	0	0.1	253	Specific	1393.32	1393.32	808.22	28.35	5	>sp|Q6UWU2|GLB1L_HUMAN Beta-galactosidase-1-like protein OS=Homo sapiens OX=9606 GN=GLB1L PE=2 SV=1	4525	20240115_78min-scehcd-s-mix-after.ScanId;v=1;d1=25652.25652.4	controllerType=0 controllerNumber=1 scan=25652	74.106
21081:2	158	R.GLYTTVDFGPADN[+0.984]MTK.I		N[+1]	865.902	2	1730.8	1730.79	0	1.4	231	Specific	707.3	673.86	673.86	14.03	5	>sp|Q6UWU2|GLB1L_HUMAN Beta-galactosidase-1-like protein OS=Homo sapiens OX=9606 GN=GLB1L PE=2 SV=1	4525	20240115_78min-scehcd-s-mix-after.ScanId;v=1;d1=23817.23817.2	controllerType=0 controllerNumber=1 scan=23817	69.7028
21076:2	158	R.GLYTTVDFGPADN[+0.984]MTK.I		N[+1]	865.901	2	1730.79	1730.79	0	0.2	231	Specific	854.87	672.43	672.43	17.77	5	>sp|Q6UWU2|GLB1L_HUMAN Beta-galactosidase-1-like protein OS=Homo sapiens OX=9606 GN=GLB1L PE=2 SV=1	4525	20240115_78min-scehcd-s-mix-after.ScanId;v=1;d1=23811.23811.2	controllerType=0 controllerNumber=1 scan=23811	69.6931
08911:2	167	R.N[+0.984]M[+15.995]TLLVEK.L		M[+16], N[+1]	482.755	2	964.503	964.502	0	0.7	193	Specific	493.16	205.63	205.63	6.35	9	>sp|Q6UX06|OLFM4_HUMAN Olfactomedin-4 OS=Homo sapiens OX=9606 GN=OLFM4 PE=1 SV=1	3853	20240115_78min-scehcd-s-mix-after.ScanId;v=1;d1=10043.10043.2	controllerType=0 controllerNumber=1 scan=10043	28.6322
08908:2	167	R.N[+0.984]M[+15.995]TLLVEK.L		M[+16], N[+1]	482.755	2	964.503	964.502	0	0.5	193	Specific	625.48	216.91	216.91	9.37	9	>sp|Q6UX06|OLFM4_HUMAN Olfactomedin-4 OS=Homo sapiens OX=9606 GN=OLFM4 PE=1 SV=1	3853	20240115_78min-scehcd-s-mix-after.ScanId;v=1;d1=10039.10039.2	controllerType=0 controllerNumber=1 scan=10039	28.62
12695:4	167	K.DQNTPVVHPPPTPGSC[+57.021]GHGGVVN[+0.984]ISK.P		C[+57], N[+1]	663.826	4	2652.28	2652.28	0	-0.8	231	Specific	770.11	766.01	535.91	15.87	9	>sp|Q6UX06|OLFM4_HUMAN Olfactomedin-4 OS=Homo sapiens OX=9606 GN=OLFM4 PE=1 SV=1	3853	20240115_78min-scehcd-s-mix-after.ScanId;v=1;d1=14355.14355.4	controllerType=0 controllerNumber=1 scan=14355	42.1996
12730:4	167	K.DQNTPVVHPPPTPGSC[+57.021]GHGGVVN[+0.984]ISK.P		C[+57], N[+1]	663.826	4	2652.28	2652.28	0	-0.8	231	Specific	1020.52	976.44	976.44	20.87	9	>sp|Q6UX06|OLFM4_HUMAN Olfactomedin-4 OS=Homo sapiens OX=9606 GN=OLFM4 PE=1 SV=1	3853	20240115_78min-scehcd-s-mix-after.ScanId;v=1;d1=14395.14395.4	controllerType=0 controllerNumber=1 scan=14395	42.3092
12732:3	167	K.DQNTPVVHPPPTPGSC[+57.021]GHGGVVN[+0.984]ISK.P		C[+57], N[+1]	884.765	3	2652.28	2652.28	0	-0.5	231	Specific	1141.61	994.85	780.55	22.6	9	>sp|Q6UX06|OLFM4_HUMAN Olfactomedin-4 OS=Homo sapiens OX=9606 GN=OLFM4 PE=1 SV=1	3853	20240115_78min-scehcd-s-mix-after.ScanId;v=1;d1=14397.14397.3	controllerType=0 controllerNumber=1 scan=14397	42.3124
20818:5	167	K.DQNTPVVHPPPTPGSC[+57.021]GHGGVVN[+0.984]ISKPSVVQLNWR.G		C[+57], N[+1]	747.18	5	3731.87	3731.87	0	0	231	Specific	895.24	895.24	277.69	18.29	9	>sp|Q6UX06|OLFM4_HUMAN Olfactomedin-4 OS=Homo sapiens OX=9606 GN=OLFM4 PE=1 SV=1	3853	20240115_78min-scehcd-s-mix-after.ScanId;v=1;d1=23526.23526.5	controllerType=0 controllerNumber=1 scan=23526	69.0022
20828:5	167	K.DQNTPVVHPPPTPGSC[+57.021]GHGGVVN[+0.984]ISKPSVVQLNWR.G		C[+57], N[+1]	747.179	5	3731.87	3731.87	0	-0.9	231	Specific	949.55	949.55	322.94	18.94	9	>sp|Q6UX06|OLFM4_HUMAN Olfactomedin-4 OS=Homo sapiens OX=9606 GN=OLFM4 PE=1 SV=1	3853	20240115_78min-scehcd-s-mix-after.ScanId;v=1;d1=23537.23537.5	controllerType=0 controllerNumber=1 scan=23537	69.0312
15168:2	167	R.N[+0.984]MTLLVEK.L		N[+1]	474.757	2	948.508	948.507	0	0.8	193	Specific	489.15	193.44	193.44	5.93	9	>sp|Q6UX06|OLFM4_HUMAN Olfactomedin-4 OS=Homo sapiens OX=9606 GN=OLFM4 PE=1 SV=1	3853	20240115_78min-scehcd-s-mix-after.ScanId;v=1;d1=17156.17156.2	controllerType=0 controllerNumber=1 scan=17156	50.5831
15176:2	167	R.N[+0.984]MTLLVEK.L		N[+1]	474.757	2	948.508	948.507	0	0.7	193	Specific	536.41	213.43	213.43	6.64	9	>sp|Q6UX06|OLFM4_HUMAN Olfactomedin-4 OS=Homo sapiens OX=9606 GN=OLFM4 PE=1 SV=1	3853	20240115_78min-scehcd-s-mix-after.ScanId;v=1;d1=17165.17165.2	controllerType=0 controllerNumber=1 scan=17165	50.6121
15215:2	167	R.N[+0.984]MTLLVEK.L		N[+1]	474.757	2	948.507	948.507	0	0.3	193	Specific	560.77	243.67	243.67	8.08	9	>sp|Q6UX06|OLFM4_HUMAN Olfactomedin-4 OS=Homo sapiens OX=9606 GN=OLFM4 PE=1 SV=1	3853	20240115_78min-scehcd-s-mix-after.ScanId;v=1;d1=17209.17209.4	controllerType=0 controllerNumber=1 scan=17209	50.7352
15192:1	167	R.N[+0.984]MTLLVEK.L		N[+1]	948.508	1	948.508	948.507	0	0.8	193	Specific	616.83	239.45	239.45	9.38	9	>sp|Q6UX06|OLFM4_HUMAN Olfactomedin-4 OS=Homo sapiens OX=9606 GN=OLFM4 PE=1 SV=1	3853	20240115_78min-scehcd-s-mix-after.ScanId;v=1;d1=17183.17183.2	controllerType=0 controllerNumber=1 scan=17183	50.6641
21512:3	167	R.VN[+0.984]LTTNTIAVTQTLPNAAYNNR.F		N[+1]	797.415	3	2390.23	2390.23	0	-0.4	351	Specific	776.53	710.41	162.99	14.92	9	>sp|Q6UX06|OLFM4_HUMAN Olfactomedin-4 OS=Homo sapiens OX=9606 GN=OLFM4 PE=1 SV=1	3853	20240115_78min-scehcd-s-mix-after.ScanId;v=1;d1=24293.24293.3	controllerType=0 controllerNumber=1 scan=24293	70.8524
21518:3	167	R.VN[+0.984]LTTNTIAVTQTLPNAAYNNR.F		N[+1]	797.416	3	2390.23	2390.23	0	0.5	351	Specific	802.93	780.89	165.26	15.96	9	>sp|Q6UX06|OLFM4_HUMAN Olfactomedin-4 OS=Homo sapiens OX=9606 GN=OLFM4 PE=1 SV=1	3853	20240115_78min-scehcd-s-mix-after.ScanId;v=1;d1=24300.24300.3	controllerType=0 controllerNumber=1 scan=24300	70.8633
21530:2	167	R.VN[+0.984]LTTNTIAVTQTLPNAAYNNR.F		N[+1]	1195.62	2	2390.23	2390.23	0	1.3	351	Specific	881.68	787.08	137.11	17.23	9	>sp|Q6UX06|OLFM4_HUMAN Olfactomedin-4 OS=Homo sapiens OX=9606 GN=OLFM4 PE=1 SV=1	3853	20240115_78min-scehcd-s-mix-after.ScanId;v=1;d1=24313.24313.2	controllerType=0 controllerNumber=1 scan=24313	70.9009
12442:2	167	K.KLLN[+0.984]LTVR.I		N[+1]	479.308	2	957.609	957.609	0	0.2	133	Specific	324.79	72.6	72.6	2.82	9	>sp|Q6UX06|OLFM4_HUMAN Olfactomedin-4 OS=Homo sapiens OX=9606 GN=OLFM4 PE=1 SV=1	3853	20240115_78min-scehcd-s-mix-after.ScanId;v=1;d1=14068.14068.2	controllerType=0 controllerNumber=1 scan=14068	41.2882
15391:2	167	K.LLN[+0.984]LTVR.I		N[+1]	415.262	2	829.516	829.514	0	1.9	134	Specific	408.51	41.79	41.79	2.72	9	>sp|Q6UX06|OLFM4_HUMAN Olfactomedin-4 OS=Homo sapiens OX=9606 GN=OLFM4 PE=1 SV=1	3853	20240115_78min-scehcd-s-mix-after.ScanId;v=1;d1=17407.17407.2	controllerType=0 controllerNumber=1 scan=17407	51.2977
12450:2	167	K.KLLN[+0.984]LTVR.I		N[+1]	479.308	2	957.609	957.609	0	0.2	133	Specific	544.66	55.9	55.9	5.72	9	>sp|Q6UX06|OLFM4_HUMAN Olfactomedin-4 OS=Homo sapiens OX=9606 GN=OLFM4 PE=1 SV=1	3853	20240115_78min-scehcd-s-mix-after.ScanId;v=1;d1=14077.14077.2	controllerType=0 controllerNumber=1 scan=14077	41.3237
07017:3	405	K.NAN[+0.984]GSYTC[+57.021]EEC[+57.021]DSSC[+57.021]VGC[+57.021]TGEGPGNC[+57.021]K.E		C[+57]*5, N[+1]	991.023	3	2971.05	2971.05	0	0.3	249	Specific	855.68	851.66	46.2	17.61	2	>sp|Q6UXH1|CREL2_HUMAN Cysteine-rich with EGF-like domain protein 2 OS=Homo sapiens OX=9606 GN=CRELD2 PE=1 SV=1	15900	20240115_78min-scehcd-s-mix-after.ScanId;v=1;d1=7889.7889.3	controllerType=0 controllerNumber=1 scan=7889	22.0637
07005:3	405	K.NAN[+0.984]GSYTC[+57.021]EEC[+57.021]DSSC[+57.021]VGC[+57.021]TGEGPGNC[+57.021]K.E		C[+57]*5, N[+1]	991.024	3	2971.06	2971.05	0	0.8	249	Specific	1183.82	1094.5	49.02	23.54	2	>sp|Q6UXH1|CREL2_HUMAN Cysteine-rich with EGF-like domain protein 2 OS=Homo sapiens OX=9606 GN=CRELD2 PE=1 SV=1	15900	20240115_78min-scehcd-s-mix-after.ScanId;v=1;d1=7876.7876.3	controllerType=0 controllerNumber=1 scan=7876	22.0253
04360:3	405	R.N[+0.984]ETHSIC[+57.021]TAC[+57.021]DESC[+57.021]K.T		C[+57]*3, N[+1]	604.899	3	1812.68	1812.68	0	-0.3	190	Specific	534.97	483.61	483.61	10.06	2	>sp|Q6UXH1|CREL2_HUMAN Cysteine-rich with EGF-like domain protein 2 OS=Homo sapiens OX=9606 GN=CRELD2 PE=1 SV=1	15900	20240115_78min-scehcd-s-mix-after.ScanId;v=1;d1=4920.4920.3	controllerType=0 controllerNumber=1 scan=4920	14.1351
21804:3	28	K.EPFVLSC[+57.021]QADVAAAPQPGPQN[+0.984]SSC[+57.021]ATLSEYSR.Q		C[+57]*2, N[+1]	1146.86	3	3438.56	3438.56	0	0.7	248	Specific	993.35	993.35	993.35	19.26	19	>sp|Q6W4X9|MUC6_HUMAN Mucin-6 OS=Homo sapiens OX=9606 GN=MUC6 PE=1 SV=3	3388	20240115_78min-scehcd-s-mix-after.ScanId;v=1;d1=24616.24616.3	controllerType=0 controllerNumber=1 scan=24616	71.6301
21819:4	28	K.EPFVLSC[+57.021]QADVAAAPQPGPQN[+0.984]SSC[+57.021]ATLSEYSR.Q		C[+57]*2, N[+1]	860.396	4	3438.56	3438.56	0	0.8	248	Specific	1028.17	1028.17	1028.17	19.74	19	>sp|Q6W4X9|MUC6_HUMAN Mucin-6 OS=Homo sapiens OX=9606 GN=MUC6 PE=1 SV=3	3388	20240115_78min-scehcd-s-mix-after.ScanId;v=1;d1=24632.24632.4	controllerType=0 controllerNumber=1 scan=24632	71.6662
21813:3	28	K.EPFVLSC[+57.021]QADVAAAPQPGPQN[+0.984]SSC[+57.021]ATLSEYSR.Q		C[+57]*2, N[+1]	1146.86	3	3438.56	3438.56	0	0.9	248	Specific	1189.54	1189.54	1189.54	23.26	19	>sp|Q6W4X9|MUC6_HUMAN Mucin-6 OS=Homo sapiens OX=9606 GN=MUC6 PE=1 SV=3	3388	20240115_78min-scehcd-s-mix-after.ScanId;v=1;d1=24626.24626.3	controllerType=0 controllerNumber=1 scan=24626	71.6593
21798:3	28	K.EPFVLSC[+57.021]QADVAAAPQPGPQN[+0.984]SSC[+57.021]ATLSEYSR.Q		C[+57]*2, N[+1]	1146.86	3	3438.56	3438.56	0	1.7	248	Specific	1229.02	1229.02	1229.02	23.58	19	>sp|Q6W4X9|MUC6_HUMAN Mucin-6 OS=Homo sapiens OX=9606 GN=MUC6 PE=1 SV=3	3388	20240115_78min-scehcd-s-mix-after.ScanId;v=1;d1=24609.24609.4	controllerType=0 controllerNumber=1 scan=24609	71.6153
07153:2	28	K.GC[+57.021]MAN[+0.984]VTVTR.C		C[+57], N[+1]	555.258	2	1109.51	1109.51	0	0.3	2362	Specific	460.55	292.55	292.55	6.57	19	>sp|Q6W4X9|MUC6_HUMAN Mucin-6 OS=Homo sapiens OX=9606 GN=MUC6 PE=1 SV=3	3388	20240115_78min-scehcd-s-mix-after.ScanId;v=1;d1=8043.8043.2	controllerType=0 controllerNumber=1 scan=8043	22.5106
07159:2	28	K.GC[+57.021]MAN[+0.984]VTVTR.C		C[+57], N[+1]	555.258	2	1109.51	1109.51	0	0.2	2362	Specific	715.35	424.39	424.39	14.71	19	>sp|Q6W4X9|MUC6_HUMAN Mucin-6 OS=Homo sapiens OX=9606 GN=MUC6 PE=1 SV=3	3388	20240115_78min-scehcd-s-mix-after.ScanId;v=1;d1=8050.8050.2	controllerType=0 controllerNumber=1 scan=8050	22.5402
04545:2	28	K.GC[+57.021]M[+15.995]AN[+0.984]VTVTR.C		C[+57], M[+16], N[+1]	563.255	2	1125.5	1125.5	0	-0.5	2362	Specific	452.14	344.47	344.47	6.36	19	>sp|Q6W4X9|MUC6_HUMAN Mucin-6 OS=Homo sapiens OX=9606 GN=MUC6 PE=1 SV=3	3388	20240115_78min-scehcd-s-mix-after.ScanId;v=1;d1=5123.5123.2	controllerType=0 controllerNumber=1 scan=5123	14.5977
04556:2	28	K.GC[+57.021]M[+15.995]AN[+0.984]VTVTR.C		C[+57], M[+16], N[+1]	563.255	2	1125.5	1125.5	0	0	2362	Specific	671.74	434.65	434.65	12.63	19	>sp|Q6W4X9|MUC6_HUMAN Mucin-6 OS=Homo sapiens OX=9606 GN=MUC6 PE=1 SV=3	3388	20240115_78min-scehcd-s-mix-after.ScanId;v=1;d1=5135.5135.2	controllerType=0 controllerNumber=1 scan=5135	14.622
15737:3	132	R.SQAYIFYHNFN[+0.984]K.T		N[+1]	511.577	3	1532.72	1532.72	0	-0.2	247	Specific	639.92	444.2	77.1	11.63	6	>sp|Q6X784|ZPBP2_HUMAN Zona pellucida-binding protein 2 OS=Homo sapiens OX=9606 GN=ZPBP2 PE=2 SV=1	10008	20240115_78min-scehcd-s-mix-after.ScanId;v=1;d1=17797.17797.3	controllerType=0 controllerNumber=1 scan=17797	52.4075
15729:3	132	R.SQAYIFYHNFN[+0.984]K.T		N[+1]	511.577	3	1532.72	1532.72	0	0.5	247	Specific	640.22	481.14	23.21	11.67	6	>sp|Q6X784|ZPBP2_HUMAN Zona pellucida-binding protein 2 OS=Homo sapiens OX=9606 GN=ZPBP2 PE=2 SV=1	10008	20240115_78min-scehcd-s-mix-after.ScanId;v=1;d1=17788.17788.3	controllerType=0 controllerNumber=1 scan=17788	52.3941
15644:3	132	R.SQAYIFYHNFN[+0.984]K.T		N[+1]	511.577	3	1532.72	1532.72	0	0.4	247	Specific	654.58	554.6	78.5	12.67	6	>sp|Q6X784|ZPBP2_HUMAN Zona pellucida-binding protein 2 OS=Homo sapiens OX=9606 GN=ZPBP2 PE=2 SV=1	10008	20240115_78min-scehcd-s-mix-after.ScanId;v=1;d1=17692.17692.3	controllerType=0 controllerNumber=1 scan=17692	52.1001
15639:3	132	R.SQAYIFYHNFN[+0.984]K.T		N[+1]	511.577	3	1532.72	1532.72	0	0.3	247	Specific	677.28	494.85	24.49	12.67	6	>sp|Q6X784|ZPBP2_HUMAN Zona pellucida-binding protein 2 OS=Homo sapiens OX=9606 GN=ZPBP2 PE=2 SV=1	10008	20240115_78min-scehcd-s-mix-after.ScanId;v=1;d1=17686.17686.3	controllerType=0 controllerNumber=1 scan=17686	52.0886
15654:2	132	R.SQAYIFYHNFN[+0.984]K.T		N[+1]	766.862	2	1532.72	1532.72	0	0.6	247	Specific	756.35	502.14	54.3	14.4	6	>sp|Q6X784|ZPBP2_HUMAN Zona pellucida-binding protein 2 OS=Homo sapiens OX=9606 GN=ZPBP2 PE=2 SV=1	10008	20240115_78min-scehcd-s-mix-after.ScanId;v=1;d1=17703.17703.2	controllerType=0 controllerNumber=1 scan=17703	52.1409
09024:3	132	K.GAC[+57.021]N[+0.984]GSVDC[+57.021]EDTTNHNILQAR.D		C[+57]*2, N[+1]	778.334	3	2332.99	2332.99	0	0.1	218	Specific	753.87	697.31	371.62	15.97	6	>sp|Q6X784|ZPBP2_HUMAN Zona pellucida-binding protein 2 OS=Homo sapiens OX=9606 GN=ZPBP2 PE=2 SV=1	10008	20240115_78min-scehcd-s-mix-after.ScanId;v=1;d1=10172.10172.3	controllerType=0 controllerNumber=1 scan=10172	29.0434
09046:2	132	K.GAC[+57.021]N[+0.984]GSVDC[+57.021]EDTTNHNILQAR.D		C[+57]*2, N[+1]	1167	2	2332.99	2332.99	0	0	218	Specific	861.11	679.12	458.1	17.7	6	>sp|Q6X784|ZPBP2_HUMAN Zona pellucida-binding protein 2 OS=Homo sapiens OX=9606 GN=ZPBP2 PE=2 SV=1	10008	20240115_78min-scehcd-s-mix-after.ScanId;v=1;d1=10197.10197.2	controllerType=0 controllerNumber=1 scan=10197	29.1273
09278:3	132	K.GAC[+57.021]N[+0.984]GSVDC[+57.021]EDTTNHNILQAR.D		C[+57]*2, N[+1]	778.333	3	2332.99	2332.99	0	-1	218	Specific	984.99	892.88	350.77	19.58	6	>sp|Q6X784|ZPBP2_HUMAN Zona pellucida-binding protein 2 OS=Homo sapiens OX=9606 GN=ZPBP2 PE=2 SV=1	10008	20240115_78min-scehcd-s-mix-after.ScanId;v=1;d1=10459.10459.3	controllerType=0 controllerNumber=1 scan=10459	29.9045
09030:3	132	K.GAC[+57.021]N[+0.984]GSVDC[+57.021]EDTTNHNILQAR.D		C[+57]*2, N[+1]	778.334	3	2332.99	2332.99	0	-0.3	218	Specific	1045.92	944.3	580.22	20.93	6	>sp|Q6X784|ZPBP2_HUMAN Zona pellucida-binding protein 2 OS=Homo sapiens OX=9606 GN=ZPBP2 PE=2 SV=1	10008	20240115_78min-scehcd-s-mix-after.ScanId;v=1;d1=10179.10179.3	controllerType=0 controllerNumber=1 scan=10179	29.075
22331:4	132	R.LHSNC[+57.021]ASC[+57.021]C[+57.021]VVC[+57.021]SPATFSPDVN[+0.984]VTC[+57.021]QTC[+57.021]VSVLTYGAK.S		C[+57]*6, N[+1]	1038.46	4	4150.81	4150.81	0	-0.5	288	Specific	1225.09	1225.09	31.13	24.42	6	>sp|Q6X784|ZPBP2_HUMAN Zona pellucida-binding protein 2 OS=Homo sapiens OX=9606 GN=ZPBP2 PE=2 SV=1	10008	20240115_78min-scehcd-s-mix-after.ScanId;v=1;d1=25198.25198.4	controllerType=0 controllerNumber=1 scan=25198	73.0391
22332:3	132	R.LHSNC[+57.021]ASC[+57.021]C[+57.021]VVC[+57.021]SPATFSPDVN[+0.984]VTC[+57.021]QTC[+57.021]VSVLTYGAK.S		C[+57]*6, N[+1]	1384.28	3	4150.81	4150.81	0	-0.1	288	Specific	1400.28	1329.73	220.64	29.43	6	>sp|Q6X784|ZPBP2_HUMAN Zona pellucida-binding protein 2 OS=Homo sapiens OX=9606 GN=ZPBP2 PE=2 SV=1	10008	20240115_78min-scehcd-s-mix-after.ScanId;v=1;d1=25199.25199.3	controllerType=0 controllerNumber=1 scan=25199	73.0397
22323:4	132	R.LHSNC[+57.021]ASC[+57.021]C[+57.021]VVC[+57.021]SPATFSPDVN[+0.984]VTC[+57.021]QTC[+57.021]VSVLTYGAK.S		C[+57]*6, N[+1]	1038.46	4	4150.81	4150.81	0	-1	288	Specific	1463.1	1453.97	113.34	29.07	6	>sp|Q6X784|ZPBP2_HUMAN Zona pellucida-binding protein 2 OS=Homo sapiens OX=9606 GN=ZPBP2 PE=2 SV=1	10008	20240115_78min-scehcd-s-mix-after.ScanId;v=1;d1=25189.25189.4	controllerType=0 controllerNumber=1 scan=25189	73.0124
15389:2	132	R.IN[+0.984]ITETGQLM[+15.995]VK.D		M[+16], N[+1]	682.361	2	1363.71	1363.71	0	0.6	86	Specific	527.91	309.94	309.94	7.41	6	>sp|Q6X784|ZPBP2_HUMAN Zona pellucida-binding protein 2 OS=Homo sapiens OX=9606 GN=ZPBP2 PE=2 SV=1	10008	20240115_78min-scehcd-s-mix-after.ScanId;v=1;d1=17405.17405.2	controllerType=0 controllerNumber=1 scan=17405	51.288
15296:2	132	R.IN[+0.984]ITETGQLM[+15.995]VK.D		M[+16], N[+1]	682.36	2	1363.71	1363.71	0	-0.2	86	Specific	527.97	309.4	309.4	7.16	6	>sp|Q6X784|ZPBP2_HUMAN Zona pellucida-binding protein 2 OS=Homo sapiens OX=9606 GN=ZPBP2 PE=2 SV=1	10008	20240115_78min-scehcd-s-mix-after.ScanId;v=1;d1=17300.17300.2	controllerType=0 controllerNumber=1 scan=17300	50.9905
15302:2	132	R.IN[+0.984]ITETGQLM[+15.995]VK.D		M[+16], N[+1]	682.361	2	1363.71	1363.71	0	0	86	Specific	843.16	472.25	472.25	15.84	6	>sp|Q6X784|ZPBP2_HUMAN Zona pellucida-binding protein 2 OS=Homo sapiens OX=9606 GN=ZPBP2 PE=2 SV=1	10008	20240115_78min-scehcd-s-mix-after.ScanId;v=1;d1=17307.17307.2	controllerType=0 controllerNumber=1 scan=17307	51.0161
15393:2	132	R.IN[+0.984]ITETGQLM[+15.995]VK.D		M[+16], N[+1]	682.36	2	1363.71	1363.71	0	-0.3	86	Specific	844.86	488.75	488.75	16.67	6	>sp|Q6X784|ZPBP2_HUMAN Zona pellucida-binding protein 2 OS=Homo sapiens OX=9606 GN=ZPBP2 PE=2 SV=1	10008	20240115_78min-scehcd-s-mix-after.ScanId;v=1;d1=17410.17410.2	controllerType=0 controllerNumber=1 scan=17410	51.3091
19180:2	132	R.IN[+0.984]ITETGQLMVK.D		N[+1]	674.363	2	1347.72	1347.72	0	-0.1	86	Specific	515.2	268.07	268.07	6.9	6	>sp|Q6X784|ZPBP2_HUMAN Zona pellucida-binding protein 2 OS=Homo sapiens OX=9606 GN=ZPBP2 PE=2 SV=1	10008	20240115_78min-scehcd-s-mix-after.ScanId;v=1;d1=21698.21698.2	controllerType=0 controllerNumber=1 scan=21698	64.1638
19265:2	132	R.IN[+0.984]ITETGQLMVK.D		N[+1]	674.363	2	1347.72	1347.72	0	0.1	86	Specific	539.5	289.79	289.79	7.48	6	>sp|Q6X784|ZPBP2_HUMAN Zona pellucida-binding protein 2 OS=Homo sapiens OX=9606 GN=ZPBP2 PE=2 SV=1	10008	20240115_78min-scehcd-s-mix-after.ScanId;v=1;d1=21795.21795.2	controllerType=0 controllerNumber=1 scan=21795	64.4659
19187:2	132	R.IN[+0.984]ITETGQLMVK.D		N[+1]	674.363	2	1347.72	1347.72	0	-0.2	86	Specific	842.78	266.61	266.61	14.71	6	>sp|Q6X784|ZPBP2_HUMAN Zona pellucida-binding protein 2 OS=Homo sapiens OX=9606 GN=ZPBP2 PE=2 SV=1	10008	20240115_78min-scehcd-s-mix-after.ScanId;v=1;d1=21706.21706.2	controllerType=0 controllerNumber=1 scan=21706	64.1942
19271:2	132	R.IN[+0.984]ITETGQLMVK.D		N[+1]	674.363	2	1347.72	1347.72	0	0.1	86	Specific	873.44	300.98	300.98	15.87	6	>sp|Q6X784|ZPBP2_HUMAN Zona pellucida-binding protein 2 OS=Homo sapiens OX=9606 GN=ZPBP2 PE=2 SV=1	10008	20240115_78min-scehcd-s-mix-after.ScanId;v=1;d1=21802.21802.2	controllerType=0 controllerNumber=1 scan=21802	64.4959
22262:3	551	R.NNLNC[+57.021]AEPLFEQN[+0.984]NSLNVNFNTQK.K		C[+57], N[+1]	941.773	3	2823.3	2823.3	0	0.9	51	Specific	907.02	881.23	36.81	18.19	1	>sp|Q6XZB0|LIPI_HUMAN Lipase member I OS=Homo sapiens OX=9606 GN=LIPI PE=1 SV=3	1360	20240115_78min-scehcd-s-mix-after.ScanId;v=1;d1=25122.25122.3	controllerType=0 controllerNumber=1 scan=25122	72.8477
22254:3	551	R.NNLNC[+57.021]AEPLFEQN[+0.984]NSLNVNFNTQK.K		C[+57], N[+1]	941.772	3	2823.3	2823.3	0	0.2	51	Specific	1028.28	1028.28	25.92	20.26	1	>sp|Q6XZB0|LIPI_HUMAN Lipase member I OS=Homo sapiens OX=9606 GN=LIPI PE=1 SV=3	1360	20240115_78min-scehcd-s-mix-after.ScanId;v=1;d1=25113.25113.3	controllerType=0 controllerNumber=1 scan=25113	72.834
10360:3	690	K.IN[+0.984]YSC[+57.021]EEKPSEDLVR.M		C[+57], N[+1]	613.953	3	1839.84	1839.84	0	0.5	101	Specific	506.36	443.72	443.72	8.63	1	>sp|Q6ZRH7|CTSRG_HUMAN Cation channel sperm-associated protein subunit gamma OS=Homo sapiens OX=9606 GN=CATSPERG PE=2 SV=3	19122	20240115_78min-scehcd-s-mix-after.ScanId;v=1;d1=11690.11690.3	controllerType=0 controllerNumber=1 scan=11690	33.7247
10354:3	690	K.IN[+0.984]YSC[+57.021]EEKPSEDLVR.M		C[+57], N[+1]	613.953	3	1839.84	1839.84	0	0.5	101	Specific	732.45	536.36	536.36	14.77	1	>sp|Q6ZRH7|CTSRG_HUMAN Cation channel sperm-associated protein subunit gamma OS=Homo sapiens OX=9606 GN=CATSPERG PE=2 SV=3	19122	20240115_78min-scehcd-s-mix-after.ScanId;v=1;d1=11683.11683.3	controllerType=0 controllerNumber=1 scan=11683	33.6964
19503:3	688	R.TC[+57.021]C[+57.021]HWGETALFMC[+57.021]N[+0.984]ASR.K		C[+57]*3, N[+1]	701.284	3	2101.84	2101.83	0	0.7	37	Specific	649.88	649.88	649.88	12.75	1	>sp|Q7Z7B7|DB132_HUMAN Beta-defensin 132 OS=Homo sapiens OX=9606 GN=DEFB132 PE=3 SV=1	18772	20240115_78min-scehcd-s-mix-after.ScanId;v=1;d1=22065.22065.3	controllerType=0 controllerNumber=1 scan=22065	65.2932
[truncated: 426 more rows]

## Sheet: Table S3.2
Table S3.2 Identified N-glycosites from human sperm by EThcD-sceHCD.
[truncated: 1,571 more rows]

## Sheet: Table S3.3
Table S3.3 Identified N-glycosites from human seminal plasma N-glycoproteins by sceHCD.
[truncated: 2,768 more rows]

## Sheet: Table S3.4
Table S3.4 Identified N-glycosites from human seminal plasma by EThcD-sceHCD.
[truncated: 2,701 more rows]
