# Supplementary material for: GlycoIP: an integrated platform for simultaneous and site-specific N/O-glycosylation analysis of human semen
Source: Front Chem. 2025 May 19;13:1569561. doi: 10.3389/fchem.2025.1569561 (PMC12127192; doi:10.3389/fchem.2025.1569561)
Supplement: Supplementary file 4 [file Table4.xlsx]

## Sheet: Table S4.1
Table S4.1 Identified intact O-glycopeptides from human sperm.
Query #:z	Protein Rank	Peptide < ProteinMetrics Confidential >	Glycans NHFAGNa	Modification Type(s)	Observed m/z	z	Observed (M+H)	Calc. mass (M+H)	Off-by-x error	Mass error (ppm)	Starting position	Cleavage	Score	Delta	Delta Mod	|Log Prob|	# of unique peptides	Protein Name	Protein DB number	Comment	Scan #	Scan Time
01567:3	149	R.GALT[+947.323]PLN[+0.984]QLC[+57.021]PWR.D	HexNAc(1)Hex(1)NeuAc(2)	C[+57], N[+1], T[+947]	825.373	3	2474.1	2474.1	0	1.3	567	Non	300.96	18.67	18.67	0.95	1	>sp|A4FU01|MTMRB_HUMAN Myotubularin-related protein 11 OS=Homo sapiens OX=9606 GN=MTMR11 PE=2 SV=2	2870	20240115_78min-scehcd-s-mix-after-impa.ScanId;v=1;d1=10040.10040.3	controllerType=0 controllerNumber=1 scan=10040	25.2019
04706:6	5	R.EVESSPTQQETPGQPPEHHEVTVSPPGHHQTHHLASPS[+568.212]VS[+365.132]VKPPDVQLTIAAEPSAEVGTSLVHQEATTR.L	HexNAc(2)Hex(1),HexNAc(1)Hex(1)	S[+365][+568]	1393.84	6	8358	8357.99	0	1.7	372	Specific	401.13	401.13	0	9.33	20	>sp|A6NM11|L37A2_HUMAN Leucine-rich repeat-containing protein 37A2 OS=Homo sapiens OX=9606 GN=LRRC37A2 PE=2 SV=2	1188	20240115_78min-scehcd-s-mix-elution.ScanId;v=1;d1=21621.21621.6	controllerType=0 controllerNumber=1 scan=21621	63.2719
03132:3	5	K.LHC[+57.021]NSAC[+57.021]LTNT[+568.212]THC[+57.021]PEEASVGNPEGAFMK.V	HexNAc(2)Hex(1)	C[+57]*3, T[+568]	1267.54	3	3800.6	3800.6	0	-0.3	1044	Specific	714.79	714.79	4.62	14.51	20	>sp|A6NM11|L37A2_HUMAN Leucine-rich repeat-containing protein 37A2 OS=Homo sapiens OX=9606 GN=LRRC37A2 PE=2 SV=2	1188	20240115_78min-scehcd-s-mix-elution.ScanId;v=1;d1=15254.15254.3	controllerType=0 controllerNumber=1 scan=15254	44.5923
02597:4	5	K.LHC[+57.021]NSAC[+57.021]LT[+568.212]NTTHC[+57.021]PEEASVGNPEGAFM[+15.995]K.V	HexNAc(2)Hex(1)	C[+57]*3, M[+16], T[+568]	954.905	4	3816.6	3816.6	0	0.2	1044	Specific	779.24	761.36	1.45	15.78	20	>sp|A6NM11|L37A2_HUMAN Leucine-rich repeat-containing protein 37A2 OS=Homo sapiens OX=9606 GN=LRRC37A2 PE=2 SV=2	1188	20240115_78min-scehcd-s-mix-elution.ScanId;v=1;d1=12907.12907.4	controllerType=0 controllerNumber=1 scan=12907	37.1305
02602:4	5	K.LHC[+57.021]NSAC[+57.021]LTNT[+568.212]THC[+57.021]PEEASVGNPEGAFM[+15.995]K.V	HexNAc(2)Hex(1)	C[+57]*3, M[+16], T[+568]	954.905	4	3816.6	3816.6	0	0.2	1044	Specific	1076.88	1015.45	31.11	21.78	20	>sp|A6NM11|L37A2_HUMAN Leucine-rich repeat-containing protein 37A2 OS=Homo sapiens OX=9606 GN=LRRC37A2 PE=2 SV=2	1188	20240115_78min-scehcd-s-mix-elution.ScanId;v=1;d1=12932.12932.4	controllerType=0 controllerNumber=1 scan=12932	37.2106
03134:4	5	K.LHC[+57.021]NSAC[+57.021]LTNT[+568.212]THC[+57.021]PEEASVGNPEGAFMK.V	HexNAc(2)Hex(1)	C[+57]*3, T[+568]	950.906	4	3800.6	3800.6	0	-0.5	1044	Specific	1203.02	1203.02	18.75	24.66	20	>sp|A6NM11|L37A2_HUMAN Leucine-rich repeat-containing protein 37A2 OS=Homo sapiens OX=9606 GN=LRRC37A2 PE=2 SV=2	1188	20240115_78min-scehcd-s-mix-elution.ScanId;v=1;d1=15258.15258.4	controllerType=0 controllerNumber=1 scan=15258	44.6014
00787:2	5	R.ENNLT[+406.159]ELHK.D	HexNAc(2)	T[+406]	752.359	2	1503.71	1503.72	0	-3.9	898	Specific	367.74	144.76	144.76	3.9	20	>sp|A6NM11|L37A2_HUMAN Leucine-rich repeat-containing protein 37A2 OS=Homo sapiens OX=9606 GN=LRRC37A2 PE=2 SV=2	1188	20240115_78min-scehcd-s-mix-elution.ScanId;v=1;d1=4837.4837.2	controllerType=0 controllerNumber=1 scan=4837	13.832
03081:4	5	K.LHC[+57.021]NSAC[+57.021]LT[+365.132]NT[+365.132]THC[+57.021]PEEASVGNPEGAFMK.V	HexNAc(1)Hex(1),HexNAc(1)Hex(1)	C[+57]*3, T[+365]*2	991.419	4	3962.65	3962.66	0	-0.7	1044	Specific	822.41	751.08	1.2	16.66	20	>sp|A6NM11|L37A2_HUMAN Leucine-rich repeat-containing protein 37A2 OS=Homo sapiens OX=9606 GN=LRRC37A2 PE=2 SV=2	1188	20240115_78min-scehcd-s-mix-elution.ScanId;v=1;d1=15087.15087.4	controllerType=0 controllerNumber=1 scan=15087	44.0697
03086:3	5	K.LHC[+57.021]NSAC[+57.021]LTNT[+365.132]T[+365.132]HC[+57.021]PEEASVGNPEGAFMK.V	HexNAc(1)Hex(1),HexNAc(1)Hex(1)	C[+57]*3, T[+365]*2	1321.56	3	3962.66	3962.66	0	-0.2	1044	Specific	843.27	738.88	3.6	16.51	20	>sp|A6NM11|L37A2_HUMAN Leucine-rich repeat-containing protein 37A2 OS=Homo sapiens OX=9606 GN=LRRC37A2 PE=2 SV=2	1188	20240115_78min-scehcd-s-mix-elution.ScanId;v=1;d1=15103.15103.3	controllerType=0 controllerNumber=1 scan=15103	44.1205
03078:4	5	K.LHC[+57.021]NSAC[+57.021]LTNT[+365.132]T[+365.132]HC[+57.021]PEEASVGNPEGAFMK.V	HexNAc(1)Hex(1),HexNAc(1)Hex(1)	C[+57]*3, T[+365]*2	991.42	4	3962.66	3962.66	0	0.2	1044	Specific	1163.26	1095.72	35.83	23.78	20	>sp|A6NM11|L37A2_HUMAN Leucine-rich repeat-containing protein 37A2 OS=Homo sapiens OX=9606 GN=LRRC37A2 PE=2 SV=2	1188	20240115_78min-scehcd-s-mix-elution.ScanId;v=1;d1=15078.15078.4	controllerType=0 controllerNumber=1 scan=15078	44.0357
03130:4	5	K.LHC[+57.021]NSAC[+57.021]LT[+365.132]NT[+203.079]THC[+57.021]PEEASVGNPEGAFMK.V	HexNAc(1)Hex(1),HexNAc(1)	C[+57]*3, T[+203][+365]	950.906	4	3800.6	3800.6	0	-0.6	1044	Specific	1001.83	1001.83	0.28	20.66	20	>sp|A6NM11|L37A2_HUMAN Leucine-rich repeat-containing protein 37A2 OS=Homo sapiens OX=9606 GN=LRRC37A2 PE=2 SV=2	1188	20240115_78min-scehcd-s-mix-elution.ScanId;v=1;d1=15250.15250.4	controllerType=0 controllerNumber=1 scan=15250	44.5841
06213:2	5	R.ATVQPLDLGFT[+365.132]ITPK.S	HexNAc(1)Hex(1)	T[+365]	983.517	2	1966.03	1966.03	0	0.2	661	Specific	653.54	384.95	0	13.8	20	>sp|A6NM11|L37A2_HUMAN Leucine-rich repeat-containing protein 37A2 OS=Homo sapiens OX=9606 GN=LRRC37A2 PE=2 SV=2	1188	20240115_78min-scehcd-s-mix-elution.ScanId;v=1;d1=26027.26027.2	controllerType=0 controllerNumber=1 scan=26027	74.2651
01877:4	5	K.HPEVTLPHPDQVQT[+365.132]QHSHLTR.A	HexNAc(1)Hex(1)	T[+365]	706.348	4	2822.37	2822.37	0	0.4	640	Specific	1202.14	970.84	6	24.37	20	>sp|A6NM11|L37A2_HUMAN Leucine-rich repeat-containing protein 37A2 OS=Homo sapiens OX=9606 GN=LRRC37A2 PE=2 SV=2	1188	20240115_78min-scehcd-s-mix-elution.ScanId;v=1;d1=9950.9950.4	controllerType=0 controllerNumber=1 scan=9950	28.1028
01884:5	5	K.HPEVTLPHPDQVQT[+365.132]QHSHLTR.A	HexNAc(1)Hex(1)	T[+365]	565.279	5	2822.37	2822.37	0	-0.7	640	Specific	1286.7	1049.19	7.2	25.39	20	>sp|A6NM11|L37A2_HUMAN Leucine-rich repeat-containing protein 37A2 OS=Homo sapiens OX=9606 GN=LRRC37A2 PE=2 SV=2	1188	20240115_78min-scehcd-s-mix-elution.ScanId;v=1;d1=9968.9968.5	controllerType=0 controllerNumber=1 scan=9968	28.152
04964:6	5	R.EVESSPTQQETPGQPPEHHEVTVSPPGHHQT[+203.079]HHLASPSVSVKPPDVQLTIAAEPSAEVGTSLVHQEATTR.L	HexNAc(1)	T[+203]	1271.96	6	7626.72	7627.72	-1	-0.1	372	Specific	557.28	557.28	11.16	11.02	20	>sp|A6NM11|L37A2_HUMAN Leucine-rich repeat-containing protein 37A2 OS=Homo sapiens OX=9606 GN=LRRC37A2 PE=2 SV=2	1188	20240115_78min-scehcd-s-mix-elution.ScanId;v=1;d1=22424.22424.6	controllerType=0 controllerNumber=1 scan=22424	65.6461
04954:6	5	R.EVESSPTQQETPGQPPEHHEVTVSPPGHHQTHHLASPSVSVKPPDVQLT[+203.079]IAAEPSAEVGTSLVHQEATTR.L	HexNAc(1)	T[+203]	1272.3	6	7628.74	7627.72	1	2.3	372	Specific	868.89	868.89	0	16.96	20	>sp|A6NM11|L37A2_HUMAN Leucine-rich repeat-containing protein 37A2 OS=Homo sapiens OX=9606 GN=LRRC37A2 PE=2 SV=2	1188	20240115_78min-scehcd-s-mix-elution.ScanId;v=1;d1=22395.22395.6	controllerType=0 controllerNumber=1 scan=22395	65.5762
01450:5	8	K.HPEVTLPHPDQVQT[+568.212]QHS[+365.132]HLTR.A	HexNAc(2)Hex(1),HexNAc(1)Hex(1)	S[+365], T[+568]	678.922	5	3390.58	3390.58	0	-0.8	640	Specific	477.96	335.48	0	8.06	6	>sp|A6NM11|L37A2_HUMAN Leucine-rich repeat-containing protein 37A2 OS=Homo sapiens OX=9606 GN=LRRC37A2 PE=2 SV=2	1188	20240115_78min-scehcd-s-mix-after.ScanId;v=1;d1=8860.8860.2	controllerType=0 controllerNumber=1 scan=8860	24.9273
01490:5	8	K.HPEVTLPHPDQVQT[+365.132]QHS[+365.132]HLTR.A	HexNAc(1)Hex(1),HexNAc(1)Hex(1)	S[+365], T[+365]	638.307	5	3187.5	3187.5	0	0.4	640	Specific	630.47	433.18	6	11.83	6	>sp|A6NM11|L37A2_HUMAN Leucine-rich repeat-containing protein 37A2 OS=Homo sapiens OX=9606 GN=LRRC37A2 PE=2 SV=2	1188	20240115_78min-scehcd-s-mix-after.ScanId;v=1;d1=9094.9094.5	controllerType=0 controllerNumber=1 scan=9094	25.5882
02438:2	8	R.AT[+365.132]VQPLDLGFTITPK.S	HexNAc(1)Hex(1)	T[+365]	983.517	2	1966.03	1966.03	0	0.2	661	Specific	430.49	310.73	310.73	6.77	6	>sp|A6NM11|L37A2_HUMAN Leucine-rich repeat-containing protein 37A2 OS=Homo sapiens OX=9606 GN=LRRC37A2 PE=2 SV=2	1188	20240115_78min-scehcd-s-mix-after.ScanId;v=1;d1=25704.25704.2	controllerType=0 controllerNumber=1 scan=25704	74.2417
01580:5	8	K.HPEVT[+365.132]LPHPDQVQTQHSHLTR.A	HexNAc(1)Hex(1)	T[+365]	565.28	5	2822.37	2822.37	0	-0.2	640	Specific	722.24	593.43	407.21	13.86	6	>sp|A6NM11|L37A2_HUMAN Leucine-rich repeat-containing protein 37A2 OS=Homo sapiens OX=9606 GN=LRRC37A2 PE=2 SV=2	1188	20240115_78min-scehcd-s-mix-after.ScanId;v=1;d1=9912.9912.5	controllerType=0 controllerNumber=1 scan=9912	28.1876
01576:4	8	K.HPEVTLPHPDQVQT[+365.132]QHSHLTR.A	HexNAc(1)Hex(1)	T[+365]	706.348	4	2822.37	2822.37	0	-0.3	640	Specific	1067.9	819.85	6	20.95	6	>sp|A6NM11|L37A2_HUMAN Leucine-rich repeat-containing protein 37A2 OS=Homo sapiens OX=9606 GN=LRRC37A2 PE=2 SV=2	1188	20240115_78min-scehcd-s-mix-after.ScanId;v=1;d1=9898.9898.4	controllerType=0 controllerNumber=1 scan=9898	28.1504
01579:5	8	K.HPEVTLPHPDQVQT[+365.132]QHSHLTR.A	HexNAc(1)Hex(1)	T[+365]	565.28	5	2822.37	2822.37	0	-0.3	640	Specific	1125.36	1010.32	7.2	21.86	6	>sp|A6NM11|L37A2_HUMAN Leucine-rich repeat-containing protein 37A2 OS=Homo sapiens OX=9606 GN=LRRC37A2 PE=2 SV=2	1188	20240115_78min-scehcd-s-mix-after.ScanId;v=1;d1=9902.9902.5	controllerType=0 controllerNumber=1 scan=9902	28.1567
01788:3	14	K.HPEVTLPHPDQVQT[+365.132]QH.S	HexNAc(1)Hex(1)	T[+365]	743.353	3	2228.04	2228.05	0	-1.5	640	NRagged	761.93	552.26	21.55	12.53	2	>sp|A6NM11|L37A2_HUMAN Leucine-rich repeat-containing protein 37A2 OS=Homo sapiens OX=9606 GN=LRRC37A2 PE=2 SV=2	1188	20240115_78min-scehcd-s-mix-after-impa.ScanId;v=1;d1=12373.12373.3	controllerType=0 controllerNumber=1 scan=12373	31.1664
00392:4	9	K.LHC[+57.021]NS[+365.132]AC[+57.021]LT[+365.132]NTTHC[+57.021]PEEASVGNPEGAFMK.V	HexNAc(1)Hex(1),HexNAc(1)Hex(1)	C[+57]*3, S[+365], T[+365]	991.42	4	3962.66	3962.66	0	0.3	1044	Specific	678.42	678.42	5.2	11.14	3	>sp|A6NM11|L37A2_HUMAN Leucine-rich repeat-containing protein 37A2 OS=Homo sapiens OX=9606 GN=LRRC37A2 PE=2 SV=2	1188	20240115_78min-ethcd-scehcd-s-mix-before.ScanId;v=1;d1=15868.15868.4	controllerType=0 controllerNumber=1 scan=15868	43.5327
00320:4	5	R.HST[+568.212]ALEKTTAPRPDR.V	HexNAc(2)Hex(1)	T[+568]	562.779	4	2248.09	2248.09	0	0.1	765	Specific	447.02	248.84	5.68	6.75	21	>sp|A6NM11|L37A2_HUMAN Leucine-rich repeat-containing protein 37A2 OS=Homo sapiens OX=9606 GN=LRRC37A2 PE=2 SV=2	1188	20240115_78min-ethcd-scehcd-s-mix-elution.ScanId;v=1;d1=2731.2731.4	controllerType=0 controllerNumber=1 scan=2731	9.0121
04756:6	5	R.EVESSPTQQETPGQPPEHHEVTVSPPGHHQTHHLASPSVS[+568.212]VKPPDVQLTIAAEPSAEVGTSLVHQEATTR.L	HexNAc(2)Hex(1)	S[+568]	1333.15	6	7993.86	7992.86	1	0.6	372	Specific	569.12	569.12	8	11.93	21	>sp|A6NM11|L37A2_HUMAN Leucine-rich repeat-containing protein 37A2 OS=Homo sapiens OX=9606 GN=LRRC37A2 PE=2 SV=2	1188	20240115_78min-ethcd-scehcd-s-mix-elution.ScanId;v=1;d1=22204.22204.6	controllerType=0 controllerNumber=1 scan=22204	65.1733
02560:4	5	K.LHC[+57.021]NSAC[+57.021]LT[+568.212]NTTHC[+57.021]PEEASVGNPEGAFM[+15.995]K.V	HexNAc(2)Hex(1)	C[+57]*3, M[+16], T[+568]	954.904	4	3816.6	3816.6	0	-0.6	1044	Specific	693.6	675.44	2.73	13.6	21	>sp|A6NM11|L37A2_HUMAN Leucine-rich repeat-containing protein 37A2 OS=Homo sapiens OX=9606 GN=LRRC37A2 PE=2 SV=2	1188	20240115_78min-ethcd-scehcd-s-mix-elution.ScanId;v=1;d1=12858.12858.4	controllerType=0 controllerNumber=1 scan=12858	37.2851
03027:4	5	K.LHC[+57.021]NSAC[+57.021]LT[+568.212]NTTHC[+57.021]PEEASVGNPEGAFMK.V	HexNAc(2)Hex(1)	C[+57]*3, T[+568]	950.907	4	3800.6	3800.6	0	0.3	1044	Specific	940.62	940.62	1.49	18.85	21	>sp|A6NM11|L37A2_HUMAN Leucine-rich repeat-containing protein 37A2 OS=Homo sapiens OX=9606 GN=LRRC37A2 PE=2 SV=2	1188	20240115_78min-ethcd-scehcd-s-mix-elution.ScanId;v=1;d1=15202.15202.4	controllerType=0 controllerNumber=1 scan=15202	44.4938
04769:6	5	R.EVESSPTQQETPGQPPEHHEVTVSPPGHHQTHHLASPSVSVKPPDVQLTIAAEPSAEVGTS[+568.212]LVHQEATTR.L	HexNAc(2)Hex(1)	S[+568]	1332.82	6	7991.88	7992.86	-1	3.5	372	Specific	1044.9	1044.9	3.59	20.53	21	>sp|A6NM11|L37A2_HUMAN Leucine-rich repeat-containing protein 37A2 OS=Homo sapiens OX=9606 GN=LRRC37A2 PE=2 SV=2	1188	20240115_78min-ethcd-scehcd-s-mix-elution.ScanId;v=1;d1=22233.22233.6	controllerType=0 controllerNumber=1 scan=22233	65.2642
03025:4	5	K.LHC[+57.021]NSAC[+57.021]LTNT[+568.212]THC[+57.021]PEEASVGNPEGAFMK.V	HexNAc(2)Hex(1)	C[+57]*3, T[+568]	950.906	4	3800.6	3800.6	0	0.1	1044	Specific	1172.98	1172.98	19.87	23.85	21	>sp|A6NM11|L37A2_HUMAN Leucine-rich repeat-containing protein 37A2 OS=Homo sapiens OX=9606 GN=LRRC37A2 PE=2 SV=2	1188	20240115_78min-ethcd-scehcd-s-mix-elution.ScanId;v=1;d1=15196.15196.4	controllerType=0 controllerNumber=1 scan=15196	44.4687
02555:4	5	K.LHC[+57.021]NSAC[+57.021]LTNT[+568.212]THC[+57.021]PEEASVGNPEGAFM[+15.995]K.V	HexNAc(2)Hex(1)	C[+57]*3, M[+16], T[+568]	954.904	4	3816.6	3816.6	0	-0.5	1044	Specific	1211.92	1104.33	18.09	24.6	21	>sp|A6NM11|L37A2_HUMAN Leucine-rich repeat-containing protein 37A2 OS=Homo sapiens OX=9606 GN=LRRC37A2 PE=2 SV=2	1188	20240115_78min-ethcd-scehcd-s-mix-elution.ScanId;v=1;d1=12846.12846.4	controllerType=0 controllerNumber=1 scan=12846	37.2433
00755:2	5	R.ENNLT[+406.159]ELHK.D	HexNAc(2)	T[+406]	752.359	2	1503.71	1503.72	0	-4.4	898	Specific	513.58	206.25	206.25	5.88	21	>sp|A6NM11|L37A2_HUMAN Leucine-rich repeat-containing protein 37A2 OS=Homo sapiens OX=9606 GN=LRRC37A2 PE=2 SV=2	1188	20240115_78min-ethcd-scehcd-s-mix-elution.ScanId;v=1;d1=4818.4818.2	controllerType=0 controllerNumber=1 scan=4818	13.884
02993:3	5	K.LHC[+57.021]NSAC[+57.021]LTNT[+365.132]T[+365.132]HC[+57.021]PEEASVGNPEGAFMK.V	HexNAc(1)Hex(1),HexNAc(1)Hex(1)	C[+57]*3, T[+365]*2	1321.56	3	3962.66	3962.66	0	1	1044	Specific	769.84	699.35	3.6	15.55	21	>sp|A6NM11|L37A2_HUMAN Leucine-rich repeat-containing protein 37A2 OS=Homo sapiens OX=9606 GN=LRRC37A2 PE=2 SV=2	1188	20240115_78min-ethcd-scehcd-s-mix-elution.ScanId;v=1;d1=15082.15082.3	controllerType=0 controllerNumber=1 scan=15082	44.1424
01686:4	5	K.HPEVTLPHPDQVQT[+365.132]QHSHLT[+365.132]R.A	HexNAc(1)Hex(1),HexNAc(1)Hex(1)	T[+365]*2	797.63	4	3187.5	3187.5	0	-0.8	640	Specific	898.69	682.42	10.64	17.35	21	>sp|A6NM11|L37A2_HUMAN Leucine-rich repeat-containing protein 37A2 OS=Homo sapiens OX=9606 GN=LRRC37A2 PE=2 SV=2	1188	20240115_78min-ethcd-scehcd-s-mix-elution.ScanId;v=1;d1=9101.9101.4	controllerType=0 controllerNumber=1 scan=9101	25.6434
02989:4	5	K.LHC[+57.021]NSAC[+57.021]LT[+365.132]NT[+365.132]THC[+57.021]PEEASVGNPEGAFMK.V	HexNAc(1)Hex(1),HexNAc(1)Hex(1)	C[+57]*3, T[+365]*2	991.42	4	3962.66	3962.66	0	0.2	1044	Specific	921.65	921.65	1.2	18.85	21	>sp|A6NM11|L37A2_HUMAN Leucine-rich repeat-containing protein 37A2 OS=Homo sapiens OX=9606 GN=LRRC37A2 PE=2 SV=2	1188	20240115_78min-ethcd-scehcd-s-mix-elution.ScanId;v=1;d1=15062.15062.4	controllerType=0 controllerNumber=1 scan=15062	44.0864
02986:4	5	K.LHC[+57.021]NSAC[+57.021]LTNT[+365.132]T[+365.132]HC[+57.021]PEEASVGNPEGAFMK.V	HexNAc(1)Hex(1),HexNAc(1)Hex(1)	C[+57]*3, T[+365]*2	991.42	4	3962.66	3962.66	0	0.7	1044	Specific	1200.9	1054.46	22.66	24.74	21	>sp|A6NM11|L37A2_HUMAN Leucine-rich repeat-containing protein 37A2 OS=Homo sapiens OX=9606 GN=LRRC37A2 PE=2 SV=2	1188	20240115_78min-ethcd-scehcd-s-mix-elution.ScanId;v=1;d1=15053.15053.4	controllerType=0 controllerNumber=1 scan=15053	44.0505
01867:4	5	K.HPEVTLPHPDQVQT[+365.132]QHSHLTR.A	HexNAc(1)Hex(1)	T[+365]	706.348	4	2822.37	2822.37	0	0.6	640	Specific	1176.52	1015.69	6	23.6	21	>sp|A6NM11|L37A2_HUMAN Leucine-rich repeat-containing protein 37A2 OS=Homo sapiens OX=9606 GN=LRRC37A2 PE=2 SV=2	1188	20240115_78min-ethcd-scehcd-s-mix-elution.ScanId;v=1;d1=9898.9898.4	controllerType=0 controllerNumber=1 scan=9898	28.1938
01870:5	5	K.HPEVTLPHPDQVQT[+365.132]QHSHLTR.A	HexNAc(1)Hex(1)	T[+365]	565.281	5	2822.37	2822.37	0	1.3	640	Specific	1208.08	1085.22	3.49	24.4	21	>sp|A6NM11|L37A2_HUMAN Leucine-rich repeat-containing protein 37A2 OS=Homo sapiens OX=9606 GN=LRRC37A2 PE=2 SV=2	1188	20240115_78min-ethcd-scehcd-s-mix-elution.ScanId;v=1;d1=9915.9915.5	controllerType=0 controllerNumber=1 scan=9915	28.2449
04826:5	5	R.EVESSPTQQETPGQPPEHHEVT[+203.079]VSPPGHHQTHHLASPSVSVKPPDVQLTIAAEPSAEVGTSLVHQEATTR.L	HexNAc(1)	T[+203]	1526.16	5	7626.76	7627.72	-1	5.1	372	Specific	934.9	934.9	0	17.8	21	>sp|A6NM11|L37A2_HUMAN Leucine-rich repeat-containing protein 37A2 OS=Homo sapiens OX=9606 GN=LRRC37A2 PE=2 SV=2	1188	20240115_78min-ethcd-scehcd-s-mix-elution.ScanId;v=1;d1=22436.22436.5	controllerType=0 controllerNumber=1 scan=22436	65.8268
04824:6	5	R.EVESSPTQQETPGQPPEHHEVTVSPPGHHQTHHLASPS[+203.079]VSVKPPDVQLTIAAEPSAEVGTSLVHQEATTR.L	HexNAc(1)	S[+203]	1272.3	6	7628.73	7627.72	1	0.9	372	Specific	954.34	954.34	0	20.96	21	>sp|A6NM11|L37A2_HUMAN Leucine-rich repeat-containing protein 37A2 OS=Homo sapiens OX=9606 GN=LRRC37A2 PE=2 SV=2	1188	20240115_78min-ethcd-scehcd-s-mix-elution.ScanId;v=1;d1=22432.22432.6	controllerType=0 controllerNumber=1 scan=22432	65.8219
00616:4	6	R.HSTALEKTT[+568.212]APRPDR.V	HexNAc(2)Hex(1)	T[+568]	562.778	4	2248.09	2248.09	0	-1.2	765	Specific	661.26	346.77	0	10.76	7	>sp|A6NM11|L37A2_HUMAN Leucine-rich repeat-containing protein 37A2 OS=Homo sapiens OX=9606 GN=LRRC37A2 PE=2 SV=2	1188	20240115_78min-ethcd-scehcd-s-mix-after.ScanId;v=1;d1=2725.2725.4	controllerType=0 controllerNumber=1 scan=2725	9.0048
01978:6	6	R.EVESSPTQQETPGQPPEHHEVTVS[+568.212]PPGHHQTHHLASPSVSVKPPDVQLTIAAEPSAEVGTSLVHQEATTR.L	HexNAc(2)Hex(1)	S[+568]	1332.82	6	7991.86	7992.86	-1	0.7	372	Specific	895.62	895.62	0	16.15	7	>sp|A6NM11|L37A2_HUMAN Leucine-rich repeat-containing protein 37A2 OS=Homo sapiens OX=9606 GN=LRRC37A2 PE=2 SV=2	1188	20240115_78min-ethcd-scehcd-s-mix-after.ScanId;v=1;d1=22015.22015.6	controllerType=0 controllerNumber=1 scan=22015	65.3682
01974:6	6	R.EVESSPTQQETPGQPPEHHEVT[+568.212]VSPPGHHQTHHLASPSVSVKPPDVQLTIAAEPSAEVGTSLVHQEATTR.L	HexNAc(2)Hex(1)	T[+568]	1332.82	6	7991.86	7992.86	-1	0.5	372	Specific	1131.04	1131.04	0	21.15	7	>sp|A6NM11|L37A2_HUMAN Leucine-rich repeat-containing protein 37A2 OS=Homo sapiens OX=9606 GN=LRRC37A2 PE=2 SV=2	1188	20240115_78min-ethcd-scehcd-s-mix-after.ScanId;v=1;d1=21998.21998.6	controllerType=0 controllerNumber=1 scan=21998	65.3163
01973:6	6	R.EVESSPTQQETPGQPPEHHEVTVSPPGHHQTHHLAS[+365.132]PSVS[+203.079]VKPPDVQLTIAAEPSAEVGTSLVHQEATTR.L	HexNAc(1)Hex(1),HexNAc(1)	S[+203][+365]	1332.82	6	7991.86	7992.86	-1	0.8	372	Specific	625.32	625.32	0	11.15	7	>sp|A6NM11|L37A2_HUMAN Leucine-rich repeat-containing protein 37A2 OS=Homo sapiens OX=9606 GN=LRRC37A2 PE=2 SV=2	1188	20240115_78min-ethcd-scehcd-s-mix-after.ScanId;v=1;d1=21991.21991.6	controllerType=0 controllerNumber=1 scan=21991	65.2934
01345:5	6	K.HPEVTLPHPDQVQT[+365.132]QHSHLTR.A	HexNAc(1)Hex(1)	T[+365]	565.279	5	2822.37	2822.37	0	-0.9	640	Specific	929.54	794.67	7.2	17.36	7	>sp|A6NM11|L37A2_HUMAN Leucine-rich repeat-containing protein 37A2 OS=Homo sapiens OX=9606 GN=LRRC37A2 PE=2 SV=2	1188	20240115_78min-ethcd-scehcd-s-mix-after.ScanId;v=1;d1=9905.9905.5	controllerType=0 controllerNumber=1 scan=9905	28.1627
01348:4	6	K.HPEVTLPHPDQVQT[+365.132]QHSHLTR.A	HexNAc(1)Hex(1)	T[+365]	706.348	4	2822.37	2822.37	0	-0.3	640	Specific	1166.65	966.01	6	22.49	7	>sp|A6NM11|L37A2_HUMAN Leucine-rich repeat-containing protein 37A2 OS=Homo sapiens OX=9606 GN=LRRC37A2 PE=2 SV=2	1188	20240115_78min-ethcd-scehcd-s-mix-after.ScanId;v=1;d1=9922.9922.4	controllerType=0 controllerNumber=1 scan=9922	28.2118
01334:2	6	K.IENYIN[+0.984]ES[+203.079]TEAQSEQK.E	HexNAc(1)	N[+1], S[+203]	1043.97	2	2086.93	2086.93	0	2	1548	Specific	398.92	304.81	2.88	7.02	7	>sp|A6NM11|L37A2_HUMAN Leucine-rich repeat-containing protein 37A2 OS=Homo sapiens OX=9606 GN=LRRC37A2 PE=2 SV=2	1188	20240115_78min-ethcd-scehcd-s-mix-after.ScanId;v=1;d1=9816.9816.2	controllerType=0 controllerNumber=1 scan=9816	27.8885
01332:2	6	K.IENYIN[+0.984]ES[+203.079]TEAQSEQK.E	HexNAc(1)	N[+1], S[+203]	1043.97	2	2086.93	2086.93	0	-1.3	1548	Specific	851.69	724.01	0.8	15.7	7	>sp|A6NM11|L37A2_HUMAN Leucine-rich repeat-containing protein 37A2 OS=Homo sapiens OX=9606 GN=LRRC37A2 PE=2 SV=2	1188	20240115_78min-ethcd-scehcd-s-mix-after.ScanId;v=1;d1=9807.9807.2	controllerType=0 controllerNumber=1 scan=9807	27.8517
01637:3	6	K.HPEVTLPHPDQVQT[+365.132]QH.S	HexNAc(1)Hex(1)	T[+365]	743.352	3	2228.04	2228.05	0	-2.2	640	NRagged	703.77	561.08	26.16	11.6	3	>sp|A6NMS7|L37A1_HUMAN Leucine-rich repeat-containing protein 37A OS=Homo sapiens OX=9606 GN=LRRC37A PE=2 SV=3	3597	20240115_78min-ethcd-scehcd-s-mix-after-impa.ScanId;v=1;d1=12571.12571.3	controllerType=0 controllerNumber=1 scan=12571	31.4252
01478:2	377	R.YQLS[+947.323]DDLPSPLPFR.L	HexNAc(1)Hex(1)NeuAc(2)	S[+947]	1298.08	2	2595.16	2595.16	0	-0.7	284	Specific	332.28	3	2.52	1.76	1	>sp|O00189|AP4M1_HUMAN AP-4 complex subunit mu-1 OS=Homo sapiens OX=9606 GN=AP4M1 PE=1 SV=2	19600	20240115_78min-scehcd-s-mix-elution.ScanId;v=1;d1=7940.7940.2	controllerType=0 controllerNumber=1 scan=7940	21.9839
02898:2	76	R.FMDFDWFPAFIT[+947.323]GA.T	HexNAc(1)Hex(1)NeuAc(2)	T[+947]	1306.54	2	2612.07	2612.07	0	1.1	1247	NRagged	593.52	440.08	440.08	9.08	2	>sp|O00468|AGRIN_HUMAN Agrin OS=Homo sapiens OX=9606 GN=AGRN PE=1 SV=6	19620	20240115_78min-scehcd-s-mix-after-impa.ScanId;v=1;d1=31330.31330.2	controllerType=0 controllerNumber=1 scan=31330	76.493
02778:2	94	R.FMDFDWFPAFIT[+947.323]GA.T	HexNAc(1)Hex(1)NeuAc(2)	T[+947]	1306.54	2	2612.07	2612.07	0	1.6	1247	NRagged	518.18	422.29	422.29	7.54	1	>sp|O00468|AGRIN_HUMAN Agrin OS=Homo sapiens OX=9606 GN=AGRN PE=1 SV=6	19620	20240115_78min-ethcd-scehcd-s-mix-after-impa.ScanId;v=1;d1=31532.31532.2	controllerType=0 controllerNumber=1 scan=31532	76.4975
00357:2	127	R.NLS[+203.079]C[+57.021]R.K	HexNAc(1)	C[+57], S[+203]	426.697	2	852.387	852.388	0	-0.7	426	Non	311.96	20.74	20.74	0.41	1	>sp|O14638|ENPP3_HUMAN Ectonucleotide pyrophosphatase/phosphodiesterase family member 3 OS=Homo sapiens OX=9606 GN=ENPP3 PE=1 SV=2	471	20240115_78min-ethcd-scehcd-s-mix-after-impa.ScanId;v=1;d1=1406.1406.2	controllerType=0 controllerNumber=1 scan=1406	5.1709
00415:2	127	R.NLS[+203.079]C[+57.021]R.K	HexNAc(1)	C[+57], S[+203]	426.698	2	852.388	852.388	0	0	426	Non	319.4	18.85	18.85	0.31	1	>sp|O14638|ENPP3_HUMAN Ectonucleotide pyrophosphatase/phosphodiesterase family member 3 OS=Homo sapiens OX=9606 GN=ENPP3 PE=1 SV=2	471	20240115_78min-ethcd-scehcd-s-mix-after-impa.ScanId;v=1;d1=1568.1568.2	controllerType=0 controllerNumber=1 scan=1568	5.7917
00383:2	127	R.NLS[+203.079]C[+57.021]R.K	HexNAc(1)	C[+57], S[+203]	426.698	2	852.388	852.388	0	0.1	426	Non	333.01	13.61	13.61	0.67	1	>sp|O14638|ENPP3_HUMAN Ectonucleotide pyrophosphatase/phosphodiesterase family member 3 OS=Homo sapiens OX=9606 GN=ENPP3 PE=1 SV=2	471	20240115_78min-ethcd-scehcd-s-mix-after-impa.ScanId;v=1;d1=1485.1485.2	controllerType=0 controllerNumber=1 scan=1485	5.4784
01377:2	126	R.TKT[+947.323]IFGNLNPVWEEK.F	HexNAc(1)Hex(1)NeuAc(2)	T[+947]	1362.13	2	2723.25	2723.26	0	-1.1	636	CRagged	333.98	29.27	16.68	1.22	1	>sp|O14795|UN13B_HUMAN Protein unc-13 homolog B OS=Homo sapiens OX=9606 GN=UNC13B PE=1 SV=2	20236	20240115_78min-scehcd-s-mix-after-impa.ScanId;v=1;d1=7954.7954.2	controllerType=0 controllerNumber=1 scan=7954	20.0736
01507:3	100	K.T[+947.323]NPDM[+15.995]LLAVFEDAVK.A	HexNAc(1)Hex(1)NeuAc(2)	M[+16], T[+947]	876.058	3	2626.16	2626.16	0	0.5	1571	CRagged	342.66	94.03	94.03	3.41	1	>sp|O60293|ZC3H1_HUMAN Zinc finger C3H1 domain-containing protein OS=Homo sapiens OX=9606 GN=ZFC3H1 PE=1 SV=3	10344	20240115_78min-scehcd-s-mix-after-impa.ScanId;v=1;d1=9768.9768.3	controllerType=0 controllerNumber=1 scan=9768	24.5238
01665:3	365	K.T[+947.323]NPDM[+15.995]LLAVFEDAVK.A	HexNAc(1)Hex(1)NeuAc(2)	M[+16], T[+947]	876.059	3	2626.16	2626.16	0	1.3	1571	Specific	312.23	87.04	87.04	1.93	1	>sp|O60293|ZC3H1_HUMAN Zinc finger C3H1 domain-containing protein OS=Homo sapiens OX=9606 GN=ZFC3H1 PE=1 SV=3	10344	20240115_78min-ethcd-scehcd-s-mix-elution.ScanId;v=1;d1=8999.8999.3	controllerType=0 controllerNumber=1 scan=8999	25.3828
00981:2	145	R.PSVPS[+365.132]PK.S	HexNAc(1)Hex(1)	S[+365]	538.771	2	1076.54	1076.54	0	-0.2	1207	NRagged	388.64	18.7	18.7	0.48	1	>sp|O75064|DEN4B_HUMAN DENN domain-containing protein 4B OS=Homo sapiens OX=9606 GN=DENND4B PE=1 SV=4	5778	20240115_78min-scehcd-s-mix-after-impa.ScanId;v=1;d1=3506.3506.2	controllerType=0 controllerNumber=1 scan=3506	10.3299
01631:2	111	R.QDKAVFVPDIYS[+947.323]R.T	HexNAc(1)Hex(1)NeuAc(2)	S[+947]	1243.06	2	2485.12	2485.12	0	-1.6	239	NRagged	325.13	5.65	5.65	1.75	1	>sp|O94874|UFL1_HUMAN E3 UFM1-protein ligase 1 OS=Homo sapiens OX=9606 GN=UFL1 PE=1 SV=2	20222	20240115_78min-ethcd-scehcd-s-mix-after-impa.ScanId;v=1;d1=12510.12510.2	controllerType=0 controllerNumber=1 scan=12510	31.2637
01082:2	93	K.NYT[+203.079]ADYDK.A	HexNAc(1)	T[+203]	596.753	2	1192.5	1192.5	0	-1.5	106	Non	485.35	183.38	183.38	3.7	1	>sp|O94905|ERLN2_HUMAN Erlin-2 OS=Homo sapiens OX=9606 GN=ERLIN2 PE=1 SV=1	513	20240115_78min-scehcd-s-mix-after-impa.ScanId;v=1;d1=4890.4890.2	controllerType=0 controllerNumber=1 scan=4890	13.2556
01079:2	93	K.NYT[+203.079]ADYDK.A	HexNAc(1)	T[+203]	596.754	2	1192.5	1192.5	0	0.6	106	Non	556.4	276.5	276.5	4.08	1	>sp|O94905|ERLN2_HUMAN Erlin-2 OS=Homo sapiens OX=9606 GN=ERLIN2 PE=1 SV=1	513	20240115_78min-scehcd-s-mix-after-impa.ScanId;v=1;d1=4883.4883.2	controllerType=0 controllerNumber=1 scan=4883	13.2374
01425:2	122	A.TT[+656.228]PM[+15.995]AVHRVK.V	HexNAc(1)Hex(1)NeuAc(1)	M[+16], T[+656]	906.434	2	1811.86	1811.86	0	1.8	2269	CRagged	397.98	21.82	0	1.84	1	>sp|O95071|UBR5_HUMAN E3 ubiquitin-protein ligase UBR5 OS=Homo sapiens OX=9606 GN=UBR5 PE=1 SV=2	19907	20240115_78min-scehcd-s-mix-after-impa.ScanId;v=1;d1=8482.8482.2	controllerType=0 controllerNumber=1 scan=8482	21.3881
01623:2	2	R.TTPPTT[+947.323]ATPIR.H	HexNAc(1)Hex(1)NeuAc(2)	T[+947]	1051.98	2	2102.96	2102.96	0	-0.2	2060	Specific	310.5	152.54	0.92	5.88	42	>sp|P02751|FINC_HUMAN Fibronectin OS=Homo sapiens OX=9606 GN=FN1 PE=1 SV=4	4036	20240115_78min-scehcd-s-mix-elution.ScanId;v=1;d1=8767.8767.2	controllerType=0 controllerNumber=1 scan=8767	24.4044
01641:2	2	R.TTPPTT[+947.323]ATPIR.H	HexNAc(1)Hex(1)NeuAc(2)	T[+947]	1051.98	2	2102.96	2102.96	0	0.1	2060	Specific	311.35	133.13	12.68	6.6	42	>sp|P02751|FINC_HUMAN Fibronectin OS=Homo sapiens OX=9606 GN=FN1 PE=1 SV=4	4036	20240115_78min-scehcd-s-mix-elution.ScanId;v=1;d1=8862.8862.2	controllerType=0 controllerNumber=1 scan=8862	24.7051
01896:2	2	R.TT[+947.323]PPTTATPIR.H	HexNAc(1)Hex(1)NeuAc(2)	T[+947]	1051.98	2	2102.96	2102.96	0	0.1	2060	Specific	345.94	164.37	25.37	6.91	42	>sp|P02751|FINC_HUMAN Fibronectin OS=Homo sapiens OX=9606 GN=FN1 PE=1 SV=4	4036	20240115_78min-scehcd-s-mix-elution.ScanId;v=1;d1=9997.9997.2	controllerType=0 controllerNumber=1 scan=9997	28.2414
06405:4	2	K.KTDELPQLVT[+947.323]LPHPNLHGPEILDVPSTVQK.T	HexNAc(1)Hex(1)NeuAc(2)	T[+947]	1066.28	4	4262.11	4263.12	-1	-0.4	1990	Specific	538.93	521.02	159	9.77	42	>sp|P02751|FINC_HUMAN Fibronectin OS=Homo sapiens OX=9606 GN=FN1 PE=1 SV=4	4036	20240115_78min-scehcd-s-mix-elution.ScanId;v=1;d1=26643.26643.4	controllerType=0 controllerNumber=1 scan=26643	75.7506
06344:4	2	K.TPFVTHPGYDTGNGIQLPGT[+947.323]SGQQPSVGQQMIFEEHGFR.R	HexNAc(1)Hex(1)NeuAc(2)	T[+947]	1291.58	4	5163.31	5162.32	1	-3.5	2020	Specific	551	495.49	0	9.96	42	>sp|P02751|FINC_HUMAN Fibronectin OS=Homo sapiens OX=9606 GN=FN1 PE=1 SV=4	4036	20240115_78min-scehcd-s-mix-elution.ScanId;v=1;d1=26446.26446.4	controllerType=0 controllerNumber=1 scan=26446	75.2314
02291:3	2	R.HTSVQTT[+947.323]SSGSGPFTDVR.A	HexNAc(1)Hex(1)NeuAc(2)	T[+947]	937.741	3	2811.21	2811.21	0	0.4	273	Specific	579.66	337.66	11.8	10.2	42	>sp|P02751|FINC_HUMAN Fibronectin OS=Homo sapiens OX=9606 GN=FN1 PE=1 SV=4	4036	20240115_78min-scehcd-s-mix-elution.ScanId;v=1;d1=11729.11729.3	controllerType=0 controllerNumber=1 scan=11729	33.4657
01900:2	2	R.TTPPTTAT[+947.323]PIR.H	HexNAc(1)Hex(1)NeuAc(2)	T[+947]	1051.98	2	2102.96	2102.96	0	-1.9	2060	Specific	637.99	195.58	0	9.86	42	>sp|P02751|FINC_HUMAN Fibronectin OS=Homo sapiens OX=9606 GN=FN1 PE=1 SV=4	4036	20240115_78min-scehcd-s-mix-elution.ScanId;v=1;d1=10005.10005.2	controllerType=0 controllerNumber=1 scan=10005	28.2591
01869:2	2	R.TTPPTTAT[+947.323]PIR.H	HexNAc(1)Hex(1)NeuAc(2)	T[+947]	1051.98	2	2102.96	2102.96	0	-0.3	2060	Specific	672.83	235.97	1.49	11.78	42	>sp|P02751|FINC_HUMAN Fibronectin OS=Homo sapiens OX=9606 GN=FN1 PE=1 SV=4	4036	20240115_78min-scehcd-s-mix-elution.ScanId;v=1;d1=9904.9904.2	controllerType=0 controllerNumber=1 scan=9904	27.9517
01633:2	2	R.TTPPT[+947.323]TATPIR.H	HexNAc(1)Hex(1)NeuAc(2)	T[+947]	1051.98	2	2102.96	2102.96	0	-1	2060	Specific	675.99	237.24	0	11.38	42	>sp|P02751|FINC_HUMAN Fibronectin OS=Homo sapiens OX=9606 GN=FN1 PE=1 SV=4	4036	20240115_78min-scehcd-s-mix-elution.ScanId;v=1;d1=8822.8822.2	controllerType=0 controllerNumber=1 scan=8822	24.5839
01620:2	2	R.TTPPTT[+947.323]ATPIR.H	HexNAc(1)Hex(1)NeuAc(2)	T[+947]	1051.98	2	2102.96	2102.96	0	0.7	2060	Specific	684.75	250.06	0	11.9	42	>sp|P02751|FINC_HUMAN Fibronectin OS=Homo sapiens OX=9606 GN=FN1 PE=1 SV=4	4036	20240115_78min-scehcd-s-mix-elution.ScanId;v=1;d1=8724.8724.2	controllerType=0 controllerNumber=1 scan=8724	24.2769
02336:3	2	R.HTSVQTT[+947.323]SSGSGPFTDVR.A	HexNAc(1)Hex(1)NeuAc(2)	T[+947]	937.741	3	2811.21	2811.21	0	0.8	273	Specific	739.55	497.34	13.19	14.44	42	>sp|P02751|FINC_HUMAN Fibronectin OS=Homo sapiens OX=9606 GN=FN1 PE=1 SV=4	4036	20240115_78min-scehcd-s-mix-elution.ScanId;v=1;d1=11927.11927.3	controllerType=0 controllerNumber=1 scan=11927	34.0912
02312:3	2	R.HTSVQTT[+947.323]SSGSGPFTDVR.A	HexNAc(1)Hex(1)NeuAc(2)	T[+947]	937.741	3	2811.21	2811.21	0	0.7	273	Specific	780.03	530.91	14.1	15.67	42	>sp|P02751|FINC_HUMAN Fibronectin OS=Homo sapiens OX=9606 GN=FN1 PE=1 SV=4	4036	20240115_78min-scehcd-s-mix-elution.ScanId;v=1;d1=11822.11822.3	controllerType=0 controllerNumber=1 scan=11822	33.7573
02348:3	2	R.HTSVQTTSS[+947.323]GSGPFTDVR.A	HexNAc(1)Hex(1)NeuAc(2)	S[+947]	937.74	3	2811.21	2811.21	0	0.2	273	Specific	887.52	615.2	0	17.67	42	>sp|P02751|FINC_HUMAN Fibronectin OS=Homo sapiens OX=9606 GN=FN1 PE=1 SV=4	4036	20240115_78min-scehcd-s-mix-elution.ScanId;v=1;d1=11968.11968.3	controllerType=0 controllerNumber=1 scan=11968	34.2077
02299:3	2	R.HTSVQTTSSGSGPFT[+947.323]DVR.A	HexNAc(1)Hex(1)NeuAc(2)	T[+947]	937.741	3	2811.21	2811.21	0	1.4	273	Specific	949.91	655.49	8.62	18.44	42	>sp|P02751|FINC_HUMAN Fibronectin OS=Homo sapiens OX=9606 GN=FN1 PE=1 SV=4	4036	20240115_78min-scehcd-s-mix-elution.ScanId;v=1;d1=11753.11753.3	controllerType=0 controllerNumber=1 scan=11753	33.5383
02318:3	2	R.HTSVQTTSSGSGPFT[+947.323]DVR.A	HexNAc(1)Hex(1)NeuAc(2)	T[+947]	937.741	3	2811.21	2811.21	0	1.1	273	Specific	975.58	682.7	0.54	19.44	42	>sp|P02751|FINC_HUMAN Fibronectin OS=Homo sapiens OX=9606 GN=FN1 PE=1 SV=4	4036	20240115_78min-scehcd-s-mix-elution.ScanId;v=1;d1=11845.11845.3	controllerType=0 controllerNumber=1 scan=11845	33.8427
06214:4	2	R.KKTDELPQLVT[+947.323]LPHPNLHGPEILDVPSTVQK.T	HexNAc(1)Hex(1)NeuAc(2)	T[+947]	1098.56	4	4391.22	4391.21	0	0.6	1989	Specific	1186.64	1123.25	304.42	22.96	42	>sp|P02751|FINC_HUMAN Fibronectin OS=Homo sapiens OX=9606 GN=FN1 PE=1 SV=4	4036	20240115_78min-scehcd-s-mix-elution.ScanId;v=1;d1=26033.26033.4	controllerType=0 controllerNumber=1 scan=26033	74.2787
06216:5	2	R.KKTDELPQLVT[+947.323]LPHPNLHGPEILDVPSTVQK.T	HexNAc(1)Hex(1)NeuAc(2)	T[+947]	878.847	5	4390.21	4391.21	-1	-0.4	1989	Specific	1208.45	1086.22	12	23.85	42	>sp|P02751|FINC_HUMAN Fibronectin OS=Homo sapiens OX=9606 GN=FN1 PE=1 SV=4	4036	20240115_78min-scehcd-s-mix-elution.ScanId;v=1;d1=26046.26046.5	controllerType=0 controllerNumber=1 scan=26046	74.311
06215:4	2	R.KKTDELPQLVT[+947.323]LPHPNLHGPEILDVPSTVQK.T	HexNAc(1)Hex(1)NeuAc(2)	T[+947]	1098.56	4	4391.21	4391.21	0	0.2	1989	Specific	1304.94	1150.92	12	25.96	42	>sp|P02751|FINC_HUMAN Fibronectin OS=Homo sapiens OX=9606 GN=FN1 PE=1 SV=4	4036	20240115_78min-scehcd-s-mix-elution.ScanId;v=1;d1=26043.26043.4	controllerType=0 controllerNumber=1 scan=26043	74.3073
00782:2	2	R.TT[+656.228]PPT[+365.132]TATPIR.H	HexNAc(1)Hex(1)NeuAc(1),HexNAc(1)Hex(1)	T[+365][+656]	1089.01	2	2177.01	2177	0	4.8	2060	Specific	423.89	113.57	2.4	4.13	42	>sp|P02751|FINC_HUMAN Fibronectin OS=Homo sapiens OX=9606 GN=FN1 PE=1 SV=4	4036	20240115_78min-scehcd-s-mix-elution.ScanId;v=1;d1=4668.4668.2	controllerType=0 controllerNumber=1 scan=4668	13.435
01484:2	2	R.TTPPT[+656.228]TATPIR.H	HexNAc(1)Hex(1)NeuAc(1)	T[+656]	906.435	2	1811.86	1811.86	0	-0.9	2060	Specific	581.65	254.85	0	9.46	42	>sp|P02751|FINC_HUMAN Fibronectin OS=Homo sapiens OX=9606 GN=FN1 PE=1 SV=4	4036	20240115_78min-scehcd-s-mix-elution.ScanId;v=1;d1=7959.7959.2	controllerType=0 controllerNumber=1 scan=7959	22.0395
05922:2	2	K.LDAPTNLQFVNET[+203.079]DSTVLVR.W	HexNAc(1)	T[+203]	1218.12	2	2435.23	2435.23	0	-0.5	997	Specific	905.15	708.05	10.25	18.55	42	>sp|P02751|FINC_HUMAN Fibronectin OS=Homo sapiens OX=9606 GN=FN1 PE=1 SV=4	4036	20240115_78min-scehcd-s-mix-elution.ScanId;v=1;d1=25029.25029.2	controllerType=0 controllerNumber=1 scan=25029	71.9374
01585:2	3	R.TT[+947.323]PPTTATPIR.H	HexNAc(1)Hex(1)NeuAc(2)	T[+947]	1051.98	2	2102.96	2102.96	0	0.2	2060	Specific	344.26	168.98	14.11	6.42	20	>sp|P02751|FINC_HUMAN Fibronectin OS=Homo sapiens OX=9606 GN=FN1 PE=1 SV=4	4036	20240115_78min-scehcd-s-mix-after.ScanId;v=1;d1=9940.9940.2	controllerType=0 controllerNumber=1 scan=9940	28.2803
01571:2	3	R.TT[+947.323]PPTTATPIR.H	HexNAc(1)Hex(1)NeuAc(2)	T[+947]	1051.98	2	2102.96	2102.96	0	1.2	2060	Specific	375.99	172.95	8.31	5.93	20	>sp|P02751|FINC_HUMAN Fibronectin OS=Homo sapiens OX=9606 GN=FN1 PE=1 SV=4	4036	20240115_78min-scehcd-s-mix-after.ScanId;v=1;d1=9845.9845.2	controllerType=0 controllerNumber=1 scan=9845	27.988
01435:2	3	R.TTPPTT[+947.323]ATPIR.H	HexNAc(1)Hex(1)NeuAc(2)	T[+947]	1051.99	2	2102.97	2102.96	0	2.4	2060	Specific	643.45	215.93	0	8.89	20	>sp|P02751|FINC_HUMAN Fibronectin OS=Homo sapiens OX=9606 GN=FN1 PE=1 SV=4	4036	20240115_78min-scehcd-s-mix-after.ScanId;v=1;d1=8725.8725.2	controllerType=0 controllerNumber=1 scan=8725	24.5171
01725:3	3	R.HTSVQTT[+947.323]SSGSGPFTDVR.A	HexNAc(1)Hex(1)NeuAc(2)	T[+947]	937.74	3	2811.21	2811.21	0	0	273	Specific	654.19	434.11	12.67	12.64	20	>sp|P02751|FINC_HUMAN Fibronectin OS=Homo sapiens OX=9606 GN=FN1 PE=1 SV=4	4036	20240115_78min-scehcd-s-mix-after.ScanId;v=1;d1=11642.11642.3	controllerType=0 controllerNumber=1 scan=11642	33.5722
01429:2	3	R.TTPPT[+947.323]TATPIR.H	HexNAc(1)Hex(1)NeuAc(2)	T[+947]	1051.98	2	2102.96	2102.96	0	0.1	2060	Specific	668.52	231.93	0	10.94	20	>sp|P02751|FINC_HUMAN Fibronectin OS=Homo sapiens OX=9606 GN=FN1 PE=1 SV=4	4036	20240115_78min-scehcd-s-mix-after.ScanId;v=1;d1=8625.8625.2	controllerType=0 controllerNumber=1 scan=8625	24.2154
01729:3	3	R.HTSVQTT[+947.323]SSGSGPFTDVR.A	HexNAc(1)Hex(1)NeuAc(2)	T[+947]	937.741	3	2811.21	2811.21	0	0.6	273	Specific	696.27	458.77	12.77	12.61	20	>sp|P02751|FINC_HUMAN Fibronectin OS=Homo sapiens OX=9606 GN=FN1 PE=1 SV=4	4036	20240115_78min-scehcd-s-mix-after.ScanId;v=1;d1=11734.11734.3	controllerType=0 controllerNumber=1 scan=11734	33.8621
01570:2	3	R.TTPPTTAT[+947.323]PIR.H	HexNAc(1)Hex(1)NeuAc(2)	T[+947]	1051.98	2	2102.96	2102.96	0	-1	2060	Specific	705.17	250.34	0	11.55	20	>sp|P02751|FINC_HUMAN Fibronectin OS=Homo sapiens OX=9606 GN=FN1 PE=1 SV=4	4036	20240115_78min-scehcd-s-mix-after.ScanId;v=1;d1=9839.9839.2	controllerType=0 controllerNumber=1 scan=9839	27.9618
01583:2	3	R.TTPPTTAT[+947.323]PIR.H	HexNAc(1)Hex(1)NeuAc(2)	T[+947]	1051.98	2	2102.96	2102.96	0	1	2060	Specific	729.04	240.82	0	12.02	20	>sp|P02751|FINC_HUMAN Fibronectin OS=Homo sapiens OX=9606 GN=FN1 PE=1 SV=4	4036	20240115_78min-scehcd-s-mix-after.ScanId;v=1;d1=9934.9934.2	controllerType=0 controllerNumber=1 scan=9934	28.2604
02437:5	3	R.KKTDELPQLVT[+947.323]LPHPNLHGPEILDVPSTVQK.T	HexNAc(1)Hex(1)NeuAc(2)	T[+947]	879.049	5	4391.22	4391.21	0	0.9	1989	Specific	941.04	842.02	9.08	18.2	20	>sp|P02751|FINC_HUMAN Fibronectin OS=Homo sapiens OX=9606 GN=FN1 PE=1 SV=4	4036	20240115_78min-scehcd-s-mix-after.ScanId;v=1;d1=25690.25690.5	controllerType=0 controllerNumber=1 scan=25690	74.2032
01724:3	3	R.HTSVQTTSS[+947.323]GSGPFTDVR.A	HexNAc(1)Hex(1)NeuAc(2)	S[+947]	937.742	3	2811.21	2811.21	0	1.5	273	Specific	973.23	653.13	1.2	18.19	20	>sp|P02751|FINC_HUMAN Fibronectin OS=Homo sapiens OX=9606 GN=FN1 PE=1 SV=4	4036	20240115_78min-scehcd-s-mix-after.ScanId;v=1;d1=11617.11617.3	controllerType=0 controllerNumber=1 scan=11617	33.485
01727:3	3	R.HTSVQTTSS[+947.323]GSGPFTDVR.A	HexNAc(1)Hex(1)NeuAc(2)	S[+947]	937.74	3	2811.21	2811.21	0	0.3	273	Specific	1056.66	770.53	0	20.61	20	>sp|P02751|FINC_HUMAN Fibronectin OS=Homo sapiens OX=9606 GN=FN1 PE=1 SV=4	4036	20240115_78min-scehcd-s-mix-after.ScanId;v=1;d1=11709.11709.3	controllerType=0 controllerNumber=1 scan=11709	33.79
02436:4	3	R.KKTDELPQLVT[+947.323]LPHPNLHGPEILDVPSTVQK.T	HexNAc(1)Hex(1)NeuAc(2)	T[+947]	1098.56	4	4391.21	4391.21	0	0.4	1989	Specific	1200.79	1048.39	10.8	24.28	20	>sp|P02751|FINC_HUMAN Fibronectin OS=Homo sapiens OX=9606 GN=FN1 PE=1 SV=4	4036	20240115_78min-scehcd-s-mix-after.ScanId;v=1;d1=25688.25688.4	controllerType=0 controllerNumber=1 scan=25688	74.2007
01386:2	3	R.TTPPTTAT[+656.228]PIR.H	HexNAc(1)Hex(1)NeuAc(1)	T[+656]	906.435	2	1811.86	1811.86	0	-0.7	2060	Specific	611.27	238.48	0	10.06	20	>sp|P02751|FINC_HUMAN Fibronectin OS=Homo sapiens OX=9606 GN=FN1 PE=1 SV=4	4036	20240115_78min-scehcd-s-mix-after.ScanId;v=1;d1=7896.7896.2	controllerType=0 controllerNumber=1 scan=7896	22.082
01860:2	2	R.TT[+947.323]PPTTATPIR.H	HexNAc(1)Hex(1)NeuAc(2)	T[+947]	1051.98	2	2102.96	2102.96	0	1.2	2060	Specific	406.07	230.85	28.45	7.59	33	>sp|P02751|FINC_HUMAN Fibronectin OS=Homo sapiens OX=9606 GN=FN1 PE=1 SV=4	4036	20240115_78min-ethcd-scehcd-s-mix-elution.ScanId;v=1;d1=9858.9858.2	controllerType=0 controllerNumber=1 scan=9858	28.0705
06207:4	2	K.KTDELPQLVT[+947.323]LPHPNLHGPEILDVPSTVQK.T	HexNAc(1)Hex(1)NeuAc(2)	T[+947]	1066.54	4	4263.13	4263.12	0	4	1990	Specific	428.41	358.69	95.74	7.07	33	>sp|P02751|FINC_HUMAN Fibronectin OS=Homo sapiens OX=9606 GN=FN1 PE=1 SV=4	4036	20240115_78min-ethcd-scehcd-s-mix-elution.ScanId;v=1;d1=26592.26592.4	controllerType=0 controllerNumber=1 scan=26592	75.7307
01880:2	2	R.TTPPTT[+947.323]ATPIR.H	HexNAc(1)Hex(1)NeuAc(2)	T[+947]	1051.98	2	2102.96	2102.96	0	1.2	2060	Specific	660.75	209.16	0	11.81	33	>sp|P02751|FINC_HUMAN Fibronectin OS=Homo sapiens OX=9606 GN=FN1 PE=1 SV=4	4036	20240115_78min-ethcd-scehcd-s-mix-elution.ScanId;v=1;d1=9946.9946.2	controllerType=0 controllerNumber=1 scan=9946	28.3395
01859:2	2	R.TTPPTTAT[+947.323]PIR.H	HexNAc(1)Hex(1)NeuAc(2)	T[+947]	1051.98	2	2102.96	2102.96	0	0.1	2060	Specific	661.67	218.58	0	12.01	33	>sp|P02751|FINC_HUMAN Fibronectin OS=Homo sapiens OX=9606 GN=FN1 PE=1 SV=4	4036	20240115_78min-ethcd-scehcd-s-mix-elution.ScanId;v=1;d1=9836.9836.2	controllerType=0 controllerNumber=1 scan=9836	27.9955
01597:2	2	R.TTPPTT[+947.323]ATPIR.H	HexNAc(1)Hex(1)NeuAc(2)	T[+947]	1051.98	2	2102.96	2102.96	0	1.2	2060	Specific	672.11	228.73	0	11.9	33	>sp|P02751|FINC_HUMAN Fibronectin OS=Homo sapiens OX=9606 GN=FN1 PE=1 SV=4	4036	20240115_78min-ethcd-scehcd-s-mix-elution.ScanId;v=1;d1=8708.8708.2	controllerType=0 controllerNumber=1 scan=8708	24.4617
02262:3	2	R.HTSVQTT[+947.323]SSGSGPFTDVR.A	HexNAc(1)Hex(1)NeuAc(2)	T[+947]	937.74	3	2811.2	2811.21	0	-0.6	273	Specific	706.9	446.41	14	14.67	33	>sp|P02751|FINC_HUMAN Fibronectin OS=Homo sapiens OX=9606 GN=FN1 PE=1 SV=4	4036	20240115_78min-ethcd-scehcd-s-mix-elution.ScanId;v=1;d1=11661.11661.3	controllerType=0 controllerNumber=1 scan=11661	33.612
02288:3	2	R.HTSVQTT[+947.323]SSGSGPFTDVR.A	HexNAc(1)Hex(1)NeuAc(2)	T[+947]	937.74	3	2811.21	2811.21	0	0.1	273	Specific	726.98	497.03	14.86	14.92	33	>sp|P02751|FINC_HUMAN Fibronectin OS=Homo sapiens OX=9606 GN=FN1 PE=1 SV=4	4036	20240115_78min-ethcd-scehcd-s-mix-elution.ScanId;v=1;d1=11755.11755.3	controllerType=0 controllerNumber=1 scan=11755	33.8992
06018:5	2	R.KKTDELPQLVT[+947.323]LPHPNLHGPEILDVPSTVQK.T	HexNAc(1)Hex(1)NeuAc(2)	T[+947]	879.25	5	4392.22	4391.21	1	0.9	1989	Specific	805.42	686.13	12	16.12	33	>sp|P02751|FINC_HUMAN Fibronectin OS=Homo sapiens OX=9606 GN=FN1 PE=1 SV=4	4036	20240115_78min-ethcd-scehcd-s-mix-elution.ScanId;v=1;d1=25998.25998.5	controllerType=0 controllerNumber=1 scan=25998	74.3
06017:4	2	R.KKTDELPQLVT[+947.323]LPHPNLHGPEILDVPSTVQK.T	HexNAc(1)Hex(1)NeuAc(2)	T[+947]	1098.56	4	4391.21	4391.21	0	0.3	1989	Specific	935.17	781.53	10.8	18.32	33	>sp|P02751|FINC_HUMAN Fibronectin OS=Homo sapiens OX=9606 GN=FN1 PE=1 SV=4	4036	20240115_78min-ethcd-scehcd-s-mix-elution.ScanId;v=1;d1=25994.25994.4	controllerType=0 controllerNumber=1 scan=25994	74.294
02271:3	2	R.HTSVQTTSSGSGPFT[+947.323]DVR.A	HexNAc(1)Hex(1)NeuAc(2)	T[+947]	937.74	3	2811.21	2811.21	0	-0.4	273	Specific	980.02	658.55	6.56	19.67	33	>sp|P02751|FINC_HUMAN Fibronectin OS=Homo sapiens OX=9606 GN=FN1 PE=1 SV=4	4036	20240115_78min-ethcd-scehcd-s-mix-elution.ScanId;v=1;d1=11682.11682.3	controllerType=0 controllerNumber=1 scan=11682	33.6744
02294:3	2	R.HTSVQTTSSGS[+947.323]GPFTDVR.A	HexNAc(1)Hex(1)NeuAc(2)	S[+947]	937.741	3	2811.21	2811.21	0	0.3	273	Specific	987.51	679.69	1.38	19.92	33	>sp|P02751|FINC_HUMAN Fibronectin OS=Homo sapiens OX=9606 GN=FN1 PE=1 SV=4	4036	20240115_78min-ethcd-scehcd-s-mix-elution.ScanId;v=1;d1=11780.11780.3	controllerType=0 controllerNumber=1 scan=11780	33.9762
06012:4	2	R.KKTDELPQLVT[+947.323]LPHPNLHGPEILDVPSTVQK.T	HexNAc(1)Hex(1)NeuAc(2)	T[+947]	1098.56	4	4391.22	4391.21	0	0.7	1989	Specific	1119.14	1058.86	297.34	22.21	33	>sp|P02751|FINC_HUMAN Fibronectin OS=Homo sapiens OX=9606 GN=FN1 PE=1 SV=4	4036	20240115_78min-ethcd-scehcd-s-mix-elution.ScanId;v=1;d1=25971.25971.4	controllerType=0 controllerNumber=1 scan=25971	74.2347
01452:2	2	R.TTPPT[+656.228]TATPIR.H	HexNAc(1)Hex(1)NeuAc(1)	T[+656]	906.435	2	1811.86	1811.86	0	-0.6	2060	Specific	530.25	219.67	0	8.19	33	>sp|P02751|FINC_HUMAN Fibronectin OS=Homo sapiens OX=9606 GN=FN1 PE=1 SV=4	4036	20240115_78min-ethcd-scehcd-s-mix-elution.ScanId;v=1;d1=7893.7893.2	controllerType=0 controllerNumber=1 scan=7893	22.02
01216:2	3	R.TTPPTT[+947.323]ATPIR.H	HexNAc(1)Hex(1)NeuAc(2)	T[+947]	1051.98	2	2102.96	2102.96	0	0.1	2060	Specific	304.6	123.48	8.76	5.36	17	>sp|P02751|FINC_HUMAN Fibronectin OS=Homo sapiens OX=9606 GN=FN1 PE=1 SV=4	4036	20240115_78min-ethcd-scehcd-s-mix-after.ScanId;v=1;d1=8652.8652.2	controllerType=0 controllerNumber=1 scan=8652	24.301
01338:2	3	R.TT[+947.323]PPTTATPIR.H	HexNAc(1)Hex(1)NeuAc(2)	T[+947]	1051.98	2	2102.96	2102.96	0	-0.9	2060	Specific	313.2	134.53	19.08	5.52	17	>sp|P02751|FINC_HUMAN Fibronectin OS=Homo sapiens OX=9606 GN=FN1 PE=1 SV=4	4036	20240115_78min-ethcd-scehcd-s-mix-after.ScanId;v=1;d1=9845.9845.2	controllerType=0 controllerNumber=1 scan=9845	27.9773
01351:2	3	R.TT[+947.323]PPTTATPIR.H	HexNAc(1)Hex(1)NeuAc(2)	T[+947]	1051.98	2	2102.96	2102.96	0	-2.1	2060	Specific	351.11	148.79	21.4	5.31	17	>sp|P02751|FINC_HUMAN Fibronectin OS=Homo sapiens OX=9606 GN=FN1 PE=1 SV=4	4036	20240115_78min-ethcd-scehcd-s-mix-after.ScanId;v=1;d1=9939.9939.2	controllerType=0 controllerNumber=1 scan=9939	28.2637
01492:3	3	R.HTSVQTT[+947.323]SSGSGPFTDVR.A	HexNAc(1)Hex(1)NeuAc(2)	T[+947]	937.74	3	2811.2	2811.21	0	-0.8	273	Specific	613.47	392.55	16.79	11.33	17	>sp|P02751|FINC_HUMAN Fibronectin OS=Homo sapiens OX=9606 GN=FN1 PE=1 SV=4	4036	20240115_78min-ethcd-scehcd-s-mix-after.ScanId;v=1;d1=11687.11687.3	controllerType=0 controllerNumber=1 scan=11687	33.7566
01225:2	3	R.TTPPTT[+947.323]ATPIR.H	HexNAc(1)Hex(1)NeuAc(2)	T[+947]	1051.98	2	2102.96	2102.96	0	0.1	2060	Specific	630.48	211.16	0	9.64	17	>sp|P02751|FINC_HUMAN Fibronectin OS=Homo sapiens OX=9606 GN=FN1 PE=1 SV=4	4036	20240115_78min-ethcd-scehcd-s-mix-after.ScanId;v=1;d1=8815.8815.2	controllerType=0 controllerNumber=1 scan=8815	24.7896
01335:2	3	R.TTPPTT[+947.323]ATPIR.H	HexNAc(1)Hex(1)NeuAc(2)	T[+947]	1051.98	2	2102.96	2102.96	0	-1	2060	Specific	648.31	229.83	0	9.14	17	>sp|P02751|FINC_HUMAN Fibronectin OS=Homo sapiens OX=9606 GN=FN1 PE=1 SV=4	4036	20240115_78min-ethcd-scehcd-s-mix-after.ScanId;v=1;d1=9822.9822.2	controllerType=0 controllerNumber=1 scan=9822	27.9045
01346:2	3	R.TTPPTTAT[+947.323]PIR.H	HexNAc(1)Hex(1)NeuAc(2)	T[+947]	1051.98	2	2102.96	2102.96	0	0.1	2060	Specific	650.07	227.15	0	10.84	17	>sp|P02751|FINC_HUMAN Fibronectin OS=Homo sapiens OX=9606 GN=FN1 PE=1 SV=4	4036	20240115_78min-ethcd-scehcd-s-mix-after.ScanId;v=1;d1=9918.9918.2	controllerType=0 controllerNumber=1 scan=9918	28.2043
01219:2	3	R.TTPPTTAT[+947.323]PIR.H	HexNAc(1)Hex(1)NeuAc(2)	T[+947]	1051.98	2	2102.96	2102.96	0	0.6	2060	Specific	660.12	211.69	0	10.64	17	>sp|P02751|FINC_HUMAN Fibronectin OS=Homo sapiens OX=9606 GN=FN1 PE=1 SV=4	4036	20240115_78min-ethcd-scehcd-s-mix-after.ScanId;v=1;d1=8698.8698.2	controllerType=0 controllerNumber=1 scan=8698	24.4403
01496:3	3	R.HTSVQTT[+947.323]SSGSGPFTDVR.A	HexNAc(1)Hex(1)NeuAc(2)	T[+947]	937.741	3	2811.21	2811.21	0	0.4	273	Specific	661.89	422.62	11.84	12.4	17	>sp|P02751|FINC_HUMAN Fibronectin OS=Homo sapiens OX=9606 GN=FN1 PE=1 SV=4	4036	20240115_78min-ethcd-scehcd-s-mix-after.ScanId;v=1;d1=11780.11780.3	controllerType=0 controllerNumber=1 scan=11780	34.057
01491:3	3	R.HTSVQTTSSGSGPFT[+947.323]DVR.A	HexNAc(1)Hex(1)NeuAc(2)	T[+947]	937.74	3	2811.21	2811.21	0	-0.2	273	Specific	960.39	701.38	4.77	18.33	17	>sp|P02751|FINC_HUMAN Fibronectin OS=Homo sapiens OX=9606 GN=FN1 PE=1 SV=4	4036	20240115_78min-ethcd-scehcd-s-mix-after.ScanId;v=1;d1=11665.11665.3	controllerType=0 controllerNumber=1 scan=11665	33.6966
01494:3	3	R.HTSVQTTSS[+947.323]GSGPFTDVR.A	HexNAc(1)Hex(1)NeuAc(2)	S[+947]	937.741	3	2811.21	2811.21	0	0.4	273	Specific	992.8	692.63	0	18.4	17	>sp|P02751|FINC_HUMAN Fibronectin OS=Homo sapiens OX=9606 GN=FN1 PE=1 SV=4	4036	20240115_78min-ethcd-scehcd-s-mix-after.ScanId;v=1;d1=11755.11755.3	controllerType=0 controllerNumber=1 scan=11755	33.9867
01175:2	3	R.TTPPT[+656.228]TATPIR.H	HexNAc(1)Hex(1)NeuAc(1)	T[+656]	906.434	2	1811.86	1811.86	0	-1.8	2060	Specific	537.46	170.83	0	6.5	17	>sp|P02751|FINC_HUMAN Fibronectin OS=Homo sapiens OX=9606 GN=FN1 PE=1 SV=4	4036	20240115_78min-ethcd-scehcd-s-mix-after.ScanId;v=1;d1=7983.7983.2	controllerType=0 controllerNumber=1 scan=7983	22.3067
01167:2	3	R.TTPPTT[+656.228]ATPIR.H	HexNAc(1)Hex(1)NeuAc(1)	T[+656]	906.436	2	1811.86	1811.86	0	0.1	2060	Specific	620.66	264.12	0	9.81	17	>sp|P02751|FINC_HUMAN Fibronectin OS=Homo sapiens OX=9606 GN=FN1 PE=1 SV=4	4036	20240115_78min-ethcd-scehcd-s-mix-after.ScanId;v=1;d1=7880.7880.2	controllerType=0 controllerNumber=1 scan=7880	21.9937
00237:3	2	K.SQQYDLNALHKTT[+947.323]K.S	HexNAc(1)Hex(1)NeuAc(2)	T[+947]	865.396	3	2594.17	2594.17	0	0.2	82	Specific	435.56	217.28	8.73	5.82	14	>sp|P04279|SEMG1_HUMAN Semenogelin-1 OS=Homo sapiens OX=9606 GN=SEMG1 PE=1 SV=2	13259	20240115_78min-scehcd-s-mix-before.ScanId;v=1;d1=8569.8569.3	controllerType=0 controllerNumber=1 scan=8569	25.3023
00265:3	2	K.QIT[+947.323]IPSQEQEHSQK.A	HexNAc(1)Hex(1)NeuAc(2)	T[+947]	867.387	3	2600.15	2600.15	0	0.2	329	Specific	475.99	241.97	20.66	7.21	14	>sp|P04279|SEMG1_HUMAN Semenogelin-1 OS=Homo sapiens OX=9606 GN=SEMG1 PE=1 SV=2	13259	20240115_78min-scehcd-s-mix-before.ScanId;v=1;d1=10346.10346.3	controllerType=0 controllerNumber=1 scan=10346	30.8931
00164:3	2	K.VQTS[+947.323]LC[+57.021]PAHQDK.L	HexNAc(1)Hex(1)NeuAc(2)	C[+57], S[+947]	777.669	3	2330.99	2330.99	0	0	234	Specific	521.31	224.08	6.49	7.65	14	>sp|P04279|SEMG1_HUMAN Semenogelin-1 OS=Homo sapiens OX=9606 GN=SEMG1 PE=1 SV=2	13259	20240115_78min-scehcd-s-mix-before.ScanId;v=1;d1=5322.5322.3	controllerType=0 controllerNumber=1 scan=5322	15.9401
00234:3	2	K.SQQYDLNALHKT[+947.323]TK.S	HexNAc(1)Hex(1)NeuAc(2)	T[+947]	865.396	3	2594.17	2594.17	0	0.7	82	Specific	531.36	300.07	0.04	6.79	14	>sp|P04279|SEMG1_HUMAN Semenogelin-1 OS=Homo sapiens OX=9606 GN=SEMG1 PE=1 SV=2	13259	20240115_78min-scehcd-s-mix-before.ScanId;v=1;d1=8456.8456.3	controllerType=0 controllerNumber=1 scan=8456	24.9995
00207:3	2	K.GESGQST[+947.323]NREQDLLSHEQK.G	HexNAc(1)Hex(1)NeuAc(2)	T[+947]	1030.78	3	3090.33	3090.32	0	0.4	405	Specific	550.28	295.19	2.4	6.92	14	>sp|P04279|SEMG1_HUMAN Semenogelin-1 OS=Homo sapiens OX=9606 GN=SEMG1 PE=1 SV=2	13259	20240115_78min-scehcd-s-mix-before.ScanId;v=1;d1=7310.7310.3	controllerType=0 controllerNumber=1 scan=7310	21.5732
00043:3	2	K.AHRGT[+947.323]QNPSQDQGNSPSGK.G	HexNAc(1)Hex(1)NeuAc(2)	T[+947]	971.75	3	2913.24	2913.24	0	-0.1	135	Specific	601.48	443.46	77.21	10.78	14	>sp|P04279|SEMG1_HUMAN Semenogelin-1 OS=Homo sapiens OX=9606 GN=SEMG1 PE=1 SV=2	13259	20240115_78min-scehcd-s-mix-before.ScanId;v=1;d1=2442.2442.3	controllerType=0 controllerNumber=1 scan=2442	8.5211
00236:3	2	K.S[+947.323]QQYDLNALHKTTK.S	HexNAc(1)Hex(1)NeuAc(2)	S[+947]	865.396	3	2594.17	2594.17	0	0.6	82	Specific	619.18	429.43	1.82	9.92	14	>sp|P04279|SEMG1_HUMAN Semenogelin-1 OS=Homo sapiens OX=9606 GN=SEMG1 PE=1 SV=2	13259	20240115_78min-scehcd-s-mix-before.ScanId;v=1;d1=8557.8557.3	controllerType=0 controllerNumber=1 scan=8557	25.2705
00262:3	2	K.QITIPS[+947.323]QEQEHSQK.A	HexNAc(1)Hex(1)NeuAc(2)	S[+947]	867.387	3	2600.15	2600.15	0	-0.5	329	Specific	660.56	400.16	1.92	12.14	14	>sp|P04279|SEMG1_HUMAN Semenogelin-1 OS=Homo sapiens OX=9606 GN=SEMG1 PE=1 SV=2	13259	20240115_78min-scehcd-s-mix-before.ScanId;v=1;d1=10258.10258.3	controllerType=0 controllerNumber=1 scan=10258	30.6084
00184:3	2	R.KSQQYDLNALHKT[+947.323]TK.S	HexNAc(1)Hex(1)NeuAc(2)	T[+947]	908.094	3	2722.27	2722.27	0	-0.1	81	Specific	708.63	466.01	1.2	12.23	14	>sp|P04279|SEMG1_HUMAN Semenogelin-1 OS=Homo sapiens OX=9606 GN=SEMG1 PE=1 SV=2	13259	20240115_78min-scehcd-s-mix-before.ScanId;v=1;d1=6344.6344.3	controllerType=0 controllerNumber=1 scan=6344	18.7078
00267:3	2	K.QITIPS[+947.323]QEQEHSQK.A	HexNAc(1)Hex(1)NeuAc(2)	S[+947]	867.387	3	2600.15	2600.15	0	-0.1	329	Specific	803.37	449.31	2.4	15.14	14	>sp|P04279|SEMG1_HUMAN Semenogelin-1 OS=Homo sapiens OX=9606 GN=SEMG1 PE=1 SV=2	13259	20240115_78min-scehcd-s-mix-before.ScanId;v=1;d1=10353.10353.3	controllerType=0 controllerNumber=1 scan=10353	30.922
00163:3	2	K.VQTS[+947.323]LC[+57.021]PAHQDK.L	HexNAc(1)Hex(1)NeuAc(2)	C[+57], S[+947]	777.669	3	2330.99	2330.99	0	0	234	Specific	805.56	464.91	7.39	15	14	>sp|P04279|SEMG1_HUMAN Semenogelin-1 OS=Homo sapiens OX=9606 GN=SEMG1 PE=1 SV=2	13259	20240115_78min-scehcd-s-mix-before.ScanId;v=1;d1=5312.5312.3	controllerType=0 controllerNumber=1 scan=5312	15.9242
00185:4	2	R.KS[+947.323]QQYDLNALHKTTK.S	HexNAc(1)Hex(1)NeuAc(2)	S[+947]	681.322	4	2722.27	2722.27	0	0	81	Specific	833.19	515.22	9.2	14.65	14	>sp|P04279|SEMG1_HUMAN Semenogelin-1 OS=Homo sapiens OX=9606 GN=SEMG1 PE=1 SV=2	13259	20240115_78min-scehcd-s-mix-before.ScanId;v=1;d1=6348.6348.4	controllerType=0 controllerNumber=1 scan=6348	18.7142
00233:3	2	K.SQQYDLNALHKT[+947.323]TK.S	HexNAc(1)Hex(1)NeuAc(2)	T[+947]	865.395	3	2594.17	2594.17	0	-0.4	82	Specific	833.78	532.42	1.2	14.65	14	>sp|P04279|SEMG1_HUMAN Semenogelin-1 OS=Homo sapiens OX=9606 GN=SEMG1 PE=1 SV=2	13259	20240115_78min-scehcd-s-mix-before.ScanId;v=1;d1=8448.8448.3	controllerType=0 controllerNumber=1 scan=8448	24.9719
00264:2	2	K.QITIPS[+947.323]QEQEHSQK.A	HexNAc(1)Hex(1)NeuAc(2)	S[+947]	1300.58	2	2600.15	2600.15	0	-0.6	329	Specific	836.3	462	2.4	14.94	14	>sp|P04279|SEMG1_HUMAN Semenogelin-1 OS=Homo sapiens OX=9606 GN=SEMG1 PE=1 SV=2	13259	20240115_78min-scehcd-s-mix-before.ScanId;v=1;d1=10341.10341.2	controllerType=0 controllerNumber=1 scan=10341	30.8762
00167:2	2	K.VQTS[+947.323]LC[+57.021]PAHQDK.L	HexNAc(1)Hex(1)NeuAc(2)	C[+57], S[+947]	1166	2	2330.99	2330.99	0	0.4	234	Specific	879.07	445.45	19.92	15.08	14	>sp|P04279|SEMG1_HUMAN Semenogelin-1 OS=Homo sapiens OX=9606 GN=SEMG1 PE=1 SV=2	13259	20240115_78min-scehcd-s-mix-before.ScanId;v=1;d1=5339.5339.2	controllerType=0 controllerNumber=1 scan=5339	15.9843
00041:3	2	K.AHRGT[+947.323]QNPSQDQGNSPSGK.G	HexNAc(1)Hex(1)NeuAc(2)	T[+947]	971.75	3	2913.24	2913.24	0	0.2	135	Specific	926.85	737.49	11.56	16.78	14	>sp|P04279|SEMG1_HUMAN Semenogelin-1 OS=Homo sapiens OX=9606 GN=SEMG1 PE=1 SV=2	13259	20240115_78min-scehcd-s-mix-before.ScanId;v=1;d1=2435.2435.3	controllerType=0 controllerNumber=1 scan=2435	8.5059
00225:3	2	K.QITIPS[+656.228]QEQEHS[+365.132]QK.A	HexNAc(1)Hex(1)NeuAc(1),HexNAc(1)Hex(1)	S[+365][+656]	892.067	3	2674.19	2674.18	0	0.9	329	Specific	723.5	402.36	2.4	12.42	14	>sp|P04279|SEMG1_HUMAN Semenogelin-1 OS=Homo sapiens OX=9606 GN=SEMG1 PE=1 SV=2	13259	20240115_78min-scehcd-s-mix-before.ScanId;v=1;d1=8319.8319.3	controllerType=0 controllerNumber=1 scan=8319	24.5705
00147:3	2	K.VQTS[+656.228]LC[+57.021]PAHQDK.L	HexNAc(1)Hex(1)NeuAc(1)	C[+57], S[+656]	680.637	3	2039.9	2039.9	0	0.7	234	Specific	429.96	223.43	13.94	5.15	14	>sp|P04279|SEMG1_HUMAN Semenogelin-1 OS=Homo sapiens OX=9606 GN=SEMG1 PE=1 SV=2	13259	20240115_78min-scehcd-s-mix-before.ScanId;v=1;d1=4664.4664.3	controllerType=0 controllerNumber=1 scan=4664	14.2184
00229:3	2	K.QIT[+656.228]IPSQEQEHSQK.A	HexNAc(1)Hex(1)NeuAc(1)	T[+656]	770.355	3	2309.05	2309.05	0	0.1	329	Specific	456.52	255.23	28.2	6.84	14	>sp|P04279|SEMG1_HUMAN Semenogelin-1 OS=Homo sapiens OX=9606 GN=SEMG1 PE=1 SV=2	13259	20240115_78min-scehcd-s-mix-before.ScanId;v=1;d1=8407.8407.3	controllerType=0 controllerNumber=1 scan=8407	24.8485
00146:3	2	K.VQTS[+656.228]LC[+57.021]PAHQDK.L	HexNAc(1)Hex(1)NeuAc(1)	C[+57], S[+656]	680.637	3	2039.9	2039.9	0	-0.4	234	Specific	676.94	503.39	16.67	12	14	>sp|P04279|SEMG1_HUMAN Semenogelin-1 OS=Homo sapiens OX=9606 GN=SEMG1 PE=1 SV=2	13259	20240115_78min-scehcd-s-mix-before.ScanId;v=1;d1=4658.4658.3	controllerType=0 controllerNumber=1 scan=4658	14.1963
00232:3	2	K.QITIPS[+656.228]QEQEHSQK.A	HexNAc(1)Hex(1)NeuAc(1)	S[+656]	770.355	3	2309.05	2309.05	0	-0.5	329	Specific	696.24	414.6	2.4	12.14	14	>sp|P04279|SEMG1_HUMAN Semenogelin-1 OS=Homo sapiens OX=9606 GN=SEMG1 PE=1 SV=2	13259	20240115_78min-scehcd-s-mix-before.ScanId;v=1;d1=8445.8445.3	controllerType=0 controllerNumber=1 scan=8445	24.9676
00228:3	2	K.QITIPS[+656.228]QEQEHSQK.A	HexNAc(1)Hex(1)NeuAc(1)	S[+656]	770.355	3	2309.05	2309.05	0	-0.6	329	Specific	707.15	439.33	2.4	12.47	14	>sp|P04279|SEMG1_HUMAN Semenogelin-1 OS=Homo sapiens OX=9606 GN=SEMG1 PE=1 SV=2	13259	20240115_78min-scehcd-s-mix-before.ScanId;v=1;d1=8401.8401.3	controllerType=0 controllerNumber=1 scan=8401	24.8222
00148:2	2	K.VQTS[+656.228]LC[+57.021]PAHQDK.L	HexNAc(1)Hex(1)NeuAc(1)	C[+57], S[+656]	1020.45	2	2039.9	2039.9	0	0.1	234	Specific	840.05	461.81	20.4	14.8	14	>sp|P04279|SEMG1_HUMAN Semenogelin-1 OS=Homo sapiens OX=9606 GN=SEMG1 PE=1 SV=2	13259	20240115_78min-scehcd-s-mix-before.ScanId;v=1;d1=4675.4675.2	controllerType=0 controllerNumber=1 scan=4675	14.2439
00077:3	1	K.QIT[+947.323]IPSQEQEHSQK.A	HexNAc(1)Hex(1)NeuAc(2)	T[+947]	867.388	3	2600.15	2600.15	0	0.4	329	Specific	347.23	135.4	16.89	5.84	9	>sp|P04279|SEMG1_HUMAN Semenogelin-1 OS=Homo sapiens OX=9606 GN=SEMG1 PE=1 SV=2	13259	20240115_78min-scehcd-s-mix-wash.ScanId;v=1;d1=9180.9180.3	controllerType=0 controllerNumber=1 scan=9180	31.0685
00042:3	1	R.KSQQYDLNALHKTT[+947.323]K.S	HexNAc(1)Hex(1)NeuAc(2)	T[+947]	908.095	3	2722.27	2722.27	0	0.6	81	Specific	349.87	183.85	9.79	5.78	9	>sp|P04279|SEMG1_HUMAN Semenogelin-1 OS=Homo sapiens OX=9606 GN=SEMG1 PE=1 SV=2	13259	20240115_78min-scehcd-s-mix-wash.ScanId;v=1;d1=5856.5856.3	controllerType=0 controllerNumber=1 scan=5856	19.0876
00062:3	1	K.SQQYDLNALHKTT[+947.323]K.S	HexNAc(1)Hex(1)NeuAc(2)	T[+947]	865.396	3	2594.17	2594.17	0	-0.2	82	Specific	469.22	291.02	9.06	6.02	9	>sp|P04279|SEMG1_HUMAN Semenogelin-1 OS=Homo sapiens OX=9606 GN=SEMG1 PE=1 SV=2	13259	20240115_78min-scehcd-s-mix-wash.ScanId;v=1;d1=7663.7663.3	controllerType=0 controllerNumber=1 scan=7663	25.5405
00034:3	1	K.VQT[+947.323]SLC[+57.021]PAHQDK.L	HexNAc(1)Hex(1)NeuAc(2)	C[+57], T[+947]	777.67	3	2330.99	2330.99	0	1.1	234	Specific	506.3	203.67	0.29	6.57	9	>sp|P04279|SEMG1_HUMAN Semenogelin-1 OS=Homo sapiens OX=9606 GN=SEMG1 PE=1 SV=2	13259	20240115_78min-scehcd-s-mix-wash.ScanId;v=1;d1=4935.4935.3	controllerType=0 controllerNumber=1 scan=4935	16.1048
00078:3	1	K.QITIPS[+947.323]QEQEHSQK.A	HexNAc(1)Hex(1)NeuAc(2)	S[+947]	867.387	3	2600.15	2600.15	0	0	329	Specific	625.34	412.56	2.4	10.05	9	>sp|P04279|SEMG1_HUMAN Semenogelin-1 OS=Homo sapiens OX=9606 GN=SEMG1 PE=1 SV=2	13259	20240115_78min-scehcd-s-mix-wash.ScanId;v=1;d1=9256.9256.3	controllerType=0 controllerNumber=1 scan=9256	31.3536
00043:3	1	R.KSQQYDLNALHKT[+947.323]TK.S	HexNAc(1)Hex(1)NeuAc(2)	T[+947]	908.094	3	2722.27	2722.27	0	0.4	81	Specific	675.52	489.4	1.2	10.88	9	>sp|P04279|SEMG1_HUMAN Semenogelin-1 OS=Homo sapiens OX=9606 GN=SEMG1 PE=1 SV=2	13259	20240115_78min-scehcd-s-mix-wash.ScanId;v=1;d1=5859.5859.3	controllerType=0 controllerNumber=1 scan=5859	19.0991
00044:4	1	R.KS[+947.323]QQYDLNALHKTTK.S	HexNAc(1)Hex(1)NeuAc(2)	S[+947]	681.322	4	2722.27	2722.27	0	0.1	81	Specific	768.61	516.29	13.6	12.8	9	>sp|P04279|SEMG1_HUMAN Semenogelin-1 OS=Homo sapiens OX=9606 GN=SEMG1 PE=1 SV=2	13259	20240115_78min-scehcd-s-mix-wash.ScanId;v=1;d1=5862.5862.4	controllerType=0 controllerNumber=1 scan=5862	19.1076
00076:3	1	K.QITIPS[+947.323]QEQEHSQK.A	HexNAc(1)Hex(1)NeuAc(2)	S[+947]	867.388	3	2600.15	2600.15	0	0.5	329	Specific	797.24	443.72	2.4	13.25	9	>sp|P04279|SEMG1_HUMAN Semenogelin-1 OS=Homo sapiens OX=9606 GN=SEMG1 PE=1 SV=2	13259	20240115_78min-scehcd-s-mix-wash.ScanId;v=1;d1=9174.9174.3	controllerType=0 controllerNumber=1 scan=9174	31.0483
00063:3	1	K.SQQYDLNALHKT[+947.323]TK.S	HexNAc(1)Hex(1)NeuAc(2)	T[+947]	865.396	3	2594.17	2594.17	0	0.5	82	Specific	814.5	529.72	1.2	13.53	9	>sp|P04279|SEMG1_HUMAN Semenogelin-1 OS=Homo sapiens OX=9606 GN=SEMG1 PE=1 SV=2	13259	20240115_78min-scehcd-s-mix-wash.ScanId;v=1;d1=7670.7670.3	controllerType=0 controllerNumber=1 scan=7670	25.575
00033:3	1	K.VQT[+947.323]SLC[+57.021]PAHQDK.L	HexNAc(1)Hex(1)NeuAc(2)	C[+57], T[+947]	777.669	3	2330.99	2330.99	0	0	234	Specific	831.56	483.91	0.8	14.6	9	>sp|P04279|SEMG1_HUMAN Semenogelin-1 OS=Homo sapiens OX=9606 GN=SEMG1 PE=1 SV=2	13259	20240115_78min-scehcd-s-mix-wash.ScanId;v=1;d1=4931.4931.3	controllerType=0 controllerNumber=1 scan=4931	16.0973
00030:3	1	K.VQT[+656.228]SLC[+57.021]PAHQDK.L	HexNAc(1)Hex(1)NeuAc(1)	C[+57], T[+656]	680.637	3	2039.9	2039.9	0	0	234	Specific	540.99	347.04	2	8.21	9	>sp|P04279|SEMG1_HUMAN Semenogelin-1 OS=Homo sapiens OX=9606 GN=SEMG1 PE=1 SV=2	13259	20240115_78min-scehcd-s-mix-wash.ScanId;v=1;d1=4388.4388.3	controllerType=0 controllerNumber=1 scan=4388	14.3598
02215:3	3	R.SIYSQT[+947.323]EKLVAGK.S	HexNAc(1)Hex(1)NeuAc(2)	T[+947]	791.04	3	2371.11	2371.1	0	1.9	373	Specific	375.07	185.58	31.63	5.2	47	>sp|P04279|SEMG1_HUMAN Semenogelin-1 OS=Homo sapiens OX=9606 GN=SEMG1 PE=1 SV=2	13259	20240115_78min-scehcd-s-mix-elution.ScanId;v=1;d1=11100.11100.3	controllerType=0 controllerNumber=1 scan=11100	31.5616
01882:4	3	K.QEPWHGENAKGESGQST[+947.323]NREQDLLSHEQK.G	HexNAc(1)Hex(1)NeuAc(2)	T[+947]	1067.72	4	4267.84	4266.86	1	-4	395	Specific	388.58	282.77	3.55	4.43	47	>sp|P04279|SEMG1_HUMAN Semenogelin-1 OS=Homo sapiens OX=9606 GN=SEMG1 PE=1 SV=2	13259	20240115_78min-scehcd-s-mix-elution.ScanId;v=1;d1=9963.9963.4	controllerType=0 controllerNumber=1 scan=9963	28.1372
01458:3	3	K.GESGQST[+947.323]NREQDLLSHEQK.G	HexNAc(1)Hex(1)NeuAc(2)	T[+947]	1030.78	3	3090.33	3090.32	0	0.9	405	Specific	402.68	217.47	13.05	5.5	47	>sp|P04279|SEMG1_HUMAN Semenogelin-1 OS=Homo sapiens OX=9606 GN=SEMG1 PE=1 SV=2	13259	20240115_78min-scehcd-s-mix-elution.ScanId;v=1;d1=7792.7792.3	controllerType=0 controllerNumber=1 scan=7792	21.547
01556:3	3	R.KSQQYDLNALHKTT[+947.323]K.S	HexNAc(1)Hex(1)NeuAc(2)	T[+947]	908.093	3	2722.27	2722.27	0	-0.9	81	Specific	411.25	232.86	13.51	6.42	47	>sp|P04279|SEMG1_HUMAN Semenogelin-1 OS=Homo sapiens OX=9606 GN=SEMG1 PE=1 SV=2	13259	20240115_78min-scehcd-s-mix-elution.ScanId;v=1;d1=8441.8441.3	controllerType=0 controllerNumber=1 scan=8441	23.4836
01246:3	3	R.KSQQYDLNALHKTT[+947.323]K.S	HexNAc(1)Hex(1)NeuAc(2)	T[+947]	908.095	3	2722.27	2722.27	0	1.1	81	Specific	418.96	224.6	9.86	6.49	47	>sp|P04279|SEMG1_HUMAN Semenogelin-1 OS=Homo sapiens OX=9606 GN=SEMG1 PE=1 SV=2	13259	20240115_78min-scehcd-s-mix-elution.ScanId;v=1;d1=6769.6769.3	controllerType=0 controllerNumber=1 scan=6769	18.6975
01283:3	3	R.KSQQYDLNALHKTT[+947.323]K.S	HexNAc(1)Hex(1)NeuAc(2)	T[+947]	908.095	3	2722.27	2722.27	0	0.6	81	Specific	419.19	258.46	14.81	7	47	>sp|P04279|SEMG1_HUMAN Semenogelin-1 OS=Homo sapiens OX=9606 GN=SEMG1 PE=1 SV=2	13259	20240115_78min-scehcd-s-mix-elution.ScanId;v=1;d1=6882.6882.3	controllerType=0 controllerNumber=1 scan=6882	18.9986
02189:3	3	K.QIT[+947.323]IPSQEQEHSQK.A	HexNAc(1)Hex(1)NeuAc(2)	T[+947]	867.387	3	2600.15	2600.15	0	0	329	Specific	422.78	195.07	20.3	7.42	47	>sp|P04279|SEMG1_HUMAN Semenogelin-1 OS=Homo sapiens OX=9606 GN=SEMG1 PE=1 SV=2	13259	20240115_78min-scehcd-s-mix-elution.ScanId;v=1;d1=10953.10953.3	controllerType=0 controllerNumber=1 scan=10953	31.126
02915:3	3	R.KQGGSQSSYVLQT[+947.323]EELVANK.Q	HexNAc(1)Hex(1)NeuAc(2)	T[+947]	1038.48	3	3113.43	3113.43	0	0.5	186	Specific	464.88	278.96	43.54	8.13	47	>sp|P04279|SEMG1_HUMAN Semenogelin-1 OS=Homo sapiens OX=9606 GN=SEMG1 PE=1 SV=2	13259	20240115_78min-scehcd-s-mix-elution.ScanId;v=1;d1=14342.14342.3	controllerType=0 controllerNumber=1 scan=14342	41.7852
02112:3	3	K.QIT[+947.323]IPSQEQEHSQK.A	HexNAc(1)Hex(1)NeuAc(2)	T[+947]	867.388	3	2600.15	2600.15	0	1	329	Specific	495.9	231.36	11.51	7.25	47	>sp|P04279|SEMG1_HUMAN Semenogelin-1 OS=Homo sapiens OX=9606 GN=SEMG1 PE=1 SV=2	13259	20240115_78min-scehcd-s-mix-elution.ScanId;v=1;d1=10745.10745.3	controllerType=0 controllerNumber=1 scan=10745	30.5229
03486:3	3	K.GRLPSEFS[+947.323]QFPHGQK.G	HexNAc(1)Hex(1)NeuAc(2)	S[+947]	888.069	3	2662.19	2662.19	0	1.4	30	Specific	501.36	268.31	0	7.6	47	>sp|P04279|SEMG1_HUMAN Semenogelin-1 OS=Homo sapiens OX=9606 GN=SEMG1 PE=1 SV=2	13259	20240115_78min-scehcd-s-mix-elution.ScanId;v=1;d1=17011.17011.3	controllerType=0 controllerNumber=1 scan=17011	49.5874
00155:3	3	K.NQHQT[+947.323]KNLNQDQQHGR.K	HexNAc(1)Hex(1)NeuAc(2)	T[+947]	965.09	3	2893.26	2893.26	0	-0.2	266	Specific	511.1	382.97	382.97	9.4	47	>sp|P04279|SEMG1_HUMAN Semenogelin-1 OS=Homo sapiens OX=9606 GN=SEMG1 PE=1 SV=2	13259	20240115_78min-scehcd-s-mix-elution.ScanId;v=1;d1=2193.2193.3	controllerType=0 controllerNumber=1 scan=2193	7.7053
01284:3	3	R.KS[+947.323]QQYDLNALHKTTK.S	HexNAc(1)Hex(1)NeuAc(2)	S[+947]	908.094	3	2722.27	2722.27	0	0.4	81	Specific	512.83	280.97	13.6	7.85	47	>sp|P04279|SEMG1_HUMAN Semenogelin-1 OS=Homo sapiens OX=9606 GN=SEMG1 PE=1 SV=2	13259	20240115_78min-scehcd-s-mix-elution.ScanId;v=1;d1=6890.6890.3	controllerType=0 controllerNumber=1 scan=6890	19.0309
02156:3	3	K.QIT[+947.323]IPSQEQEHSQK.A	HexNAc(1)Hex(1)NeuAc(2)	T[+947]	867.388	3	2600.15	2600.15	0	0.4	329	Specific	522.09	295.52	13.98	8.66	47	>sp|P04279|SEMG1_HUMAN Semenogelin-1 OS=Homo sapiens OX=9606 GN=SEMG1 PE=1 SV=2	13259	20240115_78min-scehcd-s-mix-elution.ScanId;v=1;d1=10843.10843.3	controllerType=0 controllerNumber=1 scan=10843	30.8112
01023:3	3	K.VQTS[+947.323]LC[+57.021]PAHQDK.L	HexNAc(1)Hex(1)NeuAc(2)	C[+57], S[+947]	777.668	3	2330.99	2330.99	0	-0.4	234	Specific	546.15	232.82	6.74	8.19	47	>sp|P04279|SEMG1_HUMAN Semenogelin-1 OS=Homo sapiens OX=9606 GN=SEMG1 PE=1 SV=2	13259	20240115_78min-scehcd-s-mix-elution.ScanId;v=1;d1=5669.5669.3	controllerType=0 controllerNumber=1 scan=5669	15.8687
01285:4	3	R.KS[+947.323]QQYDLNALHKTTK.S	HexNAc(1)Hex(1)NeuAc(2)	S[+947]	681.323	4	2722.27	2722.27	0	0.7	81	Specific	557.69	297.07	13.6	8.24	47	>sp|P04279|SEMG1_HUMAN Semenogelin-1 OS=Homo sapiens OX=9606 GN=SEMG1 PE=1 SV=2	13259	20240115_78min-scehcd-s-mix-elution.ScanId;v=1;d1=6892.6892.4	controllerType=0 controllerNumber=1 scan=6892	19.0348
01669:3	3	K.SQQYDLNALHKTT[+947.323]K.S	HexNAc(1)Hex(1)NeuAc(2)	T[+947]	865.396	3	2594.17	2594.17	0	0.2	82	Specific	574.26	355.19	9.65	8.78	47	>sp|P04279|SEMG1_HUMAN Semenogelin-1 OS=Homo sapiens OX=9606 GN=SEMG1 PE=1 SV=2	13259	20240115_78min-scehcd-s-mix-elution.ScanId;v=1;d1=8964.8964.3	controllerType=0 controllerNumber=1 scan=8964	24.9974
00228:3	3	K.AHRGT[+947.323]QNPSQDQGNSPSGK.G	HexNAc(1)Hex(1)NeuAc(2)	T[+947]	971.749	3	2913.23	2913.24	0	-0.6	135	Specific	587.7	437.45	100.46	10.89	47	>sp|P04279|SEMG1_HUMAN Semenogelin-1 OS=Homo sapiens OX=9606 GN=SEMG1 PE=1 SV=2	13259	20240115_78min-scehcd-s-mix-elution.ScanId;v=1;d1=2464.2464.3	controllerType=0 controllerNumber=1 scan=2464	8.3151
01459:3	3	K.GESGQST[+947.323]NREQDLLSHEQK.G	HexNAc(1)Hex(1)NeuAc(2)	T[+947]	1030.78	3	3090.33	3090.32	0	0.5	405	Specific	596.5	359.56	2.4	9.88	47	>sp|P04279|SEMG1_HUMAN Semenogelin-1 OS=Homo sapiens OX=9606 GN=SEMG1 PE=1 SV=2	13259	20240115_78min-scehcd-s-mix-elution.ScanId;v=1;d1=7798.7798.3	controllerType=0 controllerNumber=1 scan=7798	21.5743
00909:3	3	K.VQTS[+947.323]LC[+57.021]PAHQDK.L	HexNAc(1)Hex(1)NeuAc(2)	C[+57], S[+947]	777.669	3	2330.99	2330.99	0	0.7	234	Specific	601.08	324.85	10.21	11.29	47	>sp|P04279|SEMG1_HUMAN Semenogelin-1 OS=Homo sapiens OX=9606 GN=SEMG1 PE=1 SV=2	13259	20240115_78min-scehcd-s-mix-elution.ScanId;v=1;d1=5391.5391.3	controllerType=0 controllerNumber=1 scan=5391	15.1482
01558:3	3	R.KSQQYDLNALHKT[+947.323]TK.S	HexNAc(1)Hex(1)NeuAc(2)	T[+947]	908.094	3	2722.27	2722.27	0	-0.3	81	Specific	613.71	348.18	1.2	10.41	47	>sp|P04279|SEMG1_HUMAN Semenogelin-1 OS=Homo sapiens OX=9606 GN=SEMG1 PE=1 SV=2	13259	20240115_78min-scehcd-s-mix-elution.ScanId;v=1;d1=8447.8447.3	controllerType=0 controllerNumber=1 scan=8447	23.5087
00151:4	3	K.NQHQT[+947.323]KNLNQDQQHGR.K	HexNAc(1)Hex(1)NeuAc(2)	T[+947]	724.071	4	2893.26	2893.26	0	1.4	266	Specific	710.62	530.79	530.79	13.12	47	>sp|P04279|SEMG1_HUMAN Semenogelin-1 OS=Homo sapiens OX=9606 GN=SEMG1 PE=1 SV=2	13259	20240115_78min-scehcd-s-mix-elution.ScanId;v=1;d1=2184.2184.4	controllerType=0 controllerNumber=1 scan=2184	7.6826
01248:3	3	R.KSQQYDLNALHKT[+947.323]TK.S	HexNAc(1)Hex(1)NeuAc(2)	T[+947]	908.094	3	2722.27	2722.27	0	-0.1	81	Specific	729.11	489.76	1.2	13.88	47	>sp|P04279|SEMG1_HUMAN Semenogelin-1 OS=Homo sapiens OX=9606 GN=SEMG1 PE=1 SV=2	13259	20240115_78min-scehcd-s-mix-elution.ScanId;v=1;d1=6776.6776.3	controllerType=0 controllerNumber=1 scan=6776	18.7254
03648:3	3	K.GSFSIQYT[+947.323]YHVDANDHDQSR.K	HexNAc(1)Hex(1)NeuAc(2)	T[+947]	1096.46	3	3287.35	3287.35	0	0.7	61	Specific	733.74	487.95	7.58	14.51	47	>sp|P04279|SEMG1_HUMAN Semenogelin-1 OS=Homo sapiens OX=9606 GN=SEMG1 PE=1 SV=2	13259	20240115_78min-scehcd-s-mix-elution.ScanId;v=1;d1=17944.17944.3	controllerType=0 controllerNumber=1 scan=17944	52.2311
01462:4	3	K.GESGQST[+947.323]NREQDLLSHEQK.G	HexNAc(1)Hex(1)NeuAc(2)	T[+947]	773.337	4	3090.33	3090.32	0	0.5	405	Specific	736.42	444.22	2.4	14.17	47	>sp|P04279|SEMG1_HUMAN Semenogelin-1 OS=Homo sapiens OX=9606 GN=SEMG1 PE=1 SV=2	13259	20240115_78min-scehcd-s-mix-elution.ScanId;v=1;d1=7818.7818.4	controllerType=0 controllerNumber=1 scan=7818	21.6311
02192:3	3	K.QITIPS[+947.323]QEQEHSQK.A	HexNAc(1)Hex(1)NeuAc(2)	S[+947]	867.387	3	2600.15	2600.15	0	0.2	329	Specific	745.58	399.22	2.4	14.8	47	>sp|P04279|SEMG1_HUMAN Semenogelin-1 OS=Homo sapiens OX=9606 GN=SEMG1 PE=1 SV=2	13259	20240115_78min-scehcd-s-mix-elution.ScanId;v=1;d1=10964.10964.3	controllerType=0 controllerNumber=1 scan=10964	31.1616
00532:3	3	R.GTQNPSQDQGNS[+947.323]PSGK.G	HexNAc(1)Hex(1)NeuAc(2)	S[+947]	850.351	3	2549.04	2549.04	0	0.5	138	Specific	764.89	549.74	1.4	15.34	47	>sp|P04279|SEMG1_HUMAN Semenogelin-1 OS=Homo sapiens OX=9606 GN=SEMG1 PE=1 SV=2	13259	20240115_78min-scehcd-s-mix-elution.ScanId;v=1;d1=3356.3356.3	controllerType=0 controllerNumber=1 scan=3356	10.4322
02222:3	3	R.SIYSQT[+947.323]EKLVAGK.S	HexNAc(1)Hex(1)NeuAc(2)	T[+947]	791.039	3	2371.1	2371.1	0	0.5	373	Specific	810.94	439.11	7.8	16.31	47	>sp|P04279|SEMG1_HUMAN Semenogelin-1 OS=Homo sapiens OX=9606 GN=SEMG1 PE=1 SV=2	13259	20240115_78min-scehcd-s-mix-elution.ScanId;v=1;d1=11121.11121.3	controllerType=0 controllerNumber=1 scan=11121	31.6307
00231:4	3	K.AHRGT[+947.323]QNPSQDQGNSPSGK.G	HexNAc(1)Hex(1)NeuAc(2)	T[+947]	729.064	4	2913.23	2913.24	0	-0.7	135	Specific	814.41	621.19	12.83	16.05	47	>sp|P04279|SEMG1_HUMAN Semenogelin-1 OS=Homo sapiens OX=9606 GN=SEMG1 PE=1 SV=2	13259	20240115_78min-scehcd-s-mix-elution.ScanId;v=1;d1=2476.2476.4	controllerType=0 controllerNumber=1 scan=2476	8.3545
02168:4	3	K.QITIPS[+947.323]QEQEHSQK.A	HexNAc(1)Hex(1)NeuAc(2)	S[+947]	650.793	4	2600.15	2600.15	0	0.9	329	Specific	816.74	464.99	2.4	16.11	47	>sp|P04279|SEMG1_HUMAN Semenogelin-1 OS=Homo sapiens OX=9606 GN=SEMG1 PE=1 SV=2	13259	20240115_78min-scehcd-s-mix-elution.ScanId;v=1;d1=10875.10875.4	controllerType=0 controllerNumber=1 scan=10875	30.9078
01249:4	3	R.KS[+947.323]QQYDLNALHKTTK.S	HexNAc(1)Hex(1)NeuAc(2)	S[+947]	681.322	4	2722.27	2722.27	0	0	81	Specific	818.91	503.11	4.56	16.03	47	>sp|P04279|SEMG1_HUMAN Semenogelin-1 OS=Homo sapiens OX=9606 GN=SEMG1 PE=1 SV=2	13259	20240115_78min-scehcd-s-mix-elution.ScanId;v=1;d1=6777.6777.4	controllerType=0 controllerNumber=1 scan=6777	18.727
01025:3	3	K.VQTS[+947.323]LC[+57.021]PAHQDK.L	HexNAc(1)Hex(1)NeuAc(2)	C[+57], S[+947]	777.669	3	2330.99	2330.99	0	0.1	234	Specific	819.79	490.54	12.84	16.81	47	>sp|P04279|SEMG1_HUMAN Semenogelin-1 OS=Homo sapiens OX=9606 GN=SEMG1 PE=1 SV=2	13259	20240115_78min-scehcd-s-mix-elution.ScanId;v=1;d1=5675.5675.3	controllerType=0 controllerNumber=1 scan=5675	15.8971
01671:4	3	K.S[+947.323]QQYDLNALHKTTK.S	HexNAc(1)Hex(1)NeuAc(2)	S[+947]	649.299	4	2594.17	2594.17	0	0	82	Specific	822.46	475.09	1.74	16.18	47	>sp|P04279|SEMG1_HUMAN Semenogelin-1 OS=Homo sapiens OX=9606 GN=SEMG1 PE=1 SV=2	13259	20240115_78min-scehcd-s-mix-elution.ScanId;v=1;d1=8973.8973.4	controllerType=0 controllerNumber=1 scan=8973	25.0381
01256:2	3	R.KSQQYDLNALHKT[+947.323]TK.S	HexNAc(1)Hex(1)NeuAc(2)	T[+947]	1361.64	2	2722.27	2722.27	0	0.4	81	Specific	826.45	507.51	1.2	15.98	47	>sp|P04279|SEMG1_HUMAN Semenogelin-1 OS=Homo sapiens OX=9606 GN=SEMG1 PE=1 SV=2	13259	20240115_78min-scehcd-s-mix-elution.ScanId;v=1;d1=6796.6796.2	controllerType=0 controllerNumber=1 scan=6796	18.7777
01670:3	3	K.SQQYDLNALHKT[+947.323]TK.S	HexNAc(1)Hex(1)NeuAc(2)	T[+947]	865.396	3	2594.17	2594.17	0	0	82	Specific	848.16	548.12	1.2	16.03	47	>sp|P04279|SEMG1_HUMAN Semenogelin-1 OS=Homo sapiens OX=9606 GN=SEMG1 PE=1 SV=2	13259	20240115_78min-scehcd-s-mix-elution.ScanId;v=1;d1=8971.8971.3	controllerType=0 controllerNumber=1 scan=8971	25.034
01672:2	3	K.SQQYDLNALHKT[+947.323]TK.S	HexNAc(1)Hex(1)NeuAc(2)	T[+947]	1297.59	2	2594.17	2594.17	0	0	82	Specific	853.21	521.21	1.2	17	47	>sp|P04279|SEMG1_HUMAN Semenogelin-1 OS=Homo sapiens OX=9606 GN=SEMG1 PE=1 SV=2	13259	20240115_78min-scehcd-s-mix-elution.ScanId;v=1;d1=8975.8975.2	controllerType=0 controllerNumber=1 scan=8975	25.0401
02182:2	3	K.QITIPS[+947.323]QEQEHSQK.A	HexNAc(1)Hex(1)NeuAc(2)	S[+947]	1300.58	2	2600.15	2600.15	0	0.1	329	Specific	854.84	487.83	3.28	17.64	47	>sp|P04279|SEMG1_HUMAN Semenogelin-1 OS=Homo sapiens OX=9606 GN=SEMG1 PE=1 SV=2	13259	20240115_78min-scehcd-s-mix-elution.ScanId;v=1;d1=10925.10925.2	controllerType=0 controllerNumber=1 scan=10925	31.0544
01029:2	3	K.VQTS[+947.323]LC[+57.021]PAHQDK.L	HexNAc(1)Hex(1)NeuAc(2)	C[+57], S[+947]	1166	2	2330.99	2330.99	0	0.3	234	Specific	859.24	431.08	13.12	17.65	47	>sp|P04279|SEMG1_HUMAN Semenogelin-1 OS=Homo sapiens OX=9606 GN=SEMG1 PE=1 SV=2	13259	20240115_78min-scehcd-s-mix-elution.ScanId;v=1;d1=5695.5695.2	controllerType=0 controllerNumber=1 scan=5695	15.9505
02139:3	3	K.QITIPS[+947.323]QEQEHSQK.A	HexNAc(1)Hex(1)NeuAc(2)	S[+947]	867.387	3	2600.15	2600.15	0	0	329	Specific	867.15	492.8	2.4	17.68	47	>sp|P04279|SEMG1_HUMAN Semenogelin-1 OS=Homo sapiens OX=9606 GN=SEMG1 PE=1 SV=2	13259	20240115_78min-scehcd-s-mix-elution.ScanId;v=1;d1=10804.10804.4	controllerType=0 controllerNumber=1 scan=10804	30.7011
02146:2	3	K.QITIPS[+947.323]QEQEHSQK.A	HexNAc(1)Hex(1)NeuAc(2)	S[+947]	1300.58	2	2600.15	2600.15	0	1.2	329	Specific	885.1	462.66	2.4	17.42	47	>sp|P04279|SEMG1_HUMAN Semenogelin-1 OS=Homo sapiens OX=9606 GN=SEMG1 PE=1 SV=2	13259	20240115_78min-scehcd-s-mix-elution.ScanId;v=1;d1=10823.10823.2	controllerType=0 controllerNumber=1 scan=10823	30.7564
02116:3	3	K.QITIPS[+947.323]QEQEHSQK.A	HexNAc(1)Hex(1)NeuAc(2)	S[+947]	867.387	3	2600.15	2600.15	0	0	329	Specific	917.82	555.03	2.4	18.68	47	>sp|P04279|SEMG1_HUMAN Semenogelin-1 OS=Homo sapiens OX=9606 GN=SEMG1 PE=1 SV=2	13259	20240115_78min-scehcd-s-mix-elution.ScanId;v=1;d1=10752.10752.3	controllerType=0 controllerNumber=1 scan=10752	30.5471
00222:3	3	K.AHRGTQNPS[+947.323]QDQGNSPSGK.G	HexNAc(1)Hex(1)NeuAc(2)	S[+947]	971.75	3	2913.24	2913.24	0	0	135	Specific	932.82	740.23	1.5	17.89	47	>sp|P04279|SEMG1_HUMAN Semenogelin-1 OS=Homo sapiens OX=9606 GN=SEMG1 PE=1 SV=2	13259	20240115_78min-scehcd-s-mix-elution.ScanId;v=1;d1=2452.2452.3	controllerType=0 controllerNumber=1 scan=2452	8.2993
02159:3	3	K.QITIPS[+947.323]QEQEHSQK.A	HexNAc(1)Hex(1)NeuAc(2)	S[+947]	867.387	3	2600.15	2600.15	0	0.2	329	Specific	955.21	562.47	2.4	19.8	47	>sp|P04279|SEMG1_HUMAN Semenogelin-1 OS=Homo sapiens OX=9606 GN=SEMG1 PE=1 SV=2	13259	20240115_78min-scehcd-s-mix-elution.ScanId;v=1;d1=10851.10851.3	controllerType=0 controllerNumber=1 scan=10851	30.8447
03647:3	3	K.GSFSIQYT[+947.323]YHVDANDHDQSR.K	HexNAc(1)Hex(1)NeuAc(2)	T[+947]	1096.46	3	3287.35	3287.35	0	0	61	Specific	1066.62	883.51	8.4	21.51	47	>sp|P04279|SEMG1_HUMAN Semenogelin-1 OS=Homo sapiens OX=9606 GN=SEMG1 PE=1 SV=2	13259	20240115_78min-scehcd-s-mix-elution.ScanId;v=1;d1=17940.17940.3	controllerType=0 controllerNumber=1 scan=17940	52.2213
03646:4	3	K.GSFSIQYT[+947.323]YHVDANDHDQSR.K	HexNAc(1)Hex(1)NeuAc(2)	T[+947]	822.593	4	3287.35	3287.35	0	0.2	61	Specific	1114.59	861.76	8.4	22.67	47	>sp|P04279|SEMG1_HUMAN Semenogelin-1 OS=Homo sapiens OX=9606 GN=SEMG1 PE=1 SV=2	13259	20240115_78min-scehcd-s-mix-elution.ScanId;v=1;d1=17939.17939.4	controllerType=0 controllerNumber=1 scan=17939	52.22
01651:3	3	K.QIT[+656.228]IPS[+365.132]QEQEHSQK.A	HexNAc(1)Hex(1)NeuAc(1),HexNAc(1)Hex(1)	S[+365], T[+656]	892.066	3	2674.18	2674.18	0	0.4	329	Specific	394.14	192.98	14.38	6.56	47	>sp|P04279|SEMG1_HUMAN Semenogelin-1 OS=Homo sapiens OX=9606 GN=SEMG1 PE=1 SV=2	13259	20240115_78min-scehcd-s-mix-elution.ScanId;v=1;d1=8896.8896.3	controllerType=0 controllerNumber=1 scan=8896	24.807
01630:3	3	K.QIT[+656.228]IPS[+365.132]QEQEHSQK.A	HexNAc(1)Hex(1)NeuAc(1),HexNAc(1)Hex(1)	S[+365], T[+656]	892.067	3	2674.19	2674.18	0	0.6	329	Specific	451.89	240.62	44.83	8.02	47	>sp|P04279|SEMG1_HUMAN Semenogelin-1 OS=Homo sapiens OX=9606 GN=SEMG1 PE=1 SV=2	13259	20240115_78min-scehcd-s-mix-elution.ScanId;v=1;d1=8794.8794.3	controllerType=0 controllerNumber=1 scan=8794	24.4942
01631:3	3	K.QITIPS[+656.228]QEQEHS[+365.132]QK.A	HexNAc(1)Hex(1)NeuAc(1),HexNAc(1)Hex(1)	S[+365][+656]	892.066	3	2674.18	2674.18	0	-0.1	329	Specific	862.88	518.2	2.4	17.68	47	>sp|P04279|SEMG1_HUMAN Semenogelin-1 OS=Homo sapiens OX=9606 GN=SEMG1 PE=1 SV=2	13259	20240115_78min-scehcd-s-mix-elution.ScanId;v=1;d1=8803.8803.3	controllerType=0 controllerNumber=1 scan=8803	24.5305
01007:3	3	R.KSQQYDLNALHKTT[+656.228]K.S	HexNAc(1)Hex(1)NeuAc(1)	T[+656]	811.063	3	2431.17	2431.17	0	0.7	81	Specific	377.46	207.99	10.81	5.54	47	>sp|P04279|SEMG1_HUMAN Semenogelin-1 OS=Homo sapiens OX=9606 GN=SEMG1 PE=1 SV=2	13259	20240115_78min-scehcd-s-mix-elution.ScanId;v=1;d1=5616.5616.3	controllerType=0 controllerNumber=1 scan=5616	15.7426
00820:3	3	K.VQTS[+656.228]LC[+57.021]PAHQDK.L	HexNAc(1)Hex(1)NeuAc(1)	C[+57], S[+656]	680.636	3	2039.89	2039.9	0	-0.8	234	Specific	441.05	190.6	9.56	6.19	47	>sp|P04279|SEMG1_HUMAN Semenogelin-1 OS=Homo sapiens OX=9606 GN=SEMG1 PE=1 SV=2	13259	20240115_78min-scehcd-s-mix-elution.ScanId;v=1;d1=4973.4973.3	controllerType=0 controllerNumber=1 scan=4973	14.1367
01647:3	3	K.QIT[+656.228]IPSQEQEHSQK.A	HexNAc(1)Hex(1)NeuAc(1)	T[+656]	770.355	3	2309.05	2309.05	0	0.1	329	Specific	452.5	226.64	29.78	6.81	47	>sp|P04279|SEMG1_HUMAN Semenogelin-1 OS=Homo sapiens OX=9606 GN=SEMG1 PE=1 SV=2	13259	20240115_78min-scehcd-s-mix-elution.ScanId;v=1;d1=8879.8879.3	controllerType=0 controllerNumber=1 scan=8879	24.7592
01426:3	3	K.SQQYDLNALHKTT[+656.228]K.S	HexNAc(1)Hex(1)NeuAc(1)	T[+656]	768.364	3	2303.08	2303.08	0	0.6	82	Specific	453.68	258.99	7.8	6.78	47	>sp|P04279|SEMG1_HUMAN Semenogelin-1 OS=Homo sapiens OX=9606 GN=SEMG1 PE=1 SV=2	13259	20240115_78min-scehcd-s-mix-elution.ScanId;v=1;d1=7655.7655.3	controllerType=0 controllerNumber=1 scan=7655	21.1502
01405:3	3	K.SQQYDLNALHKTT[+656.228]K.S	HexNAc(1)Hex(1)NeuAc(1)	T[+656]	768.364	3	2303.08	2303.08	0	-0.2	82	Specific	488.11	279.43	0.86	6.95	47	>sp|P04279|SEMG1_HUMAN Semenogelin-1 OS=Homo sapiens OX=9606 GN=SEMG1 PE=1 SV=2	13259	20240115_78min-scehcd-s-mix-elution.ScanId;v=1;d1=7412.7412.3	controllerType=0 controllerNumber=1 scan=7412	20.5008
01009:4	3	R.KS[+656.228]QQYDLNALHKTTK.S	HexNAc(1)Hex(1)NeuAc(1)	S[+656]	608.549	4	2431.17	2431.17	0	0.5	81	Specific	517.63	377.63	1.63	9.67	47	>sp|P04279|SEMG1_HUMAN Semenogelin-1 OS=Homo sapiens OX=9606 GN=SEMG1 PE=1 SV=2	13259	20240115_78min-scehcd-s-mix-elution.ScanId;v=1;d1=5624.5624.4	controllerType=0 controllerNumber=1 scan=5624	15.7564
01262:3	3	R.KSQQYDLNALHKT[+656.228]TK.S	HexNAc(1)Hex(1)NeuAc(1)	T[+656]	811.063	3	2431.17	2431.17	0	0.9	81	Specific	523.78	337.41	0.76	7.82	47	>sp|P04279|SEMG1_HUMAN Semenogelin-1 OS=Homo sapiens OX=9606 GN=SEMG1 PE=1 SV=2	13259	20240115_78min-scehcd-s-mix-elution.ScanId;v=1;d1=6810.6810.3	controllerType=0 controllerNumber=1 scan=6810	18.8053
01674:3	3	K.QIT[+656.228]IPSQEQEHSQK.A	HexNAc(1)Hex(1)NeuAc(1)	T[+656]	770.356	3	2309.05	2309.05	0	0.2	329	Specific	523.92	308.24	23.97	8.8	47	>sp|P04279|SEMG1_HUMAN Semenogelin-1 OS=Homo sapiens OX=9606 GN=SEMG1 PE=1 SV=2	13259	20240115_78min-scehcd-s-mix-elution.ScanId;v=1;d1=8981.8981.3	controllerType=0 controllerNumber=1 scan=8981	25.05
01052:3	3	R.KS[+656.228]QQYDLNALHKTTK.S	HexNAc(1)Hex(1)NeuAc(1)	S[+656]	811.063	3	2431.17	2431.17	0	0.6	81	Specific	588.88	362.42	0.62	9.87	47	>sp|P04279|SEMG1_HUMAN Semenogelin-1 OS=Homo sapiens OX=9606 GN=SEMG1 PE=1 SV=2	13259	20240115_78min-scehcd-s-mix-elution.ScanId;v=1;d1=5763.5763.3	controllerType=0 controllerNumber=1 scan=5763	16.1164
01004:3	3	R.KSQQYDLNALHKT[+656.228]TK.S	HexNAc(1)Hex(1)NeuAc(1)	T[+656]	811.063	3	2431.17	2431.17	0	1.1	81	Specific	596.69	397.04	1.2	10.77	47	>sp|P04279|SEMG1_HUMAN Semenogelin-1 OS=Homo sapiens OX=9606 GN=SEMG1 PE=1 SV=2	13259	20240115_78min-scehcd-s-mix-elution.ScanId;v=1;d1=5607.5607.3	controllerType=0 controllerNumber=1 scan=5607	15.7103
04852:3	3	R.KQGGS[+656.228]QSSYVLQTEELVANK.Q	HexNAc(1)Hex(1)NeuAc(1)	S[+656]	941.449	3	2822.33	2822.33	0	0.1	186	Specific	638.05	395.86	35.66	12.67	47	>sp|P04279|SEMG1_HUMAN Semenogelin-1 OS=Homo sapiens OX=9606 GN=SEMG1 PE=1 SV=2	13259	20240115_78min-scehcd-s-mix-elution.ScanId;v=1;d1=22097.22097.3	controllerType=0 controllerNumber=1 scan=22097	64.7382
01646:3	3	K.QITIPS[+656.228]QEQEHSQK.A	HexNAc(1)Hex(1)NeuAc(1)	S[+656]	770.355	3	2309.05	2309.05	0	0	329	Specific	642.15	403.32	2.4	12.68	47	>sp|P04279|SEMG1_HUMAN Semenogelin-1 OS=Homo sapiens OX=9606 GN=SEMG1 PE=1 SV=2	13259	20240115_78min-scehcd-s-mix-elution.ScanId;v=1;d1=8872.8872.3	controllerType=0 controllerNumber=1 scan=8872	24.7366
01407:3	3	K.S[+656.228]QQYDLNALHKTTK.S	HexNAc(1)Hex(1)NeuAc(1)	S[+656]	768.364	3	2303.08	2303.08	0	-0.5	82	Specific	647.17	466.84	5.81	12.03	47	>sp|P04279|SEMG1_HUMAN Semenogelin-1 OS=Homo sapiens OX=9606 GN=SEMG1 PE=1 SV=2	13259	20240115_78min-scehcd-s-mix-elution.ScanId;v=1;d1=7422.7422.3	controllerType=0 controllerNumber=1 scan=7422	20.5234
00824:3	3	K.VQTS[+656.228]LC[+57.021]PAHQDK.L	HexNAc(1)Hex(1)NeuAc(1)	C[+57], S[+656]	680.636	3	2039.89	2039.9	0	-1.4	234	Specific	720.8	521.43	18.83	14.3	47	>sp|P04279|SEMG1_HUMAN Semenogelin-1 OS=Homo sapiens OX=9606 GN=SEMG1 PE=1 SV=2	13259	20240115_78min-scehcd-s-mix-elution.ScanId;v=1;d1=4986.4986.3	controllerType=0 controllerNumber=1 scan=4986	14.1727
01691:3	3	K.QITIPS[+656.228]QEQEHSQK.A	HexNAc(1)Hex(1)NeuAc(1)	S[+656]	770.355	3	2309.05	2309.05	0	-0.3	329	Specific	732.45	482.36	2.4	14.68	47	>sp|P04279|SEMG1_HUMAN Semenogelin-1 OS=Homo sapiens OX=9606 GN=SEMG1 PE=1 SV=2	13259	20240115_78min-scehcd-s-mix-elution.ScanId;v=1;d1=9089.9089.3	controllerType=0 controllerNumber=1 scan=9089	25.3403
01261:3	3	R.KSQQYDLNALHKT[+656.228]TK.S	HexNAc(1)Hex(1)NeuAc(1)	T[+656]	811.061	3	2431.17	2431.17	0	-1.8	81	Specific	755.03	527.31	1.2	14.16	47	>sp|P04279|SEMG1_HUMAN Semenogelin-1 OS=Homo sapiens OX=9606 GN=SEMG1 PE=1 SV=2	13259	20240115_78min-scehcd-s-mix-elution.ScanId;v=1;d1=6804.6804.3	controllerType=0 controllerNumber=1 scan=6804	18.7877
00825:2	3	K.VQTS[+656.228]LC[+57.021]PAHQDK.L	HexNAc(1)Hex(1)NeuAc(1)	C[+57], S[+656]	1020.45	2	2039.89	2039.9	0	-1.1	234	Specific	824.33	434.54	17.87	16.14	47	>sp|P04279|SEMG1_HUMAN Semenogelin-1 OS=Homo sapiens OX=9606 GN=SEMG1 PE=1 SV=2	13259	20240115_78min-scehcd-s-mix-elution.ScanId;v=1;d1=4989.4989.2	controllerType=0 controllerNumber=1 scan=4989	14.1763
01666:2	3	K.QITIPS[+656.228]QEQEHSQK.A	HexNAc(1)Hex(1)NeuAc(1)	S[+656]	1155.03	2	2309.05	2309.05	0	0.7	329	Specific	841.68	455.95	2.4	16.64	47	>sp|P04279|SEMG1_HUMAN Semenogelin-1 OS=Homo sapiens OX=9606 GN=SEMG1 PE=1 SV=2	13259	20240115_78min-scehcd-s-mix-elution.ScanId;v=1;d1=8959.8959.2	controllerType=0 controllerNumber=1 scan=8959	24.9902
00121:3	3	K.AHRGT[+365.132]QNPS[+656.228]QDQGNSPSGK.G	HexNAc(1)Hex(1),HexNAc(1)Hex(1)NeuAc(1)	S[+656], T[+365]	996.429	3	2987.27	2987.27	0	-0.2	135	Specific	570.89	381.01	2.4	9.66	47	>sp|P04279|SEMG1_HUMAN Semenogelin-1 OS=Homo sapiens OX=9606 GN=SEMG1 PE=1 SV=2	13259	20240115_78min-scehcd-s-mix-elution.ScanId;v=1;d1=2080.2080.3	controllerType=0 controllerNumber=1 scan=2080	7.4038
00634:3	3	K.VQT[+365.132]S[+365.132]LC[+57.021]PAHQDK.L	HexNAc(1)Hex(1),HexNAc(1)Hex(1)	C[+57], S[+365], T[+365]	705.316	3	2113.93	2113.93	0	0.3	234	Specific	369.62	217.96	217.96	5.74	47	>sp|P04279|SEMG1_HUMAN Semenogelin-1 OS=Homo sapiens OX=9606 GN=SEMG1 PE=1 SV=2	13259	20240115_78min-scehcd-s-mix-elution.ScanId;v=1;d1=3879.3879.4	controllerType=0 controllerNumber=1 scan=3879	11.6776
00648:2	3	K.VQT[+365.132]SLC[+57.021]PAHQDK.L	HexNAc(1)Hex(1)	C[+57], T[+365]	874.903	2	1748.8	1748.8	0	-0.6	234	Specific	324.07	118.27	5.77	5.14	47	>sp|P04279|SEMG1_HUMAN Semenogelin-1 OS=Homo sapiens OX=9606 GN=SEMG1 PE=1 SV=2	13259	20240115_78min-scehcd-s-mix-elution.ScanId;v=1;d1=3914.3914.2	controllerType=0 controllerNumber=1 scan=3914	11.7502
00643:2	3	K.VQTS[+365.132]LC[+57.021]PAHQDK.L	HexNAc(1)Hex(1)	C[+57], S[+365]	874.904	2	1748.8	1748.8	0	0.5	234	Specific	579.51	358.58	17.14	9.52	47	>sp|P04279|SEMG1_HUMAN Semenogelin-1 OS=Homo sapiens OX=9606 GN=SEMG1 PE=1 SV=2	13259	20240115_78min-scehcd-s-mix-elution.ScanId;v=1;d1=3901.3901.2	controllerType=0 controllerNumber=1 scan=3901	11.7247
00060:3	1	K.VQTS[+947.323]LC[+57.021]PAHQDK.L	HexNAc(1)Hex(1)NeuAc(2)	C[+57], S[+947]	777.668	3	2330.99	2330.99	0	-0.7	234	Non	434.08	149.66	10.97	5.83	4	>sp|P04279|SEMG1_HUMAN Semenogelin-1 OS=Homo sapiens OX=9606 GN=SEMG1 PE=1 SV=2	13259	20240115_78min-scehcd-s-mix-wash-impa.ScanId;v=1;d1=5868.5868.3	controllerType=0 controllerNumber=1 scan=5868	15.5971
00110:4	1	K.SQQYDLNALHKT[+947.323]TK.S	HexNAc(1)Hex(1)NeuAc(2)	T[+947]	649.299	4	2594.17	2594.17	0	0.5	82	Specific	672.4	420.68	1.2	10.01	4	>sp|P04279|SEMG1_HUMAN Semenogelin-1 OS=Homo sapiens OX=9606 GN=SEMG1 PE=1 SV=2	13259	20240115_78min-scehcd-s-mix-wash-impa.ScanId;v=1;d1=9564.9564.4	controllerType=0 controllerNumber=1 scan=9564	24.289
00107:3	1	K.SQQYDLNALHKT[+947.323]TK.S	HexNAc(1)Hex(1)NeuAc(2)	T[+947]	865.395	3	2594.17	2594.17	0	-0.4	82	Specific	702.96	465.12	1.2	11.01	4	>sp|P04279|SEMG1_HUMAN Semenogelin-1 OS=Homo sapiens OX=9606 GN=SEMG1 PE=1 SV=2	13259	20240115_78min-scehcd-s-mix-wash-impa.ScanId;v=1;d1=9522.9522.3	controllerType=0 controllerNumber=1 scan=9522	24.1877
00061:2	1	K.VQTS[+947.323]LC[+57.021]PAHQDK.L	HexNAc(1)Hex(1)NeuAc(2)	C[+57], S[+947]	1166	2	2330.99	2330.99	0	-0.1	234	Non	831.84	416.5	12.99	13.04	4	>sp|P04279|SEMG1_HUMAN Semenogelin-1 OS=Homo sapiens OX=9606 GN=SEMG1 PE=1 SV=2	13259	20240115_78min-scehcd-s-mix-wash-impa.ScanId;v=1;d1=5881.5881.2	controllerType=0 controllerNumber=1 scan=5881	15.6212
00109:2	1	K.SQQYDLNALHKT[+947.323]TK.S	HexNAc(1)Hex(1)NeuAc(2)	T[+947]	1297.59	2	2594.17	2594.17	0	-0.6	82	Specific	873.33	548.09	1.2	12.94	4	>sp|P04279|SEMG1_HUMAN Semenogelin-1 OS=Homo sapiens OX=9606 GN=SEMG1 PE=1 SV=2	13259	20240115_78min-scehcd-s-mix-wash-impa.ScanId;v=1;d1=9560.9560.2	controllerType=0 controllerNumber=1 scan=9560	24.2827
00056:3	1	K.VQTS[+656.228]LC[+57.021]PAHQDK.L	HexNAc(1)Hex(1)NeuAc(1)	C[+57], S[+656]	680.636	3	2039.89	2039.9	0	-0.7	234	Non	355	178.89	7.88	4.33	4	>sp|P04279|SEMG1_HUMAN Semenogelin-1 OS=Homo sapiens OX=9606 GN=SEMG1 PE=1 SV=2	13259	20240115_78min-scehcd-s-mix-wash-impa.ScanId;v=1;d1=5120.5120.3	controllerType=0 controllerNumber=1 scan=5120	13.9252
00054:2	1	K.VQTS[+656.228]LC[+57.021]PAHQDK.L	HexNAc(1)Hex(1)NeuAc(1)	C[+57], S[+656]	1020.45	2	2039.9	2039.9	0	1.7	234	Non	816.44	458.98	21.11	12.66	4	>sp|P04279|SEMG1_HUMAN Semenogelin-1 OS=Homo sapiens OX=9606 GN=SEMG1 PE=1 SV=2	13259	20240115_78min-scehcd-s-mix-wash-impa.ScanId;v=1;d1=5092.5092.2	controllerType=0 controllerNumber=1 scan=5092	13.8664
01464:4	2	K.S[+947.323]QQYDLNALHKTTK.S	HexNAc(1)Hex(1)NeuAc(2)	S[+947]	649.299	4	2594.17	2594.17	0	0.1	82	Specific	348.06	261.74	11.03	7.12	47	>sp|P04279|SEMG1_HUMAN Semenogelin-1 OS=Homo sapiens OX=9606 GN=SEMG1 PE=1 SV=2	13259	20240115_78min-scehcd-s-mix-after.ScanId;v=1;d1=8924.8924.3	controllerType=0 controllerNumber=1 scan=8924	25.1238
01367:3	2	R.KSQQYDLN[+0.984]ALHKTT[+947.323]K.S	HexNAc(1)Hex(1)NeuAc(2)	N[+1], T[+947]	908.423	3	2723.25	2723.25	0	0.8	81	Specific	402.03	221.48	9.6	7.66	47	>sp|P04279|SEMG1_HUMAN Semenogelin-1 OS=Homo sapiens OX=9606 GN=SEMG1 PE=1 SV=2	13259	20240115_78min-scehcd-s-mix-after.ScanId;v=1;d1=7683.7683.3	controllerType=0 controllerNumber=1 scan=7683	21.4339
01360:3	2	R.KSQQYDLN[+0.984]ALHKTT[+947.323]K.S	HexNAc(1)Hex(1)NeuAc(2)	N[+1], T[+947]	908.422	3	2723.25	2723.25	0	0.4	81	Specific	422.53	250.02	9.39	7.85	47	>sp|P04279|SEMG1_HUMAN Semenogelin-1 OS=Homo sapiens OX=9606 GN=SEMG1 PE=1 SV=2	13259	20240115_78min-scehcd-s-mix-after.ScanId;v=1;d1=7523.7523.3	controllerType=0 controllerNumber=1 scan=7523	20.9894
01253:3	2	R.KSQQYDLNALHKTT[+947.323]K.S	HexNAc(1)Hex(1)NeuAc(2)	T[+947]	908.095	3	2722.27	2722.27	0	1.4	81	Specific	434.01	242.32	15.16	7.44	47	>sp|P04279|SEMG1_HUMAN Semenogelin-1 OS=Homo sapiens OX=9606 GN=SEMG1 PE=1 SV=2	13259	20240115_78min-scehcd-s-mix-after.ScanId;v=1;d1=6726.6726.3	controllerType=0 controllerNumber=1 scan=6726	18.7347
01214:3	2	R.KSQQYDLN[+0.984]ALHKTT[+947.323]K.S	HexNAc(1)Hex(1)NeuAc(2)	N[+1], T[+947]	908.421	3	2723.25	2723.25	0	-0.9	81	Specific	444.05	279.44	3.86	7.45	47	>sp|P04279|SEMG1_HUMAN Semenogelin-1 OS=Homo sapiens OX=9606 GN=SEMG1 PE=1 SV=2	13259	20240115_78min-scehcd-s-mix-after.ScanId;v=1;d1=5993.5993.3	controllerType=0 controllerNumber=1 scan=5993	16.8212
01371:3	2	K.GESGQST[+947.323]NREQDLLSHEQK.G	HexNAc(1)Hex(1)NeuAc(2)	T[+947]	1030.78	3	3090.32	3090.32	0	0.3	405	Specific	463.59	217.86	15.51	7.01	47	>sp|P04279|SEMG1_HUMAN Semenogelin-1 OS=Homo sapiens OX=9606 GN=SEMG1 PE=1 SV=2	13259	20240115_78min-scehcd-s-mix-after.ScanId;v=1;d1=7735.7735.3	controllerType=0 controllerNumber=1 scan=7735	21.5994
01686:3	2	K.QIT[+947.323]IPSQEQEHSQK.A	HexNAc(1)Hex(1)NeuAc(2)	T[+947]	867.388	3	2600.15	2600.15	0	0.6	329	Specific	473.4	234.14	10.37	7.77	47	>sp|P04279|SEMG1_HUMAN Semenogelin-1 OS=Homo sapiens OX=9606 GN=SEMG1 PE=1 SV=2	13259	20240115_78min-scehcd-s-mix-after.ScanId;v=1;d1=10887.10887.3	controllerType=0 controllerNumber=1 scan=10887	31.2439
01667:3	2	K.QIT[+947.323]IPSQEQEHSQK.A	HexNAc(1)Hex(1)NeuAc(2)	T[+947]	867.387	3	2600.15	2600.15	0	0.3	329	Specific	501.45	269.01	11.3	7.9	47	>sp|P04279|SEMG1_HUMAN Semenogelin-1 OS=Homo sapiens OX=9606 GN=SEMG1 PE=1 SV=2	13259	20240115_78min-scehcd-s-mix-after.ScanId;v=1;d1=10782.10782.3	controllerType=0 controllerNumber=1 scan=10782	30.9314
01650:3	2	K.QIT[+947.323]IPSQEQEHSQK.A	HexNAc(1)Hex(1)NeuAc(2)	T[+947]	867.387	3	2600.15	2600.15	0	0.3	329	Specific	502.79	265.82	14.78	7.87	47	>sp|P04279|SEMG1_HUMAN Semenogelin-1 OS=Homo sapiens OX=9606 GN=SEMG1 PE=1 SV=2	13259	20240115_78min-scehcd-s-mix-after.ScanId;v=1;d1=10684.10684.3	controllerType=0 controllerNumber=1 scan=10684	30.6214
01892:3	2	K.GRLPSEFS[+947.323]QFPHGQK.G	HexNAc(1)Hex(1)NeuAc(2)	S[+947]	888.068	3	2662.19	2662.19	0	0.2	30	Specific	511.55	303.75	0	8.4	47	>sp|P04279|SEMG1_HUMAN Semenogelin-1 OS=Homo sapiens OX=9606 GN=SEMG1 PE=1 SV=2	13259	20240115_78min-scehcd-s-mix-after.ScanId;v=1;d1=16893.16893.3	controllerType=0 controllerNumber=1 scan=16893	49.8045
01702:3	2	R.SIYSQT[+947.323]EKLVAGK.S	HexNAc(1)Hex(1)NeuAc(2)	T[+947]	791.04	3	2371.1	2371.1	0	1.1	373	Specific	514.93	266.16	36.75	7.52	47	>sp|P04279|SEMG1_HUMAN Semenogelin-1 OS=Homo sapiens OX=9606 GN=SEMG1 PE=1 SV=2	13259	20240115_78min-scehcd-s-mix-after.ScanId;v=1;d1=11055.11055.3	controllerType=0 controllerNumber=1 scan=11055	31.7609
01477:3	2	K.SQQYDLNALHKT[+947.323]TK.S	HexNAc(1)Hex(1)NeuAc(2)	T[+947]	865.395	3	2594.17	2594.17	0	-0.3	82	Specific	531.7	321.03	0.05	8.74	47	>sp|P04279|SEMG1_HUMAN Semenogelin-1 OS=Homo sapiens OX=9606 GN=SEMG1 PE=1 SV=2	13259	20240115_78min-scehcd-s-mix-after.ScanId;v=1;d1=9003.9003.3	controllerType=0 controllerNumber=1 scan=9003	25.3345
01380:3	2	K.SQQYDLN[+0.984]ALHKTT[+947.323]K.S	HexNAc(1)Hex(1)NeuAc(2)	N[+1], T[+947]	865.724	3	2595.16	2595.16	0	0.5	82	Specific	542.51	303.1	9.35	8.71	47	>sp|P04279|SEMG1_HUMAN Semenogelin-1 OS=Homo sapiens OX=9606 GN=SEMG1 PE=1 SV=2	13259	20240115_78min-scehcd-s-mix-after.ScanId;v=1;d1=7854.7854.3	controllerType=0 controllerNumber=1 scan=7854	21.941
01457:3	2	K.SQQYDLNALHKTT[+947.323]K.S	HexNAc(1)Hex(1)NeuAc(2)	T[+947]	865.396	3	2594.17	2594.17	0	0	82	Specific	559.19	335.04	9.52	8.98	47	>sp|P04279|SEMG1_HUMAN Semenogelin-1 OS=Homo sapiens OX=9606 GN=SEMG1 PE=1 SV=2	13259	20240115_78min-scehcd-s-mix-after.ScanId;v=1;d1=8896.8896.3	controllerType=0 controllerNumber=1 scan=8896	25.0337
01142:3	2	K.VQTS[+947.323]LC[+57.021]PAHQDK.L	HexNAc(1)Hex(1)NeuAc(2)	C[+57], S[+947]	777.668	3	2330.99	2330.99	0	-0.4	234	Specific	561.2	241.54	5.97	8.19	47	>sp|P04279|SEMG1_HUMAN Semenogelin-1 OS=Homo sapiens OX=9606 GN=SEMG1 PE=1 SV=2	13259	20240115_78min-scehcd-s-mix-after.ScanId;v=1;d1=5613.5613.3	controllerType=0 controllerNumber=1 scan=5613	15.8339
01567:3	2	K.SQQYDLN[+0.984]ALHKTT[+947.323]K.S	HexNAc(1)Hex(1)NeuAc(2)	N[+1], T[+947]	865.724	3	2595.16	2595.16	0	0.5	82	Specific	562.25	344.3	0.58	8.94	47	>sp|P04279|SEMG1_HUMAN Semenogelin-1 OS=Homo sapiens OX=9606 GN=SEMG1 PE=1 SV=2	13259	20240115_78min-scehcd-s-mix-after.ScanId;v=1;d1=9827.9827.3	controllerType=0 controllerNumber=1 scan=9827	27.921
01668:3	2	K.QIT[+947.323]IPSQEQEHSQK.A	HexNAc(1)Hex(1)NeuAc(2)	T[+947]	867.387	3	2600.15	2600.15	0	0.3	329	Specific	579.3	294.38	27.03	9.28	47	>sp|P04279|SEMG1_HUMAN Semenogelin-1 OS=Homo sapiens OX=9606 GN=SEMG1 PE=1 SV=2	13259	20240115_78min-scehcd-s-mix-after.ScanId;v=1;d1=10788.10788.3	controllerType=0 controllerNumber=1 scan=10788	30.9579
01582:3	2	K.S[+947.323]QQYDLN[+0.984]ALHKTTK.S	HexNAc(1)Hex(1)NeuAc(2)	N[+1], S[+947]	865.726	3	2595.16	2595.16	0	2.1	82	Specific	592.7	317.38	6.1	8.72	47	>sp|P04279|SEMG1_HUMAN Semenogelin-1 OS=Homo sapiens OX=9606 GN=SEMG1 PE=1 SV=2	13259	20240115_78min-scehcd-s-mix-after.ScanId;v=1;d1=9933.9933.3	controllerType=0 controllerNumber=1 scan=9933	28.2586
00748:3	2	K.AHRGT[+947.323]QNPSQDQGNSPSGK.G	HexNAc(1)Hex(1)NeuAc(2)	T[+947]	971.75	3	2913.23	2913.24	0	-0.1	135	Specific	595.91	420.51	89.41	10.93	47	>sp|P04279|SEMG1_HUMAN Semenogelin-1 OS=Homo sapiens OX=9606 GN=SEMG1 PE=1 SV=2	13259	20240115_78min-scehcd-s-mix-after.ScanId;v=1;d1=2482.2482.3	controllerType=0 controllerNumber=1 scan=2482	8.4952
00763:2	2	K.AHRGT[+947.323]QNPSQDQGNSPSGK.G	HexNAc(1)Hex(1)NeuAc(2)	T[+947]	1457.12	2	2913.24	2913.24	0	-0.1	135	Specific	612.17	425.45	3.7	12.02	47	>sp|P04279|SEMG1_HUMAN Semenogelin-1 OS=Homo sapiens OX=9606 GN=SEMG1 PE=1 SV=2	13259	20240115_78min-scehcd-s-mix-after.ScanId;v=1;d1=2500.2500.2	controllerType=0 controllerNumber=1 scan=2500	8.5396
01372:4	2	K.GESGQST[+947.323]NREQDLLSHEQK.G	HexNAc(1)Hex(1)NeuAc(2)	T[+947]	773.337	4	3090.33	3090.32	0	0.8	405	Specific	616.89	349.68	2.4	10.79	47	>sp|P04279|SEMG1_HUMAN Semenogelin-1 OS=Homo sapiens OX=9606 GN=SEMG1 PE=1 SV=2	13259	20240115_78min-scehcd-s-mix-after.ScanId;v=1;d1=7745.7745.4	controllerType=0 controllerNumber=1 scan=7745	21.6309
01375:3	2	K.GESGQST[+947.323]NREQDLLSHEQK.G	HexNAc(1)Hex(1)NeuAc(2)	T[+947]	1030.78	3	3090.33	3090.32	0	0.4	405	Specific	646.92	413.28	2.4	11.9	47	>sp|P04279|SEMG1_HUMAN Semenogelin-1 OS=Homo sapiens OX=9606 GN=SEMG1 PE=1 SV=2	13259	20240115_78min-scehcd-s-mix-after.ScanId;v=1;d1=7758.7758.3	controllerType=0 controllerNumber=1 scan=7758	21.6745
01472:3	2	K.SQQYDLNALHKTT[+947.323]K.S	HexNAc(1)Hex(1)NeuAc(2)	T[+947]	865.395	3	2594.17	2594.17	0	-0.3	82	Specific	651.65	394.12	0.96	12.9	47	>sp|P04279|SEMG1_HUMAN Semenogelin-1 OS=Homo sapiens OX=9606 GN=SEMG1 PE=1 SV=2	13259	20240115_78min-scehcd-s-mix-after.ScanId;v=1;d1=8951.8951.3	controllerType=0 controllerNumber=1 scan=8951	25.2112
01572:4	2	K.S[+947.323]QQYDLN[+0.984]ALHKTTK.S	HexNAc(1)Hex(1)NeuAc(2)	N[+1], S[+947]	649.545	4	2595.16	2595.16	0	1.2	82	Specific	661.09	348.62	9.2	11.34	47	>sp|P04279|SEMG1_HUMAN Semenogelin-1 OS=Homo sapiens OX=9606 GN=SEMG1 PE=1 SV=2	13259	20240115_78min-scehcd-s-mix-after.ScanId;v=1;d1=9853.9853.4	controllerType=0 controllerNumber=1 scan=9853	28.0112
01701:3	2	R.SIYSQT[+947.323]EKLVAGK.S	HexNAc(1)Hex(1)NeuAc(2)	T[+947]	791.039	3	2371.1	2371.1	0	0.5	373	Specific	692.5	353.38	0.8	11.75	47	>sp|P04279|SEMG1_HUMAN Semenogelin-1 OS=Homo sapiens OX=9606 GN=SEMG1 PE=1 SV=2	13259	20240115_78min-scehcd-s-mix-after.ScanId;v=1;d1=11046.11046.3	controllerType=0 controllerNumber=1 scan=11046	31.7361
00756:3	2	K.AHRGT[+947.323]QNPSQDQGNSPSGK.G	HexNAc(1)Hex(1)NeuAc(2)	T[+947]	971.75	3	2913.23	2913.24	0	-0.2	135	Specific	696.7	538.9	15.25	12.93	47	>sp|P04279|SEMG1_HUMAN Semenogelin-1 OS=Homo sapiens OX=9606 GN=SEMG1 PE=1 SV=2	13259	20240115_78min-scehcd-s-mix-after.ScanId;v=1;d1=2492.2492.3	controllerType=0 controllerNumber=1 scan=2492	8.5288
01213:3	2	R.KSQQYDLN[+0.984]ALHKT[+947.323]TK.S	HexNAc(1)Hex(1)NeuAc(2)	N[+1], T[+947]	908.422	3	2723.25	2723.25	0	-0.5	81	Specific	697.46	430.03	1.2	12.98	47	>sp|P04279|SEMG1_HUMAN Semenogelin-1 OS=Homo sapiens OX=9606 GN=SEMG1 PE=1 SV=2	13259	20240115_78min-scehcd-s-mix-after.ScanId;v=1;d1=5986.5986.3	controllerType=0 controllerNumber=1 scan=5986	16.8035
01368:3	2	R.KSQQYDLN[+0.984]ALHKT[+947.323]TK.S	HexNAc(1)Hex(1)NeuAc(2)	N[+1], T[+947]	908.423	3	2723.25	2723.25	0	0.7	81	Specific	722.63	434.21	1.2	13.95	47	>sp|P04279|SEMG1_HUMAN Semenogelin-1 OS=Homo sapiens OX=9606 GN=SEMG1 PE=1 SV=2	13259	20240115_78min-scehcd-s-mix-after.ScanId;v=1;d1=7693.7693.3	controllerType=0 controllerNumber=1 scan=7693	21.4722
01361:3	2	R.KSQQYDLN[+0.984]ALHKT[+947.323]TK.S	HexNAc(1)Hex(1)NeuAc(2)	N[+1], T[+947]	908.422	3	2723.25	2723.25	0	0.4	81	Specific	737.97	435.4	1.2	13.95	47	>sp|P04279|SEMG1_HUMAN Semenogelin-1 OS=Homo sapiens OX=9606 GN=SEMG1 PE=1 SV=2	13259	20240115_78min-scehcd-s-mix-after.ScanId;v=1;d1=7530.7530.3	controllerType=0 controllerNumber=1 scan=7530	21.0119
01384:4	2	K.S[+947.323]QQYDLN[+0.984]ALHKTTK.S	HexNAc(1)Hex(1)NeuAc(2)	N[+1], S[+947]	649.545	4	2595.16	2595.16	0	1	82	Specific	738.2	431.83	0.01	13.64	47	>sp|P04279|SEMG1_HUMAN Semenogelin-1 OS=Homo sapiens OX=9606 GN=SEMG1 PE=1 SV=2	13259	20240115_78min-scehcd-s-mix-after.ScanId;v=1;d1=7878.7878.4	controllerType=0 controllerNumber=1 scan=7878	22.0299
01255:3	2	R.KSQQYDLNALHKT[+947.323]TK.S	HexNAc(1)Hex(1)NeuAc(2)	T[+947]	908.094	3	2722.27	2722.27	0	0.3	81	Specific	744.82	479.41	1.2	13.95	47	>sp|P04279|SEMG1_HUMAN Semenogelin-1 OS=Homo sapiens OX=9606 GN=SEMG1 PE=1 SV=2	13259	20240115_78min-scehcd-s-mix-after.ScanId;v=1;d1=6734.6734.3	controllerType=0 controllerNumber=1 scan=6734	18.7665
01362:4	2	R.KSQQYDLN[+0.984]ALHKT[+947.323]TK.S	HexNAc(1)Hex(1)NeuAc(2)	N[+1], T[+947]	681.568	4	2723.25	2723.25	0	0.2	81	Specific	757.48	502.41	1.2	14.9	47	>sp|P04279|SEMG1_HUMAN Semenogelin-1 OS=Homo sapiens OX=9606 GN=SEMG1 PE=1 SV=2	13259	20240115_78min-scehcd-s-mix-after.ScanId;v=1;d1=7534.7534.4	controllerType=0 controllerNumber=1 scan=7534	21.0167
01568:3	2	K.SQQYDLN[+0.984]ALHKT[+947.323]TK.S	HexNAc(1)Hex(1)NeuAc(2)	N[+1], T[+947]	865.724	3	2595.16	2595.16	0	-0.1	82	Specific	777.66	431.17	1.2	14.9	47	>sp|P04279|SEMG1_HUMAN Semenogelin-1 OS=Homo sapiens OX=9606 GN=SEMG1 PE=1 SV=2	13259	20240115_78min-scehcd-s-mix-after.ScanId;v=1;d1=9833.9833.3	controllerType=0 controllerNumber=1 scan=9833	27.9495
01684:3	2	K.QITIPS[+947.323]QEQEHSQK.A	HexNAc(1)Hex(1)NeuAc(2)	S[+947]	867.387	3	2600.15	2600.15	0	0.3	329	Specific	788.88	424.9	2.4	14.57	47	>sp|P04279|SEMG1_HUMAN Semenogelin-1 OS=Homo sapiens OX=9606 GN=SEMG1 PE=1 SV=2	13259	20240115_78min-scehcd-s-mix-after.ScanId;v=1;d1=10875.10875.3	controllerType=0 controllerNumber=1 scan=10875	31.2206
01478:3	2	K.SQQYDLNALHKTT[+947.323]K.S	HexNAc(1)Hex(1)NeuAc(2)	T[+947]	865.395	3	2594.17	2594.17	0	-0.6	82	Specific	791.33	531.63	3.51	14.9	47	>sp|P04279|SEMG1_HUMAN Semenogelin-1 OS=Homo sapiens OX=9606 GN=SEMG1 PE=1 SV=2	13259	20240115_78min-scehcd-s-mix-after.ScanId;v=1;d1=9012.9012.3	controllerType=0 controllerNumber=1 scan=9012	25.3691
01272:3	2	R.KSQQYDLNALHKT[+947.323]TK.S	HexNAc(1)Hex(1)NeuAc(2)	T[+947]	908.094	3	2722.27	2722.27	0	0.4	81	Specific	799.47	533.48	1.2	14.95	47	>sp|P04279|SEMG1_HUMAN Semenogelin-1 OS=Homo sapiens OX=9606 GN=SEMG1 PE=1 SV=2	13259	20240115_78min-scehcd-s-mix-after.ScanId;v=1;d1=6778.6778.3	controllerType=0 controllerNumber=1 scan=6778	18.8727
01666:4	2	K.QITIPS[+947.323]QEQEHSQK.A	HexNAc(1)Hex(1)NeuAc(2)	S[+947]	650.792	4	2600.15	2600.15	0	-0.2	329	Specific	800.15	481.59	2.4	14.79	47	>sp|P04279|SEMG1_HUMAN Semenogelin-1 OS=Homo sapiens OX=9606 GN=SEMG1 PE=1 SV=2	13259	20240115_78min-scehcd-s-mix-after.ScanId;v=1;d1=10779.10779.4	controllerType=0 controllerNumber=1 scan=10779	30.9273
00718:3	2	K.NQHQT[+947.323]KNLNQDQQHGR.K	HexNAc(1)Hex(1)NeuAc(2)	T[+947]	965.09	3	2893.26	2893.26	0	-0.3	266	Specific	809.69	580.68	580.68	15.98	47	>sp|P04279|SEMG1_HUMAN Semenogelin-1 OS=Homo sapiens OX=9606 GN=SEMG1 PE=1 SV=2	13259	20240115_78min-scehcd-s-mix-after.ScanId;v=1;d1=2223.2223.3	controllerType=0 controllerNumber=1 scan=2223	7.8905
01141:3	2	K.VQTS[+947.323]LC[+57.021]PAHQDK.L	HexNAc(1)Hex(1)NeuAc(2)	C[+57], S[+947]	777.669	3	2330.99	2330.99	0	1	234	Specific	817.85	478.04	18.12	15.57	47	>sp|P04279|SEMG1_HUMAN Semenogelin-1 OS=Homo sapiens OX=9606 GN=SEMG1 PE=1 SV=2	13259	20240115_78min-scehcd-s-mix-after.ScanId;v=1;d1=5606.5606.3	controllerType=0 controllerNumber=1 scan=5606	15.825
01461:4	2	K.SQQYDLNALHKT[+947.323]TK.S	HexNAc(1)Hex(1)NeuAc(2)	T[+947]	649.299	4	2594.17	2594.17	0	0.1	82	Specific	827.32	498.64	1.2	15.68	47	>sp|P04279|SEMG1_HUMAN Semenogelin-1 OS=Homo sapiens OX=9606 GN=SEMG1 PE=1 SV=2	13259	20240115_78min-scehcd-s-mix-after.ScanId;v=1;d1=8920.8920.4	controllerType=0 controllerNumber=1 scan=8920	25.1151
01385:2	2	K.SQQYDLN[+0.984]ALHKT[+947.323]TK.S	HexNAc(1)Hex(1)NeuAc(2)	N[+1], T[+947]	1298.08	2	2595.16	2595.16	0	1	82	Specific	828.14	505.9	1.2	15.95	47	>sp|P04279|SEMG1_HUMAN Semenogelin-1 OS=Homo sapiens OX=9606 GN=SEMG1 PE=1 SV=2	13259	20240115_78min-scehcd-s-mix-after.ScanId;v=1;d1=7895.7895.2	controllerType=0 controllerNumber=1 scan=7895	22.0791
01480:2	2	K.SQQYDLNALHKT[+947.323]TK.S	HexNAc(1)Hex(1)NeuAc(2)	T[+947]	1297.59	2	2594.18	2594.17	0	2.5	82	Specific	830.04	483.03	1.2	14.93	47	>sp|P04279|SEMG1_HUMAN Semenogelin-1 OS=Homo sapiens OX=9606 GN=SEMG1 PE=1 SV=2	13259	20240115_78min-scehcd-s-mix-after.ScanId;v=1;d1=9039.9039.2	controllerType=0 controllerNumber=1 scan=9039	25.4276
01462:2	2	K.SQQYDLNALHKT[+947.323]TK.S	HexNAc(1)Hex(1)NeuAc(2)	T[+947]	1297.59	2	2594.17	2594.17	0	-0.5	82	Specific	833.07	489.73	1.2	15.98	47	>sp|P04279|SEMG1_HUMAN Semenogelin-1 OS=Homo sapiens OX=9606 GN=SEMG1 PE=1 SV=2	13259	20240115_78min-scehcd-s-mix-after.ScanId;v=1;d1=8922.8922.2	controllerType=0 controllerNumber=1 scan=8922	25.1191
01256:4	2	R.KS[+947.323]QQYDLNALHKTTK.S	HexNAc(1)Hex(1)NeuAc(2)	S[+947]	681.322	4	2722.27	2722.27	0	0.1	81	Specific	836.1	499.8	11.19	15.9	47	>sp|P04279|SEMG1_HUMAN Semenogelin-1 OS=Homo sapiens OX=9606 GN=SEMG1 PE=1 SV=2	13259	20240115_78min-scehcd-s-mix-after.ScanId;v=1;d1=6736.6736.4	controllerType=0 controllerNumber=1 scan=6736	18.769
01263:2	2	R.KSQQYDLNALHKT[+947.323]TK.S	HexNAc(1)Hex(1)NeuAc(2)	T[+947]	1361.64	2	2722.27	2722.27	0	1.2	81	Specific	837.13	511.81	1.2	14.95	47	>sp|P04279|SEMG1_HUMAN Semenogelin-1 OS=Homo sapiens OX=9606 GN=SEMG1 PE=1 SV=2	13259	20240115_78min-scehcd-s-mix-after.ScanId;v=1;d1=6752.6752.2	controllerType=0 controllerNumber=1 scan=6752	18.8151
01663:3	2	K.QITIPS[+947.323]QEQEHSQK.A	HexNAc(1)Hex(1)NeuAc(2)	S[+947]	867.387	3	2600.15	2600.15	0	0.1	329	Specific	856.89	512.13	2.4	16.61	47	>sp|P04279|SEMG1_HUMAN Semenogelin-1 OS=Homo sapiens OX=9606 GN=SEMG1 PE=1 SV=2	13259	20240115_78min-scehcd-s-mix-after.ScanId;v=1;d1=10773.10773.3	controllerType=0 controllerNumber=1 scan=10773	30.9156
01379:3	2	K.SQQYDLN[+0.984]ALHKT[+947.323]TK.S	HexNAc(1)Hex(1)NeuAc(2)	N[+1], T[+947]	865.723	3	2595.16	2595.16	0	-0.6	82	Specific	860.28	560.63	1.2	16.9	47	>sp|P04279|SEMG1_HUMAN Semenogelin-1 OS=Homo sapiens OX=9606 GN=SEMG1 PE=1 SV=2	13259	20240115_78min-scehcd-s-mix-after.ScanId;v=1;d1=7849.7849.3	controllerType=0 controllerNumber=1 scan=7849	21.9319
01460:3	2	K.SQQYDLNALHKT[+947.323]TK.S	HexNAc(1)Hex(1)NeuAc(2)	T[+947]	865.396	3	2594.17	2594.17	0	0	82	Specific	860.98	529.62	1.2	16.9	47	>sp|P04279|SEMG1_HUMAN Semenogelin-1 OS=Homo sapiens OX=9606 GN=SEMG1 PE=1 SV=2	13259	20240115_78min-scehcd-s-mix-after.ScanId;v=1;d1=8905.8905.3	controllerType=0 controllerNumber=1 scan=8905	25.0706
01143:2	2	K.VQTS[+947.323]LC[+57.021]PAHQDK.L	HexNAc(1)Hex(1)NeuAc(2)	C[+57], S[+947]	1166	2	2330.99	2330.99	0	-0.3	234	Specific	873.17	441.58	13.74	16.83	47	>sp|P04279|SEMG1_HUMAN Semenogelin-1 OS=Homo sapiens OX=9606 GN=SEMG1 PE=1 SV=2	13259	20240115_78min-scehcd-s-mix-after.ScanId;v=1;d1=5622.5622.2	controllerType=0 controllerNumber=1 scan=5622	15.872
01680:2	2	K.QITIPS[+947.323]QEQEHSQK.A	HexNAc(1)Hex(1)NeuAc(2)	S[+947]	1300.58	2	2600.15	2600.15	0	0	329	Specific	873.42	464.35	2.4	16.83	47	>sp|P04279|SEMG1_HUMAN Semenogelin-1 OS=Homo sapiens OX=9606 GN=SEMG1 PE=1 SV=2	13259	20240115_78min-scehcd-s-mix-after.ScanId;v=1;d1=10860.10860.2	controllerType=0 controllerNumber=1 scan=10860	31.1709
01648:3	2	K.QITIPS[+947.323]QEQEHSQK.A	HexNAc(1)Hex(1)NeuAc(2)	S[+947]	867.388	3	2600.15	2600.15	0	0.9	329	Specific	875.87	505.83	2.4	16.57	47	>sp|P04279|SEMG1_HUMAN Semenogelin-1 OS=Homo sapiens OX=9606 GN=SEMG1 PE=1 SV=2	13259	20240115_78min-scehcd-s-mix-after.ScanId;v=1;d1=10677.10677.3	controllerType=0 controllerNumber=1 scan=10677	30.6072
01217:2	2	R.KSQQYDLN[+0.984]ALHKT[+947.323]TK.S	HexNAc(1)Hex(1)NeuAc(2)	N[+1], T[+947]	1362.13	2	2723.25	2723.25	0	-0.2	81	Specific	888.94	498.14	1.2	16.4	47	>sp|P04279|SEMG1_HUMAN Semenogelin-1 OS=Homo sapiens OX=9606 GN=SEMG1 PE=1 SV=2	13259	20240115_78min-scehcd-s-mix-after.ScanId;v=1;d1=6007.6007.2	controllerType=0 controllerNumber=1 scan=6007	16.853
01215:4	2	R.KSQQYDLN[+0.984]ALHKT[+947.323]TK.S	HexNAc(1)Hex(1)NeuAc(2)	N[+1], T[+947]	681.568	4	2723.25	2723.25	0	-0.3	81	Specific	912.94	619.3	1.2	17.9	47	>sp|P04279|SEMG1_HUMAN Semenogelin-1 OS=Homo sapiens OX=9606 GN=SEMG1 PE=1 SV=2	13259	20240115_78min-scehcd-s-mix-after.ScanId;v=1;d1=6000.6000.4	controllerType=0 controllerNumber=1 scan=6000	16.8444
01659:2	2	K.QITIPS[+947.323]QEQEHSQK.A	HexNAc(1)Hex(1)NeuAc(2)	S[+947]	1300.58	2	2600.15	2600.15	0	0.5	329	Specific	919.76	458.38	2.4	17.79	47	>sp|P04279|SEMG1_HUMAN Semenogelin-1 OS=Homo sapiens OX=9606 GN=SEMG1 PE=1 SV=2	13259	20240115_78min-scehcd-s-mix-after.ScanId;v=1;d1=10758.10758.2	controllerType=0 controllerNumber=1 scan=10758	30.8652
00716:4	2	K.NQHQT[+947.323]KNLNQDQQHGR.K	HexNAc(1)Hex(1)NeuAc(2)	T[+947]	724.07	4	2893.26	2893.26	0	0.2	266	Specific	972.58	625.73	625.73	18.86	47	>sp|P04279|SEMG1_HUMAN Semenogelin-1 OS=Homo sapiens OX=9606 GN=SEMG1 PE=1 SV=2	13259	20240115_78min-scehcd-s-mix-after.ScanId;v=1;d1=2221.2221.4	controllerType=0 controllerNumber=1 scan=2221	7.8876
01922:4	2	K.GSFSIQYT[+947.323]YHVDANDHDQSR.K	HexNAc(1)Hex(1)NeuAc(2)	T[+947]	822.594	4	3287.35	3287.35	0	0.7	61	Specific	1005.45	797.22	134.33	19.61	47	>sp|P04279|SEMG1_HUMAN Semenogelin-1 OS=Homo sapiens OX=9606 GN=SEMG1 PE=1 SV=2	13259	20240115_78min-scehcd-s-mix-after.ScanId;v=1;d1=17784.17784.4	controllerType=0 controllerNumber=1 scan=17784	52.3807
01677:3	2	K.QITIPS[+947.323]QEQEHSQK.A	HexNAc(1)Hex(1)NeuAc(2)	S[+947]	867.387	3	2600.15	2600.15	0	0.3	329	Specific	1064.56	635.88	2.4	20.57	47	>sp|P04279|SEMG1_HUMAN Semenogelin-1 OS=Homo sapiens OX=9606 GN=SEMG1 PE=1 SV=2	13259	20240115_78min-scehcd-s-mix-after.ScanId;v=1;d1=10832.10832.3	controllerType=0 controllerNumber=1 scan=10832	31.0772
01925:4	2	K.GSFSIQYT[+947.323]YHVDANDHDQSR.K	HexNAc(1)Hex(1)NeuAc(2)	T[+947]	822.594	4	3287.35	3287.35	0	0.7	61	Specific	1095.53	857.59	8.4	20.61	47	>sp|P04279|SEMG1_HUMAN Semenogelin-1 OS=Homo sapiens OX=9606 GN=SEMG1 PE=1 SV=2	13259	20240115_78min-scehcd-s-mix-after.ScanId;v=1;d1=17792.17792.4	controllerType=0 controllerNumber=1 scan=17792	52.3998
01924:3	2	K.GSFSIQYT[+947.323]YHVDANDHDQSR.K	HexNAc(1)Hex(1)NeuAc(2)	T[+947]	1096.46	3	3287.35	3287.35	0	0.9	61	Specific	1141.33	953.66	8.4	21.83	47	>sp|P04279|SEMG1_HUMAN Semenogelin-1 OS=Homo sapiens OX=9606 GN=SEMG1 PE=1 SV=2	13259	20240115_78min-scehcd-s-mix-after.ScanId;v=1;d1=17791.17791.3	controllerType=0 controllerNumber=1 scan=17791	52.3986
00678:3	2	K.AHRGT[+656.228]QNPS[+365.132]QDQGNSPSGK.G	HexNAc(1)Hex(1)NeuAc(1),HexNAc(1)Hex(1)	S[+365], T[+656]	996.429	3	2987.27	2987.27	0	0	135	Specific	380.82	252.23	30.01	6.36	47	>sp|P04279|SEMG1_HUMAN Semenogelin-1 OS=Homo sapiens OX=9606 GN=SEMG1 PE=1 SV=2	13259	20240115_78min-scehcd-s-mix-after.ScanId;v=1;d1=2082.2082.3	controllerType=0 controllerNumber=1 scan=2082	7.5057
01434:3	2	K.QIT[+656.228]IPS[+365.132]QEQEHSQK.A	HexNAc(1)Hex(1)NeuAc(1),HexNAc(1)Hex(1)	S[+365], T[+656]	892.066	3	2674.18	2674.18	0	0.2	329	Specific	432.65	213.61	19.75	6.43	47	>sp|P04279|SEMG1_HUMAN Semenogelin-1 OS=Homo sapiens OX=9606 GN=SEMG1 PE=1 SV=2	13259	20240115_78min-scehcd-s-mix-after.ScanId;v=1;d1=8717.8717.3	controllerType=0 controllerNumber=1 scan=8717	24.5011
01061:3	2	K.VQT[+656.228]S[+365.132]LC[+57.021]PAHQDK.L	HexNAc(1)Hex(1)NeuAc(1),HexNAc(1)Hex(1)	C[+57], S[+365], T[+656]	802.346	3	2405.02	2405.03	0	-1.5	234	Specific	458.53	217.69	9.4	7.19	47	>sp|P04279|SEMG1_HUMAN Semenogelin-1 OS=Homo sapiens OX=9606 GN=SEMG1 PE=1 SV=2	13259	20240115_78min-scehcd-s-mix-after.ScanId;v=1;d1=4670.4670.3	controllerType=0 controllerNumber=1 scan=4670	13.5615
01444:3	2	K.QITIPS[+656.228]QEQEHS[+365.132]QK.A	HexNAc(1)Hex(1)NeuAc(1),HexNAc(1)Hex(1)	S[+365][+656]	892.065	3	2674.18	2674.18	0	-0.9	329	Specific	822.08	452.18	2.4	15.11	47	>sp|P04279|SEMG1_HUMAN Semenogelin-1 OS=Homo sapiens OX=9606 GN=SEMG1 PE=1 SV=2	13259	20240115_78min-scehcd-s-mix-after.ScanId;v=1;d1=8808.8808.3	controllerType=0 controllerNumber=1 scan=8808	24.7659
01433:3	2	K.QITIPS[+656.228]QEQEHS[+365.132]QK.A	HexNAc(1)Hex(1)NeuAc(1),HexNAc(1)Hex(1)	S[+365][+656]	892.066	3	2674.18	2674.18	0	-0.1	329	Specific	849.95	487.08	2.4	15.61	47	>sp|P04279|SEMG1_HUMAN Semenogelin-1 OS=Homo sapiens OX=9606 GN=SEMG1 PE=1 SV=2	13259	20240115_78min-scehcd-s-mix-after.ScanId;v=1;d1=8704.8704.3	controllerType=0 controllerNumber=1 scan=8704	24.4596
01074:3	2	K.VQTS[+656.228]LC[+57.021]PAHQDK.L	HexNAc(1)Hex(1)NeuAc(1)	C[+57], S[+656]	680.639	3	2039.9	2039.9	0	3.5	234	Specific	315.13	144.94	15.33	4.38	47	>sp|P04279|SEMG1_HUMAN Semenogelin-1 OS=Homo sapiens OX=9606 GN=SEMG1 PE=1 SV=2	13259	20240115_78min-scehcd-s-mix-after.ScanId;v=1;d1=4940.4940.2	controllerType=0 controllerNumber=1 scan=4940	14.1895
00917:2	2	K.EQTS[+656.228]VSGAQK.G	HexNAc(1)Hex(1)NeuAc(1)	S[+656]	845.873	2	1690.74	1690.74	0	0.3	174	Specific	327.35	156.87	5.66	5.12	47	>sp|P04279|SEMG1_HUMAN Semenogelin-1 OS=Homo sapiens OX=9606 GN=SEMG1 PE=1 SV=2	13259	20240115_78min-scehcd-s-mix-after.ScanId;v=1;d1=3091.3091.2	controllerType=0 controllerNumber=1 scan=3091	9.9233
00920:2	2	K.EQTSVS[+656.228]GAQK.G	HexNAc(1)Hex(1)NeuAc(1)	S[+656]	845.873	2	1690.74	1690.74	0	0.4	174	Specific	352.81	68.59	0	4.89	47	>sp|P04279|SEMG1_HUMAN Semenogelin-1 OS=Homo sapiens OX=9606 GN=SEMG1 PE=1 SV=2	13259	20240115_78min-scehcd-s-mix-after.ScanId;v=1;d1=3098.3098.2	controllerType=0 controllerNumber=1 scan=3098	9.9459
01439:3	2	K.QIT[+656.228]IPSQEQEHSQK.A	HexNAc(1)Hex(1)NeuAc(1)	T[+656]	770.355	3	2309.05	2309.05	0	-0.1	329	Specific	406.15	230.38	30.89	6.31	47	>sp|P04279|SEMG1_HUMAN Semenogelin-1 OS=Homo sapiens OX=9606 GN=SEMG1 PE=1 SV=2	13259	20240115_78min-scehcd-s-mix-after.ScanId;v=1;d1=8784.8784.3	controllerType=0 controllerNumber=1 scan=8784	24.687
01487:3	2	K.QIT[+656.228]IPSQEQEHSQK.A	HexNAc(1)Hex(1)NeuAc(1)	T[+656]	770.356	3	2309.05	2309.05	0	0.7	329	Specific	464.8	257.99	20.02	6.76	47	>sp|P04279|SEMG1_HUMAN Semenogelin-1 OS=Homo sapiens OX=9606 GN=SEMG1 PE=1 SV=2	13259	20240115_78min-scehcd-s-mix-after.ScanId;v=1;d1=9081.9081.3	controllerType=0 controllerNumber=1 scan=9081	25.5534
01453:3	2	K.QIT[+656.228]IPSQEQEHSQK.A	HexNAc(1)Hex(1)NeuAc(1)	T[+656]	770.356	3	2309.05	2309.05	0	0.7	329	Specific	468.6	286.89	27.17	7.83	47	>sp|P04279|SEMG1_HUMAN Semenogelin-1 OS=Homo sapiens OX=9606 GN=SEMG1 PE=1 SV=2	13259	20240115_78min-scehcd-s-mix-after.ScanId;v=1;d1=8878.8878.3	controllerType=0 controllerNumber=1 scan=8878	24.9818
01137:4	2	R.KS[+656.228]QQYDLNALHKTTK.S	HexNAc(1)Hex(1)NeuAc(1)	S[+656]	608.549	4	2431.18	2431.17	0	1.3	81	Specific	498.8	330.77	6.13	7.95	47	>sp|P04279|SEMG1_HUMAN Semenogelin-1 OS=Homo sapiens OX=9606 GN=SEMG1 PE=1 SV=2	13259	20240115_78min-scehcd-s-mix-after.ScanId;v=1;d1=5568.5568.4	controllerType=0 controllerNumber=1 scan=5568	15.7221
01678:3	2	K.QIT[+656.228]IPSQEQEHSQK.A	HexNAc(1)Hex(1)NeuAc(1)	T[+656]	770.354	3	2309.05	2309.05	0	-1.6	329	Specific	500.36	286.92	31.73	6.9	47	>sp|P04279|SEMG1_HUMAN Semenogelin-1 OS=Homo sapiens OX=9606 GN=SEMG1 PE=1 SV=2	13259	20240115_78min-scehcd-s-mix-after.ScanId;v=1;d1=10841.10841.3	controllerType=0 controllerNumber=1 scan=10841	31.1118
01135:3	2	R.KSQQYDLNALHKT[+656.228]TK.S	HexNAc(1)Hex(1)NeuAc(1)	T[+656]	811.062	3	2431.17	2431.17	0	0.2	81	Specific	610.33	381.9	1.2	11.95	47	>sp|P04279|SEMG1_HUMAN Semenogelin-1 OS=Homo sapiens OX=9606 GN=SEMG1 PE=1 SV=2	13259	20240115_78min-scehcd-s-mix-after.ScanId;v=1;d1=5553.5553.3	controllerType=0 controllerNumber=1 scan=5553	15.6752
01353:3	2	K.S[+656.228]QQYDLNALHKTTK.S	HexNAc(1)Hex(1)NeuAc(1)	S[+656]	768.365	3	2303.08	2303.08	0	1.1	82	Specific	650	421.13	8.71	12.86	47	>sp|P04279|SEMG1_HUMAN Semenogelin-1 OS=Homo sapiens OX=9606 GN=SEMG1 PE=1 SV=2	13259	20240115_78min-scehcd-s-mix-after.ScanId;v=1;d1=7378.7378.3	controllerType=0 controllerNumber=1 scan=7378	20.5649
01075:2	2	K.VQTS[+656.228]LC[+57.021]PAHQDK.L	HexNAc(1)Hex(1)NeuAc(1)	C[+57], S[+656]	1020.45	2	2039.89	2039.9	0	-0.8	234	Specific	654.73	417.25	7.64	12.32	47	>sp|P04279|SEMG1_HUMAN Semenogelin-1 OS=Homo sapiens OX=9606 GN=SEMG1 PE=1 SV=2	13259	20240115_78min-scehcd-s-mix-after.ScanId;v=1;d1=4941.4941.2	controllerType=0 controllerNumber=1 scan=4941	14.1933
01445:3	2	K.QITIPS[+656.228]QEQEHSQK.A	HexNAc(1)Hex(1)NeuAc(1)	S[+656]	770.356	3	2309.05	2309.05	0	0.4	329	Specific	702.41	430.84	2.4	13.57	47	>sp|P04279|SEMG1_HUMAN Semenogelin-1 OS=Homo sapiens OX=9606 GN=SEMG1 PE=1 SV=2	13259	20240115_78min-scehcd-s-mix-after.ScanId;v=1;d1=8812.8812.3	controllerType=0 controllerNumber=1 scan=8812	24.7736
01274:3	2	R.KSQQYDLNALHKT[+656.228]TK.S	HexNAc(1)Hex(1)NeuAc(1)	T[+656]	811.063	3	2431.17	2431.17	0	0.9	81	Specific	716.92	488.08	1.2	13.95	47	>sp|P04279|SEMG1_HUMAN Semenogelin-1 OS=Homo sapiens OX=9606 GN=SEMG1 PE=1 SV=2	13259	20240115_78min-scehcd-s-mix-after.ScanId;v=1;d1=6780.6780.3	controllerType=0 controllerNumber=1 scan=6780	18.8752
01481:3	2	K.QITIPS[+656.228]QEQEHSQK.A	HexNAc(1)Hex(1)NeuAc(1)	S[+656]	770.355	3	2309.05	2309.05	0	0.1	329	Specific	741.13	453.89	2.4	13.61	47	>sp|P04279|SEMG1_HUMAN Semenogelin-1 OS=Homo sapiens OX=9606 GN=SEMG1 PE=1 SV=2	13259	20240115_78min-scehcd-s-mix-after.ScanId;v=1;d1=9055.9055.3	controllerType=0 controllerNumber=1 scan=9055	25.4766
01136:4	2	R.KSQQYDLNALHKTT[+656.228]K.S	HexNAc(1)Hex(1)NeuAc(1)	T[+656]	608.549	4	2431.18	2431.17	0	1.5	81	Specific	750.55	551.1	52.74	14.45	47	>sp|P04279|SEMG1_HUMAN Semenogelin-1 OS=Homo sapiens OX=9606 GN=SEMG1 PE=1 SV=2	13259	20240115_78min-scehcd-s-mix-after.ScanId;v=1;d1=5559.5559.4	controllerType=0 controllerNumber=1 scan=5559	15.6924
01459:3	2	K.QITIPS[+656.228]QEQEHSQK.A	HexNAc(1)Hex(1)NeuAc(1)	S[+656]	770.355	3	2309.05	2309.05	0	-0.3	329	Specific	759.7	465.52	2.4	14.61	47	>sp|P04279|SEMG1_HUMAN Semenogelin-1 OS=Homo sapiens OX=9606 GN=SEMG1 PE=1 SV=2	13259	20240115_78min-scehcd-s-mix-after.ScanId;v=1;d1=8904.8904.3	controllerType=0 controllerNumber=1 scan=8904	25.0689
01474:3	2	K.S[+656.228]QQYDLNALHKTTK.S	HexNAc(1)Hex(1)NeuAc(1)	S[+656]	768.363	3	2303.07	2303.08	0	-1.2	82	Specific	788.28	522.61	4.91	14.39	47	>sp|P04279|SEMG1_HUMAN Semenogelin-1 OS=Homo sapiens OX=9606 GN=SEMG1 PE=1 SV=2	13259	20240115_78min-scehcd-s-mix-after.ScanId;v=1;d1=8958.8958.3	controllerType=0 controllerNumber=1 scan=8958	25.225
01076:3	2	K.VQTS[+656.228]LC[+57.021]PAHQDK.L	HexNAc(1)Hex(1)NeuAc(1)	C[+57], S[+656]	680.637	3	2039.9	2039.9	0	0.5	234	Specific	797.16	573	18.79	14.57	47	>sp|P04279|SEMG1_HUMAN Semenogelin-1 OS=Homo sapiens OX=9606 GN=SEMG1 PE=1 SV=2	13259	20240115_78min-scehcd-s-mix-after.ScanId;v=1;d1=4946.4946.3	controllerType=0 controllerNumber=1 scan=4946	14.2088
01077:2	2	K.VQTS[+656.228]LC[+57.021]PAHQDK.L	HexNAc(1)Hex(1)NeuAc(1)	C[+57], S[+656]	1020.45	2	2039.9	2039.9	0	0.1	234	Specific	839.45	465.37	12.49	15.83	47	>sp|P04279|SEMG1_HUMAN Semenogelin-1 OS=Homo sapiens OX=9606 GN=SEMG1 PE=1 SV=2	13259	20240115_78min-scehcd-s-mix-after.ScanId;v=1;d1=4948.4948.2	controllerType=0 controllerNumber=1 scan=4948	14.2113
01452:2	2	K.QITIPS[+656.228]QEQEHSQK.A	HexNAc(1)Hex(1)NeuAc(1)	S[+656]	1155.03	2	2309.05	2309.05	0	0.7	329	Specific	901.62	499.74	2.4	17.79	47	>sp|P04279|SEMG1_HUMAN Semenogelin-1 OS=Homo sapiens OX=9606 GN=SEMG1 PE=1 SV=2	13259	20240115_78min-scehcd-s-mix-after.ScanId;v=1;d1=8876.8876.2	controllerType=0 controllerNumber=1 scan=8876	24.9774
00681:3	2	K.AHRGT[+365.132]QNPS[+656.228]QDQGNSPSGK.G	HexNAc(1)Hex(1),HexNAc(1)Hex(1)NeuAc(1)	S[+656], T[+365]	996.429	3	2987.27	2987.27	0	-0.3	135	Specific	761.74	564.64	1.86	14.93	47	>sp|P04279|SEMG1_HUMAN Semenogelin-1 OS=Homo sapiens OX=9606 GN=SEMG1 PE=1 SV=2	13259	20240115_78min-scehcd-s-mix-after.ScanId;v=1;d1=2092.2092.3	controllerType=0 controllerNumber=1 scan=2092	7.5317
01012:3	2	K.VQT[+365.132]S[+365.132]LC[+57.021]PAHQDK.L	HexNAc(1)Hex(1),HexNAc(1)Hex(1)	C[+57], S[+365], T[+365]	705.317	3	2113.94	2113.93	0	1.1	234	Specific	553.21	349.7	349.7	7.22	47	>sp|P04279|SEMG1_HUMAN Semenogelin-1 OS=Homo sapiens OX=9606 GN=SEMG1 PE=1 SV=2	13259	20240115_78min-scehcd-s-mix-after.ScanId;v=1;d1=3828.3828.3	controllerType=0 controllerNumber=1 scan=3828	11.6483
01763:3	2	K.QIT[+203.079]IPS[+947.323]QEQEHSQK.A	HexNAc(1),HexNAc(1)Hex(1)NeuAc(2)	S[+947], T[+203]	935.076	3	2803.21	2803.23	0	-4.4	329	Specific	349.28	157.19	3.6	4.3	47	>sp|P04279|SEMG1_HUMAN Semenogelin-1 OS=Homo sapiens OX=9606 GN=SEMG1 PE=1 SV=2	13259	20240115_78min-scehcd-s-mix-after.ScanId;v=1;d1=12536.12536.3	controllerType=0 controllerNumber=1 scan=12536	36.4038
02879:3	2	K.DIFST[+947.323]QDELLVYNK.N	HexNAc(1)Hex(1)NeuAc(2)	T[+947]	878.061	3	2632.17	2632.17	0	0.4	252	Non	305.99	216.33	0.4	6.43	19	>sp|P04279|SEMG1_HUMAN Semenogelin-1 OS=Homo sapiens OX=9606 GN=SEMG1 PE=1 SV=2	13259	20240115_78min-scehcd-s-mix-after-impa.ScanId;v=1;d1=30804.30804.3	controllerType=0 controllerNumber=1 scan=30804	75.2809
01152:3	2	K.VQT[+947.323]SLC[+57.021]PAHQDK.L	HexNAc(1)Hex(1)NeuAc(2)	C[+57], T[+947]	777.668	3	2330.99	2330.99	0	-0.4	234	Non	368.13	135.22	23.09	5.45	19	>sp|P04279|SEMG1_HUMAN Semenogelin-1 OS=Homo sapiens OX=9606 GN=SEMG1 PE=1 SV=2	13259	20240115_78min-scehcd-s-mix-after-impa.ScanId;v=1;d1=5671.5671.3	controllerType=0 controllerNumber=1 scan=5671	14.9436
01521:4	2	K.SQQYDLNALHKT[+947.323]TK.S	HexNAc(1)Hex(1)NeuAc(2)	T[+947]	649.299	4	2594.17	2594.17	0	0.1	82	Specific	476.83	321.65	1.2	8.7	19	>sp|P04279|SEMG1_HUMAN Semenogelin-1 OS=Homo sapiens OX=9606 GN=SEMG1 PE=1 SV=2	13259	20240115_78min-scehcd-s-mix-after-impa.ScanId;v=1;d1=9810.9810.3	controllerType=0 controllerNumber=1 scan=9810	24.6231
01668:3	2	K.SQQYDLN[+0.984]ALHKTT[+947.323]K.S	HexNAc(1)Hex(1)NeuAc(2)	N[+1], T[+947]	865.723	3	2595.15	2595.16	0	-1.4	82	Specific	493.22	316.85	9.52	8.54	19	>sp|P04279|SEMG1_HUMAN Semenogelin-1 OS=Homo sapiens OX=9606 GN=SEMG1 PE=1 SV=2	13259	20240115_78min-scehcd-s-mix-after-impa.ScanId;v=1;d1=10821.10821.3	controllerType=0 controllerNumber=1 scan=10821	27.2456
02876:3	2	K.DIFST[+947.323]QDELLVYNK.N	HexNAc(1)Hex(1)NeuAc(2)	T[+947]	878.06	3	2632.17	2632.17	0	-0.1	252	Non	493.37	250.21	2.44	7.31	19	>sp|P04279|SEMG1_HUMAN Semenogelin-1 OS=Homo sapiens OX=9606 GN=SEMG1 PE=1 SV=2	13259	20240115_78min-scehcd-s-mix-after-impa.ScanId;v=1;d1=30794.30794.3	controllerType=0 controllerNumber=1 scan=30794	75.2651
01192:3	2	K.VQTS[+947.323]LC[+57.021]PAHQDK.L	HexNAc(1)Hex(1)NeuAc(2)	C[+57], S[+947]	777.668	3	2330.99	2330.99	0	-0.5	234	Non	509.73	202.99	6.09	7.75	19	>sp|P04279|SEMG1_HUMAN Semenogelin-1 OS=Homo sapiens OX=9606 GN=SEMG1 PE=1 SV=2	13259	20240115_78min-scehcd-s-mix-after-impa.ScanId;v=1;d1=5945.5945.3	controllerType=0 controllerNumber=1 scan=5945	15.5228
01531:3	2	K.SQQYDLNALHKTT[+947.323]K.S	HexNAc(1)Hex(1)NeuAc(2)	T[+947]	865.395	3	2594.17	2594.17	0	-0.3	82	Specific	524.37	332.25	9.86	9.19	19	>sp|P04279|SEMG1_HUMAN Semenogelin-1 OS=Homo sapiens OX=9606 GN=SEMG1 PE=1 SV=2	13259	20240115_78min-scehcd-s-mix-after-impa.ScanId;v=1;d1=9840.9840.3	controllerType=0 controllerNumber=1 scan=9840	24.6859
01660:3	2	K.SQQYDLN[+0.984]ALHKT[+947.323]TK.S	HexNAc(1)Hex(1)NeuAc(2)	N[+1], T[+947]	865.725	3	2595.16	2595.16	0	1.1	82	Specific	530.87	330.48	0.1	8.87	19	>sp|P04279|SEMG1_HUMAN Semenogelin-1 OS=Homo sapiens OX=9606 GN=SEMG1 PE=1 SV=2	13259	20240115_78min-scehcd-s-mix-after-impa.ScanId;v=1;d1=10715.10715.3	controllerType=0 controllerNumber=1 scan=10715	26.9558
01420:3	2	K.SQQYDLN[+0.984]ALHKTT[+947.323]K.S	HexNAc(1)Hex(1)NeuAc(2)	N[+1], T[+947]	865.723	3	2595.16	2595.16	0	-0.5	82	Specific	535.48	352.18	9.74	9.19	19	>sp|P04279|SEMG1_HUMAN Semenogelin-1 OS=Homo sapiens OX=9606 GN=SEMG1 PE=1 SV=2	13259	20240115_78min-scehcd-s-mix-after-impa.ScanId;v=1;d1=8427.8427.3	controllerType=0 controllerNumber=1 scan=8427	21.2498
01498:3	2	K.SQQYDLNALHKTT[+947.323]K.S	HexNAc(1)Hex(1)NeuAc(2)	T[+947]	865.396	3	2594.17	2594.17	0	0.1	82	Specific	553.98	327.26	9.29	9.19	19	>sp|P04279|SEMG1_HUMAN Semenogelin-1 OS=Homo sapiens OX=9606 GN=SEMG1 PE=1 SV=2	13259	20240115_78min-scehcd-s-mix-after-impa.ScanId;v=1;d1=9712.9712.3	controllerType=0 controllerNumber=1 scan=9712	24.3841
01428:3	2	K.S[+947.323]QQYDLN[+0.984]ALHKTTK.S	HexNAc(1)Hex(1)NeuAc(2)	N[+1], S[+947]	865.724	3	2595.16	2595.16	0	0	82	Specific	659.5	355.01	2.56	12.15	19	>sp|P04279|SEMG1_HUMAN Semenogelin-1 OS=Homo sapiens OX=9606 GN=SEMG1 PE=1 SV=2	13259	20240115_78min-scehcd-s-mix-after-impa.ScanId;v=1;d1=8539.8539.3	controllerType=0 controllerNumber=1 scan=8539	21.5357
01664:4	2	K.SQQYDLN[+0.984]ALHKT[+947.323]TK.S	HexNAc(1)Hex(1)NeuAc(2)	N[+1], T[+947]	649.545	4	2595.16	2595.16	0	0	82	Specific	670.3	394.5	1.2	12.96	19	>sp|P04279|SEMG1_HUMAN Semenogelin-1 OS=Homo sapiens OX=9606 GN=SEMG1 PE=1 SV=2	13259	20240115_78min-scehcd-s-mix-after-impa.ScanId;v=1;d1=10760.10760.4	controllerType=0 controllerNumber=1 scan=10760	27.0776
01670:3	2	K.SQQYDLN[+0.984]ALHKT[+947.323]TK.S	HexNAc(1)Hex(1)NeuAc(2)	N[+1], T[+947]	865.723	3	2595.15	2595.16	0	-1.1	82	Specific	673.87	418.8	1.2	12.89	19	>sp|P04279|SEMG1_HUMAN Semenogelin-1 OS=Homo sapiens OX=9606 GN=SEMG1 PE=1 SV=2	13259	20240115_78min-scehcd-s-mix-after-impa.ScanId;v=1;d1=10830.10830.3	controllerType=0 controllerNumber=1 scan=10830	27.2768
01423:4	2	K.SQQYDLN[+0.984]ALHKT[+947.323]TK.S	HexNAc(1)Hex(1)NeuAc(2)	N[+1], T[+947]	649.544	4	2595.16	2595.16	0	-0.6	82	Specific	691.53	412.64	1.2	12.96	19	>sp|P04279|SEMG1_HUMAN Semenogelin-1 OS=Homo sapiens OX=9606 GN=SEMG1 PE=1 SV=2	13259	20240115_78min-scehcd-s-mix-after-impa.ScanId;v=1;d1=8443.8443.4	controllerType=0 controllerNumber=1 scan=8443	21.2924
01534:4	2	K.S[+947.323]QQYDLNALHKTTK.S	HexNAc(1)Hex(1)NeuAc(2)	S[+947]	649.298	4	2594.17	2594.17	0	-0.6	82	Specific	742.87	459.23	3.9	13.96	19	>sp|P04279|SEMG1_HUMAN Semenogelin-1 OS=Homo sapiens OX=9606 GN=SEMG1 PE=1 SV=2	13259	20240115_78min-scehcd-s-mix-after-impa.ScanId;v=1;d1=9853.9853.4	controllerType=0 controllerNumber=1 scan=9853	24.7271
01501:4	2	K.S[+947.323]QQYDLNALHKTTK.S	HexNAc(1)Hex(1)NeuAc(2)	S[+947]	649.299	4	2594.17	2594.17	0	0.2	82	Specific	747.16	494.53	2.96	13.96	19	>sp|P04279|SEMG1_HUMAN Semenogelin-1 OS=Homo sapiens OX=9606 GN=SEMG1 PE=1 SV=2	13259	20240115_78min-scehcd-s-mix-after-impa.ScanId;v=1;d1=9731.9731.4	controllerType=0 controllerNumber=1 scan=9731	24.4313
01527:3	2	K.S[+947.323]QQYDLNALHKTTK.S	HexNAc(1)Hex(1)NeuAc(2)	S[+947]	865.395	3	2594.17	2594.17	0	-0.6	82	Specific	747.8	519.77	1.48	13.97	19	>sp|P04279|SEMG1_HUMAN Semenogelin-1 OS=Homo sapiens OX=9606 GN=SEMG1 PE=1 SV=2	13259	20240115_78min-scehcd-s-mix-after-impa.ScanId;v=1;d1=9828.9828.3	controllerType=0 controllerNumber=1 scan=9828	24.6701
01195:3	2	K.VQTS[+947.323]LC[+57.021]PAHQDK.L	HexNAc(1)Hex(1)NeuAc(2)	C[+57], S[+947]	777.668	3	2330.99	2330.99	0	-0.3	234	Non	779.5	456.07	11.35	14.43	19	>sp|P04279|SEMG1_HUMAN Semenogelin-1 OS=Homo sapiens OX=9606 GN=SEMG1 PE=1 SV=2	13259	20240115_78min-scehcd-s-mix-after-impa.ScanId;v=1;d1=5957.5957.3	controllerType=0 controllerNumber=1 scan=5957	15.5589
01419:3	2	K.SQQYDLN[+0.984]ALHKT[+947.323]TK.S	HexNAc(1)Hex(1)NeuAc(2)	N[+1], T[+947]	865.723	3	2595.15	2595.16	0	-0.9	82	Specific	787.47	489.63	1.2	14.89	19	>sp|P04279|SEMG1_HUMAN Semenogelin-1 OS=Homo sapiens OX=9606 GN=SEMG1 PE=1 SV=2	13259	20240115_78min-scehcd-s-mix-after-impa.ScanId;v=1;d1=8420.8420.3	controllerType=0 controllerNumber=1 scan=8420	21.2368
01500:2	2	K.SQQYDLNALHKT[+947.323]TK.S	HexNAc(1)Hex(1)NeuAc(2)	T[+947]	1297.59	2	2594.17	2594.17	0	-0.2	82	Specific	798.85	483.95	1.2	15.27	19	>sp|P04279|SEMG1_HUMAN Semenogelin-1 OS=Homo sapiens OX=9606 GN=SEMG1 PE=1 SV=2	13259	20240115_78min-scehcd-s-mix-after-impa.ScanId;v=1;d1=9726.9726.2	controllerType=0 controllerNumber=1 scan=9726	24.4253
01663:2	2	K.S[+947.323]QQYDLN[+0.984]ALHKTTK.S	HexNAc(1)Hex(1)NeuAc(2)	N[+1], S[+947]	1298.08	2	2595.15	2595.16	0	-0.7	82	Specific	803.61	470.48	0.39	16.19	19	>sp|P04279|SEMG1_HUMAN Semenogelin-1 OS=Homo sapiens OX=9606 GN=SEMG1 PE=1 SV=2	13259	20240115_78min-scehcd-s-mix-after-impa.ScanId;v=1;d1=10756.10756.2	controllerType=0 controllerNumber=1 scan=10756	27.0708
01495:3	2	K.SQQYDLNALHKT[+947.323]TK.S	HexNAc(1)Hex(1)NeuAc(2)	T[+947]	865.396	3	2594.17	2594.17	0	0	82	Specific	818.46	475.34	1.2	15.97	19	>sp|P04279|SEMG1_HUMAN Semenogelin-1 OS=Homo sapiens OX=9606 GN=SEMG1 PE=1 SV=2	13259	20240115_78min-scehcd-s-mix-after-impa.ScanId;v=1;d1=9704.9704.3	controllerType=0 controllerNumber=1 scan=9704	24.3742
01661:3	2	K.SQQYDLN[+0.984]ALHKT[+947.323]TK.S	HexNAc(1)Hex(1)NeuAc(2)	N[+1], T[+947]	865.724	3	2595.16	2595.16	0	-0.2	82	Specific	826.79	516.92	1.2	15.97	19	>sp|P04279|SEMG1_HUMAN Semenogelin-1 OS=Homo sapiens OX=9606 GN=SEMG1 PE=1 SV=2	13259	20240115_78min-scehcd-s-mix-after-impa.ScanId;v=1;d1=10720.10720.3	controllerType=0 controllerNumber=1 scan=10720	26.967
01533:2	2	K.SQQYDLNALHKTT[+947.323]K.S	HexNAc(1)Hex(1)NeuAc(2)	T[+947]	1297.59	2	2594.17	2594.17	0	-0.4	82	Specific	827.18	518.38	6.41	16.27	19	>sp|P04279|SEMG1_HUMAN Semenogelin-1 OS=Homo sapiens OX=9606 GN=SEMG1 PE=1 SV=2	13259	20240115_78min-scehcd-s-mix-after-impa.ScanId;v=1;d1=9852.9852.2	controllerType=0 controllerNumber=1 scan=9852	24.7259
01422:2	2	K.SQQYDLN[+0.984]ALHKT[+947.323]TK.S	HexNAc(1)Hex(1)NeuAc(2)	N[+1], T[+947]	1298.08	2	2595.16	2595.16	0	0.8	82	Specific	831.77	519.29	1.2	15.96	19	>sp|P04279|SEMG1_HUMAN Semenogelin-1 OS=Homo sapiens OX=9606 GN=SEMG1 PE=1 SV=2	13259	20240115_78min-scehcd-s-mix-after-impa.ScanId;v=1;d1=8441.8441.2	controllerType=0 controllerNumber=1 scan=8441	21.2886
01196:2	2	K.VQTS[+947.323]LC[+57.021]PAHQDK.L	HexNAc(1)Hex(1)NeuAc(2)	C[+57], S[+947]	1166	2	2330.99	2330.99	0	-0.1	234	Non	860.39	461.5	20.67	16.44	19	>sp|P04279|SEMG1_HUMAN Semenogelin-1 OS=Homo sapiens OX=9606 GN=SEMG1 PE=1 SV=2	13259	20240115_78min-scehcd-s-mix-after-impa.ScanId;v=1;d1=5958.5958.2	controllerType=0 controllerNumber=1 scan=5958	15.5605
01093:3	2	K.VQTS[+656.228]LC[+57.021]PAHQDK.L	HexNAc(1)Hex(1)NeuAc(1)	C[+57], S[+656]	680.637	3	2039.9	2039.9	0	0.7	234	Non	429.48	211.35	5.24	5.71	19	>sp|P04279|SEMG1_HUMAN Semenogelin-1 OS=Homo sapiens OX=9606 GN=SEMG1 PE=1 SV=2	13259	20240115_78min-scehcd-s-mix-after-impa.ScanId;v=1;d1=5140.5140.3	controllerType=0 controllerNumber=1 scan=5140	13.7986
01532:3	2	K.SQQYDLNALHKT[+656.228]TK.S	HexNAc(1)Hex(1)NeuAc(1)	T[+656]	768.364	3	2303.08	2303.08	0	0.4	82	Specific	599.1	422.88	0.79	10.97	19	>sp|P04279|SEMG1_HUMAN Semenogelin-1 OS=Homo sapiens OX=9606 GN=SEMG1 PE=1 SV=2	13259	20240115_78min-scehcd-s-mix-after-impa.ScanId;v=1;d1=9846.9846.3	controllerType=0 controllerNumber=1 scan=9846	24.7096
01097:3	2	K.VQTS[+656.228]LC[+57.021]PAHQDK.L	HexNAc(1)Hex(1)NeuAc(1)	C[+57], S[+656]	680.637	3	2039.9	2039.9	0	-0.1	234	Non	728.76	509.26	15.92	13.43	19	>sp|P04279|SEMG1_HUMAN Semenogelin-1 OS=Homo sapiens OX=9606 GN=SEMG1 PE=1 SV=2	13259	20240115_78min-scehcd-s-mix-after-impa.ScanId;v=1;d1=5150.5150.3	controllerType=0 controllerNumber=1 scan=5150	13.8259
01522:3	2	K.SQQYDLNALHKT[+656.228]TK.S	HexNAc(1)Hex(1)NeuAc(1)	T[+656]	768.365	3	2303.08	2303.08	0	1.8	82	Specific	765.15	492.21	1.2	14.21	19	>sp|P04279|SEMG1_HUMAN Semenogelin-1 OS=Homo sapiens OX=9606 GN=SEMG1 PE=1 SV=2	13259	20240115_78min-scehcd-s-mix-after-impa.ScanId;v=1;d1=9813.9813.3	controllerType=0 controllerNumber=1 scan=9813	24.6267
01096:2	2	K.VQTS[+656.228]LC[+57.021]PAHQDK.L	HexNAc(1)Hex(1)NeuAc(1)	C[+57], S[+656]	1020.45	2	2039.9	2039.9	0	0.1	234	Non	845.66	457.88	11.27	15.44	19	>sp|P04279|SEMG1_HUMAN Semenogelin-1 OS=Homo sapiens OX=9606 GN=SEMG1 PE=1 SV=2	13259	20240115_78min-scehcd-s-mix-after-impa.ScanId;v=1;d1=5147.5147.2	controllerType=0 controllerNumber=1 scan=5147	13.8212
01081:3	2	K.VQT[+365.132]S[+656.228]LC[+57.021]PAHQDK.L	HexNAc(1)Hex(1),HexNAc(1)Hex(1)NeuAc(1)	C[+57], S[+656], T[+365]	802.348	3	2405.03	2405.03	0	0.1	234	Non	421.91	184.3	3.54	6.97	19	>sp|P04279|SEMG1_HUMAN Semenogelin-1 OS=Homo sapiens OX=9606 GN=SEMG1 PE=1 SV=2	13259	20240115_78min-scehcd-s-mix-after-impa.ScanId;v=1;d1=4888.4888.3	controllerType=0 controllerNumber=1 scan=4888	13.2491
01084:3	2	K.VQT[+365.132]S[+656.228]LC[+57.021]PAHQDK.L	HexNAc(1)Hex(1),HexNAc(1)Hex(1)NeuAc(1)	C[+57], S[+656], T[+365]	802.347	3	2405.03	2405.03	0	-0.5	234	Non	577.53	340.42	0	9.61	19	>sp|P04279|SEMG1_HUMAN Semenogelin-1 OS=Homo sapiens OX=9606 GN=SEMG1 PE=1 SV=2	13259	20240115_78min-scehcd-s-mix-after-impa.ScanId;v=1;d1=4899.4899.3	controllerType=0 controllerNumber=1 scan=4899	13.2783
01078:3	2	K.VQT[+365.132]S[+656.228]LC[+57.021]PAHQDK.L	HexNAc(1)Hex(1),HexNAc(1)Hex(1)NeuAc(1)	C[+57], S[+656], T[+365]	802.347	3	2405.03	2405.03	0	-1.3	234	Non	595.63	360.32	0	10.35	19	>sp|P04279|SEMG1_HUMAN Semenogelin-1 OS=Homo sapiens OX=9606 GN=SEMG1 PE=1 SV=2	13259	20240115_78min-scehcd-s-mix-after-impa.ScanId;v=1;d1=4879.4879.3	controllerType=0 controllerNumber=1 scan=4879	13.2325
01040:2	2	K.VQTS[+365.132]LC[+57.021]PAHQDK.L	HexNAc(1)Hex(1)	C[+57], S[+365]	874.901	2	1748.8	1748.8	0	-3	234	Non	433.14	271.34	22.52	4.93	19	>sp|P04279|SEMG1_HUMAN Semenogelin-1 OS=Homo sapiens OX=9606 GN=SEMG1 PE=1 SV=2	13259	20240115_78min-scehcd-s-mix-after-impa.ScanId;v=1;d1=3973.3973.2	controllerType=0 controllerNumber=1 scan=3973	11.3253
00256:3	2	K.GESGQST[+947.323]NREQDLLSHEQK.G	HexNAc(1)Hex(1)NeuAc(2)	T[+947]	1030.78	3	3090.33	3090.32	0	0.5	405	Specific	346.85	163.17	1.06	3.52	13	>sp|P04279|SEMG1_HUMAN Semenogelin-1 OS=Homo sapiens OX=9606 GN=SEMG1 PE=1 SV=2	13259	20240115_78min-ethcd-scehcd-s-mix-before.ScanId;v=1;d1=7748.7748.3	controllerType=0 controllerNumber=1 scan=7748	21.251
00228:3	2	R.KSQQYDLNALHKTT[+947.323]K.S	HexNAc(1)Hex(1)NeuAc(2)	T[+947]	908.094	3	2722.27	2722.27	0	-0.3	81	Specific	382.44	216.74	9.84	4.77	13	>sp|P04279|SEMG1_HUMAN Semenogelin-1 OS=Homo sapiens OX=9606 GN=SEMG1 PE=1 SV=2	13259	20240115_78min-ethcd-scehcd-s-mix-before.ScanId;v=1;d1=6558.6558.3	controllerType=0 controllerNumber=1 scan=6558	18.1497
00329:3	2	K.QIT[+947.323]IPSQEQEHSQK.A	HexNAc(1)Hex(1)NeuAc(2)	T[+947]	867.387	3	2600.15	2600.15	0	-0.2	329	Specific	498.49	277.13	12.8	6.81	13	>sp|P04279|SEMG1_HUMAN Semenogelin-1 OS=Homo sapiens OX=9606 GN=SEMG1 PE=1 SV=2	13259	20240115_78min-ethcd-scehcd-s-mix-before.ScanId;v=1;d1=11256.11256.3	controllerType=0 controllerNumber=1 scan=11256	30.5759
00322:3	2	K.QIT[+947.323]IPSQEQEHSQK.A	HexNAc(1)Hex(1)NeuAc(2)	T[+947]	867.387	3	2600.15	2600.15	0	-0.2	329	Specific	511.48	255.41	22.04	6.73	13	>sp|P04279|SEMG1_HUMAN Semenogelin-1 OS=Homo sapiens OX=9606 GN=SEMG1 PE=1 SV=2	13259	20240115_78min-ethcd-scehcd-s-mix-before.ScanId;v=1;d1=11141.11141.3	controllerType=0 controllerNumber=1 scan=11141	30.2735
00205:3	2	K.VQTS[+947.323]LC[+57.021]PAHQDK.L	HexNAc(1)Hex(1)NeuAc(2)	C[+57], S[+947]	777.669	3	2330.99	2330.99	0	0.3	234	Specific	524.7	226.5	5.63	6.56	13	>sp|P04279|SEMG1_HUMAN Semenogelin-1 OS=Homo sapiens OX=9606 GN=SEMG1 PE=1 SV=2	13259	20240115_78min-ethcd-scehcd-s-mix-before.ScanId;v=1;d1=5538.5538.3	controllerType=0 controllerNumber=1 scan=5538	15.7157
00255:3	2	K.GESGQST[+947.323]NREQDLLSHEQK.G	HexNAc(1)Hex(1)NeuAc(2)	T[+947]	1030.78	3	3090.32	3090.32	0	0.3	405	Specific	525.53	302.18	2.4	6.6	13	>sp|P04279|SEMG1_HUMAN Semenogelin-1 OS=Homo sapiens OX=9606 GN=SEMG1 PE=1 SV=2	13259	20240115_78min-ethcd-scehcd-s-mix-before.ScanId;v=1;d1=7720.7720.3	controllerType=0 controllerNumber=1 scan=7720	21.1658
00056:3	2	K.AHRGT[+947.323]QNPSQDQGNSPSGK.G	HexNAc(1)Hex(1)NeuAc(2)	T[+947]	971.75	3	2913.24	2913.24	0	0.1	135	Specific	597.7	429.96	92.9	9.43	13	>sp|P04279|SEMG1_HUMAN Semenogelin-1 OS=Homo sapiens OX=9606 GN=SEMG1 PE=1 SV=2	13259	20240115_78min-ethcd-scehcd-s-mix-before.ScanId;v=1;d1=2397.2397.3	controllerType=0 controllerNumber=1 scan=2397	8.3732
00229:3	2	R.KS[+947.323]QQYDLNALHKTTK.S	HexNAc(1)Hex(1)NeuAc(2)	S[+947]	908.095	3	2722.27	2722.27	0	0.5	81	Specific	640.84	418.4	0.61	9.45	13	>sp|P04279|SEMG1_HUMAN Semenogelin-1 OS=Homo sapiens OX=9606 GN=SEMG1 PE=1 SV=2	13259	20240115_78min-ethcd-scehcd-s-mix-before.ScanId;v=1;d1=6565.6565.3	controllerType=0 controllerNumber=1 scan=6565	18.1709
00330:3	2	K.QITIPS[+947.323]QEQEHSQK.A	HexNAc(1)Hex(1)NeuAc(2)	S[+947]	867.386	3	2600.14	2600.15	0	-1.4	329	Specific	642.88	330.82	2.4	9.01	13	>sp|P04279|SEMG1_HUMAN Semenogelin-1 OS=Homo sapiens OX=9606 GN=SEMG1 PE=1 SV=2	13259	20240115_78min-ethcd-scehcd-s-mix-before.ScanId;v=1;d1=11371.11371.3	controllerType=0 controllerNumber=1 scan=11371	30.8711
00336:3	2	R.SIYSQT[+947.323]EKLVAGK.S	HexNAc(1)Hex(1)NeuAc(2)	T[+947]	791.039	3	2371.1	2371.1	0	0.1	373	Specific	774.43	411.77	1.2	13.7	13	>sp|P04279|SEMG1_HUMAN Semenogelin-1 OS=Homo sapiens OX=9606 GN=SEMG1 PE=1 SV=2	13259	20240115_78min-ethcd-scehcd-s-mix-before.ScanId;v=1;d1=11585.11585.3	controllerType=0 controllerNumber=1 scan=11585	31.4765
00320:3	2	K.QITIPS[+947.323]QEQEHSQK.A	HexNAc(1)Hex(1)NeuAc(2)	S[+947]	867.387	3	2600.15	2600.15	0	-0.2	329	Specific	788.65	496.15	2.4	13.63	13	>sp|P04279|SEMG1_HUMAN Semenogelin-1 OS=Homo sapiens OX=9606 GN=SEMG1 PE=1 SV=2	13259	20240115_78min-ethcd-scehcd-s-mix-before.ScanId;v=1;d1=11132.11132.3	controllerType=0 controllerNumber=1 scan=11132	30.2573
00231:2	2	R.KSQQYDLNALHKT[+947.323]TK.S	HexNAc(1)Hex(1)NeuAc(2)	T[+947]	1361.64	2	2722.27	2722.27	0	1.1	81	Specific	793.04	464.48	1.2	11.61	13	>sp|P04279|SEMG1_HUMAN Semenogelin-1 OS=Homo sapiens OX=9606 GN=SEMG1 PE=1 SV=2	13259	20240115_78min-ethcd-scehcd-s-mix-before.ScanId;v=1;d1=6583.6583.2	controllerType=0 controllerNumber=1 scan=6583	18.2214
00280:3	2	K.SQQYDLNALHKT[+947.323]TK.S	HexNAc(1)Hex(1)NeuAc(2)	T[+947]	865.396	3	2594.17	2594.17	0	0.5	82	Specific	795.76	529.38	1.2	12.63	13	>sp|P04279|SEMG1_HUMAN Semenogelin-1 OS=Homo sapiens OX=9606 GN=SEMG1 PE=1 SV=2	13259	20240115_78min-ethcd-scehcd-s-mix-before.ScanId;v=1;d1=9073.9073.3	controllerType=0 controllerNumber=1 scan=9073	24.6443
00327:3	2	K.QITIPS[+947.323]QEQEHSQK.A	HexNAc(1)Hex(1)NeuAc(2)	S[+947]	867.387	3	2600.15	2600.15	0	-0.5	329	Specific	816.1	493.43	2.4	14.63	13	>sp|P04279|SEMG1_HUMAN Semenogelin-1 OS=Homo sapiens OX=9606 GN=SEMG1 PE=1 SV=2	13259	20240115_78min-ethcd-scehcd-s-mix-before.ScanId;v=1;d1=11243.11243.3	controllerType=0 controllerNumber=1 scan=11243	30.5564
00230:4	2	R.KS[+947.323]QQYDLNALHKTTK.S	HexNAc(1)Hex(1)NeuAc(2)	S[+947]	681.322	4	2722.27	2722.27	0	0.2	81	Specific	838.3	546.08	2.45	13.63	13	>sp|P04279|SEMG1_HUMAN Semenogelin-1 OS=Homo sapiens OX=9606 GN=SEMG1 PE=1 SV=2	13259	20240115_78min-ethcd-scehcd-s-mix-before.ScanId;v=1;d1=6570.6570.4	controllerType=0 controllerNumber=1 scan=6570	18.177
00282:2	2	K.SQQYDLNALHKT[+947.323]TK.S	HexNAc(1)Hex(1)NeuAc(2)	T[+947]	1297.59	2	2594.17	2594.17	0	-0.9	82	Specific	846.09	518.76	1.2	13.44	13	>sp|P04279|SEMG1_HUMAN Semenogelin-1 OS=Homo sapiens OX=9606 GN=SEMG1 PE=1 SV=2	13259	20240115_78min-ethcd-scehcd-s-mix-before.ScanId;v=1;d1=9095.9095.2	controllerType=0 controllerNumber=1 scan=9095	24.6945
00206:3	2	K.VQTS[+947.323]LC[+57.021]PAHQDK.L	HexNAc(1)Hex(1)NeuAc(2)	C[+57], S[+947]	777.669	3	2330.99	2330.99	0	0.3	234	Specific	859.69	519.84	18.81	15.53	13	>sp|P04279|SEMG1_HUMAN Semenogelin-1 OS=Homo sapiens OX=9606 GN=SEMG1 PE=1 SV=2	13259	20240115_78min-ethcd-scehcd-s-mix-before.ScanId;v=1;d1=5547.5547.3	controllerType=0 controllerNumber=1 scan=5547	15.7434
00057:3	2	K.AHRGT[+947.323]QNPSQDQGNSPSGK.G	HexNAc(1)Hex(1)NeuAc(2)	T[+947]	971.75	3	2913.24	2913.24	0	0.2	135	Specific	900.05	724.05	11.68	16.04	13	>sp|P04279|SEMG1_HUMAN Semenogelin-1 OS=Homo sapiens OX=9606 GN=SEMG1 PE=1 SV=2	13259	20240115_78min-ethcd-scehcd-s-mix-before.ScanId;v=1;d1=2403.2403.3	controllerType=0 controllerNumber=1 scan=2403	8.3992
00326:2	2	K.QITIPS[+947.323]QEQEHSQK.A	HexNAc(1)Hex(1)NeuAc(2)	S[+947]	1300.57	2	2600.14	2600.15	0	-2.7	329	Specific	913.43	486.68	2.4	14.5	13	>sp|P04279|SEMG1_HUMAN Semenogelin-1 OS=Homo sapiens OX=9606 GN=SEMG1 PE=1 SV=2	13259	20240115_78min-ethcd-scehcd-s-mix-before.ScanId;v=1;d1=11231.11231.2	controllerType=0 controllerNumber=1 scan=11231	30.515
00207:2	2	K.VQTS[+947.323]LC[+57.021]PAHQDK.L	HexNAc(1)Hex(1)NeuAc(2)	C[+57], S[+947]	1166	2	2330.99	2330.99	0	-0.1	234	Specific	937.52	482.86	21.39	16.53	13	>sp|P04279|SEMG1_HUMAN Semenogelin-1 OS=Homo sapiens OX=9606 GN=SEMG1 PE=1 SV=2	13259	20240115_78min-ethcd-scehcd-s-mix-before.ScanId;v=1;d1=5550.5550.2	controllerType=0 controllerNumber=1 scan=5550	15.7471
00059:4	2	K.AHRGTQNPS[+947.323]QDQGNSPSGK.G	HexNAc(1)Hex(1)NeuAc(2)	S[+947]	729.064	4	2913.24	2913.24	0	0	135	Specific	1010.3	789.21	1.55	18.82	13	>sp|P04279|SEMG1_HUMAN Semenogelin-1 OS=Homo sapiens OX=9606 GN=SEMG1 PE=1 SV=2	13259	20240115_78min-ethcd-scehcd-s-mix-before.ScanId;v=1;d1=2409.2409.4	controllerType=0 controllerNumber=1 scan=2409	8.4087
00185:2	2	K.VQTS[+656.228]LC[+57.021]PAHQDK.L	HexNAc(1)Hex(1)NeuAc(1)	C[+57], S[+656]	1020.45	2	2039.9	2039.9	0	2	234	Specific	452.97	273.71	6.38	5.43	13	>sp|P04279|SEMG1_HUMAN Semenogelin-1 OS=Homo sapiens OX=9606 GN=SEMG1 PE=1 SV=2	13259	20240115_78min-ethcd-scehcd-s-mix-before.ScanId;v=1;d1=4857.4857.2	controllerType=0 controllerNumber=1 scan=4857	14.1217
00184:2	2	K.VQTS[+656.228]LC[+57.021]PAHQDK.L	HexNAc(1)Hex(1)NeuAc(1)	C[+57], S[+656]	1020.45	2	2039.89	2039.9	0	-0.9	234	Specific	809.28	477.32	13.5	14.12	13	>sp|P04279|SEMG1_HUMAN Semenogelin-1 OS=Homo sapiens OX=9606 GN=SEMG1 PE=1 SV=2	13259	20240115_78min-ethcd-scehcd-s-mix-before.ScanId;v=1;d1=4848.4848.2	controllerType=0 controllerNumber=1 scan=4848	14.0972
00049:3	1	R.KSQQYDLNALHKTT[+947.323]K.S	HexNAc(1)Hex(1)NeuAc(2)	T[+947]	908.095	3	2722.27	2722.27	0	0.5	81	Specific	307.8	159.66	9.59	4.87	12	>sp|P04279|SEMG1_HUMAN Semenogelin-1 OS=Homo sapiens OX=9606 GN=SEMG1 PE=1 SV=2	13259	20240115_78min-ethcd-scehcd-s-mix-wash.ScanId;v=1;d1=5920.5920.3	controllerType=0 controllerNumber=1 scan=5920	19.2403
00087:3	1	K.QITIPS[+947.323]QEQEHSQK.A	HexNAc(1)Hex(1)NeuAc(2)	S[+947]	867.387	3	2600.15	2600.15	0	-0.1	329	Specific	319.19	101.65	0.76	4.03	12	>sp|P04279|SEMG1_HUMAN Semenogelin-1 OS=Homo sapiens OX=9606 GN=SEMG1 PE=1 SV=2	13259	20240115_78min-ethcd-scehcd-s-mix-wash.ScanId;v=1;d1=9174.9174.3	controllerType=0 controllerNumber=1 scan=9174	30.9922
00071:3	1	K.SQQYDLNALHKTT[+947.323]K.S	HexNAc(1)Hex(1)NeuAc(2)	T[+947]	865.396	3	2594.17	2594.17	0	0.7	82	Specific	504.66	304.47	18.95	6.17	12	>sp|P04279|SEMG1_HUMAN Semenogelin-1 OS=Homo sapiens OX=9606 GN=SEMG1 PE=1 SV=2	13259	20240115_78min-ethcd-scehcd-s-mix-wash.ScanId;v=1;d1=7672.7672.3	controllerType=0 controllerNumber=1 scan=7672	25.5079
00044:3	1	K.VQTS[+947.323]LC[+57.021]PAHQDK.L	HexNAc(1)Hex(1)NeuAc(2)	C[+57], S[+947]	777.669	3	2330.99	2330.99	0	0.2	234	Specific	565.93	264.34	6.87	7.62	12	>sp|P04279|SEMG1_HUMAN Semenogelin-1 OS=Homo sapiens OX=9606 GN=SEMG1 PE=1 SV=2	13259	20240115_78min-ethcd-scehcd-s-mix-wash.ScanId;v=1;d1=4937.4937.3	controllerType=0 controllerNumber=1 scan=4937	16.0163
00048:3	1	R.KSQQYDLNALHKT[+947.323]TK.S	HexNAc(1)Hex(1)NeuAc(2)	T[+947]	908.095	3	2722.27	2722.27	0	1	81	Specific	640.97	419.96	1.2	8.88	12	>sp|P04279|SEMG1_HUMAN Semenogelin-1 OS=Homo sapiens OX=9606 GN=SEMG1 PE=1 SV=2	13259	20240115_78min-ethcd-scehcd-s-mix-wash.ScanId;v=1;d1=5915.5915.3	controllerType=0 controllerNumber=1 scan=5915	19.2243
00050:4	1	R.KS[+947.323]QQYDLNALHKTTK.S	HexNAc(1)Hex(1)NeuAc(2)	S[+947]	681.322	4	2722.27	2722.27	0	0.1	81	Specific	692.05	426.78	0.66	10.67	12	>sp|P04279|SEMG1_HUMAN Semenogelin-1 OS=Homo sapiens OX=9606 GN=SEMG1 PE=1 SV=2	13259	20240115_78min-ethcd-scehcd-s-mix-wash.ScanId;v=1;d1=5943.5943.4	controllerType=0 controllerNumber=1 scan=5943	19.3273
00072:3	1	K.SQQYDLNALHKT[+947.323]TK.S	HexNAc(1)Hex(1)NeuAc(2)	T[+947]	865.396	3	2594.17	2594.17	0	0.1	82	Specific	802.46	517.94	1.2	13.37	12	>sp|P04279|SEMG1_HUMAN Semenogelin-1 OS=Homo sapiens OX=9606 GN=SEMG1 PE=1 SV=2	13259	20240115_78min-ethcd-scehcd-s-mix-wash.ScanId;v=1;d1=7677.7677.3	controllerType=0 controllerNumber=1 scan=7677	25.5307
00043:3	1	K.VQT[+947.323]SLC[+57.021]PAHQDK.L	HexNAc(1)Hex(1)NeuAc(2)	C[+57], T[+947]	777.669	3	2330.99	2330.99	0	0	234	Specific	818.96	489.98	0.8	13.71	12	>sp|P04279|SEMG1_HUMAN Semenogelin-1 OS=Homo sapiens OX=9606 GN=SEMG1 PE=1 SV=2	13259	20240115_78min-ethcd-scehcd-s-mix-wash.ScanId;v=1;d1=4927.4927.3	controllerType=0 controllerNumber=1 scan=4927	15.9868
00088:3	1	K.QITIPS[+947.323]QEQEHSQK.A	HexNAc(1)Hex(1)NeuAc(2)	S[+947]	867.387	3	2600.15	2600.15	0	0	329	Specific	837.75	500.19	2.4	13.78	12	>sp|P04279|SEMG1_HUMAN Semenogelin-1 OS=Homo sapiens OX=9606 GN=SEMG1 PE=1 SV=2	13259	20240115_78min-ethcd-scehcd-s-mix-wash.ScanId;v=1;d1=9183.9183.3	controllerType=0 controllerNumber=1 scan=9183	31.0215
00089:3	1	K.QITIPS[+947.323]QEQEHSQK.A	HexNAc(1)Hex(1)NeuAc(2)	S[+947]	867.387	3	2600.15	2600.15	0	-0.4	329	Specific	868.74	534.35	2.4	13.64	12	>sp|P04279|SEMG1_HUMAN Semenogelin-1 OS=Homo sapiens OX=9606 GN=SEMG1 PE=1 SV=2	13259	20240115_78min-ethcd-scehcd-s-mix-wash.ScanId;v=1;d1=9258.9258.3	controllerType=0 controllerNumber=1 scan=9258	31.314
00067:3	1	K.QIT[+656.228]IPSQEQEHSQK.A	HexNAc(1)Hex(1)NeuAc(1)	T[+656]	770.355	3	2309.05	2309.05	0	-0.7	329	Specific	334.34	179.73	13.96	4.74	12	>sp|P04279|SEMG1_HUMAN Semenogelin-1 OS=Homo sapiens OX=9606 GN=SEMG1 PE=1 SV=2	13259	20240115_78min-ethcd-scehcd-s-mix-wash.ScanId;v=1;d1=7632.7632.3	controllerType=0 controllerNumber=1 scan=7632	25.3705
00040:2	1	K.VQTS[+656.228]LC[+57.021]PAHQDK.L	HexNAc(1)Hex(1)NeuAc(1)	C[+57], S[+656]	1020.45	2	2039.9	2039.9	0	2	234	Specific	486.99	252.44	14.82	4.63	12	>sp|P04279|SEMG1_HUMAN Semenogelin-1 OS=Homo sapiens OX=9606 GN=SEMG1 PE=1 SV=2	13259	20240115_78min-ethcd-scehcd-s-mix-wash.ScanId;v=1;d1=4408.4408.2	controllerType=0 controllerNumber=1 scan=4408	14.3482
00069:3	1	K.QITIPS[+656.228]QEQEHSQK.A	HexNAc(1)Hex(1)NeuAc(1)	S[+656]	770.354	3	2309.05	2309.05	0	-1.8	329	Specific	532.91	347.84	2.4	6.16	12	>sp|P04279|SEMG1_HUMAN Semenogelin-1 OS=Homo sapiens OX=9606 GN=SEMG1 PE=1 SV=2	13259	20240115_78min-ethcd-scehcd-s-mix-wash.ScanId;v=1;d1=7639.7639.3	controllerType=0 controllerNumber=1 scan=7639	25.3904
02183:3	3	R.SIYSQT[+947.323]EKLVAGK.S	HexNAc(1)Hex(1)NeuAc(2)	T[+947]	791.039	3	2371.1	2371.1	0	0.5	373	Specific	380.47	166.1	19.34	6.05	42	>sp|P04279|SEMG1_HUMAN Semenogelin-1 OS=Homo sapiens OX=9606 GN=SEMG1 PE=1 SV=2	13259	20240115_78min-ethcd-scehcd-s-mix-elution.ScanId;v=1;d1=11025.11025.3	controllerType=0 controllerNumber=1 scan=11025	31.6591
01423:3	3	K.GESGQST[+947.323]NREQDLLSHEQK.G	HexNAc(1)Hex(1)NeuAc(2)	T[+947]	1030.78	3	3090.33	3090.32	0	1	405	Specific	396.66	216.95	1.06	5.35	42	>sp|P04279|SEMG1_HUMAN Semenogelin-1 OS=Homo sapiens OX=9606 GN=SEMG1 PE=1 SV=2	13259	20240115_78min-ethcd-scehcd-s-mix-elution.ScanId;v=1;d1=7744.7744.3	controllerType=0 controllerNumber=1 scan=7744	21.5763
02161:3	3	K.QIT[+947.323]IPSQEQEHSQK.A	HexNAc(1)Hex(1)NeuAc(2)	T[+947]	867.388	3	2600.15	2600.15	0	1	329	Specific	402.88	149.15	4.98	6.19	42	>sp|P04279|SEMG1_HUMAN Semenogelin-1 OS=Homo sapiens OX=9606 GN=SEMG1 PE=1 SV=2	13259	20240115_78min-ethcd-scehcd-s-mix-elution.ScanId;v=1;d1=10884.10884.3	controllerType=0 controllerNumber=1 scan=10884	31.2302
01232:3	3	R.KSQQYDLNALHKTT[+947.323]K.S	HexNAc(1)Hex(1)NeuAc(2)	T[+947]	908.095	3	2722.27	2722.27	0	0.9	81	Specific	433.66	261.25	14.88	7.52	42	>sp|P04279|SEMG1_HUMAN Semenogelin-1 OS=Homo sapiens OX=9606 GN=SEMG1 PE=1 SV=2	13259	20240115_78min-ethcd-scehcd-s-mix-elution.ScanId;v=1;d1=6751.6751.3	controllerType=0 controllerNumber=1 scan=6751	18.7606
06148:3	3	K.DIFST[+947.323]QDELLVYNK.N	HexNAc(1)Hex(1)NeuAc(2)	T[+947]	878.061	3	2632.17	2632.17	0	1.2	252	Specific	461.66	260.22	0.54	7.84	42	>sp|P04279|SEMG1_HUMAN Semenogelin-1 OS=Homo sapiens OX=9606 GN=SEMG1 PE=1 SV=2	13259	20240115_78min-ethcd-scehcd-s-mix-elution.ScanId;v=1;d1=26375.26375.3	controllerType=0 controllerNumber=1 scan=26375	75.1973
01022:3	3	K.VQT[+947.323]SLC[+57.021]PAHQDK.L	HexNAc(1)Hex(1)NeuAc(2)	C[+57], T[+947]	777.67	3	2331	2330.99	0	1.6	234	Specific	510.76	259.45	0.8	8.1	42	>sp|P04279|SEMG1_HUMAN Semenogelin-1 OS=Homo sapiens OX=9606 GN=SEMG1 PE=1 SV=2	13259	20240115_78min-ethcd-scehcd-s-mix-elution.ScanId;v=1;d1=5735.5735.3	controllerType=0 controllerNumber=1 scan=5735	16.1053
02125:3	3	K.QIT[+947.323]IPSQEQEHSQK.A	HexNAc(1)Hex(1)NeuAc(2)	T[+947]	867.388	3	2600.15	2600.15	0	1	329	Specific	517.36	291.88	15.71	8.72	42	>sp|P04279|SEMG1_HUMAN Semenogelin-1 OS=Homo sapiens OX=9606 GN=SEMG1 PE=1 SV=2	13259	20240115_78min-ethcd-scehcd-s-mix-elution.ScanId;v=1;d1=10782.10782.3	controllerType=0 controllerNumber=1 scan=10782	30.924
03414:3	3	K.GRLPSEFS[+947.323]QFPHGQK.G	HexNAc(1)Hex(1)NeuAc(2)	S[+947]	888.066	3	2662.18	2662.19	0	-1.9	30	Specific	519.56	293.3	0	7.37	42	>sp|P04279|SEMG1_HUMAN Semenogelin-1 OS=Homo sapiens OX=9606 GN=SEMG1 PE=1 SV=2	13259	20240115_78min-ethcd-scehcd-s-mix-elution.ScanId;v=1;d1=17066.17066.3	controllerType=0 controllerNumber=1 scan=17066	49.7811
00992:3	3	K.VQTS[+947.323]LC[+57.021]PAHQDK.L	HexNAc(1)Hex(1)NeuAc(2)	C[+57], S[+947]	777.669	3	2330.99	2330.99	0	0	234	Specific	527.41	234.29	6.49	8.43	42	>sp|P04279|SEMG1_HUMAN Semenogelin-1 OS=Homo sapiens OX=9606 GN=SEMG1 PE=1 SV=2	13259	20240115_78min-ethcd-scehcd-s-mix-elution.ScanId;v=1;d1=5629.5629.3	controllerType=0 controllerNumber=1 scan=5629	15.8092
01265:4	3	R.KS[+947.323]QQYDLNALHKTTK.S	HexNAc(1)Hex(1)NeuAc(2)	S[+947]	681.322	4	2722.26	2722.27	0	-1.1	81	Specific	541.99	293.84	26.64	7.61	42	>sp|P04279|SEMG1_HUMAN Semenogelin-1 OS=Homo sapiens OX=9606 GN=SEMG1 PE=1 SV=2	13259	20240115_78min-ethcd-scehcd-s-mix-elution.ScanId;v=1;d1=6870.6870.4	controllerType=0 controllerNumber=1 scan=6870	19.1027
01426:3	3	K.GESGQST[+947.323]NREQDLLSHEQK.G	HexNAc(1)Hex(1)NeuAc(2)	T[+947]	1030.78	3	3090.32	3090.32	0	0.3	405	Specific	545.15	281.58	2.4	7.82	42	>sp|P04279|SEMG1_HUMAN Semenogelin-1 OS=Homo sapiens OX=9606 GN=SEMG1 PE=1 SV=2	13259	20240115_78min-ethcd-scehcd-s-mix-elution.ScanId;v=1;d1=7754.7754.3	controllerType=0 controllerNumber=1 scan=7754	21.6086
01656:3	3	K.SQQYDLNALHKTT[+947.323]K.S	HexNAc(1)Hex(1)NeuAc(2)	T[+947]	865.396	3	2594.17	2594.17	0	0.8	82	Specific	550.81	341.22	9.7	8.76	42	>sp|P04279|SEMG1_HUMAN Semenogelin-1 OS=Homo sapiens OX=9606 GN=SEMG1 PE=1 SV=2	13259	20240115_78min-ethcd-scehcd-s-mix-elution.ScanId;v=1;d1=8973.8973.3	controllerType=0 controllerNumber=1 scan=8973	25.3007
02080:3	3	K.QIT[+947.323]IPSQEQEHSQK.A	HexNAc(1)Hex(1)NeuAc(2)	T[+947]	867.388	3	2600.15	2600.15	0	1.1	329	Specific	554.43	269.67	11.78	8.93	42	>sp|P04279|SEMG1_HUMAN Semenogelin-1 OS=Homo sapiens OX=9606 GN=SEMG1 PE=1 SV=2	13259	20240115_78min-ethcd-scehcd-s-mix-elution.ScanId;v=1;d1=10683.10683.3	controllerType=0 controllerNumber=1 scan=10683	30.6357
01679:3	3	K.SQQYDLNALHKTT[+947.323]K.S	HexNAc(1)Hex(1)NeuAc(2)	T[+947]	865.396	3	2594.17	2594.17	0	0.6	82	Specific	561.54	346.41	8.88	8.76	42	>sp|P04279|SEMG1_HUMAN Semenogelin-1 OS=Homo sapiens OX=9606 GN=SEMG1 PE=1 SV=2	13259	20240115_78min-ethcd-scehcd-s-mix-elution.ScanId;v=1;d1=9086.9086.3	controllerType=0 controllerNumber=1 scan=9086	25.6048
06143:3	3	K.DIFST[+947.323]QDELLVYNK.N	HexNAc(1)Hex(1)NeuAc(2)	T[+947]	878.06	3	2632.16	2632.17	0	-0.5	252	Specific	587.44	443.42	0.4	11.3	42	>sp|P04279|SEMG1_HUMAN Semenogelin-1 OS=Homo sapiens OX=9606 GN=SEMG1 PE=1 SV=2	13259	20240115_78min-ethcd-scehcd-s-mix-elution.ScanId;v=1;d1=26365.26365.3	controllerType=0 controllerNumber=1 scan=26365	75.1644
00168:3	3	K.AHRGT[+947.323]QNPSQDQGNSPSGK.G	HexNAc(1)Hex(1)NeuAc(2)	T[+947]	971.751	3	2913.24	2913.24	0	0.7	135	Specific	597.62	419.72	96.74	10.97	42	>sp|P04279|SEMG1_HUMAN Semenogelin-1 OS=Homo sapiens OX=9606 GN=SEMG1 PE=1 SV=2	13259	20240115_78min-ethcd-scehcd-s-mix-elution.ScanId;v=1;d1=2388.2388.3	controllerType=0 controllerNumber=1 scan=2388	8.2069
01535:3	3	R.KS[+947.323]QQYDLNALHKTTK.S	HexNAc(1)Hex(1)NeuAc(2)	S[+947]	908.094	3	2722.27	2722.27	0	-0.4	81	Specific	616.96	360.64	13.6	11.05	42	>sp|P04279|SEMG1_HUMAN Semenogelin-1 OS=Homo sapiens OX=9606 GN=SEMG1 PE=1 SV=2	13259	20240115_78min-ethcd-scehcd-s-mix-elution.ScanId;v=1;d1=8426.8426.3	controllerType=0 controllerNumber=1 scan=8426	23.6631
01683:3	3	K.SQQYDLNALHKT[+947.323]TK.S	HexNAc(1)Hex(1)NeuAc(2)	T[+947]	865.397	3	2594.18	2594.17	0	1.5	82	Specific	629.95	420.98	1.2	11.76	42	>sp|P04279|SEMG1_HUMAN Semenogelin-1 OS=Homo sapiens OX=9606 GN=SEMG1 PE=1 SV=2	13259	20240115_78min-ethcd-scehcd-s-mix-elution.ScanId;v=1;d1=9096.9096.3	controllerType=0 controllerNumber=1 scan=9096	25.6374
01262:3	3	R.KS[+947.323]QQYDLNALHKTTK.S	HexNAc(1)Hex(1)NeuAc(2)	S[+947]	908.094	3	2722.27	2722.27	0	-0.3	81	Specific	639.43	428.89	1.35	12.15	42	>sp|P04279|SEMG1_HUMAN Semenogelin-1 OS=Homo sapiens OX=9606 GN=SEMG1 PE=1 SV=2	13259	20240115_78min-ethcd-scehcd-s-mix-elution.ScanId;v=1;d1=6852.6852.3	controllerType=0 controllerNumber=1 scan=6852	19.0526
02162:3	3	K.QITIPSQEQEHS[+947.323]QK.A	HexNAc(1)Hex(1)NeuAc(2)	S[+947]	867.389	3	2600.15	2600.15	0	2.6	329	Specific	649.85	335.31	1.33	10.53	42	>sp|P04279|SEMG1_HUMAN Semenogelin-1 OS=Homo sapiens OX=9606 GN=SEMG1 PE=1 SV=2	13259	20240115_78min-ethcd-scehcd-s-mix-elution.ScanId;v=1;d1=10895.10895.3	controllerType=0 controllerNumber=1 scan=10895	31.2683
01432:4	3	K.GESGQSTNREQDLLS[+947.323]HEQK.G	HexNAc(1)Hex(1)NeuAc(2)	S[+947]	773.337	4	3090.33	3090.32	0	0.7	405	Specific	682.61	350.08	2.86	12.06	42	>sp|P04279|SEMG1_HUMAN Semenogelin-1 OS=Homo sapiens OX=9606 GN=SEMG1 PE=1 SV=2	13259	20240115_78min-ethcd-scehcd-s-mix-elution.ScanId;v=1;d1=7770.7770.4	controllerType=0 controllerNumber=1 scan=7770	21.6586
01230:3	3	R.KSQQYDLNALHKT[+947.323]TK.S	HexNAc(1)Hex(1)NeuAc(2)	T[+947]	908.094	3	2722.27	2722.27	0	0.4	81	Specific	719.92	457.14	1.2	14.39	42	>sp|P04279|SEMG1_HUMAN Semenogelin-1 OS=Homo sapiens OX=9606 GN=SEMG1 PE=1 SV=2	13259	20240115_78min-ethcd-scehcd-s-mix-elution.ScanId;v=1;d1=6745.6745.3	controllerType=0 controllerNumber=1 scan=6745	18.7526
03565:3	3	K.GSFS[+947.323]IQYTYHVDANDHDQSR.K	HexNAc(1)Hex(1)NeuAc(2)	S[+947]	1096.46	3	3287.35	3287.35	0	0.9	61	Specific	738.04	509.08	4.46	14.4	42	>sp|P04279|SEMG1_HUMAN Semenogelin-1 OS=Homo sapiens OX=9606 GN=SEMG1 PE=1 SV=2	13259	20240115_78min-ethcd-scehcd-s-mix-elution.ScanId;v=1;d1=17924.17924.3	controllerType=0 controllerNumber=1 scan=17924	52.2137
02187:3	3	R.SIYSQT[+947.323]EKLVAGK.S	HexNAc(1)Hex(1)NeuAc(2)	T[+947]	791.04	3	2371.11	2371.1	0	1.4	373	Specific	742.78	398.76	0.8	13.95	42	>sp|P04279|SEMG1_HUMAN Semenogelin-1 OS=Homo sapiens OX=9606 GN=SEMG1 PE=1 SV=2	13259	20240115_78min-ethcd-scehcd-s-mix-elution.ScanId;v=1;d1=11035.11035.3	controllerType=0 controllerNumber=1 scan=11035	31.6882
01660:4	3	K.SQQYDLNALHKT[+947.323]TK.S	HexNAc(1)Hex(1)NeuAc(2)	T[+947]	649.299	4	2594.17	2594.17	0	0.2	82	Specific	780.67	452.73	1.2	15.55	42	>sp|P04279|SEMG1_HUMAN Semenogelin-1 OS=Homo sapiens OX=9606 GN=SEMG1 PE=1 SV=2	13259	20240115_78min-ethcd-scehcd-s-mix-elution.ScanId;v=1;d1=8981.8981.4	controllerType=0 controllerNumber=1 scan=8981	25.333
01664:2	3	K.SQQYDLNALHKT[+947.323]TK.S	HexNAc(1)Hex(1)NeuAc(2)	T[+947]	1297.59	2	2594.17	2594.17	0	0.6	82	Specific	828.6	497.95	1.2	16.34	42	>sp|P04279|SEMG1_HUMAN Semenogelin-1 OS=Homo sapiens OX=9606 GN=SEMG1 PE=1 SV=2	13259	20240115_78min-ethcd-scehcd-s-mix-elution.ScanId;v=1;d1=8998.8998.2	controllerType=0 controllerNumber=1 scan=8998	25.381
00990:3	3	K.VQT[+947.323]SLC[+57.021]PAHQDK.L	HexNAc(1)Hex(1)NeuAc(2)	C[+57], T[+947]	777.669	3	2330.99	2330.99	0	0.3	234	Specific	832.98	495.59	0.8	16.98	42	>sp|P04279|SEMG1_HUMAN Semenogelin-1 OS=Homo sapiens OX=9606 GN=SEMG1 PE=1 SV=2	13259	20240115_78min-ethcd-scehcd-s-mix-elution.ScanId;v=1;d1=5626.5626.3	controllerType=0 controllerNumber=1 scan=5626	15.8049
01237:2	3	R.KSQQYDLNALHKT[+947.323]TK.S	HexNAc(1)Hex(1)NeuAc(2)	T[+947]	1361.64	2	2722.27	2722.27	0	0.6	81	Specific	835.02	512.78	1.2	16.16	42	>sp|P04279|SEMG1_HUMAN Semenogelin-1 OS=Homo sapiens OX=9606 GN=SEMG1 PE=1 SV=2	13259	20240115_78min-ethcd-scehcd-s-mix-elution.ScanId;v=1;d1=6766.6766.2	controllerType=0 controllerNumber=1 scan=6766	18.8103
01653:3	3	K.SQQYDLNALHKT[+947.323]TK.S	HexNAc(1)Hex(1)NeuAc(2)	T[+947]	865.396	3	2594.17	2594.17	0	0.3	82	Specific	838.78	518.87	1.2	16.36	42	>sp|P04279|SEMG1_HUMAN Semenogelin-1 OS=Homo sapiens OX=9606 GN=SEMG1 PE=1 SV=2	13259	20240115_78min-ethcd-scehcd-s-mix-elution.ScanId;v=1;d1=8966.8966.3	controllerType=0 controllerNumber=1 scan=8966	25.2843
00481:3	3	R.GTQNPS[+947.323]QDQGNSPSGK.G	HexNAc(1)Hex(1)NeuAc(2)	S[+947]	850.351	3	2549.04	2549.04	0	-0.4	138	Specific	857.19	636.68	6.28	17.24	42	>sp|P04279|SEMG1_HUMAN Semenogelin-1 OS=Homo sapiens OX=9606 GN=SEMG1 PE=1 SV=2	13259	20240115_78min-ethcd-scehcd-s-mix-elution.ScanId;v=1;d1=3280.3280.3	controllerType=0 controllerNumber=1 scan=3280	10.3123
02151:2	3	K.QITIPS[+947.323]QEQEHSQK.A	HexNAc(1)Hex(1)NeuAc(2)	S[+947]	1300.58	2	2600.15	2600.15	0	1.2	329	Specific	862.53	477.27	2.4	17.68	42	>sp|P04279|SEMG1_HUMAN Semenogelin-1 OS=Homo sapiens OX=9606 GN=SEMG1 PE=1 SV=2	13259	20240115_78min-ethcd-scehcd-s-mix-elution.ScanId;v=1;d1=10857.10857.2	controllerType=0 controllerNumber=1 scan=10857	31.1591
01233:4	3	R.KS[+947.323]QQYDLNALHKTTK.S	HexNAc(1)Hex(1)NeuAc(2)	S[+947]	681.323	4	2722.27	2722.27	0	0.8	81	Specific	868.25	590.29	8.15	17.19	42	>sp|P04279|SEMG1_HUMAN Semenogelin-1 OS=Homo sapiens OX=9606 GN=SEMG1 PE=1 SV=2	13259	20240115_78min-ethcd-scehcd-s-mix-elution.ScanId;v=1;d1=6759.6759.4	controllerType=0 controllerNumber=1 scan=6759	18.7977
02128:3	3	K.QITIPS[+947.323]QEQEHSQK.A	HexNAc(1)Hex(1)NeuAc(2)	S[+947]	867.388	3	2600.15	2600.15	0	0.5	329	Specific	880.66	500.06	2.4	17.98	42	>sp|P04279|SEMG1_HUMAN Semenogelin-1 OS=Homo sapiens OX=9606 GN=SEMG1 PE=1 SV=2	13259	20240115_78min-ethcd-scehcd-s-mix-elution.ScanId;v=1;d1=10790.10790.3	controllerType=0 controllerNumber=1 scan=10790	30.9586
01659:3	3	K.SQQYDLNALHKT[+947.323]TK.S	HexNAc(1)Hex(1)NeuAc(2)	T[+947]	865.396	3	2594.17	2594.17	0	0.2	82	Specific	881.18	549.72	1.2	17.36	42	>sp|P04279|SEMG1_HUMAN Semenogelin-1 OS=Homo sapiens OX=9606 GN=SEMG1 PE=1 SV=2	13259	20240115_78min-ethcd-scehcd-s-mix-elution.ScanId;v=1;d1=8980.8980.3	controllerType=0 controllerNumber=1 scan=8980	25.3307
02082:3	3	K.QITIPS[+947.323]QEQEHSQK.A	HexNAc(1)Hex(1)NeuAc(2)	S[+947]	867.388	3	2600.15	2600.15	0	0.5	329	Specific	912.46	538.48	2.4	18.98	42	>sp|P04279|SEMG1_HUMAN Semenogelin-1 OS=Homo sapiens OX=9606 GN=SEMG1 PE=1 SV=2	13259	20240115_78min-ethcd-scehcd-s-mix-elution.ScanId;v=1;d1=10687.10687.3	controllerType=0 controllerNumber=1 scan=10687	30.6496
02117:2	3	K.QITIPS[+947.323]QEQEHSQK.A	HexNAc(1)Hex(1)NeuAc(2)	S[+947]	1300.58	2	2600.15	2600.15	0	0.7	329	Specific	917.73	472.34	2.4	18.68	42	>sp|P04279|SEMG1_HUMAN Semenogelin-1 OS=Homo sapiens OX=9606 GN=SEMG1 PE=1 SV=2	13259	20240115_78min-ethcd-scehcd-s-mix-elution.ScanId;v=1;d1=10757.10757.2	controllerType=0 controllerNumber=1 scan=10757	30.8585
00994:2	3	K.VQTS[+947.323]LC[+57.021]PAHQDK.L	HexNAc(1)Hex(1)NeuAc(2)	C[+57], S[+947]	1166	2	2330.99	2330.99	0	0.4	234	Specific	921.34	465.28	21.18	18.79	42	>sp|P04279|SEMG1_HUMAN Semenogelin-1 OS=Homo sapiens OX=9606 GN=SEMG1 PE=1 SV=2	13259	20240115_78min-ethcd-scehcd-s-mix-elution.ScanId;v=1;d1=5642.5642.2	controllerType=0 controllerNumber=1 scan=5642	15.8515
00179:3	3	K.AHRGTQNPS[+947.323]QDQGNSPSGK.G	HexNAc(1)Hex(1)NeuAc(2)	S[+947]	971.75	3	2913.23	2913.24	0	-0.2	135	Specific	930	737	2.76	18.08	42	>sp|P04279|SEMG1_HUMAN Semenogelin-1 OS=Homo sapiens OX=9606 GN=SEMG1 PE=1 SV=2	13259	20240115_78min-ethcd-scehcd-s-mix-elution.ScanId;v=1;d1=2415.2415.3	controllerType=0 controllerNumber=1 scan=2415	8.2896
03564:3	3	K.GSFSIQYT[+947.323]YHVDANDHDQSR.K	HexNAc(1)Hex(1)NeuAc(2)	T[+947]	1096.46	3	3287.35	3287.35	0	0.7	61	Specific	1060.89	860.27	8.4	21.4	42	>sp|P04279|SEMG1_HUMAN Semenogelin-1 OS=Homo sapiens OX=9606 GN=SEMG1 PE=1 SV=2	13259	20240115_78min-ethcd-scehcd-s-mix-elution.ScanId;v=1;d1=17920.17920.3	controllerType=0 controllerNumber=1 scan=17920	52.2068
00180:4	3	K.AHRGT[+947.323]QNPSQDQGNSPSGK.G	HexNAc(1)Hex(1)NeuAc(2)	T[+947]	729.064	4	2913.23	2913.24	0	-0.3	135	Specific	1097.1	869.02	11.58	21.02	42	>sp|P04279|SEMG1_HUMAN Semenogelin-1 OS=Homo sapiens OX=9606 GN=SEMG1 PE=1 SV=2	13259	20240115_78min-ethcd-scehcd-s-mix-elution.ScanId;v=1;d1=2419.2419.4	controllerType=0 controllerNumber=1 scan=2419	8.2956
03571:4	3	K.GSFSIQYT[+947.323]YHVDANDHDQSR.K	HexNAc(1)Hex(1)NeuAc(2)	T[+947]	822.594	4	3287.35	3287.35	0	0.9	61	Specific	1129.8	917.11	8.4	22.59	42	>sp|P04279|SEMG1_HUMAN Semenogelin-1 OS=Homo sapiens OX=9606 GN=SEMG1 PE=1 SV=2	13259	20240115_78min-ethcd-scehcd-s-mix-elution.ScanId;v=1;d1=17953.17953.4	controllerType=0 controllerNumber=1 scan=17953	52.3049
01606:3	3	K.QIT[+656.228]IPS[+365.132]QEQEHSQK.A	HexNAc(1)Hex(1)NeuAc(1),HexNAc(1)Hex(1)	S[+365], T[+656]	892.066	3	2674.18	2674.18	0	0.3	329	Specific	354.92	133.69	28.8	5.88	42	>sp|P04279|SEMG1_HUMAN Semenogelin-1 OS=Homo sapiens OX=9606 GN=SEMG1 PE=1 SV=2	13259	20240115_78min-ethcd-scehcd-s-mix-elution.ScanId;v=1;d1=8783.8783.3	controllerType=0 controllerNumber=1 scan=8783	24.6856
01628:3	3	K.QIT[+656.228]IPS[+365.132]QEQEHSQK.A	HexNAc(1)Hex(1)NeuAc(1),HexNAc(1)Hex(1)	S[+365], T[+656]	892.066	3	2674.18	2674.18	0	0.4	329	Specific	384.82	174.04	30.18	6.17	42	>sp|P04279|SEMG1_HUMAN Semenogelin-1 OS=Homo sapiens OX=9606 GN=SEMG1 PE=1 SV=2	13259	20240115_78min-ethcd-scehcd-s-mix-elution.ScanId;v=1;d1=8878.8878.3	controllerType=0 controllerNumber=1 scan=8878	24.9835
00750:3	3	K.VQT[+656.228]S[+365.132]LC[+57.021]PAHQDK.L	HexNAc(1)Hex(1)NeuAc(1),HexNAc(1)Hex(1)	C[+57], S[+365], T[+656]	802.348	3	2405.03	2405.03	0	0.3	234	Specific	467.88	204.85	10	8.24	42	>sp|P04279|SEMG1_HUMAN Semenogelin-1 OS=Homo sapiens OX=9606 GN=SEMG1 PE=1 SV=2	13259	20240115_78min-ethcd-scehcd-s-mix-elution.ScanId;v=1;d1=4697.4697.3	controllerType=0 controllerNumber=1 scan=4697	13.6041
00749:3	3	K.VQT[+656.228]S[+365.132]LC[+57.021]PAHQDK.L	HexNAc(1)Hex(1)NeuAc(1),HexNAc(1)Hex(1)	C[+57], S[+365], T[+656]	802.348	3	2405.03	2405.03	0	0.3	234	Specific	500.8	247.37	9.8	8.71	42	>sp|P04279|SEMG1_HUMAN Semenogelin-1 OS=Homo sapiens OX=9606 GN=SEMG1 PE=1 SV=2	13259	20240115_78min-ethcd-scehcd-s-mix-elution.ScanId;v=1;d1=4677.4677.3	controllerType=0 controllerNumber=1 scan=4677	13.5603
01635:3	3	K.QITIPS[+656.228]QEQEHS[+365.132]QK.A	HexNAc(1)Hex(1)NeuAc(1),HexNAc(1)Hex(1)	S[+365][+656]	892.067	3	2674.19	2674.18	0	0.8	329	Specific	789.15	395.15	2.4	15.87	42	>sp|P04279|SEMG1_HUMAN Semenogelin-1 OS=Homo sapiens OX=9606 GN=SEMG1 PE=1 SV=2	13259	20240115_78min-ethcd-scehcd-s-mix-elution.ScanId;v=1;d1=8887.8887.3	controllerType=0 controllerNumber=1 scan=8887	25.0215
01609:3	3	K.QITIPS[+656.228]QEQEHS[+365.132]QK.A	HexNAc(1)Hex(1)NeuAc(1),HexNAc(1)Hex(1)	S[+365][+656]	892.067	3	2674.18	2674.18	0	0.5	329	Specific	874.79	511.56	2.93	17.98	42	>sp|P04279|SEMG1_HUMAN Semenogelin-1 OS=Homo sapiens OX=9606 GN=SEMG1 PE=1 SV=2	13259	20240115_78min-ethcd-scehcd-s-mix-elution.ScanId;v=1;d1=8791.8791.3	controllerType=0 controllerNumber=1 scan=8791	24.7151
00970:3	3	R.KSQQYDLNALHKTT[+656.228]K.S	HexNAc(1)Hex(1)NeuAc(1)	T[+656]	811.063	3	2431.17	2431.17	0	0.4	81	Specific	382.76	234.38	17.13	6.13	42	>sp|P04279|SEMG1_HUMAN Semenogelin-1 OS=Homo sapiens OX=9606 GN=SEMG1 PE=1 SV=2	13259	20240115_78min-ethcd-scehcd-s-mix-elution.ScanId;v=1;d1=5556.5556.3	controllerType=0 controllerNumber=1 scan=5556	15.6151
01025:3	3	R.KS[+656.228]QQYDLNALHKTTK.S	HexNAc(1)Hex(1)NeuAc(1)	S[+656]	811.063	3	2431.17	2431.17	0	0.5	81	Specific	422	239.47	13.6	6.51	42	>sp|P04279|SEMG1_HUMAN Semenogelin-1 OS=Homo sapiens OX=9606 GN=SEMG1 PE=1 SV=2	13259	20240115_78min-ethcd-scehcd-s-mix-elution.ScanId;v=1;d1=5741.5741.3	controllerType=0 controllerNumber=1 scan=5741	16.1133
01367:3	3	K.SQQYDLNALHKTT[+656.228]K.S	HexNAc(1)Hex(1)NeuAc(1)	T[+656]	768.365	3	2303.08	2303.08	0	0.9	82	Specific	423.32	242.16	0.74	6.13	42	>sp|P04279|SEMG1_HUMAN Semenogelin-1 OS=Homo sapiens OX=9606 GN=SEMG1 PE=1 SV=2	13259	20240115_78min-ethcd-scehcd-s-mix-elution.ScanId;v=1;d1=7355.7355.3	controllerType=0 controllerNumber=1 scan=7355	20.4678
01393:3	3	K.SQQYDLNALHKTT[+656.228]K.S	HexNAc(1)Hex(1)NeuAc(1)	T[+656]	768.364	3	2303.08	2303.08	0	0.4	82	Specific	466.48	290.01	18.21	7.89	42	>sp|P04279|SEMG1_HUMAN Semenogelin-1 OS=Homo sapiens OX=9606 GN=SEMG1 PE=1 SV=2	13259	20240115_78min-ethcd-scehcd-s-mix-elution.ScanId;v=1;d1=7575.7575.3	controllerType=0 controllerNumber=1 scan=7575	21.067
01629:3	3	K.QIT[+656.228]IPSQEQEHSQK.A	HexNAc(1)Hex(1)NeuAc(1)	T[+656]	770.356	3	2309.05	2309.05	0	0.4	329	Specific	485.32	285.83	27.12	7.7	42	>sp|P04279|SEMG1_HUMAN Semenogelin-1 OS=Homo sapiens OX=9606 GN=SEMG1 PE=1 SV=2	13259	20240115_78min-ethcd-scehcd-s-mix-elution.ScanId;v=1;d1=8880.8880.3	controllerType=0 controllerNumber=1 scan=8880	24.9941
01655:3	3	K.QIT[+656.228]IPSQEQEHSQK.A	HexNAc(1)Hex(1)NeuAc(1)	T[+656]	770.356	3	2309.05	2309.05	0	0.8	329	Specific	520.46	335.41	24.39	8.94	42	>sp|P04279|SEMG1_HUMAN Semenogelin-1 OS=Homo sapiens OX=9606 GN=SEMG1 PE=1 SV=2	13259	20240115_78min-ethcd-scehcd-s-mix-elution.ScanId;v=1;d1=8972.8972.3	controllerType=0 controllerNumber=1 scan=8972	25.2965
01248:3	3	R.KSQQYDLNALHKTT[+656.228]K.S	HexNAc(1)Hex(1)NeuAc(1)	T[+656]	811.062	3	2431.17	2431.17	0	0.3	81	Specific	532.57	336.36	0.41	8.46	42	>sp|P04279|SEMG1_HUMAN Semenogelin-1 OS=Homo sapiens OX=9606 GN=SEMG1 PE=1 SV=2	13259	20240115_78min-ethcd-scehcd-s-mix-elution.ScanId;v=1;d1=6792.6792.3	controllerType=0 controllerNumber=1 scan=6792	18.8899
01681:3	3	K.QIT[+656.228]IPSQEQEHSQK.A	HexNAc(1)Hex(1)NeuAc(1)	T[+656]	770.355	3	2309.05	2309.05	0	0.1	329	Specific	550.36	323.81	33.08	9.49	42	>sp|P04279|SEMG1_HUMAN Semenogelin-1 OS=Homo sapiens OX=9606 GN=SEMG1 PE=1 SV=2	13259	20240115_78min-ethcd-scehcd-s-mix-elution.ScanId;v=1;d1=9090.9090.3	controllerType=0 controllerNumber=1 scan=9090	25.6224
04701:3	3	R.KQGGS[+656.228]QSSYVLQTEELVANK.Q	HexNAc(1)Hex(1)NeuAc(1)	S[+656]	941.449	3	2822.33	2822.33	0	0.3	186	Specific	568.64	376.26	36.27	10.55	42	>sp|P04279|SEMG1_HUMAN Semenogelin-1 OS=Homo sapiens OX=9606 GN=SEMG1 PE=1 SV=2	13259	20240115_78min-ethcd-scehcd-s-mix-elution.ScanId;v=1;d1=22028.22028.3	controllerType=0 controllerNumber=1 scan=22028	64.6734
00792:2	3	K.VQTS[+656.228]LC[+57.021]PAHQDK.L	HexNAc(1)Hex(1)NeuAc(1)	C[+57], S[+656]	1020.45	2	2039.89	2039.9	0	-0.8	234	Specific	590.63	399.74	6.05	11.55	42	>sp|P04279|SEMG1_HUMAN Semenogelin-1 OS=Homo sapiens OX=9606 GN=SEMG1 PE=1 SV=2	13259	20240115_78min-ethcd-scehcd-s-mix-elution.ScanId;v=1;d1=4957.4957.2	controllerType=0 controllerNumber=1 scan=4957	14.1921
00435:2	3	K.EQTSVS[+656.228]GAQK.G	HexNAc(1)Hex(1)NeuAc(1)	S[+656]	845.873	2	1690.74	1690.74	0	-0.1	174	Specific	629.81	250.87	0	10.82	42	>sp|P04279|SEMG1_HUMAN Semenogelin-1 OS=Homo sapiens OX=9606 GN=SEMG1 PE=1 SV=2	13259	20240115_78min-ethcd-scehcd-s-mix-elution.ScanId;v=1;d1=3052.3052.2	controllerType=0 controllerNumber=1 scan=3052	9.7666
00973:4	3	R.KSQQYDLNALHKTT[+656.228]K.S	HexNAc(1)Hex(1)NeuAc(1)	T[+656]	608.549	4	2431.17	2431.17	0	0.6	81	Specific	631.65	461.64	0.15	12.19	42	>sp|P04279|SEMG1_HUMAN Semenogelin-1 OS=Homo sapiens OX=9606 GN=SEMG1 PE=1 SV=2	13259	20240115_78min-ethcd-scehcd-s-mix-elution.ScanId;v=1;d1=5568.5568.4	controllerType=0 controllerNumber=1 scan=5568	15.6495
00966:3	3	R.KSQQYDLNALHKT[+656.228]TK.S	HexNAc(1)Hex(1)NeuAc(1)	T[+656]	811.063	3	2431.17	2431.17	0	0.8	81	Specific	647.68	429	1.2	12.28	42	>sp|P04279|SEMG1_HUMAN Semenogelin-1 OS=Homo sapiens OX=9606 GN=SEMG1 PE=1 SV=2	13259	20240115_78min-ethcd-scehcd-s-mix-elution.ScanId;v=1;d1=5551.5551.3	controllerType=0 controllerNumber=1 scan=5551	15.6003
01624:3	3	K.QITIPS[+656.228]QEQEHSQK.A	HexNAc(1)Hex(1)NeuAc(1)	S[+656]	770.356	3	2309.05	2309.05	0	0.5	329	Specific	685.1	411.83	2.4	13.98	42	>sp|P04279|SEMG1_HUMAN Semenogelin-1 OS=Homo sapiens OX=9606 GN=SEMG1 PE=1 SV=2	13259	20240115_78min-ethcd-scehcd-s-mix-elution.ScanId;v=1;d1=8871.8871.3	controllerType=0 controllerNumber=1 scan=8871	24.9702
01243:3	3	R.KSQQYDLNALHKT[+656.228]TK.S	HexNAc(1)Hex(1)NeuAc(1)	T[+656]	811.062	3	2431.17	2431.17	0	-0.7	81	Specific	703.46	491.54	1.2	14.15	42	>sp|P04279|SEMG1_HUMAN Semenogelin-1 OS=Homo sapiens OX=9606 GN=SEMG1 PE=1 SV=2	13259	20240115_78min-ethcd-scehcd-s-mix-elution.ScanId;v=1;d1=6779.6779.3	controllerType=0 controllerNumber=1 scan=6779	18.854
01021:4	3	R.KSQQYDLNALHKTT[+656.228]K.S	HexNAc(1)Hex(1)NeuAc(1)	T[+656]	608.55	4	2431.18	2431.17	0	1.8	81	Specific	738.22	557.12	28.93	13.7	42	>sp|P04279|SEMG1_HUMAN Semenogelin-1 OS=Homo sapiens OX=9606 GN=SEMG1 PE=1 SV=2	13259	20240115_78min-ethcd-scehcd-s-mix-elution.ScanId;v=1;d1=5728.5728.4	controllerType=0 controllerNumber=1 scan=5728	16.0792
00796:3	3	K.VQTS[+656.228]LC[+57.021]PAHQDK.L	HexNAc(1)Hex(1)NeuAc(1)	C[+57], S[+656]	680.637	3	2039.9	2039.9	0	-0.5	234	Specific	753.68	551.34	18.57	15.73	42	>sp|P04279|SEMG1_HUMAN Semenogelin-1 OS=Homo sapiens OX=9606 GN=SEMG1 PE=1 SV=2	13259	20240115_78min-ethcd-scehcd-s-mix-elution.ScanId;v=1;d1=4969.4969.3	controllerType=0 controllerNumber=1 scan=4969	14.226
01676:3	3	K.QITIPS[+656.228]QEQEHSQK.A	HexNAc(1)Hex(1)NeuAc(1)	S[+656]	770.355	3	2309.05	2309.05	0	-1.1	329	Specific	758.85	467.62	2.4	15.55	42	>sp|P04279|SEMG1_HUMAN Semenogelin-1 OS=Homo sapiens OX=9606 GN=SEMG1 PE=1 SV=2	13259	20240115_78min-ethcd-scehcd-s-mix-elution.ScanId;v=1;d1=9075.9075.3	controllerType=0 controllerNumber=1 scan=9075	25.5856
00785:3	3	K.VQTS[+656.228]LC[+57.021]PAHQDK.L	HexNAc(1)Hex(1)NeuAc(1)	C[+57], S[+656]	680.637	3	2039.9	2039.9	0	-0.4	234	Specific	776.48	505.24	16.75	15.73	42	>sp|P04279|SEMG1_HUMAN Semenogelin-1 OS=Homo sapiens OX=9606 GN=SEMG1 PE=1 SV=2	13259	20240115_78min-ethcd-scehcd-s-mix-elution.ScanId;v=1;d1=4945.4945.2	controllerType=0 controllerNumber=1 scan=4945	14.173
00789:2	3	K.VQTS[+656.228]LC[+57.021]PAHQDK.L	HexNAc(1)Hex(1)NeuAc(1)	C[+57], S[+656]	1020.45	2	2039.9	2039.9	0	0.5	234	Specific	802.09	445.68	12.61	16.79	42	>sp|P04279|SEMG1_HUMAN Semenogelin-1 OS=Homo sapiens OX=9606 GN=SEMG1 PE=1 SV=2	13259	20240115_78min-ethcd-scehcd-s-mix-elution.ScanId;v=1;d1=4950.4950.2	controllerType=0 controllerNumber=1 scan=4950	14.1798
01651:3	3	K.QITIPS[+656.228]QEQEHSQK.A	HexNAc(1)Hex(1)NeuAc(1)	S[+656]	770.356	3	2309.05	2309.05	0	0.2	329	Specific	835.97	508.76	2.4	16.98	42	>sp|P04279|SEMG1_HUMAN Semenogelin-1 OS=Homo sapiens OX=9606 GN=SEMG1 PE=1 SV=2	13259	20240115_78min-ethcd-scehcd-s-mix-elution.ScanId;v=1;d1=8964.8964.3	controllerType=0 controllerNumber=1 scan=8964	25.2802
00795:2	3	K.VQTS[+656.228]LC[+57.021]PAHQDK.L	HexNAc(1)Hex(1)NeuAc(1)	C[+57], S[+656]	1020.45	2	2039.9	2039.9	0	-0.4	234	Specific	838.31	444.81	19.24	16.55	42	>sp|P04279|SEMG1_HUMAN Semenogelin-1 OS=Homo sapiens OX=9606 GN=SEMG1 PE=1 SV=2	13259	20240115_78min-ethcd-scehcd-s-mix-elution.ScanId;v=1;d1=4967.4967.2	controllerType=0 controllerNumber=1 scan=4967	14.2236
01649:2	3	K.QITIPS[+656.228]QEQEHSQK.A	HexNAc(1)Hex(1)NeuAc(1)	S[+656]	1155.03	2	2309.05	2309.05	0	-0.4	329	Specific	908.08	500.23	2.4	18.55	42	>sp|P04279|SEMG1_HUMAN Semenogelin-1 OS=Homo sapiens OX=9606 GN=SEMG1 PE=1 SV=2	13259	20240115_78min-ethcd-scehcd-s-mix-elution.ScanId;v=1;d1=8954.8954.2	controllerType=0 controllerNumber=1 scan=8954	25.2371
00069:3	1	K.VQT[+947.323]SLC[+57.021]PAHQDK.L	HexNAc(1)Hex(1)NeuAc(2)	C[+57], T[+947]	777.668	3	2330.99	2330.99	0	-1.5	234	Non	470.58	244.06	0.8	5.75	5	>sp|P04279|SEMG1_HUMAN Semenogelin-1 OS=Homo sapiens OX=9606 GN=SEMG1 PE=1 SV=2	13259	20240115_78min-ethcd-scehcd-s-mix-wash-impa.ScanId;v=1;d1=5729.5729.3	controllerType=0 controllerNumber=1 scan=5729	15.5904
00110:3	1	K.SQQYDLNALHKTT[+947.323]K.S	HexNAc(1)Hex(1)NeuAc(2)	T[+947]	865.395	3	2594.17	2594.17	0	-0.2	82	Specific	488.45	300.37	0.11	7.16	5	>sp|P04279|SEMG1_HUMAN Semenogelin-1 OS=Homo sapiens OX=9606 GN=SEMG1 PE=1 SV=2	13259	20240115_78min-ethcd-scehcd-s-mix-wash-impa.ScanId;v=1;d1=9399.9399.3	controllerType=0 controllerNumber=1 scan=9399	24.2517
00070:2	1	K.VQT[+947.323]SLC[+57.021]PAHQDK.L	HexNAc(1)Hex(1)NeuAc(2)	C[+57], T[+947]	1166	2	2330.99	2330.99	0	0.9	234	Non	563.49	329.34	10.42	7.36	5	>sp|P04279|SEMG1_HUMAN Semenogelin-1 OS=Homo sapiens OX=9606 GN=SEMG1 PE=1 SV=2	13259	20240115_78min-ethcd-scehcd-s-mix-wash-impa.ScanId;v=1;d1=5735.5735.2	controllerType=0 controllerNumber=1 scan=5735	15.6081
00111:3	1	K.SQQYDLNALHKT[+947.323]TK.S	HexNAc(1)Hex(1)NeuAc(2)	T[+947]	865.395	3	2594.17	2594.17	0	-0.2	82	Specific	808.74	522.87	1.2	14.16	5	>sp|P04279|SEMG1_HUMAN Semenogelin-1 OS=Homo sapiens OX=9606 GN=SEMG1 PE=1 SV=2	13259	20240115_78min-ethcd-scehcd-s-mix-wash-impa.ScanId;v=1;d1=9407.9407.3	controllerType=0 controllerNumber=1 scan=9407	24.2653
00068:2	1	K.VQTS[+947.323]LC[+57.021]PAHQDK.L	HexNAc(1)Hex(1)NeuAc(2)	C[+57], S[+947]	1166	2	2330.99	2330.99	0	-0.3	234	Non	829.73	427.06	12.6	14.02	5	>sp|P04279|SEMG1_HUMAN Semenogelin-1 OS=Homo sapiens OX=9606 GN=SEMG1 PE=1 SV=2	13259	20240115_78min-ethcd-scehcd-s-mix-wash-impa.ScanId;v=1;d1=5728.5728.2	controllerType=0 controllerNumber=1 scan=5728	15.5892
00112:2	1	K.SQQYDLNALHKT[+947.323]TK.S	HexNAc(1)Hex(1)NeuAc(2)	T[+947]	1297.59	2	2594.17	2594.17	0	-1.4	82	Specific	847.47	525.31	1.2	12.66	5	>sp|P04279|SEMG1_HUMAN Semenogelin-1 OS=Homo sapiens OX=9606 GN=SEMG1 PE=1 SV=2	13259	20240115_78min-ethcd-scehcd-s-mix-wash-impa.ScanId;v=1;d1=9424.9424.2	controllerType=0 controllerNumber=1 scan=9424	24.3099
00061:2	1	K.VQTS[+656.228]LC[+57.021]PAHQDK.L	HexNAc(1)Hex(1)NeuAc(1)	C[+57], S[+656]	1020.45	2	2039.89	2039.9	0	-1.4	234	Non	542.42	360.11	2.47	6.63	5	>sp|P04279|SEMG1_HUMAN Semenogelin-1 OS=Homo sapiens OX=9606 GN=SEMG1 PE=1 SV=2	13259	20240115_78min-ethcd-scehcd-s-mix-wash-impa.ScanId;v=1;d1=4951.4951.2	controllerType=0 controllerNumber=1 scan=4951	13.8786
00059:2	1	K.VQTS[+656.228]LC[+57.021]PAHQDK.L	HexNAc(1)Hex(1)NeuAc(1)	C[+57], S[+656]	1020.45	2	2039.89	2039.9	0	-2.1	234	Non	579.73	365.08	2.96	8.37	5	>sp|P04279|SEMG1_HUMAN Semenogelin-1 OS=Homo sapiens OX=9606 GN=SEMG1 PE=1 SV=2	13259	20240115_78min-ethcd-scehcd-s-mix-wash-impa.ScanId;v=1;d1=4944.4944.2	controllerType=0 controllerNumber=1 scan=4944	13.8633
00060:2	1	K.VQTS[+656.228]LC[+57.021]PAHQDK.L	HexNAc(1)Hex(1)NeuAc(1)	C[+57], S[+656]	1020.45	2	2039.89	2039.9	0	-2.9	234	Non	836.5	471.4	13.18	13.37	5	>sp|P04279|SEMG1_HUMAN Semenogelin-1 OS=Homo sapiens OX=9606 GN=SEMG1 PE=1 SV=2	13259	20240115_78min-ethcd-scehcd-s-mix-wash-impa.ScanId;v=1;d1=4948.4948.2	controllerType=0 controllerNumber=1 scan=4948	13.8724
01145:3	2	R.KSQQYDLN[+0.984]ALHKTT[+947.323]K.S	HexNAc(1)Hex(1)NeuAc(2)	N[+1], T[+947]	908.422	3	2723.25	2723.25	0	-0.5	81	Specific	379.85	221.83	9.51	6.91	45	>sp|P04279|SEMG1_HUMAN Semenogelin-1 OS=Homo sapiens OX=9606 GN=SEMG1 PE=1 SV=2	13259	20240115_78min-ethcd-scehcd-s-mix-after.ScanId;v=1;d1=7664.7664.3	controllerType=0 controllerNumber=1 scan=7664	21.3072
01635:3	2	K.GRLPSEFS[+947.323]QFPHGQK.G	HexNAc(1)Hex(1)NeuAc(2)	S[+947]	888.068	3	2662.19	2662.19	0	0.5	30	Specific	384.18	187.29	49.1	6.94	45	>sp|P04279|SEMG1_HUMAN Semenogelin-1 OS=Homo sapiens OX=9606 GN=SEMG1 PE=1 SV=2	13259	20240115_78min-ethcd-scehcd-s-mix-after.ScanId;v=1;d1=16900.16900.3	controllerType=0 controllerNumber=1 scan=16900	49.9817
01152:3	2	K.GESGQST[+947.323]NREQDLLSHEQK.G	HexNAc(1)Hex(1)NeuAc(2)	T[+947]	1030.78	3	3090.32	3090.32	0	0.3	405	Specific	389.59	191.38	13.77	5.99	45	>sp|P04279|SEMG1_HUMAN Semenogelin-1 OS=Homo sapiens OX=9606 GN=SEMG1 PE=1 SV=2	13259	20240115_78min-ethcd-scehcd-s-mix-after.ScanId;v=1;d1=7710.7710.3	controllerType=0 controllerNumber=1 scan=7710	21.4514
01418:3	2	K.QIT[+947.323]IPSQEQEHSQK.A	HexNAc(1)Hex(1)NeuAc(2)	T[+947]	867.387	3	2600.15	2600.15	0	-0.3	329	Specific	390.47	165.36	0.36	6.65	45	>sp|P04279|SEMG1_HUMAN Semenogelin-1 OS=Homo sapiens OX=9606 GN=SEMG1 PE=1 SV=2	13259	20240115_78min-ethcd-scehcd-s-mix-after.ScanId;v=1;d1=10646.10646.3	controllerType=0 controllerNumber=1 scan=10646	30.5316
01142:3	2	R.KSQQYDLN[+0.984]ALHKTT[+947.323]K.S	HexNAc(1)Hex(1)NeuAc(2)	N[+1], T[+947]	908.422	3	2723.25	2723.25	0	0.3	81	Specific	396.85	237.01	9.54	7.27	45	>sp|P04279|SEMG1_HUMAN Semenogelin-1 OS=Homo sapiens OX=9606 GN=SEMG1 PE=1 SV=2	13259	20240115_78min-ethcd-scehcd-s-mix-after.ScanId;v=1;d1=7528.7528.3	controllerType=0 controllerNumber=1 scan=7528	20.9472
01469:3	2	R.SIYSQT[+947.323]EKLVAGK.S	HexNAc(1)Hex(1)NeuAc(2)	T[+947]	791.038	3	2371.1	2371.1	0	-1.1	373	Specific	397.69	174.5	16.85	5.78	45	>sp|P04279|SEMG1_HUMAN Semenogelin-1 OS=Homo sapiens OX=9606 GN=SEMG1 PE=1 SV=2	13259	20240115_78min-ethcd-scehcd-s-mix-after.ScanId;v=1;d1=11029.11029.3	controllerType=0 controllerNumber=1 scan=11029	31.7253
01045:3	2	R.KSQQYDLNALHKTT[+947.323]K.S	HexNAc(1)Hex(1)NeuAc(2)	T[+947]	908.095	3	2722.27	2722.27	0	0.9	81	Specific	400.58	222.53	9.68	7.27	45	>sp|P04279|SEMG1_HUMAN Semenogelin-1 OS=Homo sapiens OX=9606 GN=SEMG1 PE=1 SV=2	13259	20240115_78min-ethcd-scehcd-s-mix-after.ScanId;v=1;d1=6777.6777.3	controllerType=0 controllerNumber=1 scan=6777	18.852
01066:3	2	R.KSQQYDLNALHKTT[+947.323]K.S	HexNAc(1)Hex(1)NeuAc(2)	T[+947]	908.095	3	2722.27	2722.27	0	0.6	81	Specific	417.75	251.16	10.09	7.27	45	>sp|P04279|SEMG1_HUMAN Semenogelin-1 OS=Homo sapiens OX=9606 GN=SEMG1 PE=1 SV=2	13259	20240115_78min-ethcd-scehcd-s-mix-after.ScanId;v=1;d1=6880.6880.3	controllerType=0 controllerNumber=1 scan=6880	19.149
01009:3	2	R.KSQQYDLN[+0.984]ALHKTT[+947.323]K.S	HexNAc(1)Hex(1)NeuAc(2)	N[+1], T[+947]	908.422	3	2723.25	2723.25	0	-0.1	81	Specific	453.42	283.98	8.32	7.33	45	>sp|P04279|SEMG1_HUMAN Semenogelin-1 OS=Homo sapiens OX=9606 GN=SEMG1 PE=1 SV=2	13259	20240115_78min-ethcd-scehcd-s-mix-after.ScanId;v=1;d1=6055.6055.3	controllerType=0 controllerNumber=1 scan=6055	16.9905
01062:3	2	R.KSQQYDLNALHKTT[+947.323]K.S	HexNAc(1)Hex(1)NeuAc(2)	T[+947]	908.095	3	2722.27	2722.27	0	1	81	Specific	481.9	308.3	16.38	7.89	45	>sp|P04279|SEMG1_HUMAN Semenogelin-1 OS=Homo sapiens OX=9606 GN=SEMG1 PE=1 SV=2	13259	20240115_78min-ethcd-scehcd-s-mix-after.ScanId;v=1;d1=6850.6850.3	controllerType=0 controllerNumber=1 scan=6850	19.0727
01636:3	2	K.GRLPS[+947.323]EFSQFPHGQK.G	HexNAc(1)Hex(1)NeuAc(2)	S[+947]	888.067	3	2662.19	2662.19	0	-0.4	30	Specific	487.31	233.97	6.31	7.41	45	>sp|P04279|SEMG1_HUMAN Semenogelin-1 OS=Homo sapiens OX=9606 GN=SEMG1 PE=1 SV=2	13259	20240115_78min-ethcd-scehcd-s-mix-after.ScanId;v=1;d1=16907.16907.3	controllerType=0 controllerNumber=1 scan=16907	50.0013
01452:3	2	K.QIT[+947.323]IPSQEQEHSQK.A	HexNAc(1)Hex(1)NeuAc(2)	T[+947]	867.387	3	2600.15	2600.15	0	-0.2	329	Specific	506.39	261.96	13.5	7.56	45	>sp|P04279|SEMG1_HUMAN Semenogelin-1 OS=Homo sapiens OX=9606 GN=SEMG1 PE=1 SV=2	13259	20240115_78min-ethcd-scehcd-s-mix-after.ScanId;v=1;d1=10841.10841.3	controllerType=0 controllerNumber=1 scan=10841	31.1415
01067:3	2	R.KSQQYDLNALHKT[+947.323]TK.S	HexNAc(1)Hex(1)NeuAc(2)	T[+947]	908.095	3	2722.27	2722.27	0	0.5	81	Specific	528.32	318.47	1.2	8.2	45	>sp|P04279|SEMG1_HUMAN Semenogelin-1 OS=Homo sapiens OX=9606 GN=SEMG1 PE=1 SV=2	13259	20240115_78min-ethcd-scehcd-s-mix-after.ScanId;v=1;d1=6888.6888.3	controllerType=0 controllerNumber=1 scan=6888	19.1854
00929:3	2	K.VQTS[+947.323]LC[+57.021]PAHQDK.L	HexNAc(1)Hex(1)NeuAc(2)	C[+57], S[+947]	777.669	3	2330.99	2330.99	0	0.4	234	Specific	529.08	235.57	6.11	7.59	45	>sp|P04279|SEMG1_HUMAN Semenogelin-1 OS=Homo sapiens OX=9606 GN=SEMG1 PE=1 SV=2	13259	20240115_78min-ethcd-scehcd-s-mix-after.ScanId;v=1;d1=5626.5626.3	controllerType=0 controllerNumber=1 scan=5626	15.8476
01337:3	2	K.SQQYDLN[+0.984]ALHKTT[+947.323]K.S	HexNAc(1)Hex(1)NeuAc(2)	N[+1], T[+947]	865.723	3	2595.16	2595.16	0	-0.6	82	Specific	534.01	286.26	9.74	7.68	45	>sp|P04279|SEMG1_HUMAN Semenogelin-1 OS=Homo sapiens OX=9606 GN=SEMG1 PE=1 SV=2	13259	20240115_78min-ethcd-scehcd-s-mix-after.ScanId;v=1;d1=9842.9842.3	controllerType=0 controllerNumber=1 scan=9842	27.9611
01245:3	2	K.SQQYDLNALHKTT[+947.323]K.S	HexNAc(1)Hex(1)NeuAc(2)	T[+947]	865.396	3	2594.17	2594.17	0	0.5	82	Specific	559.94	338.12	9.53	8.21	45	>sp|P04279|SEMG1_HUMAN Semenogelin-1 OS=Homo sapiens OX=9606 GN=SEMG1 PE=1 SV=2	13259	20240115_78min-ethcd-scehcd-s-mix-after.ScanId;v=1;d1=8941.8941.3	controllerType=0 controllerNumber=1 scan=8941	25.1517
01441:3	2	K.QIT[+947.323]IPSQEQEHSQK.A	HexNAc(1)Hex(1)NeuAc(2)	T[+947]	867.387	3	2600.15	2600.15	0	0	329	Specific	562.89	288.57	25.54	7.65	45	>sp|P04279|SEMG1_HUMAN Semenogelin-1 OS=Homo sapiens OX=9606 GN=SEMG1 PE=1 SV=2	13259	20240115_78min-ethcd-scehcd-s-mix-after.ScanId;v=1;d1=10777.10777.3	controllerType=0 controllerNumber=1 scan=10777	30.9527
01429:3	2	K.QIT[+947.323]IPSQEQEHSQK.A	HexNAc(1)Hex(1)NeuAc(2)	T[+947]	867.387	3	2600.15	2600.15	0	-0.3	329	Specific	573.07	312.47	12.64	9.21	45	>sp|P04279|SEMG1_HUMAN Semenogelin-1 OS=Homo sapiens OX=9606 GN=SEMG1 PE=1 SV=2	13259	20240115_78min-ethcd-scehcd-s-mix-after.ScanId;v=1;d1=10741.10741.3	controllerType=0 controllerNumber=1 scan=10741	30.8392
01153:3	2	K.GESGQST[+947.323]NREQDLLSHEQK.G	HexNAc(1)Hex(1)NeuAc(2)	T[+947]	1030.78	3	3090.33	3090.32	0	0.4	405	Specific	596.86	365.39	2.4	10.38	45	>sp|P04279|SEMG1_HUMAN Semenogelin-1 OS=Homo sapiens OX=9606 GN=SEMG1 PE=1 SV=2	13259	20240115_78min-ethcd-scehcd-s-mix-after.ScanId;v=1;d1=7716.7716.3	controllerType=0 controllerNumber=1 scan=7716	21.4765
01155:4	2	K.GESGQST[+947.323]NREQDLLSHEQK.G	HexNAc(1)Hex(1)NeuAc(2)	T[+947]	773.336	4	3090.32	3090.32	0	-0.4	405	Specific	609.67	329.08	2.4	10.26	45	>sp|P04279|SEMG1_HUMAN Semenogelin-1 OS=Homo sapiens OX=9606 GN=SEMG1 PE=1 SV=2	13259	20240115_78min-ethcd-scehcd-s-mix-after.ScanId;v=1;d1=7731.7731.4	controllerType=0 controllerNumber=1 scan=7731	21.5271
00520:3	2	K.AHRGT[+947.323]QNPSQDQGNSPSGK.G	HexNAc(1)Hex(1)NeuAc(2)	T[+947]	971.75	3	2913.24	2913.24	0	-0.1	135	Specific	620.09	437.32	90.69	11.3	45	>sp|P04279|SEMG1_HUMAN Semenogelin-1 OS=Homo sapiens OX=9606 GN=SEMG1 PE=1 SV=2	13259	20240115_78min-ethcd-scehcd-s-mix-after.ScanId;v=1;d1=2472.2472.3	controllerType=0 controllerNumber=1 scan=2472	8.4311
01068:4	2	R.KS[+947.323]QQYDLNALHKTTK.S	HexNAc(1)Hex(1)NeuAc(2)	S[+947]	681.322	4	2722.27	2722.27	0	0	81	Specific	629.86	330.57	20.45	10.39	45	>sp|P04279|SEMG1_HUMAN Semenogelin-1 OS=Homo sapiens OX=9606 GN=SEMG1 PE=1 SV=2	13259	20240115_78min-ethcd-scehcd-s-mix-after.ScanId;v=1;d1=6889.6889.4	controllerType=0 controllerNumber=1 scan=6889	19.1877
01146:3	2	R.KSQQYDLN[+0.984]ALHKT[+947.323]TK.S	HexNAc(1)Hex(1)NeuAc(2)	N[+1], T[+947]	908.422	3	2723.25	2723.25	0	-0.3	81	Specific	638.04	414.4	1.2	11.48	45	>sp|P04279|SEMG1_HUMAN Semenogelin-1 OS=Homo sapiens OX=9606 GN=SEMG1 PE=1 SV=2	13259	20240115_78min-ethcd-scehcd-s-mix-after.ScanId;v=1;d1=7673.7673.3	controllerType=0 controllerNumber=1 scan=7673	21.333
01664:3	2	K.GSFSIQYT[+947.323]YHVDANDHDQSR.K	HexNAc(1)Hex(1)NeuAc(2)	T[+947]	1096.46	3	3287.35	3287.35	0	0.5	61	Specific	696.63	481.14	11.99	12.43	45	>sp|P04279|SEMG1_HUMAN Semenogelin-1 OS=Homo sapiens OX=9606 GN=SEMG1 PE=1 SV=2	13259	20240115_78min-ethcd-scehcd-s-mix-after.ScanId;v=1;d1=17768.17768.3	controllerType=0 controllerNumber=1 scan=17768	52.4701
01342:4	2	K.S[+947.323]QQYDLN[+0.984]ALHKTTK.S	HexNAc(1)Hex(1)NeuAc(2)	N[+1], S[+947]	649.544	4	2595.16	2595.16	0	-0.4	82	Specific	710.01	372.32	9.2	13.27	45	>sp|P04279|SEMG1_HUMAN Semenogelin-1 OS=Homo sapiens OX=9606 GN=SEMG1 PE=1 SV=2	13259	20240115_78min-ethcd-scehcd-s-mix-after.ScanId;v=1;d1=9889.9889.4	controllerType=0 controllerNumber=1 scan=9889	28.1111
01046:3	2	R.KSQQYDLNALHKT[+947.323]TK.S	HexNAc(1)Hex(1)NeuAc(2)	T[+947]	908.094	3	2722.27	2722.27	0	0.4	81	Specific	729.16	497.62	1.2	13.56	45	>sp|P04279|SEMG1_HUMAN Semenogelin-1 OS=Homo sapiens OX=9606 GN=SEMG1 PE=1 SV=2	13259	20240115_78min-ethcd-scehcd-s-mix-after.ScanId;v=1;d1=6783.6783.3	controllerType=0 controllerNumber=1 scan=6783	18.8793
01455:3	2	K.QITIPS[+947.323]QEQEHSQK.A	HexNAc(1)Hex(1)NeuAc(2)	S[+947]	867.387	3	2600.15	2600.15	0	-0.3	329	Specific	735.56	443.73	2.4	13.33	45	>sp|P04279|SEMG1_HUMAN Semenogelin-1 OS=Homo sapiens OX=9606 GN=SEMG1 PE=1 SV=2	13259	20240115_78min-ethcd-scehcd-s-mix-after.ScanId;v=1;d1=10849.10849.3	controllerType=0 controllerNumber=1 scan=10849	31.1741
01470:3	2	R.SIYSQT[+947.323]EKLVAGK.S	HexNAc(1)Hex(1)NeuAc(2)	T[+947]	791.039	3	2371.1	2371.1	0	0	373	Specific	745.62	433.89	1.2	13.27	45	>sp|P04279|SEMG1_HUMAN Semenogelin-1 OS=Homo sapiens OX=9606 GN=SEMG1 PE=1 SV=2	13259	20240115_78min-ethcd-scehcd-s-mix-after.ScanId;v=1;d1=11036.11036.3	controllerType=0 controllerNumber=1 scan=11036	31.7489
01143:3	2	R.KSQQYDLN[+0.984]ALHKT[+947.323]TK.S	HexNAc(1)Hex(1)NeuAc(2)	N[+1], T[+947]	908.422	3	2723.25	2723.25	0	0.2	81	Specific	756.39	466.16	1.2	14.56	45	>sp|P04279|SEMG1_HUMAN Semenogelin-1 OS=Homo sapiens OX=9606 GN=SEMG1 PE=1 SV=2	13259	20240115_78min-ethcd-scehcd-s-mix-after.ScanId;v=1;d1=7535.7535.3	controllerType=0 controllerNumber=1 scan=7535	20.9717
01168:4	2	K.S[+947.323]QQYDLN[+0.984]ALHKTTK.S	HexNAc(1)Hex(1)NeuAc(2)	N[+1], S[+947]	649.544	4	2595.16	2595.16	0	-0.5	82	Specific	762.36	434.58	4.69	14.27	45	>sp|P04279|SEMG1_HUMAN Semenogelin-1 OS=Homo sapiens OX=9606 GN=SEMG1 PE=1 SV=2	13259	20240115_78min-ethcd-scehcd-s-mix-after.ScanId;v=1;d1=7884.7884.4	controllerType=0 controllerNumber=1 scan=7884	22.0009
01010:3	2	R.KSQQYDLN[+0.984]ALHKT[+947.323]TK.S	HexNAc(1)Hex(1)NeuAc(2)	N[+1], T[+947]	908.422	3	2723.25	2723.25	0	0.4	81	Specific	783.02	483.39	1.2	14.56	45	>sp|P04279|SEMG1_HUMAN Semenogelin-1 OS=Homo sapiens OX=9606 GN=SEMG1 PE=1 SV=2	13259	20240115_78min-ethcd-scehcd-s-mix-after.ScanId;v=1;d1=6061.6061.3	controllerType=0 controllerNumber=1 scan=6061	17.0024
01448:4	2	K.QITIPS[+947.323]QEQEHSQK.A	HexNAc(1)Hex(1)NeuAc(2)	S[+947]	650.792	4	2600.15	2600.15	0	0	329	Specific	802.58	470.02	2.4	14.65	45	>sp|P04279|SEMG1_HUMAN Semenogelin-1 OS=Homo sapiens OX=9606 GN=SEMG1 PE=1 SV=2	13259	20240115_78min-ethcd-scehcd-s-mix-after.ScanId;v=1;d1=10801.10801.4	controllerType=0 controllerNumber=1 scan=10801	31.0293
01169:2	2	K.SQQYDLN[+0.984]ALHKT[+947.323]TK.S	HexNAc(1)Hex(1)NeuAc(2)	N[+1], T[+947]	1298.08	2	2595.16	2595.16	0	0.8	82	Specific	821.29	494.82	1.2	15.56	45	>sp|P04279|SEMG1_HUMAN Semenogelin-1 OS=Homo sapiens OX=9606 GN=SEMG1 PE=1 SV=2	13259	20240115_78min-ethcd-scehcd-s-mix-after.ScanId;v=1;d1=7899.7899.2	controllerType=0 controllerNumber=1 scan=7899	22.0482
01050:2	2	R.KSQQYDLNALHKT[+947.323]TK.S	HexNAc(1)Hex(1)NeuAc(2)	T[+947]	1361.64	2	2722.27	2722.27	0	0.7	81	Specific	839.43	522.96	1.2	15.56	45	>sp|P04279|SEMG1_HUMAN Semenogelin-1 OS=Homo sapiens OX=9606 GN=SEMG1 PE=1 SV=2	13259	20240115_78min-ethcd-scehcd-s-mix-after.ScanId;v=1;d1=6801.6801.2	controllerType=0 controllerNumber=1 scan=6801	18.9302
01246:2	2	K.SQQYDLNALHKT[+947.323]TK.S	HexNAc(1)Hex(1)NeuAc(2)	T[+947]	1297.59	2	2594.17	2594.17	0	0.4	82	Specific	839.9	515.55	1.2	15.56	45	>sp|P04279|SEMG1_HUMAN Semenogelin-1 OS=Homo sapiens OX=9606 GN=SEMG1 PE=1 SV=2	13259	20240115_78min-ethcd-scehcd-s-mix-after.ScanId;v=1;d1=8951.8951.2	controllerType=0 controllerNumber=1 scan=8951	25.1903
01339:3	2	K.S[+947.323]QQYDLN[+0.984]ALHKTTK.S	HexNAc(1)Hex(1)NeuAc(2)	N[+1], S[+947]	865.724	3	2595.16	2595.16	0	0	82	Specific	839.95	540.53	0.81	15.35	45	>sp|P04279|SEMG1_HUMAN Semenogelin-1 OS=Homo sapiens OX=9606 GN=SEMG1 PE=1 SV=2	13259	20240115_78min-ethcd-scehcd-s-mix-after.ScanId;v=1;d1=9850.9850.3	controllerType=0 controllerNumber=1 scan=9850	27.9968
01016:2	2	R.KSQQYDLN[+0.984]ALHKT[+947.323]TK.S	HexNAc(1)Hex(1)NeuAc(2)	N[+1], T[+947]	1362.13	2	2723.25	2723.25	0	-0.2	81	Specific	840.4	485.79	1.2	15.48	45	>sp|P04279|SEMG1_HUMAN Semenogelin-1 OS=Homo sapiens OX=9606 GN=SEMG1 PE=1 SV=2	13259	20240115_78min-ethcd-scehcd-s-mix-after.ScanId;v=1;d1=6081.6081.2	controllerType=0 controllerNumber=1 scan=6081	17.0545
01419:3	2	K.QITIPS[+947.323]QEQEHSQK.A	HexNAc(1)Hex(1)NeuAc(2)	S[+947]	867.387	3	2600.15	2600.15	0	0	329	Specific	841.29	494.95	2.4	15.33	45	>sp|P04279|SEMG1_HUMAN Semenogelin-1 OS=Homo sapiens OX=9606 GN=SEMG1 PE=1 SV=2	13259	20240115_78min-ethcd-scehcd-s-mix-after.ScanId;v=1;d1=10653.10653.3	controllerType=0 controllerNumber=1 scan=10653	30.56
01048:4	2	R.KSQQYDLNALHKT[+947.323]TK.S	HexNAc(1)Hex(1)NeuAc(2)	T[+947]	681.322	4	2722.27	2722.27	0	0.1	81	Specific	843.54	586.78	1.2	15.43	45	>sp|P04279|SEMG1_HUMAN Semenogelin-1 OS=Homo sapiens OX=9606 GN=SEMG1 PE=1 SV=2	13259	20240115_78min-ethcd-scehcd-s-mix-after.ScanId;v=1;d1=6785.6785.4	controllerType=0 controllerNumber=1 scan=6785	18.8833
01013:4	2	R.KS[+947.323]QQYDLN[+0.984]ALHKTTK.S	HexNAc(1)Hex(1)NeuAc(2)	N[+1], S[+947]	681.568	4	2723.25	2723.25	0	0.1	81	Specific	844.22	590.41	9.03	15.43	45	>sp|P04279|SEMG1_HUMAN Semenogelin-1 OS=Homo sapiens OX=9606 GN=SEMG1 PE=1 SV=2	13259	20240115_78min-ethcd-scehcd-s-mix-after.ScanId;v=1;d1=6067.6067.4	controllerType=0 controllerNumber=1 scan=6067	17.0098
01247:4	2	K.SQQYDLNALHKT[+947.323]TK.S	HexNAc(1)Hex(1)NeuAc(2)	T[+947]	649.299	4	2594.17	2594.17	0	0.2	82	Specific	851.36	498.78	1.2	16.35	45	>sp|P04279|SEMG1_HUMAN Semenogelin-1 OS=Homo sapiens OX=9606 GN=SEMG1 PE=1 SV=2	13259	20240115_78min-ethcd-scehcd-s-mix-after.ScanId;v=1;d1=8952.8952.4	controllerType=0 controllerNumber=1 scan=8952	25.1919
01144:4	2	R.KSQQYDLN[+0.984]ALHKT[+947.323]TK.S	HexNAc(1)Hex(1)NeuAc(2)	N[+1], T[+947]	681.568	4	2723.25	2723.25	0	-0.1	81	Specific	852.71	558.95	1.2	16.35	45	>sp|P04279|SEMG1_HUMAN Semenogelin-1 OS=Homo sapiens OX=9606 GN=SEMG1 PE=1 SV=2	13259	20240115_78min-ethcd-scehcd-s-mix-after.ScanId;v=1;d1=7538.7538.4	controllerType=0 controllerNumber=1 scan=7538	20.9751
00930:3	2	K.VQTS[+947.323]LC[+57.021]PAHQDK.L	HexNAc(1)Hex(1)NeuAc(2)	C[+57], S[+947]	777.669	3	2330.99	2330.99	0	0.3	234	Specific	854.01	520.22	18.06	16.24	45	>sp|P04279|SEMG1_HUMAN Semenogelin-1 OS=Homo sapiens OX=9606 GN=SEMG1 PE=1 SV=2	13259	20240115_78min-ethcd-scehcd-s-mix-after.ScanId;v=1;d1=5633.5633.3	controllerType=0 controllerNumber=1 scan=5633	15.8759
01164:3	2	K.SQQYDLN[+0.984]ALHKT[+947.323]TK.S	HexNAc(1)Hex(1)NeuAc(2)	N[+1], T[+947]	865.723	3	2595.15	2595.16	0	-0.7	82	Specific	858.12	523.99	1.2	16.35	45	>sp|P04279|SEMG1_HUMAN Semenogelin-1 OS=Homo sapiens OX=9606 GN=SEMG1 PE=1 SV=2	13259	20240115_78min-ethcd-scehcd-s-mix-after.ScanId;v=1;d1=7846.7846.3	controllerType=0 controllerNumber=1 scan=7846	21.8841
01450:2	2	K.QITIPS[+947.323]QEQEHSQK.A	HexNAc(1)Hex(1)NeuAc(2)	S[+947]	1300.58	2	2600.15	2600.15	0	-0.2	329	Specific	861.31	482.49	2.4	16.41	45	>sp|P04279|SEMG1_HUMAN Semenogelin-1 OS=Homo sapiens OX=9606 GN=SEMG1 PE=1 SV=2	13259	20240115_78min-ethcd-scehcd-s-mix-after.ScanId;v=1;d1=10833.10833.2	controllerType=0 controllerNumber=1 scan=10833	31.1279
00931:2	2	K.VQTS[+947.323]LC[+57.021]PAHQDK.L	HexNAc(1)Hex(1)NeuAc(2)	C[+57], S[+947]	1166	2	2330.99	2330.99	0	0.1	234	Specific	863.41	439.96	12.45	16.32	45	>sp|P04279|SEMG1_HUMAN Semenogelin-1 OS=Homo sapiens OX=9606 GN=SEMG1 PE=1 SV=2	13259	20240115_78min-ethcd-scehcd-s-mix-after.ScanId;v=1;d1=5637.5637.2	controllerType=0 controllerNumber=1 scan=5637	15.8809
00525:2	2	K.AHRGTQNPS[+947.323]QDQGNSPSGK.G	HexNAc(1)Hex(1)NeuAc(2)	S[+947]	1457.12	2	2913.24	2913.24	0	-0.1	135	Specific	890.2	579.62	3.26	16.44	45	>sp|P04279|SEMG1_HUMAN Semenogelin-1 OS=Homo sapiens OX=9606 GN=SEMG1 PE=1 SV=2	13259	20240115_78min-ethcd-scehcd-s-mix-after.ScanId;v=1;d1=2484.2484.2	controllerType=0 controllerNumber=1 scan=2484	8.4712
01242:3	2	K.SQQYDLNALHKT[+947.323]TK.S	HexNAc(1)Hex(1)NeuAc(2)	T[+947]	865.396	3	2594.17	2594.17	0	-0.1	82	Specific	898.26	571.84	1.2	16.35	45	>sp|P04279|SEMG1_HUMAN Semenogelin-1 OS=Homo sapiens OX=9606 GN=SEMG1 PE=1 SV=2	13259	20240115_78min-ethcd-scehcd-s-mix-after.ScanId;v=1;d1=8931.8931.3	controllerType=0 controllerNumber=1 scan=8931	25.1395
01431:3	2	K.QITIPS[+947.323]QEQEHSQK.A	HexNAc(1)Hex(1)NeuAc(2)	S[+947]	867.387	3	2600.15	2600.15	0	-0.3	329	Specific	914.19	574.79	2.4	17.33	45	>sp|P04279|SEMG1_HUMAN Semenogelin-1 OS=Homo sapiens OX=9606 GN=SEMG1 PE=1 SV=2	13259	20240115_78min-ethcd-scehcd-s-mix-after.ScanId;v=1;d1=10749.10749.3	controllerType=0 controllerNumber=1 scan=10749	30.8701
01428:2	2	K.QITIPS[+947.323]QEQEHSQK.A	HexNAc(1)Hex(1)NeuAc(2)	S[+947]	1300.58	2	2600.15	2600.15	0	0	329	Specific	918.73	509.55	2.86	17.41	45	>sp|P04279|SEMG1_HUMAN Semenogelin-1 OS=Homo sapiens OX=9606 GN=SEMG1 PE=1 SV=2	13259	20240115_78min-ethcd-scehcd-s-mix-after.ScanId;v=1;d1=10738.10738.2	controllerType=0 controllerNumber=1 scan=10738	30.8307
00522:3	2	K.AHRGT[+947.323]QNPSQDQGNSPSGK.G	HexNAc(1)Hex(1)NeuAc(2)	T[+947]	971.75	3	2913.23	2913.24	0	-0.4	135	Specific	919.93	693.64	12.23	17.3	45	>sp|P04279|SEMG1_HUMAN Semenogelin-1 OS=Homo sapiens OX=9606 GN=SEMG1 PE=1 SV=2	13259	20240115_78min-ethcd-scehcd-s-mix-after.ScanId;v=1;d1=2480.2480.3	controllerType=0 controllerNumber=1 scan=2480	8.4651
01439:3	2	K.QITIPS[+947.323]QEQEHSQK.A	HexNAc(1)Hex(1)NeuAc(2)	S[+947]	867.387	3	2600.15	2600.15	0	-0.1	329	Specific	1044.93	622.68	2.4	19.33	45	>sp|P04279|SEMG1_HUMAN Semenogelin-1 OS=Homo sapiens OX=9606 GN=SEMG1 PE=1 SV=2	13259	20240115_78min-ethcd-scehcd-s-mix-after.ScanId;v=1;d1=10772.10772.3	controllerType=0 controllerNumber=1 scan=10772	30.9322
01663:4	2	K.GSFSIQYT[+947.323]YHVDANDHDQSR.K	HexNAc(1)Hex(1)NeuAc(2)	T[+947]	822.593	4	3287.35	3287.35	0	0.4	61	Specific	1065.71	792.36	4.19	20.35	45	>sp|P04279|SEMG1_HUMAN Semenogelin-1 OS=Homo sapiens OX=9606 GN=SEMG1 PE=1 SV=2	13259	20240115_78min-ethcd-scehcd-s-mix-after.ScanId;v=1;d1=17762.17762.4	controllerType=0 controllerNumber=1 scan=17762	52.4531
00523:4	2	K.AHRGT[+947.323]QNPSQDQGNSPSGK.G	HexNAc(1)Hex(1)NeuAc(2)	T[+947]	729.064	4	2913.23	2913.24	0	-0.4	135	Specific	1087.34	808.78	11.7	20.22	45	>sp|P04279|SEMG1_HUMAN Semenogelin-1 OS=Homo sapiens OX=9606 GN=SEMG1 PE=1 SV=2	13259	20240115_78min-ethcd-scehcd-s-mix-after.ScanId;v=1;d1=2481.2481.4	controllerType=0 controllerNumber=1 scan=2481	8.4674
01667:3	2	K.GSFSIQYT[+947.323]YHVDANDHDQSR.K	HexNAc(1)Hex(1)NeuAc(2)	T[+947]	1096.45	3	3287.35	3287.35	0	-0.5	61	Specific	1156.7	964.98	8.4	22.36	45	>sp|P04279|SEMG1_HUMAN Semenogelin-1 OS=Homo sapiens OX=9606 GN=SEMG1 PE=1 SV=2	13259	20240115_78min-ethcd-scehcd-s-mix-after.ScanId;v=1;d1=17789.17789.3	controllerType=0 controllerNumber=1 scan=17789	52.54
01233:3	2	K.QIT[+656.228]IPS[+365.132]QEQEHSQK.A	HexNAc(1)Hex(1)NeuAc(1),HexNAc(1)Hex(1)	S[+365], T[+656]	892.067	3	2674.19	2674.18	0	0.6	329	Specific	351.95	173.95	29.17	5.82	45	>sp|P04279|SEMG1_HUMAN Semenogelin-1 OS=Homo sapiens OX=9606 GN=SEMG1 PE=1 SV=2	13259	20240115_78min-ethcd-scehcd-s-mix-after.ScanId;v=1;d1=8870.8870.3	controllerType=0 controllerNumber=1 scan=8870	24.9591
01221:3	2	K.QIT[+656.228]IPS[+365.132]QEQEHSQK.A	HexNAc(1)Hex(1)NeuAc(1),HexNAc(1)Hex(1)	S[+365], T[+656]	892.066	3	2674.18	2674.18	0	0.4	329	Specific	411.84	194.28	19.7	6.01	45	>sp|P04279|SEMG1_HUMAN Semenogelin-1 OS=Homo sapiens OX=9606 GN=SEMG1 PE=1 SV=2	13259	20240115_78min-ethcd-scehcd-s-mix-after.ScanId;v=1;d1=8770.8770.3	controllerType=0 controllerNumber=1 scan=8770	24.6668
00847:3	2	K.VQT[+656.228]S[+365.132]LC[+57.021]PAHQDK.L	HexNAc(1)Hex(1)NeuAc(1),HexNAc(1)Hex(1)	C[+57], S[+365], T[+656]	802.348	3	2405.03	2405.03	0	0.5	234	Specific	548.19	255.29	0	7.59	45	>sp|P04279|SEMG1_HUMAN Semenogelin-1 OS=Homo sapiens OX=9606 GN=SEMG1 PE=1 SV=2	13259	20240115_78min-ethcd-scehcd-s-mix-after.ScanId;v=1;d1=4713.4713.3	controllerType=0 controllerNumber=1 scan=4713	13.6626
01234:3	2	K.QITIPS[+656.228]QEQEHS[+365.132]QK.A	HexNAc(1)Hex(1)NeuAc(1),HexNAc(1)Hex(1)	S[+365][+656]	892.067	3	2674.19	2674.18	0	1.4	329	Specific	661.31	350.59	2.4	11.06	45	>sp|P04279|SEMG1_HUMAN Semenogelin-1 OS=Homo sapiens OX=9606 GN=SEMG1 PE=1 SV=2	13259	20240115_78min-ethcd-scehcd-s-mix-after.ScanId;v=1;d1=8879.8879.3	controllerType=0 controllerNumber=1 scan=8879	24.9897
01222:3	2	K.QITIPS[+656.228]QEQEHS[+365.132]QK.A	HexNAc(1)Hex(1)NeuAc(1),HexNAc(1)Hex(1)	S[+365][+656]	892.066	3	2674.18	2674.18	0	0.1	329	Specific	888.02	540.3	2.4	16.4	45	>sp|P04279|SEMG1_HUMAN Semenogelin-1 OS=Homo sapiens OX=9606 GN=SEMG1 PE=1 SV=2	13259	20240115_78min-ethcd-scehcd-s-mix-after.ScanId;v=1;d1=8774.8774.3	controllerType=0 controllerNumber=1 scan=8774	24.6795
00696:2	2	K.EQTS[+656.228]VSGAQK.G	HexNAc(1)Hex(1)NeuAc(1)	S[+656]	845.873	2	1690.74	1690.74	0	-0.3	174	Specific	380.68	138.27	2.1	5.44	45	>sp|P04279|SEMG1_HUMAN Semenogelin-1 OS=Homo sapiens OX=9606 GN=SEMG1 PE=1 SV=2	13259	20240115_78min-ethcd-scehcd-s-mix-after.ScanId;v=1;d1=3045.3045.2	controllerType=0 controllerNumber=1 scan=3045	9.7396
00924:3	2	R.KSQQYDLNALHKTT[+656.228]K.S	HexNAc(1)Hex(1)NeuAc(1)	T[+656]	811.062	3	2431.17	2431.17	0	-0.1	81	Specific	390.88	223.4	15.86	7	45	>sp|P04279|SEMG1_HUMAN Semenogelin-1 OS=Homo sapiens OX=9606 GN=SEMG1 PE=1 SV=2	13259	20240115_78min-ethcd-scehcd-s-mix-after.ScanId;v=1;d1=5587.5587.3	controllerType=0 controllerNumber=1 scan=5587	15.7447
01231:3	2	K.QIT[+656.228]IPSQEQEHSQK.A	HexNAc(1)Hex(1)NeuAc(1)	T[+656]	770.356	3	2309.05	2309.05	0	0.5	329	Specific	437.56	249.78	27.6	6.37	45	>sp|P04279|SEMG1_HUMAN Semenogelin-1 OS=Homo sapiens OX=9606 GN=SEMG1 PE=1 SV=2	13259	20240115_78min-ethcd-scehcd-s-mix-after.ScanId;v=1;d1=8854.8854.3	controllerType=0 controllerNumber=1 scan=8854	24.9159
01263:3	2	K.QIT[+656.228]IPSQEQEHSQK.A	HexNAc(1)Hex(1)NeuAc(1)	T[+656]	770.355	3	2309.05	2309.05	0	0.1	329	Specific	485.5	256.71	26.93	7.26	45	>sp|P04279|SEMG1_HUMAN Semenogelin-1 OS=Homo sapiens OX=9606 GN=SEMG1 PE=1 SV=2	13259	20240115_78min-ethcd-scehcd-s-mix-after.ScanId;v=1;d1=9069.9069.3	controllerType=0 controllerNumber=1 scan=9069	25.4893
00857:3	2	K.VQTS[+656.228]LC[+57.021]PAHQDK.L	HexNAc(1)Hex(1)NeuAc(1)	C[+57], S[+656]	680.637	3	2039.9	2039.9	0	0	234	Specific	494.66	237.86	10.3	7.5	45	>sp|P04279|SEMG1_HUMAN Semenogelin-1 OS=Homo sapiens OX=9606 GN=SEMG1 PE=1 SV=2	13259	20240115_78min-ethcd-scehcd-s-mix-after.ScanId;v=1;d1=4945.4945.3	controllerType=0 controllerNumber=1 scan=4945	14.1754
01138:3	2	K.SQQYDLNALHKT[+656.228]TK.S	HexNAc(1)Hex(1)NeuAc(1)	T[+656]	768.363	3	2303.08	2303.08	0	-0.9	82	Specific	497.92	300.55	2.84	7.27	45	>sp|P04279|SEMG1_HUMAN Semenogelin-1 OS=Homo sapiens OX=9606 GN=SEMG1 PE=1 SV=2	13259	20240115_78min-ethcd-scehcd-s-mix-after.ScanId;v=1;d1=7395.7395.3	controllerType=0 controllerNumber=1 scan=7395	20.583
01442:3	2	K.QIT[+656.228]IPSQEQEHSQK.A	HexNAc(1)Hex(1)NeuAc(1)	T[+656]	770.354	3	2309.05	2309.05	0	-1.5	329	Specific	503.2	306.8	30.49	7.24	45	>sp|P04279|SEMG1_HUMAN Semenogelin-1 OS=Homo sapiens OX=9606 GN=SEMG1 PE=1 SV=2	13259	20240115_78min-ethcd-scehcd-s-mix-after.ScanId;v=1;d1=10780.10780.3	controllerType=0 controllerNumber=1 scan=10780	30.9663
01057:3	2	R.KSQQYDLNALHKTT[+656.228]K.S	HexNAc(1)Hex(1)NeuAc(1)	T[+656]	811.062	3	2431.17	2431.17	0	0.1	81	Specific	538.24	333.02	0.34	8.34	45	>sp|P04279|SEMG1_HUMAN Semenogelin-1 OS=Homo sapiens OX=9606 GN=SEMG1 PE=1 SV=2	13259	20240115_78min-ethcd-scehcd-s-mix-after.ScanId;v=1;d1=6810.6810.3	controllerType=0 controllerNumber=1 scan=6810	18.9509
00925:3	2	R.KSQQYDLNALHKTT[+656.228]K.S	HexNAc(1)Hex(1)NeuAc(1)	T[+656]	811.062	3	2431.17	2431.17	0	0	81	Specific	564.46	331.84	0.07	9.52	45	>sp|P04279|SEMG1_HUMAN Semenogelin-1 OS=Homo sapiens OX=9606 GN=SEMG1 PE=1 SV=2	13259	20240115_78min-ethcd-scehcd-s-mix-after.ScanId;v=1;d1=5597.5597.3	controllerType=0 controllerNumber=1 scan=5597	15.7766
00923:4	2	R.KS[+656.228]QQYDLNALHKTTK.S	HexNAc(1)Hex(1)NeuAc(1)	S[+656]	608.549	4	2431.17	2431.17	0	0.2	81	Specific	656.22	482.76	2.29	12.43	45	>sp|P04279|SEMG1_HUMAN Semenogelin-1 OS=Homo sapiens OX=9606 GN=SEMG1 PE=1 SV=2	13259	20240115_78min-ethcd-scehcd-s-mix-after.ScanId;v=1;d1=5580.5580.4	controllerType=0 controllerNumber=1 scan=5580	15.7286
01232:3	2	K.QITIPS[+656.228]QEQEHSQK.A	HexNAc(1)Hex(1)NeuAc(1)	S[+656]	770.355	3	2309.05	2309.05	0	-0.7	329	Specific	673.61	438.25	2.4	12.33	45	>sp|P04279|SEMG1_HUMAN Semenogelin-1 OS=Homo sapiens OX=9606 GN=SEMG1 PE=1 SV=2	13259	20240115_78min-ethcd-scehcd-s-mix-after.ScanId;v=1;d1=8863.8863.3	controllerType=0 controllerNumber=1 scan=8863	24.9413
01060:3	2	R.KSQQYDLNALHKT[+656.228]TK.S	HexNAc(1)Hex(1)NeuAc(1)	T[+656]	811.062	3	2431.17	2431.17	0	-0.8	81	Specific	729.87	507.21	1.2	13.48	45	>sp|P04279|SEMG1_HUMAN Semenogelin-1 OS=Homo sapiens OX=9606 GN=SEMG1 PE=1 SV=2	13259	20240115_78min-ethcd-scehcd-s-mix-after.ScanId;v=1;d1=6821.6821.3	controllerType=0 controllerNumber=1 scan=6821	18.9867
01259:3	2	K.QITIPS[+656.228]QEQEHSQK.A	HexNAc(1)Hex(1)NeuAc(1)	S[+656]	770.354	3	2309.05	2309.05	0	-1.8	329	Specific	739.79	476.9	2.4	12.7	45	>sp|P04279|SEMG1_HUMAN Semenogelin-1 OS=Homo sapiens OX=9606 GN=SEMG1 PE=1 SV=2	13259	20240115_78min-ethcd-scehcd-s-mix-after.ScanId;v=1;d1=9037.9037.3	controllerType=0 controllerNumber=1 scan=9037	25.4006
00859:3	2	K.VQTS[+656.228]LC[+57.021]PAHQDK.L	HexNAc(1)Hex(1)NeuAc(1)	C[+57], S[+656]	680.637	3	2039.9	2039.9	0	-0.5	234	Specific	745.53	550.43	18.28	13.16	45	>sp|P04279|SEMG1_HUMAN Semenogelin-1 OS=Homo sapiens OX=9606 GN=SEMG1 PE=1 SV=2	13259	20240115_78min-ethcd-scehcd-s-mix-after.ScanId;v=1;d1=4954.4954.3	controllerType=0 controllerNumber=1 scan=4954	14.2054
00862:2	2	K.VQTS[+656.228]LC[+57.021]PAHQDK.L	HexNAc(1)Hex(1)NeuAc(1)	C[+57], S[+656]	1020.45	2	2039.9	2039.9	0	-0.4	234	Specific	811.03	429.85	11.84	15.24	45	>sp|P04279|SEMG1_HUMAN Semenogelin-1 OS=Homo sapiens OX=9606 GN=SEMG1 PE=1 SV=2	13259	20240115_78min-ethcd-scehcd-s-mix-after.ScanId;v=1;d1=4959.4959.2	controllerType=0 controllerNumber=1 scan=4959	14.2115
01239:2	2	K.QITIPS[+656.228]QEQEHSQK.A	HexNAc(1)Hex(1)NeuAc(1)	S[+656]	1155.03	2	2309.05	2309.05	0	0.3	329	Specific	859.3	475.44	2.4	16.48	45	>sp|P04279|SEMG1_HUMAN Semenogelin-1 OS=Homo sapiens OX=9606 GN=SEMG1 PE=1 SV=2	13259	20240115_78min-ethcd-scehcd-s-mix-after.ScanId;v=1;d1=8914.8914.2	controllerType=0 controllerNumber=1 scan=8914	25.0903
01449:3	2	K.QITIPS[+656.228]QEQEHSQK.A	HexNAc(1)Hex(1)NeuAc(1)	S[+656]	770.355	3	2309.05	2309.05	0	0.1	329	Specific	859.6	596.68	2.4	16.4	45	>sp|P04279|SEMG1_HUMAN Semenogelin-1 OS=Homo sapiens OX=9606 GN=SEMG1 PE=1 SV=2	13259	20240115_78min-ethcd-scehcd-s-mix-after.ScanId;v=1;d1=10821.10821.3	controllerType=0 controllerNumber=1 scan=10821	31.0844
00846:3	2	K.VQT[+365.132]S[+656.228]LC[+57.021]PAHQDK.L	HexNAc(1)Hex(1),HexNAc(1)Hex(1)NeuAc(1)	C[+57], S[+656], T[+365]	802.347	3	2405.03	2405.03	0	-0.3	234	Specific	394.51	139.69	2.54	5.45	45	>sp|P04279|SEMG1_HUMAN Semenogelin-1 OS=Homo sapiens OX=9606 GN=SEMG1 PE=1 SV=2	13259	20240115_78min-ethcd-scehcd-s-mix-after.ScanId;v=1;d1=4703.4703.3	controllerType=0 controllerNumber=1 scan=4703	13.6463
00455:3	2	K.AHRGT[+365.132]QNPS[+656.228]QDQGNSPSGK.G	HexNAc(1)Hex(1),HexNAc(1)Hex(1)NeuAc(1)	S[+656], T[+365]	996.428	3	2987.27	2987.27	0	-0.4	135	Specific	643.25	430.23	2.4	11.3	45	>sp|P04279|SEMG1_HUMAN Semenogelin-1 OS=Homo sapiens OX=9606 GN=SEMG1 PE=1 SV=2	13259	20240115_78min-ethcd-scehcd-s-mix-after.ScanId;v=1;d1=2030.2030.3	controllerType=0 controllerNumber=1 scan=2030	7.3561
00808:2	2	K.VQTS[+365.132]LC[+57.021]PAHQDK.L	HexNAc(1)Hex(1)	C[+57], S[+365]	874.904	2	1748.8	1748.8	0	0.3	234	Specific	570.26	355.07	24.96	8.45	45	>sp|P04279|SEMG1_HUMAN Semenogelin-1 OS=Homo sapiens OX=9606 GN=SEMG1 PE=1 SV=2	13259	20240115_78min-ethcd-scehcd-s-mix-after.ScanId;v=1;d1=3860.3860.2	controllerType=0 controllerNumber=1 scan=3860	11.7112
02765:2	2	K.DIFS[+947.323]TQDELLVYNK.N	HexNAc(1)Hex(1)NeuAc(2)	S[+947]	1316.58	2	2632.16	2632.17	0	-4	252	Non	497.93	389.23	5.49	8.8	15	>sp|P04279|SEMG1_HUMAN Semenogelin-1 OS=Homo sapiens OX=9606 GN=SEMG1 PE=1 SV=2	13259	20240115_78min-ethcd-scehcd-s-mix-after-impa.ScanId;v=1;d1=31012.31012.2	controllerType=0 controllerNumber=1 scan=31012	75.3265
01371:3	2	K.SQQYDLNALHKTT[+947.323]K.S	HexNAc(1)Hex(1)NeuAc(2)	T[+947]	865.396	3	2594.17	2594.17	0	-0.1	82	Specific	507.19	277.87	9.46	8.54	15	>sp|P04279|SEMG1_HUMAN Semenogelin-1 OS=Homo sapiens OX=9606 GN=SEMG1 PE=1 SV=2	13259	20240115_78min-ethcd-scehcd-s-mix-after-impa.ScanId;v=1;d1=10015.10015.3	controllerType=0 controllerNumber=1 scan=10015	24.8984
00993:3	2	K.VQTS[+947.323]LC[+57.021]PAHQDK.L	HexNAc(1)Hex(1)NeuAc(2)	C[+57], S[+947]	777.668	3	2330.99	2330.99	0	-0.7	234	Non	516.86	194.15	7.21	7.92	15	>sp|P04279|SEMG1_HUMAN Semenogelin-1 OS=Homo sapiens OX=9606 GN=SEMG1 PE=1 SV=2	13259	20240115_78min-ethcd-scehcd-s-mix-after-impa.ScanId;v=1;d1=6013.6013.3	controllerType=0 controllerNumber=1 scan=6013	15.5449
01243:3	2	K.SQQYDLN[+0.984]ALHKTT[+947.323]K.S	HexNAc(1)Hex(1)NeuAc(2)	N[+1], T[+947]	865.723	3	2595.15	2595.16	0	-0.9	82	Specific	533.2	337.86	1.09	9.37	15	>sp|P04279|SEMG1_HUMAN Semenogelin-1 OS=Homo sapiens OX=9606 GN=SEMG1 PE=1 SV=2	13259	20240115_78min-ethcd-scehcd-s-mix-after-impa.ScanId;v=1;d1=8571.8571.3	controllerType=0 controllerNumber=1 scan=8571	21.4016
01492:3	2	K.SQQYDLN[+0.984]ALHKTT[+947.323]K.S	HexNAc(1)Hex(1)NeuAc(2)	N[+1], T[+947]	865.723	3	2595.16	2595.16	0	-0.2	82	Specific	541.87	347.98	9.15	9.42	15	>sp|P04279|SEMG1_HUMAN Semenogelin-1 OS=Homo sapiens OX=9606 GN=SEMG1 PE=1 SV=2	13259	20240115_78min-ethcd-scehcd-s-mix-after-impa.ScanId;v=1;d1=10862.10862.3	controllerType=0 controllerNumber=1 scan=10862	27.085
01321:3	2	K.SQQYDLNALHKTT[+947.323]K.S	HexNAc(1)Hex(1)NeuAc(2)	T[+947]	865.395	3	2594.17	2594.17	0	-0.2	82	Specific	546.54	338.85	9.03	9.42	15	>sp|P04279|SEMG1_HUMAN Semenogelin-1 OS=Homo sapiens OX=9606 GN=SEMG1 PE=1 SV=2	13259	20240115_78min-ethcd-scehcd-s-mix-after-impa.ScanId;v=1;d1=9771.9771.3	controllerType=0 controllerNumber=1 scan=9771	24.294
01346:3	2	K.SQQYDLNALHKTT[+947.323]K.S	HexNAc(1)Hex(1)NeuAc(2)	T[+947]	865.396	3	2594.17	2594.17	0	0.1	82	Specific	557.07	360.35	9.85	10.37	15	>sp|P04279|SEMG1_HUMAN Semenogelin-1 OS=Homo sapiens OX=9606 GN=SEMG1 PE=1 SV=2	13259	20240115_78min-ethcd-scehcd-s-mix-after-impa.ScanId;v=1;d1=9894.9894.3	controllerType=0 controllerNumber=1 scan=9894	24.5831
01246:4	2	K.SQQYDLN[+0.984]ALHKT[+947.323]TK.S	HexNAc(1)Hex(1)NeuAc(2)	N[+1], T[+947]	649.544	4	2595.15	2595.16	0	-1.2	82	Specific	639.17	394.47	0.06	12.16	15	>sp|P04279|SEMG1_HUMAN Semenogelin-1 OS=Homo sapiens OX=9606 GN=SEMG1 PE=1 SV=2	13259	20240115_78min-ethcd-scehcd-s-mix-after-impa.ScanId;v=1;d1=8603.8603.4	controllerType=0 controllerNumber=1 scan=8603	21.4865
01372:3	2	K.SQQYDLNALHKT[+947.323]TK.S	HexNAc(1)Hex(1)NeuAc(2)	T[+947]	865.395	3	2594.17	2594.17	0	-0.4	82	Specific	671.73	403.84	1.2	13.38	15	>sp|P04279|SEMG1_HUMAN Semenogelin-1 OS=Homo sapiens OX=9606 GN=SEMG1 PE=1 SV=2	13259	20240115_78min-ethcd-scehcd-s-mix-after-impa.ScanId;v=1;d1=10023.10023.3	controllerType=0 controllerNumber=1 scan=10023	24.9286
01494:4	2	K.S[+947.323]QQYDLN[+0.984]ALHKTTK.S	HexNAc(1)Hex(1)NeuAc(2)	N[+1], S[+947]	649.544	4	2595.15	2595.16	0	-0.9	82	Specific	706.78	384.11	4.3	14.16	15	>sp|P04279|SEMG1_HUMAN Semenogelin-1 OS=Homo sapiens OX=9606 GN=SEMG1 PE=1 SV=2	13259	20240115_78min-ethcd-scehcd-s-mix-after-impa.ScanId;v=1;d1=10892.10892.4	controllerType=0 controllerNumber=1 scan=10892	27.1703
01327:4	2	K.SQQYDLNALHKT[+947.323]TK.S	HexNAc(1)Hex(1)NeuAc(2)	T[+947]	649.298	4	2594.17	2594.17	0	-0.8	82	Specific	708.03	444.4	1.2	14.16	15	>sp|P04279|SEMG1_HUMAN Semenogelin-1 OS=Homo sapiens OX=9606 GN=SEMG1 PE=1 SV=2	13259	20240115_78min-ethcd-scehcd-s-mix-after-impa.ScanId;v=1;d1=9802.9802.4	controllerType=0 controllerNumber=1 scan=9802	24.3732
01354:4	2	K.SQQYDLNALHKT[+947.323]TK.S	HexNAc(1)Hex(1)NeuAc(2)	T[+947]	649.298	4	2594.17	2594.17	0	-0.5	82	Specific	736.91	448.77	1.2	14.16	15	>sp|P04279|SEMG1_HUMAN Semenogelin-1 OS=Homo sapiens OX=9606 GN=SEMG1 PE=1 SV=2	13259	20240115_78min-ethcd-scehcd-s-mix-after-impa.ScanId;v=1;d1=9926.9926.4	controllerType=0 controllerNumber=1 scan=9926	24.677
01347:3	2	K.SQQYDLNALHKT[+947.323]TK.S	HexNAc(1)Hex(1)NeuAc(2)	T[+947]	865.395	3	2594.17	2594.17	0	-0.2	82	Specific	769.43	483.3	1.2	15.42	15	>sp|P04279|SEMG1_HUMAN Semenogelin-1 OS=Homo sapiens OX=9606 GN=SEMG1 PE=1 SV=2	13259	20240115_78min-ethcd-scehcd-s-mix-after-impa.ScanId;v=1;d1=9903.9903.3	controllerType=0 controllerNumber=1 scan=9903	24.6193
01324:3	2	K.SQQYDLNALHKT[+947.323]TK.S	HexNAc(1)Hex(1)NeuAc(2)	T[+947]	865.396	3	2594.17	2594.17	0	-0.2	82	Specific	773.62	531.72	1.2	15.42	15	>sp|P04279|SEMG1_HUMAN Semenogelin-1 OS=Homo sapiens OX=9606 GN=SEMG1 PE=1 SV=2	13259	20240115_78min-ethcd-scehcd-s-mix-after-impa.ScanId;v=1;d1=9777.9777.3	controllerType=0 controllerNumber=1 scan=9777	24.3164
01373:2	2	K.SQQYDLNALHKT[+947.323]TK.S	HexNAc(1)Hex(1)NeuAc(2)	T[+947]	1297.59	2	2594.16	2594.17	0	-3.6	82	Specific	783.13	500.63	1.2	14.73	15	>sp|P04279|SEMG1_HUMAN Semenogelin-1 OS=Homo sapiens OX=9606 GN=SEMG1 PE=1 SV=2	13259	20240115_78min-ethcd-scehcd-s-mix-after-impa.ScanId;v=1;d1=10027.10027.2	controllerType=0 controllerNumber=1 scan=10027	24.9331
01493:3	2	K.SQQYDLN[+0.984]ALHKT[+947.323]TK.S	HexNAc(1)Hex(1)NeuAc(2)	N[+1], T[+947]	865.723	3	2595.16	2595.16	0	-0.5	82	Specific	784.81	497.23	1.2	15.38	15	>sp|P04279|SEMG1_HUMAN Semenogelin-1 OS=Homo sapiens OX=9606 GN=SEMG1 PE=1 SV=2	13259	20240115_78min-ethcd-scehcd-s-mix-after-impa.ScanId;v=1;d1=10868.10868.3	controllerType=0 controllerNumber=1 scan=10868	27.1103
01348:2	2	K.SQQYDLNALHKT[+947.323]TK.S	HexNAc(1)Hex(1)NeuAc(2)	T[+947]	1297.59	2	2594.17	2594.17	0	-0.2	82	Specific	791.45	518.67	1.2	15.47	15	>sp|P04279|SEMG1_HUMAN Semenogelin-1 OS=Homo sapiens OX=9606 GN=SEMG1 PE=1 SV=2	13259	20240115_78min-ethcd-scehcd-s-mix-after-impa.ScanId;v=1;d1=9904.9904.2	controllerType=0 controllerNumber=1 scan=9904	24.6216
00991:3	2	K.VQTS[+947.323]LC[+57.021]PAHQDK.L	HexNAc(1)Hex(1)NeuAc(2)	C[+57], S[+947]	777.668	3	2330.99	2330.99	0	-0.4	234	Non	831.82	523.9	10.18	15.99	15	>sp|P04279|SEMG1_HUMAN Semenogelin-1 OS=Homo sapiens OX=9606 GN=SEMG1 PE=1 SV=2	13259	20240115_78min-ethcd-scehcd-s-mix-after-impa.ScanId;v=1;d1=6006.6006.3	controllerType=0 controllerNumber=1 scan=6006	15.5362
01495:2	2	K.SQQYDLN[+0.984]ALHKT[+947.323]TK.S	HexNAc(1)Hex(1)NeuAc(2)	N[+1], T[+947]	1298.08	2	2595.16	2595.16	0	0.2	82	Specific	836.47	506.64	1.2	16.47	15	>sp|P04279|SEMG1_HUMAN Semenogelin-1 OS=Homo sapiens OX=9606 GN=SEMG1 PE=1 SV=2	13259	20240115_78min-ethcd-scehcd-s-mix-after-impa.ScanId;v=1;d1=10894.10894.2	controllerType=0 controllerNumber=1 scan=10894	27.1728
01245:2	2	K.SQQYDLN[+0.984]ALHKT[+947.323]TK.S	HexNAc(1)Hex(1)NeuAc(2)	N[+1], T[+947]	1298.08	2	2595.16	2595.16	0	-0.2	82	Specific	837.48	522.26	1.2	16.47	15	>sp|P04279|SEMG1_HUMAN Semenogelin-1 OS=Homo sapiens OX=9606 GN=SEMG1 PE=1 SV=2	13259	20240115_78min-ethcd-scehcd-s-mix-after-impa.ScanId;v=1;d1=8582.8582.2	controllerType=0 controllerNumber=1 scan=8582	21.436
00992:2	2	K.VQTS[+947.323]LC[+57.021]PAHQDK.L	HexNAc(1)Hex(1)NeuAc(2)	C[+57], S[+947]	1166	2	2330.99	2330.99	0	-0.2	234	Non	840.79	434.31	21.23	16.2	15	>sp|P04279|SEMG1_HUMAN Semenogelin-1 OS=Homo sapiens OX=9606 GN=SEMG1 PE=1 SV=2	13259	20240115_78min-ethcd-scehcd-s-mix-after-impa.ScanId;v=1;d1=6011.6011.2	controllerType=0 controllerNumber=1 scan=6011	15.5423
01325:2	2	K.SQQYDLNALHKT[+947.323]TK.S	HexNAc(1)Hex(1)NeuAc(2)	T[+947]	1297.59	2	2594.17	2594.17	0	-0.5	82	Specific	882.19	554	1.2	17.42	15	>sp|P04279|SEMG1_HUMAN Semenogelin-1 OS=Homo sapiens OX=9606 GN=SEMG1 PE=1 SV=2	13259	20240115_78min-ethcd-scehcd-s-mix-after-impa.ScanId;v=1;d1=9787.9787.2	controllerType=0 controllerNumber=1 scan=9787	24.3286
01244:3	2	K.SQQYDLN[+0.984]ALHKT[+947.323]TK.S	HexNAc(1)Hex(1)NeuAc(2)	N[+1], T[+947]	865.723	3	2595.16	2595.16	0	-0.7	82	Specific	891.54	582.51	1.2	17.38	15	>sp|P04279|SEMG1_HUMAN Semenogelin-1 OS=Homo sapiens OX=9606 GN=SEMG1 PE=1 SV=2	13259	20240115_78min-ethcd-scehcd-s-mix-after-impa.ScanId;v=1;d1=8579.8579.3	controllerType=0 controllerNumber=1 scan=8579	21.4313
00893:3	2	K.VQT[+656.228]S[+365.132]LC[+57.021]PAHQDK.L	HexNAc(1)Hex(1)NeuAc(1),HexNAc(1)Hex(1)	C[+57], S[+365], T[+656]	802.347	3	2405.03	2405.03	0	-1.2	234	Non	387.99	192.4	4	6.17	15	>sp|P04279|SEMG1_HUMAN Semenogelin-1 OS=Homo sapiens OX=9606 GN=SEMG1 PE=1 SV=2	13259	20240115_78min-ethcd-scehcd-s-mix-after-impa.ScanId;v=1;d1=4959.4959.3	controllerType=0 controllerNumber=1 scan=4959	13.3039
00892:2	2	K.VQT[+656.228]S[+365.132]LC[+57.021]PAHQDK.L	HexNAc(1)Hex(1)NeuAc(1),HexNAc(1)Hex(1)	C[+57], S[+365], T[+656]	1203.02	2	2405.03	2405.03	0	2.3	234	Non	797.17	386.51	0	14.2	15	>sp|P04279|SEMG1_HUMAN Semenogelin-1 OS=Homo sapiens OX=9606 GN=SEMG1 PE=1 SV=2	13259	20240115_78min-ethcd-scehcd-s-mix-after-impa.ScanId;v=1;d1=4944.4944.2	controllerType=0 controllerNumber=1 scan=4944	13.2655
00904:2	2	K.VQTS[+656.228]LC[+57.021]PAHQDK.L	HexNAc(1)Hex(1)NeuAc(1)	C[+57], S[+656]	1020.45	2	2039.9	2039.9	0	0.2	234	Non	620.62	422.24	5.77	12.2	15	>sp|P04279|SEMG1_HUMAN Semenogelin-1 OS=Homo sapiens OX=9606 GN=SEMG1 PE=1 SV=2	13259	20240115_78min-ethcd-scehcd-s-mix-after-impa.ScanId;v=1;d1=5223.5223.2	controllerType=0 controllerNumber=1 scan=5223	13.8689
00905:3	2	K.VQTS[+656.228]LC[+57.021]PAHQDK.L	HexNAc(1)Hex(1)NeuAc(1)	C[+57], S[+656]	680.637	3	2039.9	2039.9	0	0	234	Non	693.79	463.21	14.58	12.99	15	>sp|P04279|SEMG1_HUMAN Semenogelin-1 OS=Homo sapiens OX=9606 GN=SEMG1 PE=1 SV=2	13259	20240115_78min-ethcd-scehcd-s-mix-after-impa.ScanId;v=1;d1=5231.5231.3	controllerType=0 controllerNumber=1 scan=5231	13.8888
00906:2	2	K.VQTS[+656.228]LC[+57.021]PAHQDK.L	HexNAc(1)Hex(1)NeuAc(1)	C[+57], S[+656]	1020.45	2	2039.9	2039.9	0	0.3	234	Non	871.61	463.97	18.92	17.2	15	>sp|P04279|SEMG1_HUMAN Semenogelin-1 OS=Homo sapiens OX=9606 GN=SEMG1 PE=1 SV=2	13259	20240115_78min-ethcd-scehcd-s-mix-after-impa.ScanId;v=1;d1=5234.5234.2	controllerType=0 controllerNumber=1 scan=5234	13.8925
00890:3	2	K.VQT[+365.132]S[+656.228]LC[+57.021]PAHQDK.L	HexNAc(1)Hex(1),HexNAc(1)Hex(1)NeuAc(1)	C[+57], S[+656], T[+365]	802.347	3	2405.03	2405.03	0	-1.3	234	Non	595.77	329.94	0	9.99	15	>sp|P04279|SEMG1_HUMAN Semenogelin-1 OS=Homo sapiens OX=9606 GN=SEMG1 PE=1 SV=2	13259	20240115_78min-ethcd-scehcd-s-mix-after-impa.ScanId;v=1;d1=4918.4918.3	controllerType=0 controllerNumber=1 scan=4918	13.2151
00845:3	2	K.VQT[+365.132]S[+365.132]LC[+57.021]PAHQDK.L	HexNAc(1)Hex(1),HexNAc(1)Hex(1)	C[+57], S[+365], T[+365]	705.316	3	2113.93	2113.93	0	0.4	234	Non	324.45	179.58	179.58	5.55	15	>sp|P04279|SEMG1_HUMAN Semenogelin-1 OS=Homo sapiens OX=9606 GN=SEMG1 PE=1 SV=2	13259	20240115_78min-ethcd-scehcd-s-mix-after-impa.ScanId;v=1;d1=3973.3973.4	controllerType=0 controllerNumber=1 scan=3973	11.234
00274:3	77	R.VEDLHVGAT[+947.323]VAPSSR.R	HexNAc(1)Hex(1)NeuAc(2)	T[+947]	829.042	3	2485.11	2485.12	0	-3	31	Specific	485.84	235.86	114.25	5.37	1	>sp|P05154|IPSP_HUMAN Plasma serine protease inhibitor OS=Homo sapiens OX=9606 GN=SERPINA5 PE=1 SV=3	6002	20240115_78min-scehcd-s-mix-before.ScanId;v=1;d1=10557.10557.3	controllerType=0 controllerNumber=1 scan=10557	31.5767
01327:3	38	K.KRVEDLHVGAT[+947.323]VAPSSR.R	HexNAc(1)Hex(1)NeuAc(2)	T[+947]	923.778	3	2769.32	2769.32	0	1	29	Specific	370.98	216.43	54.71	5.25	4	>sp|P05154|IPSP_HUMAN Plasma serine protease inhibitor OS=Homo sapiens OX=9606 GN=SERPINA5 PE=1 SV=3	6002	20240115_78min-scehcd-s-mix-elution.ScanId;v=1;d1=7075.7075.3	controllerType=0 controllerNumber=1 scan=7075	19.5165
01725:3	38	K.RVEDLHVGAT[+947.323]VAPSSR.R	HexNAc(1)Hex(1)NeuAc(2)	T[+947]	881.078	3	2641.22	2641.22	0	0	30	Specific	489.92	312.98	73.69	8.24	4	>sp|P05154|IPSP_HUMAN Plasma serine protease inhibitor OS=Homo sapiens OX=9606 GN=SERPINA5 PE=1 SV=3	6002	20240115_78min-scehcd-s-mix-elution.ScanId;v=1;d1=9231.9231.3	controllerType=0 controllerNumber=1 scan=9231	25.7703
01324:3	38	K.KRVEDLHVGAT[+947.323]VAPSSR.R	HexNAc(1)Hex(1)NeuAc(2)	T[+947]	923.778	3	2769.32	2769.32	0	1	29	Specific	585.77	392.23	7.72	10.77	4	>sp|P05154|IPSP_HUMAN Plasma serine protease inhibitor OS=Homo sapiens OX=9606 GN=SERPINA5 PE=1 SV=3	6002	20240115_78min-scehcd-s-mix-elution.ScanId;v=1;d1=7066.7066.3	controllerType=0 controllerNumber=1 scan=7066	19.4907
01743:3	38	K.RVEDLHVGAT[+947.323]VAPSSR.R	HexNAc(1)Hex(1)NeuAc(2)	T[+947]	881.078	3	2641.22	2641.22	0	-0.2	30	Specific	630.83	406.8	2.13	12.53	4	>sp|P05154|IPSP_HUMAN Plasma serine protease inhibitor OS=Homo sapiens OX=9606 GN=SERPINA5 PE=1 SV=3	6002	20240115_78min-scehcd-s-mix-elution.ScanId;v=1;d1=9317.9317.3	controllerType=0 controllerNumber=1 scan=9317	26.0596
02219:3	38	R.VEDLHVGAT[+947.323]VAPSSR.R	HexNAc(1)Hex(1)NeuAc(2)	T[+947]	829.045	3	2485.12	2485.12	0	0.5	31	Specific	635.85	365.57	114.94	11.67	4	>sp|P05154|IPSP_HUMAN Plasma serine protease inhibitor OS=Homo sapiens OX=9606 GN=SERPINA5 PE=1 SV=3	6002	20240115_78min-scehcd-s-mix-elution.ScanId;v=1;d1=11114.11114.3	controllerType=0 controllerNumber=1 scan=11114	31.6075
01723:3	38	K.RVEDLHVGAT[+947.323]VAPSSR.R	HexNAc(1)Hex(1)NeuAc(2)	T[+947]	881.078	3	2641.22	2641.22	0	-0.7	30	Specific	715.5	470.64	7.72	14.53	4	>sp|P05154|IPSP_HUMAN Plasma serine protease inhibitor OS=Homo sapiens OX=9606 GN=SERPINA5 PE=1 SV=3	6002	20240115_78min-scehcd-s-mix-elution.ScanId;v=1;d1=9223.9223.3	controllerType=0 controllerNumber=1 scan=9223	25.7493
02217:3	38	R.VEDLHVGAT[+947.323]VAPSSR.R	HexNAc(1)Hex(1)NeuAc(2)	T[+947]	829.045	3	2485.12	2485.12	0	-0.1	31	Specific	1023.13	689.12	5.46	20.68	4	>sp|P05154|IPSP_HUMAN Plasma serine protease inhibitor OS=Homo sapiens OX=9606 GN=SERPINA5 PE=1 SV=3	6002	20240115_78min-scehcd-s-mix-elution.ScanId;v=1;d1=11108.11108.3	controllerType=0 controllerNumber=1 scan=11108	31.5856
01508:3	15	K.RVEDLHVGAT[+947.323]VAPSSR.R	HexNAc(1)Hex(1)NeuAc(2)	T[+947]	881.079	3	2641.22	2641.22	0	1	30	Specific	472.32	300.35	69.65	8.26	3	>sp|P05154|IPSP_HUMAN Plasma serine protease inhibitor OS=Homo sapiens OX=9606 GN=SERPINA5 PE=1 SV=3	6002	20240115_78min-scehcd-s-mix-after.ScanId;v=1;d1=9245.9245.3	controllerType=0 controllerNumber=1 scan=9245	26.0597
01700:3	15	R.VEDLHVGAT[+947.323]VAPSSR.R	HexNAc(1)Hex(1)NeuAc(2)	T[+947]	829.045	3	2485.12	2485.12	0	-0.1	31	Specific	683.41	385.18	107.84	12.61	3	>sp|P05154|IPSP_HUMAN Plasma serine protease inhibitor OS=Homo sapiens OX=9606 GN=SERPINA5 PE=1 SV=3	6002	20240115_78min-scehcd-s-mix-after.ScanId;v=1;d1=11039.11039.3	controllerType=0 controllerNumber=1 scan=11039	31.7053
01510:3	15	K.RVEDLHVGAT[+947.323]VAPSSR.R	HexNAc(1)Hex(1)NeuAc(2)	T[+947]	881.079	3	2641.22	2641.22	0	0.7	30	Specific	693.3	444.93	7.72	12.79	3	>sp|P05154|IPSP_HUMAN Plasma serine protease inhibitor OS=Homo sapiens OX=9606 GN=SERPINA5 PE=1 SV=3	6002	20240115_78min-scehcd-s-mix-after.ScanId;v=1;d1=9250.9250.3	controllerType=0 controllerNumber=1 scan=9250	26.0741
01699:3	15	R.VEDLHVGAT[+947.323]VAPSSR.R	HexNAc(1)Hex(1)NeuAc(2)	T[+947]	829.045	3	2485.12	2485.12	0	0.3	31	Specific	1021.08	664.29	3.87	19.57	3	>sp|P05154|IPSP_HUMAN Plasma serine protease inhibitor OS=Homo sapiens OX=9606 GN=SERPINA5 PE=1 SV=3	6002	20240115_78min-scehcd-s-mix-after.ScanId;v=1;d1=11031.11031.3	controllerType=0 controllerNumber=1 scan=11031	31.6866
00333:3	21	R.VEDLHVGAT[+947.323]VAPSSR.R	HexNAc(1)Hex(1)NeuAc(2)	T[+947]	829.044	3	2485.12	2485.12	0	-1	31	Specific	507.38	244.12	97.94	6.32	2	>sp|P05154|IPSP_HUMAN Plasma serine protease inhibitor OS=Homo sapiens OX=9606 GN=SERPINA5 PE=1 SV=3	6002	20240115_78min-ethcd-scehcd-s-mix-before.ScanId;v=1;d1=11544.11544.3	controllerType=0 controllerNumber=1 scan=11544	31.3489
00334:3	21	R.VEDLHVGATVAPS[+947.323]SR.R	HexNAc(1)Hex(1)NeuAc(2)	S[+947]	829.043	3	2485.12	2485.12	0	-1.6	31	Specific	970.54	652.16	1.2	17.23	2	>sp|P05154|IPSP_HUMAN Plasma serine protease inhibitor OS=Homo sapiens OX=9606 GN=SERPINA5 PE=1 SV=3	6002	20240115_78min-ethcd-scehcd-s-mix-before.ScanId;v=1;d1=11551.11551.3	controllerType=0 controllerNumber=1 scan=11551	31.3785
01313:3	50	K.KRVEDLHVGAT[+947.323]VAPSSR.R	HexNAc(1)Hex(1)NeuAc(2)	T[+947]	923.778	3	2769.32	2769.32	0	1.2	29	Specific	468.43	302.44	88.88	8.02	3	>sp|P05154|IPSP_HUMAN Plasma serine protease inhibitor OS=Homo sapiens OX=9606 GN=SERPINA5 PE=1 SV=3	6002	20240115_78min-ethcd-scehcd-s-mix-elution.ScanId;v=1;d1=7113.7113.3	controllerType=0 controllerNumber=1 scan=7113	19.8072
01711:3	50	K.RVEDLHVGAT[+947.323]VAPSSR.R	HexNAc(1)Hex(1)NeuAc(2)	T[+947]	881.078	3	2641.22	2641.22	0	-0.2	30	Specific	514.59	320.62	72.1	8.69	3	>sp|P05154|IPSP_HUMAN Plasma serine protease inhibitor OS=Homo sapiens OX=9606 GN=SERPINA5 PE=1 SV=3	6002	20240115_78min-ethcd-scehcd-s-mix-elution.ScanId;v=1;d1=9233.9233.3	controllerType=0 controllerNumber=1 scan=9233	26.0286
02182:3	50	R.VEDLHVGAT[+947.323]VAPSSR.R	HexNAc(1)Hex(1)NeuAc(2)	T[+947]	829.046	3	2485.12	2485.12	0	1.7	31	Specific	661.65	358.92	129.59	12.22	3	>sp|P05154|IPSP_HUMAN Plasma serine protease inhibitor OS=Homo sapiens OX=9606 GN=SERPINA5 PE=1 SV=3	6002	20240115_78min-ethcd-scehcd-s-mix-elution.ScanId;v=1;d1=11023.11023.3	controllerType=0 controllerNumber=1 scan=11023	31.6489
01717:4	50	K.RVEDLHVGAT[+947.323]VAPSSR.R	HexNAc(1)Hex(1)NeuAc(2)	T[+947]	661.061	4	2641.22	2641.22	0	0.1	30	Specific	678.36	378.98	7.72	13.92	3	>sp|P05154|IPSP_HUMAN Plasma serine protease inhibitor OS=Homo sapiens OX=9606 GN=SERPINA5 PE=1 SV=3	6002	20240115_78min-ethcd-scehcd-s-mix-elution.ScanId;v=1;d1=9258.9258.4	controllerType=0 controllerNumber=1 scan=9258	26.1028
01309:3	50	K.KRVEDLHVGAT[+947.323]VAPSSR.R	HexNAc(1)Hex(1)NeuAc(2)	T[+947]	923.778	3	2769.32	2769.32	0	1	29	Specific	706.05	504.57	7.72	14.28	3	>sp|P05154|IPSP_HUMAN Plasma serine protease inhibitor OS=Homo sapiens OX=9606 GN=SERPINA5 PE=1 SV=3	6002	20240115_78min-ethcd-scehcd-s-mix-elution.ScanId;v=1;d1=7105.7105.3	controllerType=0 controllerNumber=1 scan=7105	19.7762
01713:3	50	K.RVEDLHVGAT[+947.323]VAPSSR.R	HexNAc(1)Hex(1)NeuAc(2)	T[+947]	881.078	3	2641.22	2641.22	0	-0.1	30	Specific	801.16	482.4	2.32	16.73	3	>sp|P05154|IPSP_HUMAN Plasma serine protease inhibitor OS=Homo sapiens OX=9606 GN=SERPINA5 PE=1 SV=3	6002	20240115_78min-ethcd-scehcd-s-mix-elution.ScanId;v=1;d1=9239.9239.3	controllerType=0 controllerNumber=1 scan=9239	26.0454
02181:3	50	R.VEDLHVGAT[+947.323]VAPSSR.R	HexNAc(1)Hex(1)NeuAc(2)	T[+947]	829.045	3	2485.12	2485.12	0	0.8	31	Specific	1053.3	685.93	5.55	21.81	3	>sp|P05154|IPSP_HUMAN Plasma serine protease inhibitor OS=Homo sapiens OX=9606 GN=SERPINA5 PE=1 SV=3	6002	20240115_78min-ethcd-scehcd-s-mix-elution.ScanId;v=1;d1=11019.11019.3	controllerType=0 controllerNumber=1 scan=11019	31.6352
01276:3	18	K.RVEDLHVGAT[+947.323]VAPSSR.R	HexNAc(1)Hex(1)NeuAc(2)	T[+947]	881.078	3	2641.22	2641.22	0	-0.4	30	Specific	489.53	296.83	70.53	7.74	3	>sp|P05154|IPSP_HUMAN Plasma serine protease inhibitor OS=Homo sapiens OX=9606 GN=SERPINA5 PE=1 SV=3	6002	20240115_78min-ethcd-scehcd-s-mix-after.ScanId;v=1;d1=9226.9226.3	controllerType=0 controllerNumber=1 scan=9226	25.9729
01467:3	18	R.VEDLHVGAT[+947.323]VAPSSR.R	HexNAc(1)Hex(1)NeuAc(2)	T[+947]	829.044	3	2485.12	2485.12	0	-0.4	31	Specific	632.54	323.05	125.53	10.21	3	>sp|P05154|IPSP_HUMAN Plasma serine protease inhibitor OS=Homo sapiens OX=9606 GN=SERPINA5 PE=1 SV=3	6002	20240115_78min-ethcd-scehcd-s-mix-after.ScanId;v=1;d1=11014.11014.3	controllerType=0 controllerNumber=1 scan=11014	31.6747
01277:3	18	K.RVEDLHVGAT[+947.323]VAPSSR.R	HexNAc(1)Hex(1)NeuAc(2)	T[+947]	881.078	3	2641.22	2641.22	0	-0.5	30	Specific	752.49	545.03	1.91	14.41	3	>sp|P05154|IPSP_HUMAN Plasma serine protease inhibitor OS=Homo sapiens OX=9606 GN=SERPINA5 PE=1 SV=3	6002	20240115_78min-ethcd-scehcd-s-mix-after.ScanId;v=1;d1=9235.9235.3	controllerType=0 controllerNumber=1 scan=9235	26.0059
01468:3	18	R.VEDLHVGATVAPS[+947.323]SR.R	HexNAc(1)Hex(1)NeuAc(2)	S[+947]	829.044	3	2485.12	2485.12	0	-0.4	31	Specific	1024.79	694.21	1.2	19.33	3	>sp|P05154|IPSP_HUMAN Plasma serine protease inhibitor OS=Homo sapiens OX=9606 GN=SERPINA5 PE=1 SV=3	6002	20240115_78min-ethcd-scehcd-s-mix-after.ScanId;v=1;d1=11021.11021.3	controllerType=0 controllerNumber=1 scan=11021	31.6968
01475:4	404	K.SQSTQIS[+947.323]QELEELR.A	HexNAc(1)Hex(1)NeuAc(2)	S[+947]	649.544	4	2595.16	2595.14	0	5.7	83	Specific	339.22	43.77	3.6	0.4	1	>sp|P06734|FCER2_HUMAN Low affinity immunoglobulin epsilon Fc receptor OS=Homo sapiens OX=9606 GN=FCER2 PE=1 SV=1	4102	20240115_78min-scehcd-s-mix-elution.ScanId;v=1;d1=7926.7926.4	controllerType=0 controllerNumber=1 scan=7926	21.9386
02169:2	354	K.SQPNLDT[+947.323]C[+57.021]AFHEQPELQK.K	HexNAc(1)Hex(1)NeuAc(2)	C[+57], T[+947]	1545.16	2	3089.31	3089.32	0	-1.8	97	Specific	314.49	53.68	20.34	1.74	2	>sp|P09228|CYTT_HUMAN Cystatin-SA OS=Homo sapiens OX=9606 GN=CST2 PE=1 SV=1	17048	20240115_78min-ethcd-scehcd-s-mix-elution.ScanId;v=1;d1=10929.10929.2	controllerType=0 controllerNumber=1 scan=10929	31.3695
00130:2	367	R.HNS[+203.079]TGC[+57.021]LR.M	HexNAc(1)	C[+57], S[+203]	574.261	2	1147.52	1147.52	0	-0.9	290	Specific	445.66	156	2	2.59	1	>sp|P10909|CLUS_HUMAN Clusterin OS=Homo sapiens OX=9606 GN=CLU PE=1 SV=1	16753	20240115_78min-scehcd-s-mix-elution.ScanId;v=1;d1=2100.2100.2	controllerType=0 controllerNumber=1 scan=2100	7.4559
00704:2	109	R.HNS[+203.079]TGC[+57.021]LR.M	HexNAc(1)	C[+57], S[+203]	574.262	2	1147.52	1147.52	0	0.5	290	Non	414.49	126.01	2	2.05	1	>sp|P10909|CLUS_HUMAN Clusterin OS=Homo sapiens OX=9606 GN=CLU PE=1 SV=1	16753	20240115_78min-scehcd-s-mix-after-impa.ScanId;v=1;d1=1990.1990.2	controllerType=0 controllerNumber=1 scan=1990	7.0445
00781:2	98	P.SPS[+365.132]PVPK.S	HexNAc(1)Hex(1)	S[+365]	538.772	2	1076.54	1076.54	0	0.6	209	Specific	542.34	4.23	3.77	5.81	3	>sp|P11279|LAMP1_HUMAN Lysosome-associated membrane glycoprotein 1 OS=Homo sapiens OX=9606 GN=LAMP1 PE=1 SV=3	2419	20240115_78min-ethcd-scehcd-s-mix-after-impa.ScanId;v=1;d1=3444.3444.2	controllerType=0 controllerNumber=1 scan=3444	10.12
00482:2	98	K.AANGS[+203.079]LR.A	HexNAc(1)	S[+203]	446.231	2	891.454	891.453	0	0.8	320	Non	301.07	63.94	63.94	2.73	3	>sp|P11279|LAMP1_HUMAN Lysosome-associated membrane glycoprotein 1 OS=Homo sapiens OX=9606 GN=LAMP1 PE=1 SV=3	2419	20240115_78min-ethcd-scehcd-s-mix-after-impa.ScanId;v=1;d1=1796.1796.2	controllerType=0 controllerNumber=1 scan=1796	6.6036
00480:2	98	K.AANGS[+203.079]LR.A	HexNAc(1)	S[+203]	446.23	2	891.453	891.453	0	0.4	320	Non	433.45	82.71	82.71	4.88	3	>sp|P11279|LAMP1_HUMAN Lysosome-associated membrane glycoprotein 1 OS=Homo sapiens OX=9606 GN=LAMP1 PE=1 SV=3	2419	20240115_78min-ethcd-scehcd-s-mix-after-impa.ScanId;v=1;d1=1786.1786.2	controllerType=0 controllerNumber=1 scan=1786	6.579
01823:2	142	R.AIT[+947.323]HLNNN[+0.984]FMFGQK.L	HexNAc(1)Hex(1)NeuAc(2)	N[+1], T[+947]	1292.06	2	2583.12	2583.12	0	0.6	435	Specific	331.06	18.41	0	4.82	2	>sp|P14866|HNRPL_HUMAN Heterogeneous nuclear ribonucleoprotein L OS=Homo sapiens OX=9606 GN=HNRNPL PE=1 SV=2	5492	20240115_78min-scehcd-s-mix-after.ScanId;v=1;d1=14835.14835.2	controllerType=0 controllerNumber=1 scan=14835	43.6491
01827:2	142	R.AIT[+656.228]HLNN[+0.984]NFMFGQK.L	HexNAc(1)Hex(1)NeuAc(1)	N[+1], T[+656]	1146.52	2	2292.03	2292.02	0	1.3	435	Specific	376.16	30.83	0	3.75	2	>sp|P14866|HNRPL_HUMAN Heterogeneous nuclear ribonucleoprotein L OS=Homo sapiens OX=9606 GN=HNRNPL PE=1 SV=2	5492	20240115_78min-scehcd-s-mix-after.ScanId;v=1;d1=14872.14872.2	controllerType=0 controllerNumber=1 scan=14872	43.7583
02025:2	120	R.AIT[+947.323]HLNNN[+0.984]FMFGQK.L	HexNAc(1)Hex(1)NeuAc(2)	N[+1], T[+947]	1292.06	2	2583.12	2583.12	0	1.5	435	Non	332.67	1.96	0	1.96	4	>sp|P14866|HNRPL_HUMAN Heterogeneous nuclear ribonucleoprotein L OS=Homo sapiens OX=9606 GN=HNRNPL PE=1 SV=2	5492	20240115_78min-scehcd-s-mix-after-impa.ScanId;v=1;d1=17352.17352.2	controllerType=0 controllerNumber=1 scan=17352	44.0594
02018:2	120	R.AIT[+947.323]HLN[+0.984]NNFMFGQK.L	HexNAc(1)Hex(1)NeuAc(2)	N[+1], T[+947]	1292.06	2	2583.12	2583.12	0	1.4	435	Non	362.42	8.62	0	0.96	4	>sp|P14866|HNRPL_HUMAN Heterogeneous nuclear ribonucleoprotein L OS=Homo sapiens OX=9606 GN=HNRNPL PE=1 SV=2	5492	20240115_78min-scehcd-s-mix-after-impa.ScanId;v=1;d1=17232.17232.2	controllerType=0 controllerNumber=1 scan=17232	43.7616
02022:2	120	R.AIT[+656.228]HLNNN[+0.984]FMFGQK.L	HexNAc(1)Hex(1)NeuAc(1)	N[+1], T[+656]	1146.52	2	2292.03	2292.02	0	2	435	Non	376.69	21.94	0	0.82	4	>sp|P14866|HNRPL_HUMAN Heterogeneous nuclear ribonucleoprotein L OS=Homo sapiens OX=9606 GN=HNRNPL PE=1 SV=2	5492	20240115_78min-scehcd-s-mix-after-impa.ScanId;v=1;d1=17298.17298.2	controllerType=0 controllerNumber=1 scan=17298	43.9167
01576:2	140	R.AIT[+947.323]HLNNN[+0.984]FMFGQK.L	HexNAc(1)Hex(1)NeuAc(2)	N[+1], T[+947]	1292.07	2	2583.13	2583.12	0	2.8	435	Specific	319.24	6.23	0	3.71	3	>sp|P14866|HNRPL_HUMAN Heterogeneous nuclear ribonucleoprotein L OS=Homo sapiens OX=9606 GN=HNRNPL PE=1 SV=2	5492	20240115_78min-ethcd-scehcd-s-mix-after.ScanId;v=1;d1=14820.14820.2	controllerType=0 controllerNumber=1 scan=14820	43.7915
01580:2	140	R.AIT[+656.228]HLNN[+0.984]NFMFGQK.L	HexNAc(1)Hex(1)NeuAc(1)	N[+1], T[+656]	1146.52	2	2292.03	2292.02	0	1.3	435	Specific	390.82	5.94	0	3.71	3	>sp|P14866|HNRPL_HUMAN Heterogeneous nuclear ribonucleoprotein L OS=Homo sapiens OX=9606 GN=HNRNPL PE=1 SV=2	5492	20240115_78min-ethcd-scehcd-s-mix-after.ScanId;v=1;d1=14871.14871.2	controllerType=0 controllerNumber=1 scan=14871	43.9514
01863:2	110	R.AIT[+947.323]HLN[+0.984]NNFMFGQK.L	HexNAc(1)Hex(1)NeuAc(2)	N[+1], T[+947]	1292.07	2	2583.12	2583.12	0	2.1	435	Non	346.64	11.34	0	0.5	3	>sp|P14866|HNRPL_HUMAN Heterogeneous nuclear ribonucleoprotein L OS=Homo sapiens OX=9606 GN=HNRNPL PE=1 SV=2	5492	20240115_78min-ethcd-scehcd-s-mix-after-impa.ScanId;v=1;d1=17416.17416.2	controllerType=0 controllerNumber=1 scan=17416	43.8909
01871:2	110	R.AIT[+947.323]HLN[+0.984]NNFMFGQK.L	HexNAc(1)Hex(1)NeuAc(2)	N[+1], T[+947]	1292.06	2	2583.12	2583.12	0	0.6	435	Non	356.52	1.85	0	1.57	3	>sp|P14866|HNRPL_HUMAN Heterogeneous nuclear ribonucleoprotein L OS=Homo sapiens OX=9606 GN=HNRNPL PE=1 SV=2	5492	20240115_78min-ethcd-scehcd-s-mix-after-impa.ScanId;v=1;d1=17540.17540.2	controllerType=0 controllerNumber=1 scan=17540	44.1894
01867:2	110	R.AIT[+656.228]HLNNN[+0.984]FMFGQK.L	HexNAc(1)Hex(1)NeuAc(1)	N[+1], T[+656]	1146.52	2	2292.03	2292.02	0	2.3	435	Non	384.33	6.81	0	0.48	3	>sp|P14866|HNRPL_HUMAN Heterogeneous nuclear ribonucleoprotein L OS=Homo sapiens OX=9606 GN=HNRNPL PE=1 SV=2	5492	20240115_78min-ethcd-scehcd-s-mix-after-impa.ScanId;v=1;d1=17480.17480.2	controllerType=0 controllerNumber=1 scan=17480	44.0424
01770:2	110	R.AIT[+656.228]HLNN[+0.984]NFMFGQK.L	HexNAc(1)Hex(1)NeuAc(1)	N[+1], T[+656]	1146.52	2	2292.03	2292.02	0	2.9	435	Non	398.07	48.93	0	0.64	3	>sp|P14866|HNRPL_HUMAN Heterogeneous nuclear ribonucleoprotein L OS=Homo sapiens OX=9606 GN=HNRNPL PE=1 SV=2	5492	20240115_78min-ethcd-scehcd-s-mix-after-impa.ScanId;v=1;d1=15360.15360.2	controllerType=0 controllerNumber=1 scan=15360	38.6902
00148:2	83	A.T[+406.159]TLDQSK.A	HexNAc(2)	T[+406]	599.788	2	1198.57	1198.57	0	-0.5	63	CRagged	315.11	67.35	9.69	4.19	3	>sp|P15144|AMPN_HUMAN Aminopeptidase N OS=Homo sapiens OX=9606 GN=ANPEP PE=1 SV=4	19266	20240115_78min-scehcd-s-mix-after-impa.ScanId;v=1;d1=404.404.2	controllerType=0 controllerNumber=1 scan=404	1.4728
00175:2	83	A.T[+406.159]TLDQSK.A	HexNAc(2)	T[+406]	599.788	2	1198.57	1198.57	0	-0.1	63	CRagged	352.95	79	11.78	4.4	3	>sp|P15144|AMPN_HUMAN Aminopeptidase N OS=Homo sapiens OX=9606 GN=ANPEP PE=1 SV=4	19266	20240115_78min-scehcd-s-mix-after-impa.ScanId;v=1;d1=489.489.2	controllerType=0 controllerNumber=1 scan=489	1.7866
00209:2	83	A.T[+406.159]TLDQSK.A	HexNAc(2)	T[+406]	599.788	2	1198.57	1198.57	0	-0.2	63	CRagged	354.35	77.01	10.25	4.37	3	>sp|P15144|AMPN_HUMAN Aminopeptidase N OS=Homo sapiens OX=9606 GN=ANPEP PE=1 SV=4	19266	20240115_78min-scehcd-s-mix-after-impa.ScanId;v=1;d1=573.573.2	controllerType=0 controllerNumber=1 scan=573	2.1
00245:2	83	A.T[+406.159]TLDQSK.A	HexNAc(2)	T[+406]	599.788	2	1198.57	1198.57	0	-0.1	63	CRagged	469.97	72.7	0	6.17	3	>sp|P15144|AMPN_HUMAN Aminopeptidase N OS=Homo sapiens OX=9606 GN=ANPEP PE=1 SV=4	19266	20240115_78min-scehcd-s-mix-after-impa.ScanId;v=1;d1=664.664.2	controllerType=0 controllerNumber=1 scan=664	2.4521
00152:2	83	A.TTLDQS[+406.159]K.A	HexNAc(2)	S[+406]	599.788	2	1198.57	1198.57	0	-0.5	63	CRagged	524.47	64.59	0	6.64	3	>sp|P15144|AMPN_HUMAN Aminopeptidase N OS=Homo sapiens OX=9606 GN=ANPEP PE=1 SV=4	19266	20240115_78min-scehcd-s-mix-after-impa.ScanId;v=1;d1=411.411.2	controllerType=0 controllerNumber=1 scan=411	1.5083
00213:2	83	A.TTLDQS[+406.159]K.A	HexNAc(2)	S[+406]	599.787	2	1198.57	1198.57	0	-0.9	63	CRagged	524.86	71.77	0	6.56	3	>sp|P15144|AMPN_HUMAN Aminopeptidase N OS=Homo sapiens OX=9606 GN=ANPEP PE=1 SV=4	19266	20240115_78min-scehcd-s-mix-after-impa.ScanId;v=1;d1=580.580.2	controllerType=0 controllerNumber=1 scan=580	2.1355
00179:2	83	A.TT[+406.159]LDQSK.A	HexNAc(2)	T[+406]	599.788	2	1198.57	1198.57	0	-0.5	63	CRagged	562.37	81.73	0	7.99	3	>sp|P15144|AMPN_HUMAN Aminopeptidase N OS=Homo sapiens OX=9606 GN=ANPEP PE=1 SV=4	19266	20240115_78min-scehcd-s-mix-after-impa.ScanId;v=1;d1=496.496.2	controllerType=0 controllerNumber=1 scan=496	1.8215
02265:3	11	R.NET[+203.079]QHEPYPLM[+15.995]LPGC[+57.021]SPSC[+57.021]PLER.F	HexNAc(1)	C[+57]*2, M[+16], T[+203]	977.77	3	2931.3	2931.3	0	-0.2	333	Specific	670.69	655.84	42.06	12.44	3	>sp|P15309|PPAP_HUMAN Prostatic acid phosphatase OS=Homo sapiens OX=9606 GN=ACPP PE=1 SV=3	7283	20240115_78min-scehcd-s-mix-after.ScanId;v=1;d1=22454.22454.2	controllerType=0 controllerNumber=1 scan=22454	66.392
02321:3	11	R.NET[+203.079]QHEPYPLMLPGC[+57.021]SPSC[+57.021]PLER.F	HexNAc(1)	C[+57]*2, T[+203]	972.439	3	2915.3	2915.3	0	0.1	333	Specific	1051.29	993.84	53.52	20.44	3	>sp|P15309|PPAP_HUMAN Prostatic acid phosphatase OS=Homo sapiens OX=9606 GN=ACPP PE=1 SV=3	7283	20240115_78min-scehcd-s-mix-after.ScanId;v=1;d1=23511.23511.3	controllerType=0 controllerNumber=1 scan=23511	68.9781
02058:3	16	R.NET[+203.079]QHEPYPLMLPGC[+57.021]SPSC[+57.021]PLER.F	HexNAc(1)	C[+57]*2, T[+203]	972.438	3	2915.3	2915.3	0	-0.3	333	Specific	613.91	587.74	180.79	11.28	2	>sp|P15309|PPAP_HUMAN Prostatic acid phosphatase OS=Homo sapiens OX=9606 GN=ACPP PE=1 SV=3	7283	20240115_78min-ethcd-scehcd-s-mix-after.ScanId;v=1;d1=23485.23485.3	controllerType=0 controllerNumber=1 scan=23485	69.0758
02001:3	16	R.NET[+203.079]QHEPYPLM[+15.995]LPGC[+57.021]SPSC[+57.021]PLER.F	HexNAc(1)	C[+57]*2, M[+16], T[+203]	977.77	3	2931.3	2931.3	0	0.3	333	Specific	682.98	640.03	38.84	12.35	2	>sp|P15309|PPAP_HUMAN Prostatic acid phosphatase OS=Homo sapiens OX=9606 GN=ACPP PE=1 SV=3	7283	20240115_78min-ethcd-scehcd-s-mix-after.ScanId;v=1;d1=22417.22417.2	controllerType=0 controllerNumber=1 scan=22417	66.4688
02003:3	16	R.NET[+203.079]QHEPYPLM[+15.995]LPGC[+57.021]SPSC[+57.021]PLER.F	HexNAc(1)	C[+57]*2, M[+16], T[+203]	977.77	3	2931.3	2931.3	0	-0.1	333	Specific	781.38	717.59	53.73	14.28	2	>sp|P15309|PPAP_HUMAN Prostatic acid phosphatase OS=Homo sapiens OX=9606 GN=ACPP PE=1 SV=3	7283	20240115_78min-ethcd-scehcd-s-mix-after.ScanId;v=1;d1=22437.22437.3	controllerType=0 controllerNumber=1 scan=22437	66.5243
02056:3	16	R.NET[+203.079]QHEPYPLMLPGC[+57.021]SPSC[+57.021]PLER.F	HexNAc(1)	C[+57]*2, T[+203]	972.438	3	2915.3	2915.3	0	-0.5	333	Specific	992.37	936.88	52.29	18.28	2	>sp|P15309|PPAP_HUMAN Prostatic acid phosphatase OS=Homo sapiens OX=9606 GN=ACPP PE=1 SV=3	7283	20240115_78min-ethcd-scehcd-s-mix-after.ScanId;v=1;d1=23476.23476.3	controllerType=0 controllerNumber=1 scan=23476	69.0619
01673:2	80	K.EGLPLT[+947.323]IAADR.K	HexNAc(1)Hex(1)NeuAc(2)	T[+947]	1051.98	2	2102.96	2102.96	0	0.6	146	Non	389.14	47.49	47.49	5.54	2	>sp|P18054|LOX12_HUMAN Arachidonate 12-lipoxygenase, 12S-type OS=Homo sapiens OX=9606 GN=ALOX12 PE=1 SV=4	1303	20240115_78min-scehcd-s-mix-after-impa.ScanId;v=1;d1=11004.11004.2	controllerType=0 controllerNumber=1 scan=11004	27.6913
01676:2	80	K.EGLPLT[+947.323]IAADR.K	HexNAc(1)Hex(1)NeuAc(2)	T[+947]	1051.98	2	2102.96	2102.96	0	0.6	146	Non	407.86	31.39	31.39	5.14	2	>sp|P18054|LOX12_HUMAN Arachidonate 12-lipoxygenase, 12S-type OS=Homo sapiens OX=9606 GN=ALOX12 PE=1 SV=4	1303	20240115_78min-scehcd-s-mix-after-impa.ScanId;v=1;d1=11118.11118.2	controllerType=0 controllerNumber=1 scan=11118	27.9924
01491:2	80	K.EGLPLT[+947.323]IAADR.K	HexNAc(1)Hex(1)NeuAc(2)	T[+947]	1051.98	2	2102.96	2102.96	0	0.5	146	Non	418.22	43.47	43.47	6.24	2	>sp|P18054|LOX12_HUMAN Arachidonate 12-lipoxygenase, 12S-type OS=Homo sapiens OX=9606 GN=ALOX12 PE=1 SV=4	1303	20240115_78min-scehcd-s-mix-after-impa.ScanId;v=1;d1=9685.9685.2	controllerType=0 controllerNumber=1 scan=9685	24.3265
01483:2	80	K.EGLPLT[+947.323]IAADR.K	HexNAc(1)Hex(1)NeuAc(2)	T[+947]	1051.98	2	2102.96	2102.96	0	0.9	146	Non	419.72	58.49	58.49	5.92	2	>sp|P18054|LOX12_HUMAN Arachidonate 12-lipoxygenase, 12S-type OS=Homo sapiens OX=9606 GN=ALOX12 PE=1 SV=4	1303	20240115_78min-scehcd-s-mix-after-impa.ScanId;v=1;d1=9559.9559.2	controllerType=0 controllerNumber=1 scan=9559	24.0241
01430:2	80	K.EGLPLT[+656.228]IAADR.K	HexNAc(1)Hex(1)NeuAc(1)	T[+656]	906.436	2	1811.87	1811.86	0	0.3	146	Non	374.56	0.02	0.02	5.08	2	>sp|P18054|LOX12_HUMAN Arachidonate 12-lipoxygenase, 12S-type OS=Homo sapiens OX=9606 GN=ALOX12 PE=1 SV=4	1303	20240115_78min-scehcd-s-mix-after-impa.ScanId;v=1;d1=8594.8594.2	controllerType=0 controllerNumber=1 scan=8594	21.6829
01512:2	90	K.EGLPLT[+947.323]IAADR.K	HexNAc(1)Hex(1)NeuAc(2)	T[+947]	1051.98	2	2102.96	2102.96	0	-0.6	146	Non	396.68	17.63	17.63	5.32	2	>sp|P18054|LOX12_HUMAN Arachidonate 12-lipoxygenase, 12S-type OS=Homo sapiens OX=9606 GN=ALOX12 PE=1 SV=4	1303	20240115_78min-ethcd-scehcd-s-mix-after-impa.ScanId;v=1;d1=11267.11267.2	controllerType=0 controllerNumber=1 scan=11267	28.1191
01507:2	90	K.EGLPLT[+947.323]IAADR.K	HexNAc(1)Hex(1)NeuAc(2)	T[+947]	1051.98	2	2102.96	2102.96	0	-1	146	Non	404.25	44.73	44.73	5.98	2	>sp|P18054|LOX12_HUMAN Arachidonate 12-lipoxygenase, 12S-type OS=Homo sapiens OX=9606 GN=ALOX12 PE=1 SV=4	1303	20240115_78min-ethcd-scehcd-s-mix-after-impa.ScanId;v=1;d1=11158.11158.2	controllerType=0 controllerNumber=1 scan=11158	27.8278
01336:2	90	K.EGLPLT[+947.323]IAADR.K	HexNAc(1)Hex(1)NeuAc(2)	T[+947]	1051.98	2	2102.96	2102.96	0	-2.2	146	Non	405.19	35.69	35.69	5.12	2	>sp|P18054|LOX12_HUMAN Arachidonate 12-lipoxygenase, 12S-type OS=Homo sapiens OX=9606 GN=ALOX12 PE=1 SV=4	1303	20240115_78min-ethcd-scehcd-s-mix-after-impa.ScanId;v=1;d1=9852.9852.2	controllerType=0 controllerNumber=1 scan=9852	24.4834
01314:2	90	K.EGLPLT[+947.323]IAADR.K	HexNAc(1)Hex(1)NeuAc(2)	T[+947]	1051.98	2	2102.96	2102.96	0	0.1	146	Non	414.26	22.69	22.69	5.71	2	>sp|P18054|LOX12_HUMAN Arachidonate 12-lipoxygenase, 12S-type OS=Homo sapiens OX=9606 GN=ALOX12 PE=1 SV=4	1303	20240115_78min-ethcd-scehcd-s-mix-after-impa.ScanId;v=1;d1=9650.9650.2	controllerType=0 controllerNumber=1 scan=9650	24.0123
01248:2	90	K.EGLPLT[+656.228]IAADR.K	HexNAc(1)Hex(1)NeuAc(1)	T[+656]	906.436	2	1811.86	1811.86	0	-0.3	146	Non	405.49	6.17	6.17	5.71	2	>sp|P18054|LOX12_HUMAN Arachidonate 12-lipoxygenase, 12S-type OS=Homo sapiens OX=9606 GN=ALOX12 PE=1 SV=4	1303	20240115_78min-ethcd-scehcd-s-mix-after-impa.ScanId;v=1;d1=8627.8627.2	controllerType=0 controllerNumber=1 scan=8627	21.5389
04634:4	111	K.YGC[+57.021]C[+57.021]PMPNAT[+203.079]C[+57.021]C[+57.021]SDHLHC[+57.021]C[+57.021]PQDTVC[+57.021]DLIQSK.C	HexNAc(1)	C[+57]*7, T[+203]	997.648	4	3987.57	3987.57	0	1.1	229	Specific	611.39	565.92	95.75	12.74	3	>sp|P28799|GRN_HUMAN Granulins OS=Homo sapiens OX=9606 GN=GRN PE=1 SV=2	124	20240115_78min-ethcd-scehcd-s-mix-elution.ScanId;v=1;d1=21770.21770.4	controllerType=0 controllerNumber=1 scan=21770	63.8546
04631:4	111	K.YGC[+57.021]C[+57.021]PMPNATC[+57.021]C[+57.021]S[+203.079]DHLHC[+57.021]C[+57.021]PQDTVC[+57.021]DLIQSK.C	HexNAc(1)	C[+57]*7, S[+203]	997.649	4	3987.57	3987.57	0	2	229	Specific	868.86	864.57	9.6	17.24	3	>sp|P28799|GRN_HUMAN Granulins OS=Homo sapiens OX=9606 GN=GRN PE=1 SV=2	124	20240115_78min-ethcd-scehcd-s-mix-elution.ScanId;v=1;d1=21760.21760.4	controllerType=0 controllerNumber=1 scan=21760	63.8266
01959:4	19	K.YGC[+57.021]C[+57.021]PMPNATC[+57.021]C[+57.021]S[+203.079]DHLHC[+57.021]C[+57.021]PQDTVC[+57.021]DLIQSK.C	HexNAc(1)	C[+57]*7, S[+203]	997.646	4	3987.56	3987.57	0	-1.4	229	Specific	879.72	843.63	9.6	15.98	2	>sp|P28799|GRN_HUMAN Granulins OS=Homo sapiens OX=9606 GN=GRN PE=1 SV=2	124	20240115_78min-ethcd-scehcd-s-mix-after.ScanId;v=1;d1=21521.21521.4	controllerType=0 controllerNumber=1 scan=21521	63.8288
02153:3	371	R.QLHEYET[+947.323]ELEDER.K	HexNAc(1)Hex(1)NeuAc(2)	T[+947]	880.036	3	2638.09	2638.08	0	5.1	1597	Specific	318.76	110.81	110.81	2.17	1	>sp|P35749|MYH11_HUMAN Myosin-11 OS=Homo sapiens OX=9606 GN=MYH11 PE=1 SV=3	2700	20240115_78min-scehcd-s-mix-elution.ScanId;v=1;d1=10839.10839.3	controllerType=0 controllerNumber=1 scan=10839	30.8049
01610:3	139	R.QLHEYET[+947.323]ELEDER.K	HexNAc(1)Hex(1)NeuAc(2)	T[+947]	880.036	3	2638.09	2638.08	0	5.4	1597	Non	309.91	82.91	82.91	0.45	1	>sp|P35749|MYH11_HUMAN Myosin-11 OS=Homo sapiens OX=9606 GN=MYH11 PE=1 SV=3	2700	20240115_78min-ethcd-scehcd-s-mix-after-impa.ScanId;v=1;d1=12274.12274.3	controllerType=0 controllerNumber=1 scan=12274	30.6526
02234:2	94	K.NYS[+203.079]VLYFQQK.V	HexNAc(1)	S[+203]	746.87	2	1492.73	1492.73	0	-0.1	47	Non	500.04	248.11	248.11	3.86	1	>sp|P42785|PCP_HUMAN Lysosomal Pro-X carboxypeptidase OS=Homo sapiens OX=9606 GN=PRCP PE=1 SV=1	6939	20240115_78min-scehcd-s-mix-after-impa.ScanId;v=1;d1=21385.21385.2	controllerType=0 controllerNumber=1 scan=21385	53.6763
02102:2	107	K.NYS[+203.079]VLYFQQK.V	HexNAc(1)	S[+203]	746.87	2	1492.73	1492.73	0	0.5	47	Non	343.53	113.02	113.02	2.11	1	>sp|P42785|PCP_HUMAN Lysosomal Pro-X carboxypeptidase OS=Homo sapiens OX=9606 GN=PRCP PE=1 SV=1	6939	20240115_78min-ethcd-scehcd-s-mix-after-impa.ScanId;v=1;d1=21585.21585.2	controllerType=0 controllerNumber=1 scan=21585	53.8205
02066:2	22	R.NS[+203.079]TIEAANLAGLK.I	HexNAc(1)	S[+203]	752.896	2	1504.79	1504.79	0	0.2	184	Non	653.52	421.22	27.38	12.43	1	>sp|P48723|HSP13_HUMAN Heat shock 70 kDa protein 13 OS=Homo sapiens OX=9606 GN=HSPA13 PE=1 SV=1	5628	20240115_78min-scehcd-s-mix-after-impa.ScanId;v=1;d1=18860.18860.2	controllerType=0 controllerNumber=1 scan=18860	47.6204
02067:2	22	R.NS[+203.079]TIEAANLAGLK.I	HexNAc(1)	S[+203]	752.896	2	1504.79	1504.79	0	0.2	184	Non	949.59	509.97	15.78	17.43	1	>sp|P48723|HSP13_HUMAN Heat shock 70 kDa protein 13 OS=Homo sapiens OX=9606 GN=HSPA13 PE=1 SV=1	5628	20240115_78min-scehcd-s-mix-after-impa.ScanId;v=1;d1=18867.18867.2	controllerType=0 controllerNumber=1 scan=18867	47.6404
01907:2	13	R.NS[+203.079]TIEAANLAGLK.I	HexNAc(1)	S[+203]	752.897	2	1504.79	1504.79	0	0.6	184	Non	675.64	423.58	27.06	12.88	1	>sp|P48723|HSP13_HUMAN Heat shock 70 kDa protein 13 OS=Homo sapiens OX=9606 GN=HSPA13 PE=1 SV=1	5628	20240115_78min-ethcd-scehcd-s-mix-after-impa.ScanId;v=1;d1=19085.19085.2	controllerType=0 controllerNumber=1 scan=19085	47.8309
01908:2	13	R.NS[+203.079]TIEAANLAGLK.I	HexNAc(1)	S[+203]	752.897	2	1504.79	1504.79	0	0.6	184	Non	966.79	520.31	14.38	18.88	1	>sp|P48723|HSP13_HUMAN Heat shock 70 kDa protein 13 OS=Homo sapiens OX=9606 GN=HSPA13 PE=1 SV=1	5628	20240115_78min-ethcd-scehcd-s-mix-after-impa.ScanId;v=1;d1=19095.19095.2	controllerType=0 controllerNumber=1 scan=19095	47.8487
00470:3	9	R.LLDLDPRPT[+365.132]MDGDPDT[+656.228]PKPVSFTVK.E	HexNAc(1)Hex(1),HexNAc(1)Hex(1)NeuAc(1)	T[+365][+656]	1259.26	3	3775.77	3775.76	0	2.2	58	Specific	647.31	511.44	10.58	8.95	2	>sp|P49913|CAMP_HUMAN Cathelicidin antimicrobial peptide OS=Homo sapiens OX=9606 GN=CAMP PE=1 SV=1	17212	20240115_78min-scehcd-s-mix-before.ScanId;v=1;d1=22955.22955.3	controllerType=0 controllerNumber=1 scan=22955	69.9665
00468:4	9	R.LLDLDPRPT[+365.132]MDGDPDT[+656.228]PKPVSFTVK.E	HexNAc(1)Hex(1),HexNAc(1)Hex(1)NeuAc(1)	T[+365][+656]	944.695	4	3775.76	3775.76	0	-0.6	58	Specific	874.08	717.83	13.2	15.23	2	>sp|P49913|CAMP_HUMAN Cathelicidin antimicrobial peptide OS=Homo sapiens OX=9606 GN=CAMP PE=1 SV=1	17212	20240115_78min-scehcd-s-mix-before.ScanId;v=1;d1=22938.22938.4	controllerType=0 controllerNumber=1 scan=22938	69.9216
00469:4	9	R.LLDLDPRPT[+365.132]MDGDPDT[+656.228]PKPVSFTVK.E	HexNAc(1)Hex(1),HexNAc(1)Hex(1)NeuAc(1)	T[+365][+656]	944.696	4	3775.76	3775.76	0	0.2	58	Specific	935.23	688.42	30.47	16.9	2	>sp|P49913|CAMP_HUMAN Cathelicidin antimicrobial peptide OS=Homo sapiens OX=9606 GN=CAMP PE=1 SV=1	17212	20240115_78min-scehcd-s-mix-before.ScanId;v=1;d1=22946.22946.4	controllerType=0 controllerNumber=1 scan=22946	69.9349
00415:4	9	R.LLDLDPRPT[+365.132]M[+15.995]DGDPDTPKPVSFTVK.E	HexNAc(1)Hex(1)	M[+16], T[+365]	784.637	4	3135.53	3135.53	0	-0.6	58	Specific	651.28	484.55	4.12	11.23	2	>sp|P49913|CAMP_HUMAN Cathelicidin antimicrobial peptide OS=Homo sapiens OX=9606 GN=CAMP PE=1 SV=1	17212	20240115_78min-scehcd-s-mix-before.ScanId;v=1;d1=21400.21400.4	controllerType=0 controllerNumber=1 scan=21400	66.0118
00132:4	7	R.LLDLDPRPT[+365.132]MDGDPDT[+656.228]PKPVSFTVK.E	HexNAc(1)Hex(1),HexNAc(1)Hex(1)NeuAc(1)	T[+365][+656]	944.696	4	3775.76	3775.76	0	0.2	58	Specific	837.06	625.66	9.07	14.05	2	>sp|P49913|CAMP_HUMAN Cathelicidin antimicrobial peptide OS=Homo sapiens OX=9606 GN=CAMP PE=1 SV=1	17212	20240115_78min-scehcd-s-mix-wash.ScanId;v=1;d1=19984.19984.4	controllerType=0 controllerNumber=1 scan=19984	70.0452
00125:4	7	R.LLDLDPRPT[+365.132]M[+15.995]DGDPDTPKPVSFTVK.E	HexNAc(1)Hex(1)	M[+16], T[+365]	784.638	4	3135.53	3135.53	0	0.3	58	Specific	661.35	501.37	4.12	11.05	2	>sp|P49913|CAMP_HUMAN Cathelicidin antimicrobial peptide OS=Homo sapiens OX=9606 GN=CAMP PE=1 SV=1	17212	20240115_78min-scehcd-s-mix-wash.ScanId;v=1;d1=18740.18740.4	controllerType=0 controllerNumber=1 scan=18740	66.2835
05688:4	11	R.LLDLDPRPT[+947.323]M[+15.995]DGDPDTPKPVSFTVK.E	HexNAc(1)Hex(1)NeuAc(2)	M[+16], T[+947]	930.185	4	3717.72	3717.72	0	-0.5	58	Specific	698.95	564.84	4.12	13.54	8	>sp|P49913|CAMP_HUMAN Cathelicidin antimicrobial peptide OS=Homo sapiens OX=9606 GN=CAMP PE=1 SV=1	17212	20240115_78min-scehcd-s-mix-elution.ScanId;v=1;d1=24403.24403.4	controllerType=0 controllerNumber=1 scan=24403	70.4833
05928:4	11	R.LLDLDPRPT[+947.323]MDGDPDTPKPVSFTVK.E	HexNAc(1)Hex(1)NeuAc(2)	T[+947]	926.187	4	3701.72	3701.72	0	-0.1	58	Specific	812.68	610.99	25.75	16.54	8	>sp|P49913|CAMP_HUMAN Cathelicidin antimicrobial peptide OS=Homo sapiens OX=9606 GN=CAMP PE=1 SV=1	17212	20240115_78min-scehcd-s-mix-elution.ScanId;v=1;d1=25067.25067.4	controllerType=0 controllerNumber=1 scan=25067	72.0341
05929:3	11	R.LLDLDPRPT[+947.323]MDGDPDTPKPVSFTVK.E	HexNAc(1)Hex(1)NeuAc(2)	T[+947]	1234.58	3	3701.73	3701.72	0	1	58	Specific	853.02	731.81	8.86	17.28	8	>sp|P49913|CAMP_HUMAN Cathelicidin antimicrobial peptide OS=Homo sapiens OX=9606 GN=CAMP PE=1 SV=1	17212	20240115_78min-scehcd-s-mix-elution.ScanId;v=1;d1=25068.25068.3	controllerType=0 controllerNumber=1 scan=25068	72.0353
05825:4	11	R.LLDLDPRPT[+656.228]MDGDPDT[+656.228]PKPVSFTVK.E	HexNAc(1)Hex(1)NeuAc(1),HexNAc(1)Hex(1)NeuAc(1)	T[+656]*2	1017.47	4	4066.86	4066.86	0	0.2	58	Specific	622.31	470.54	2.24	12.66	8	>sp|P49913|CAMP_HUMAN Cathelicidin antimicrobial peptide OS=Homo sapiens OX=9606 GN=CAMP PE=1 SV=1	17212	20240115_78min-scehcd-s-mix-elution.ScanId;v=1;d1=24766.24766.4	controllerType=0 controllerNumber=1 scan=24766	71.3359
05828:4	11	R.LLDLDPRPT[+656.228]MDGDPDT[+656.228]PKPVSFTVK.E	HexNAc(1)Hex(1)NeuAc(1),HexNAc(1)Hex(1)NeuAc(1)	T[+656]*2	1017.47	4	4066.86	4066.86	0	0.2	58	Specific	626.39	448.98	13.26	12.66	8	>sp|P49913|CAMP_HUMAN Cathelicidin antimicrobial peptide OS=Homo sapiens OX=9606 GN=CAMP PE=1 SV=1	17212	20240115_78min-scehcd-s-mix-elution.ScanId;v=1;d1=24774.24774.4	controllerType=0 controllerNumber=1 scan=24774	71.3458
05827:3	11	R.LLDLDPRPT[+656.228]MDGDPDT[+656.228]PKPVSFTVK.E	HexNAc(1)Hex(1)NeuAc(1),HexNAc(1)Hex(1)NeuAc(1)	T[+656]*2	1356.29	3	4066.86	4066.86	0	-0.2	58	Specific	707.8	545.97	2.32	14.39	8	>sp|P49913|CAMP_HUMAN Cathelicidin antimicrobial peptide OS=Homo sapiens OX=9606 GN=CAMP PE=1 SV=1	17212	20240115_78min-scehcd-s-mix-elution.ScanId;v=1;d1=24769.24769.3	controllerType=0 controllerNumber=1 scan=24769	71.3395
05500:4	11	R.LLDLDPRPT[+656.228]MDGDPDT[+365.132]PKPVSFTVK.E	HexNAc(1)Hex(1)NeuAc(1),HexNAc(1)Hex(1)	T[+365][+656]	944.694	4	3775.76	3775.76	0	-1.8	58	Specific	591.83	396.26	0	10.82	8	>sp|P49913|CAMP_HUMAN Cathelicidin antimicrobial peptide OS=Homo sapiens OX=9606 GN=CAMP PE=1 SV=1	17212	20240115_78min-scehcd-s-mix-elution.ScanId;v=1;d1=23914.23914.4	controllerType=0 controllerNumber=1 scan=23914	69.3237
05629:4	11	R.LLDLDPRPT[+656.228]MDGDPDT[+365.132]PKPVSFTVK.E	HexNAc(1)Hex(1)NeuAc(1),HexNAc(1)Hex(1)	T[+365][+656]	944.695	4	3775.76	3775.76	0	-0.5	58	Specific	890.98	678.14	0	17.54	8	>sp|P49913|CAMP_HUMAN Cathelicidin antimicrobial peptide OS=Homo sapiens OX=9606 GN=CAMP PE=1 SV=1	17212	20240115_78min-scehcd-s-mix-elution.ScanId;v=1;d1=24225.24225.4	controllerType=0 controllerNumber=1 scan=24225	70.0737
05630:3	11	R.LLDLDPRPT[+365.132]MDGDPDT[+656.228]PKPVSFTVK.E	HexNAc(1)Hex(1),HexNAc(1)Hex(1)NeuAc(1)	T[+365][+656]	1259.26	3	3775.76	3775.76	0	-0.1	58	Specific	792.06	575.77	6.06	15.39	8	>sp|P49913|CAMP_HUMAN Cathelicidin antimicrobial peptide OS=Homo sapiens OX=9606 GN=CAMP PE=1 SV=1	17212	20240115_78min-scehcd-s-mix-elution.ScanId;v=1;d1=24227.24227.3	controllerType=0 controllerNumber=1 scan=24227	70.0779
05625:4	11	R.LLDLDPRPT[+365.132]MDGDPDT[+656.228]PKPVSFTVK.E	HexNAc(1)Hex(1),HexNAc(1)Hex(1)NeuAc(1)	T[+365][+656]	944.697	4	3775.76	3775.76	0	0.6	58	Specific	911.28	615.14	6	18.66	8	>sp|P49913|CAMP_HUMAN Cathelicidin antimicrobial peptide OS=Homo sapiens OX=9606 GN=CAMP PE=1 SV=1	17212	20240115_78min-scehcd-s-mix-elution.ScanId;v=1;d1=24215.24215.4	controllerType=0 controllerNumber=1 scan=24215	70.0458
05272:4	11	R.LLDLDPRPT[+365.132]MDGDPDT[+365.132]PKPVSFTVK.E	HexNAc(1)Hex(1),HexNAc(1)Hex(1)	T[+365]*2	871.92	4	3484.66	3484.67	0	-2.1	58	Specific	735.54	652.3	13.2	13.82	8	>sp|P49913|CAMP_HUMAN Cathelicidin antimicrobial peptide OS=Homo sapiens OX=9606 GN=CAMP PE=1 SV=1	17212	20240115_78min-scehcd-s-mix-elution.ScanId;v=1;d1=23284.23284.4	controllerType=0 controllerNumber=1 scan=23284	67.8518
05389:4	11	R.LLDLDPRPT[+365.132]MDGDPDTPKPVSFTVK.E	HexNAc(1)Hex(1)	T[+365]	780.639	4	3119.53	3119.53	0	0.2	58	Specific	541.44	415.14	4.12	10.08	8	>sp|P49913|CAMP_HUMAN Cathelicidin antimicrobial peptide OS=Homo sapiens OX=9606 GN=CAMP PE=1 SV=1	17212	20240115_78min-scehcd-s-mix-elution.ScanId;v=1;d1=23613.23613.4	controllerType=0 controllerNumber=1 scan=23613	68.6174
05385:4	11	R.LLDLDPRPT[+365.132]MDGDPDTPKPVSFTVK.E	HexNAc(1)Hex(1)	T[+365]	780.639	4	3119.54	3119.53	0	0.5	58	Specific	895.81	738.3	206.72	17.66	8	>sp|P49913|CAMP_HUMAN Cathelicidin antimicrobial peptide OS=Homo sapiens OX=9606 GN=CAMP PE=1 SV=1	17212	20240115_78min-scehcd-s-mix-elution.ScanId;v=1;d1=23601.23601.4	controllerType=0 controllerNumber=1 scan=23601	68.583
02361:3	5	R.LLDLDPRPT[+947.323]M[+15.995]DGDPDTPKPVSFTVK.E	HexNAc(1)Hex(1)NeuAc(2)	M[+16], T[+947]	1239.91	3	3717.72	3717.72	0	1.1	58	Specific	662.79	543.89	15.54	12.62	6	>sp|P49913|CAMP_HUMAN Cathelicidin antimicrobial peptide OS=Homo sapiens OX=9606 GN=CAMP PE=1 SV=1	17212	20240115_78min-scehcd-s-mix-after.ScanId;v=1;d1=24128.24128.3	controllerType=0 controllerNumber=1 scan=24128	70.4502
02394:3	5	R.LLDLDPRPT[+947.323]MDGDPDTPKPVSFTVK.E	HexNAc(1)Hex(1)NeuAc(2)	T[+947]	1234.58	3	3701.73	3701.72	0	2.6	58	Specific	752.18	608.86	19.7	13.6	6	>sp|P49913|CAMP_HUMAN Cathelicidin antimicrobial peptide OS=Homo sapiens OX=9606 GN=CAMP PE=1 SV=1	17212	20240115_78min-scehcd-s-mix-after.ScanId;v=1;d1=24801.24801.3	controllerType=0 controllerNumber=1 scan=24801	72.0773
02393:4	5	R.LLDLDPRPT[+947.323]MDGDPDTPKPVSFTVK.E	HexNAc(1)Hex(1)NeuAc(2)	T[+947]	926.188	4	3701.73	3701.72	0	1.1	58	Specific	811	592.08	16.2	14.99	6	>sp|P49913|CAMP_HUMAN Cathelicidin antimicrobial peptide OS=Homo sapiens OX=9606 GN=CAMP PE=1 SV=1	17212	20240115_78min-scehcd-s-mix-after.ScanId;v=1;d1=24798.24798.4	controllerType=0 controllerNumber=1 scan=24798	72.0736
02360:4	5	R.LLDLDPRPT[+947.323]M[+15.995]DGDPDTPKPVSFTVK.E	HexNAc(1)Hex(1)NeuAc(2)	M[+16], T[+947]	930.186	4	3717.72	3717.72	0	0.3	58	Specific	892.72	692.21	16.04	16.4	6	>sp|P49913|CAMP_HUMAN Cathelicidin antimicrobial peptide OS=Homo sapiens OX=9606 GN=CAMP PE=1 SV=1	17212	20240115_78min-scehcd-s-mix-after.ScanId;v=1;d1=24125.24125.4	controllerType=0 controllerNumber=1 scan=24125	70.4466
02376:3	5	R.LLDLDPRPT[+656.228]MDGDPDT[+656.228]PKPVSFTVK.E	HexNAc(1)Hex(1)NeuAc(1),HexNAc(1)Hex(1)NeuAc(1)	T[+656]*2	1356.29	3	4066.86	4066.86	0	1.2	58	Specific	617.51	503.9	0.98	11.2	6	>sp|P49913|CAMP_HUMAN Cathelicidin antimicrobial peptide OS=Homo sapiens OX=9606 GN=CAMP PE=1 SV=1	17212	20240115_78min-scehcd-s-mix-after.ScanId;v=1;d1=24516.24516.3	controllerType=0 controllerNumber=1 scan=24516	71.4098
02374:4	5	R.LLDLDPRPT[+656.228]MDGDPDT[+656.228]PKPVSFTVK.E	HexNAc(1)Hex(1)NeuAc(1),HexNAc(1)Hex(1)NeuAc(1)	T[+656]*2	1017.47	4	4066.86	4066.86	0	0.1	58	Specific	640.51	480.78	25.62	11.44	6	>sp|P49913|CAMP_HUMAN Cathelicidin antimicrobial peptide OS=Homo sapiens OX=9606 GN=CAMP PE=1 SV=1	17212	20240115_78min-scehcd-s-mix-after.ScanId;v=1;d1=24504.24504.4	controllerType=0 controllerNumber=1 scan=24504	71.3719
02351:3	5	R.LLDLDPRPT[+365.132]MDGDPDT[+656.228]PKPVSFTVK.E	HexNAc(1)Hex(1),HexNAc(1)Hex(1)NeuAc(1)	T[+365][+656]	1259.26	3	3775.77	3775.76	0	1.7	58	Specific	723.43	548.89	10.14	13.2	6	>sp|P49913|CAMP_HUMAN Cathelicidin antimicrobial peptide OS=Homo sapiens OX=9606 GN=CAMP PE=1 SV=1	17212	20240115_78min-scehcd-s-mix-after.ScanId;v=1;d1=23969.23969.3	controllerType=0 controllerNumber=1 scan=23969	70.088
02348:4	5	R.LLDLDPRPT[+365.132]MDGDPDT[+656.228]PKPVSFTVK.E	HexNAc(1)Hex(1),HexNAc(1)Hex(1)NeuAc(1)	T[+365][+656]	944.696	4	3775.76	3775.76	0	0	58	Specific	909.69	635.1	0.34	17.44	6	>sp|P49913|CAMP_HUMAN Cathelicidin antimicrobial peptide OS=Homo sapiens OX=9606 GN=CAMP PE=1 SV=1	17212	20240115_78min-scehcd-s-mix-after.ScanId;v=1;d1=23947.23947.4	controllerType=0 controllerNumber=1 scan=23947	70.0288
02349:4	5	R.LLDLDPRPT[+365.132]MDGDPDT[+656.228]PKPVSFTVK.E	HexNAc(1)Hex(1),HexNAc(1)Hex(1)NeuAc(1)	T[+365][+656]	944.696	4	3775.76	3775.76	0	-0.2	58	Specific	985.95	838.82	3.93	18.44	6	>sp|P49913|CAMP_HUMAN Cathelicidin antimicrobial peptide OS=Homo sapiens OX=9606 GN=CAMP PE=1 SV=1	17212	20240115_78min-scehcd-s-mix-after.ScanId;v=1;d1=23951.23951.4	controllerType=0 controllerNumber=1 scan=23951	70.0382
02318:4	5	R.LLDLDPRPT[+365.132]MDGDPDTPKPVSFTVK.E	HexNAc(1)Hex(1)	T[+365]	780.639	4	3119.54	3119.53	0	0.7	58	Specific	357.76	200.2	4.12	6.73	6	>sp|P49913|CAMP_HUMAN Cathelicidin antimicrobial peptide OS=Homo sapiens OX=9606 GN=CAMP PE=1 SV=1	17212	20240115_78min-scehcd-s-mix-after.ScanId;v=1;d1=23404.23404.4	controllerType=0 controllerNumber=1 scan=23404	68.7284
02254:4	5	R.LLDLDPRPT[+365.132]M[+15.995]DGDPDTPKPVSFTVK.E	HexNAc(1)Hex(1)	M[+16], T[+365]	784.637	4	3135.53	3135.53	0	-0.6	58	Specific	805.32	645	4.12	15.44	6	>sp|P49913|CAMP_HUMAN Cathelicidin antimicrobial peptide OS=Homo sapiens OX=9606 GN=CAMP PE=1 SV=1	17212	20240115_78min-scehcd-s-mix-after.ScanId;v=1;d1=22329.22329.4	controllerType=0 controllerNumber=1 scan=22329	66.0385
00600:3	12	R.LLDLDPRPT[+365.132]MDGDPDT[+656.228]PKPVSFTVK.E	HexNAc(1)Hex(1),HexNAc(1)Hex(1)NeuAc(1)	T[+365][+656]	1259.26	3	3775.77	3775.76	0	1	58	Specific	728.18	526.31	7.28	12.22	2	>sp|P49913|CAMP_HUMAN Cathelicidin antimicrobial peptide OS=Homo sapiens OX=9606 GN=CAMP PE=1 SV=1	17212	20240115_78min-ethcd-scehcd-s-mix-before.ScanId;v=1;d1=25943.25943.3	controllerType=0 controllerNumber=1 scan=25943	69.8124
00597:3	12	R.LLDLDPRPT[+365.132]MDGDPDT[+656.228]PKPVSFTVK.E	HexNAc(1)Hex(1),HexNAc(1)Hex(1)NeuAc(1)	T[+365][+656]	1259.26	3	3775.77	3775.76	0	1.6	58	Specific	789.1	587.07	13.2	12.68	2	>sp|P49913|CAMP_HUMAN Cathelicidin antimicrobial peptide OS=Homo sapiens OX=9606 GN=CAMP PE=1 SV=1	17212	20240115_78min-ethcd-scehcd-s-mix-before.ScanId;v=1;d1=25924.25924.3	controllerType=0 controllerNumber=1 scan=25924	69.7638
00596:4	12	R.LLDLDPRPT[+365.132]MDGDPDT[+656.228]PKPVSFTVK.E	HexNAc(1)Hex(1),HexNAc(1)Hex(1)NeuAc(1)	T[+365][+656]	944.696	4	3775.76	3775.76	0	-0.2	58	Specific	880.95	722.18	2.17	16.01	2	>sp|P49913|CAMP_HUMAN Cathelicidin antimicrobial peptide OS=Homo sapiens OX=9606 GN=CAMP PE=1 SV=1	17212	20240115_78min-ethcd-scehcd-s-mix-before.ScanId;v=1;d1=25920.25920.4	controllerType=0 controllerNumber=1 scan=25920	69.7589
00533:3	12	R.LLDLDPRPT[+365.132]M[+15.995]DGDPDTPKPVSFTVK.E	HexNAc(1)Hex(1)	M[+16], T[+365]	1045.85	3	3135.53	3135.53	0	-1	58	Specific	431.03	342.09	71.66	5.54	2	>sp|P49913|CAMP_HUMAN Cathelicidin antimicrobial peptide OS=Homo sapiens OX=9606 GN=CAMP PE=1 SV=1	17212	20240115_78min-ethcd-scehcd-s-mix-before.ScanId;v=1;d1=24104.24104.3	controllerType=0 controllerNumber=1 scan=24104	65.6358
00536:4	12	R.LLDLDPRPT[+365.132]M[+15.995]DGDPDTPKPVSFTVK.E	HexNAc(1)Hex(1)	M[+16], T[+365]	784.637	4	3135.53	3135.53	0	-0.4	58	Specific	464.97	363.15	4.12	7.49	2	>sp|P49913|CAMP_HUMAN Cathelicidin antimicrobial peptide OS=Homo sapiens OX=9606 GN=CAMP PE=1 SV=1	17212	20240115_78min-ethcd-scehcd-s-mix-before.ScanId;v=1;d1=24131.24131.4	controllerType=0 controllerNumber=1 scan=24131	65.6996
00535:4	12	R.LLDLDPRPT[+365.132]M[+15.995]DGDPDTPKPVSFTVK.E	HexNAc(1)Hex(1)	M[+16], T[+365]	784.637	4	3135.53	3135.53	0	-0.8	58	Specific	682.17	525.32	4.12	11.6	2	>sp|P49913|CAMP_HUMAN Cathelicidin antimicrobial peptide OS=Homo sapiens OX=9606 GN=CAMP PE=1 SV=1	17212	20240115_78min-ethcd-scehcd-s-mix-before.ScanId;v=1;d1=24111.24111.4	controllerType=0 controllerNumber=1 scan=24111	65.6489
05758:3	11	R.LLDLDPRPT[+947.323]MDGDPDTPKPVSFTVK.E	HexNAc(1)Hex(1)NeuAc(2)	T[+947]	1234.58	3	3701.73	3701.72	0	0.5	58	Specific	555.85	371.7	88.09	9.42	7	>sp|P49913|CAMP_HUMAN Cathelicidin antimicrobial peptide OS=Homo sapiens OX=9606 GN=CAMP PE=1 SV=1	17212	20240115_78min-ethcd-scehcd-s-mix-elution.ScanId;v=1;d1=25065.25065.3	controllerType=0 controllerNumber=1 scan=25065	72.1061
05506:3	11	R.LLDLDPRPT[+947.323]M[+15.995]DGDPDTPKPVSFTVK.E	HexNAc(1)Hex(1)NeuAc(2)	M[+16], T[+947]	1239.91	3	3717.72	3717.72	0	1	58	Specific	590.99	493.55	16.05	11.54	7	>sp|P49913|CAMP_HUMAN Cathelicidin antimicrobial peptide OS=Homo sapiens OX=9606 GN=CAMP PE=1 SV=1	17212	20240115_78min-ethcd-scehcd-s-mix-elution.ScanId;v=1;d1=24361.24361.3	controllerType=0 controllerNumber=1 scan=24361	70.4755
05753:4	11	R.LLDLDPRPT[+947.323]MDGDPDTPKPVSFTVK.E	HexNAc(1)Hex(1)NeuAc(2)	T[+947]	926.187	4	3701.73	3701.72	0	0.6	58	Specific	669.81	495.69	16.03	13.84	7	>sp|P49913|CAMP_HUMAN Cathelicidin antimicrobial peptide OS=Homo sapiens OX=9606 GN=CAMP PE=1 SV=1	17212	20240115_78min-ethcd-scehcd-s-mix-elution.ScanId;v=1;d1=25050.25050.4	controllerType=0 controllerNumber=1 scan=25050	72.0797
05751:3	11	R.LLDLDPRPT[+947.323]MDGDPDTPKPVSFTVK.E	HexNAc(1)Hex(1)NeuAc(2)	T[+947]	1234.58	3	3701.73	3701.72	0	0.5	58	Specific	870.84	763.52	16.11	17.66	7	>sp|P49913|CAMP_HUMAN Cathelicidin antimicrobial peptide OS=Homo sapiens OX=9606 GN=CAMP PE=1 SV=1	17212	20240115_78min-ethcd-scehcd-s-mix-elution.ScanId;v=1;d1=25032.25032.3	controllerType=0 controllerNumber=1 scan=25032	72.0327
05639:4	11	R.LLDLDPRPT[+656.228]MDGDPDT[+656.228]PKPVSFTVK.E	HexNAc(1)Hex(1)NeuAc(1),HexNAc(1)Hex(1)NeuAc(1)	T[+656]*2	1017.47	4	4066.86	4066.86	0	0	58	Specific	552.73	399.85	11.15	10.7	7	>sp|P49913|CAMP_HUMAN Cathelicidin antimicrobial peptide OS=Homo sapiens OX=9606 GN=CAMP PE=1 SV=1	17212	20240115_78min-ethcd-scehcd-s-mix-elution.ScanId;v=1;d1=24712.24712.4	controllerType=0 controllerNumber=1 scan=24712	71.2864
05644:3	11	R.LLDLDPRPT[+656.228]MDGDPDT[+656.228]PKPVSFTVK.E	HexNAc(1)Hex(1)NeuAc(1),HexNAc(1)Hex(1)NeuAc(1)	T[+656]*2	1356.29	3	4066.86	4066.86	0	-0.2	58	Specific	685.78	548.51	11.64	13.41	7	>sp|P49913|CAMP_HUMAN Cathelicidin antimicrobial peptide OS=Homo sapiens OX=9606 GN=CAMP PE=1 SV=1	17212	20240115_78min-ethcd-scehcd-s-mix-elution.ScanId;v=1;d1=24722.24722.3	controllerType=0 controllerNumber=1 scan=24722	71.3181
05449:3	11	R.LLDLDPRPT[+365.132]MDGDPDT[+656.228]PKPVSFTVK.E	HexNAc(1)Hex(1),HexNAc(1)Hex(1)NeuAc(1)	T[+365][+656]	1259.26	3	3775.77	3775.76	0	1.2	58	Specific	784	645.75	13.2	15.54	7	>sp|P49913|CAMP_HUMAN Cathelicidin antimicrobial peptide OS=Homo sapiens OX=9606 GN=CAMP PE=1 SV=1	17212	20240115_78min-ethcd-scehcd-s-mix-elution.ScanId;v=1;d1=24172.24172.3	controllerType=0 controllerNumber=1 scan=24172	70.0189
05445:4	11	R.LLDLDPRPT[+365.132]MDGDPDT[+656.228]PKPVSFTVK.E	HexNAc(1)Hex(1),HexNAc(1)Hex(1)NeuAc(1)	T[+365][+656]	944.696	4	3775.76	3775.76	0	0.5	58	Specific	920.36	637.74	18.84	18.84	7	>sp|P49913|CAMP_HUMAN Cathelicidin antimicrobial peptide OS=Homo sapiens OX=9606 GN=CAMP PE=1 SV=1	17212	20240115_78min-ethcd-scehcd-s-mix-elution.ScanId;v=1;d1=24161.24161.4	controllerType=0 controllerNumber=1 scan=24161	69.9866
05448:4	11	R.LLDLDPRPT[+365.132]MDGDPDT[+656.228]PKPVSFTVK.E	HexNAc(1)Hex(1),HexNAc(1)Hex(1)NeuAc(1)	T[+365][+656]	944.697	4	3775.76	3775.76	0	0.7	58	Specific	934.64	803.45	10.03	18.73	7	>sp|P49913|CAMP_HUMAN Cathelicidin antimicrobial peptide OS=Homo sapiens OX=9606 GN=CAMP PE=1 SV=1	17212	20240115_78min-ethcd-scehcd-s-mix-elution.ScanId;v=1;d1=24170.24170.4	controllerType=0 controllerNumber=1 scan=24170	70.0164
05115:4	11	R.LLDLDPRPT[+365.132]MDGDPDT[+365.132]PKPVSFTVK.E	HexNAc(1)Hex(1),HexNAc(1)Hex(1)	T[+365]*2	871.92	4	3484.66	3484.67	0	-2.3	58	Specific	688.65	634.99	13.2	13.07	7	>sp|P49913|CAMP_HUMAN Cathelicidin antimicrobial peptide OS=Homo sapiens OX=9606 GN=CAMP PE=1 SV=1	17212	20240115_78min-ethcd-scehcd-s-mix-elution.ScanId;v=1;d1=23263.23263.4	controllerType=0 controllerNumber=1 scan=23263	67.9088
05113:4	11	R.LLDLDPRPT[+365.132]MDGDPDT[+365.132]PKPVSFTVK.E	HexNAc(1)Hex(1),HexNAc(1)Hex(1)	T[+365]*2	871.922	4	3484.67	3484.67	0	-0.3	58	Specific	766.49	634.04	124.6	15.6	7	>sp|P49913|CAMP_HUMAN Cathelicidin antimicrobial peptide OS=Homo sapiens OX=9606 GN=CAMP PE=1 SV=1	17212	20240115_78min-ethcd-scehcd-s-mix-elution.ScanId;v=1;d1=23255.23255.4	controllerType=0 controllerNumber=1 scan=23255	67.8921
05249:4	11	R.LLDLDPRPT[+365.132]MDGDPDTPKPVSFTVK.E	HexNAc(1)Hex(1)	T[+365]	780.639	4	3119.53	3119.53	0	0	58	Specific	663.91	578.63	4.12	13.84	7	>sp|P49913|CAMP_HUMAN Cathelicidin antimicrobial peptide OS=Homo sapiens OX=9606 GN=CAMP PE=1 SV=1	17212	20240115_78min-ethcd-scehcd-s-mix-elution.ScanId;v=1;d1=23634.23634.4	controllerType=0 controllerNumber=1 scan=23634	68.7692
02090:3	7	R.LLDLDPRPT[+947.323]M[+15.995]DGDPDTPKPVSFTVK.E	HexNAc(1)Hex(1)NeuAc(2)	M[+16], T[+947]	1239.91	3	3717.72	3717.72	0	0.5	58	Specific	777.66	646.77	15.62	14.32	5	>sp|P49913|CAMP_HUMAN Cathelicidin antimicrobial peptide OS=Homo sapiens OX=9606 GN=CAMP PE=1 SV=1	17212	20240115_78min-ethcd-scehcd-s-mix-after.ScanId;v=1;d1=24089.24089.3	controllerType=0 controllerNumber=1 scan=24089	70.5233
02088:4	7	R.LLDLDPRPT[+947.323]M[+15.995]DGDPDTPKPVSFTVK.E	HexNAc(1)Hex(1)NeuAc(2)	M[+16], T[+947]	930.186	4	3717.72	3717.72	0	0.1	58	Specific	959.15	674.84	16.76	18.24	5	>sp|P49913|CAMP_HUMAN Cathelicidin antimicrobial peptide OS=Homo sapiens OX=9606 GN=CAMP PE=1 SV=1	17212	20240115_78min-ethcd-scehcd-s-mix-after.ScanId;v=1;d1=24071.24071.4	controllerType=0 controllerNumber=1 scan=24071	70.4789
02103:4	7	R.LLDLDPRPT[+656.228]MDGDPDT[+656.228]PKPVSFTVK.E	HexNAc(1)Hex(1)NeuAc(1),HexNAc(1)Hex(1)NeuAc(1)	T[+656]*2	1017.47	4	4066.86	4066.86	0	1	58	Specific	614.83	474.6	13.61	11.24	5	>sp|P49913|CAMP_HUMAN Cathelicidin antimicrobial peptide OS=Homo sapiens OX=9606 GN=CAMP PE=1 SV=1	17212	20240115_78min-ethcd-scehcd-s-mix-after.ScanId;v=1;d1=24463.24463.4	controllerType=0 controllerNumber=1 scan=24463	71.3962
02082:3	7	R.LLDLDPRPT[+365.132]MDGDPDT[+656.228]PKPVSFTVK.E	HexNAc(1)Hex(1),HexNAc(1)Hex(1)NeuAc(1)	T[+365][+656]	1259.26	3	3775.77	3775.76	0	1.2	58	Specific	801.85	626.51	13.2	14.94	5	>sp|P49913|CAMP_HUMAN Cathelicidin antimicrobial peptide OS=Homo sapiens OX=9606 GN=CAMP PE=1 SV=1	17212	20240115_78min-ethcd-scehcd-s-mix-after.ScanId;v=1;d1=23880.23880.3	controllerType=0 controllerNumber=1 scan=23880	70.013
02083:4	7	R.LLDLDPRPT[+365.132]MDGDPDT[+656.228]PKPVSFTVK.E	HexNAc(1)Hex(1),HexNAc(1)Hex(1)NeuAc(1)	T[+365][+656]	944.696	4	3775.76	3775.76	0	0.2	58	Specific	894.45	609.43	33.95	16.24	5	>sp|P49913|CAMP_HUMAN Cathelicidin antimicrobial peptide OS=Homo sapiens OX=9606 GN=CAMP PE=1 SV=1	17212	20240115_78min-ethcd-scehcd-s-mix-after.ScanId;v=1;d1=23890.23890.4	controllerType=0 controllerNumber=1 scan=23890	70.0255
02081:4	7	R.LLDLDPRPT[+365.132]MDGDPDT[+656.228]PKPVSFTVK.E	HexNAc(1)Hex(1),HexNAc(1)Hex(1)NeuAc(1)	T[+365][+656]	944.696	4	3775.76	3775.76	0	-0.2	58	Specific	1018.61	863.46	5.62	19.16	5	>sp|P49913|CAMP_HUMAN Cathelicidin antimicrobial peptide OS=Homo sapiens OX=9606 GN=CAMP PE=1 SV=1	17212	20240115_78min-ethcd-scehcd-s-mix-after.ScanId;v=1;d1=23877.23877.4	controllerType=0 controllerNumber=1 scan=23877	70.0083
02045:4	7	R.LLDLDPRPT[+365.132]MDGDPDT[+365.132]PKPVSFTVK.E	HexNAc(1)Hex(1),HexNAc(1)Hex(1)	T[+365]*2	871.922	4	3484.67	3484.67	0	0	58	Specific	659.08	482.22	79.9	11.26	5	>sp|P49913|CAMP_HUMAN Cathelicidin antimicrobial peptide OS=Homo sapiens OX=9606 GN=CAMP PE=1 SV=1	17212	20240115_78min-ethcd-scehcd-s-mix-after.ScanId;v=1;d1=23003.23003.4	controllerType=0 controllerNumber=1 scan=23003	67.9335
01992:4	7	R.LLDLDPRPT[+365.132]M[+15.995]DGDPDTPKPVSFTVK.E	HexNAc(1)Hex(1)	M[+16], T[+365]	784.638	4	3135.53	3135.53	0	0.7	58	Specific	802.13	721.14	4.12	15.24	5	>sp|P49913|CAMP_HUMAN Cathelicidin antimicrobial peptide OS=Homo sapiens OX=9606 GN=CAMP PE=1 SV=1	17212	20240115_78min-ethcd-scehcd-s-mix-after.ScanId;v=1;d1=22308.22308.4	controllerType=0 controllerNumber=1 scan=22308	66.1779
00007:2	70	K.DT[+656.228]VNR.Y	HexNAc(1)Hex(1)NeuAc(1)	T[+656]	630.77	2	1260.53	1260.53	0	0.3	181	Non	332.57	10.46	10.46	0.92	1	>sp|P50416|CPT1A_HUMAN Carnitine O-palmitoyltransferase 1, liver isoform OS=Homo sapiens OX=9606 GN=CPT1A PE=1 SV=2	15953	20240115_78min-scehcd-s-mix-wash-impa.ScanId;v=1;d1=1889.1889.2	controllerType=0 controllerNumber=1 scan=1889	6.5991
01871:2	75	K.NVS[+203.079]C[+57.021]LWC[+57.021]NTNK.A	HexNAc(1)	C[+57]*2, S[+203]	799.85	2	1598.69	1598.69	0	-0.5	54	Non	440.61	329.82	155.78	8.17	2	>sp|P53801|PTTG_HUMAN Pituitary tumor-transforming gene 1 protein-interacting protein OS=Homo sapiens OX=9606 GN=PTTG1IP PE=1 SV=1	12450	20240115_78min-scehcd-s-mix-after-impa.ScanId;v=1;d1=14031.14031.2	controllerType=0 controllerNumber=1 scan=14031	35.4392
01872:2	75	K.NVSC[+57.021]LWC[+57.021]NT[+203.079]NK.A	HexNAc(1)	C[+57]*2, T[+203]	799.851	2	1598.69	1598.69	0	0.6	54	Non	544.99	391.09	10.69	9.14	2	>sp|P53801|PTTG_HUMAN Pituitary tumor-transforming gene 1 protein-interacting protein OS=Homo sapiens OX=9606 GN=PTTG1IP PE=1 SV=1	12450	20240115_78min-scehcd-s-mix-after-impa.ScanId;v=1;d1=14059.14059.2	controllerType=0 controllerNumber=1 scan=14059	35.5165
01737:2	63	K.NVSC[+57.021]LWC[+57.021]NT[+203.079]NK.A	HexNAc(1)	C[+57]*2, T[+203]	799.851	2	1598.69	1598.69	0	0.7	54	Non	670.66	453.57	1.59	12.99	1	>sp|P53801|PTTG_HUMAN Pituitary tumor-transforming gene 1 protein-interacting protein OS=Homo sapiens OX=9606 GN=PTTG1IP PE=1 SV=1	12450	20240115_78min-ethcd-scehcd-s-mix-after-impa.ScanId;v=1;d1=14221.14221.2	controllerType=0 controllerNumber=1 scan=14221	35.677
02125:5	30	K.AVSTPAPATTQQSAPASTTAVTSSTTTTVAQAPTPVPALAPTST[+203.079]PASITPASATASSEPAPASAAK.Q	HexNAc(1)	T[+203]	1261.84	5	6305.16	6305.17	0	-0.6	79	Specific	1265.32	1226.93	0	23.86	1	>sp|P54727|RD23B_HUMAN UV excision repair protein RAD23 homolog B OS=Homo sapiens OX=9606 GN=RAD23B PE=1 SV=1	8096	20240115_78min-ethcd-scehcd-s-mix-after.ScanId;v=1;d1=24696.24696.5	controllerType=0 controllerNumber=1 scan=24696	71.9504
00102:5	1	K.SQNQVTIHS[+947.323]QDQEHGHKENK.I	HexNAc(1)Hex(1)NeuAc(2)	S[+947]	659.092	5	3291.43	3291.43	0	1.7	326	Specific	300.7	196.24	3.6	4.16	16	>sp|Q02383|SEMG2_HUMAN Semenogelin-2 OS=Homo sapiens OX=9606 GN=SEMG2 PE=1 SV=1	14954	20240115_78min-scehcd-s-mix-before.ScanId;v=1;d1=3291.3291.5	controllerType=0 controllerNumber=1 scan=3291	10.7707
00194:3	1	K.SQNQVT[+947.323]IPSQDQEHGHK.E	HexNAc(1)Hex(1)NeuAc(2)	T[+947]	960.75	3	2880.24	2880.24	0	-1.4	446	Specific	577.67	398.33	2.42	9.39	16	>sp|Q02383|SEMG2_HUMAN Semenogelin-2 OS=Homo sapiens OX=9606 GN=SEMG2 PE=1 SV=1	14954	20240115_78min-scehcd-s-mix-before.ScanId;v=1;d1=6667.6667.3	controllerType=0 controllerNumber=1 scan=6667	19.6679
00199:3	1	K.SQNQVT[+947.323]IPSQDQEHGHK.E	HexNAc(1)Hex(1)NeuAc(2)	T[+947]	960.751	3	2880.24	2880.24	0	0.4	446	Specific	600.87	400.27	6.21	10.35	16	>sp|Q02383|SEMG2_HUMAN Semenogelin-2 OS=Homo sapiens OX=9606 GN=SEMG2 PE=1 SV=1	14954	20240115_78min-scehcd-s-mix-before.ScanId;v=1;d1=6761.6761.3	controllerType=0 controllerNumber=1 scan=6761	19.948
00053:3	1	K.GGQAHHGT[+947.323]QNPSQDQGNSPSGK.G	HexNAc(1)Hex(1)NeuAc(2)	T[+947]	1046.1	3	3136.3	3136.29	0	0.3	132	Specific	637.33	494.43	70.86	10.11	16	>sp|Q02383|SEMG2_HUMAN Semenogelin-2 OS=Homo sapiens OX=9606 GN=SEMG2 PE=1 SV=1	14954	20240115_78min-scehcd-s-mix-before.ScanId;v=1;d1=2497.2497.3	controllerType=0 controllerNumber=1 scan=2497	8.6748
00244:3	1	K.SQIQT[+947.323]PNPNQDQWSGQNAK.G	HexNAc(1)Hex(1)NeuAc(2)	T[+947]	1030.11	3	3088.32	3088.32	0	0.1	506	Specific	696.96	486.49	6.19	11.94	16	>sp|Q02383|SEMG2_HUMAN Semenogelin-2 OS=Homo sapiens OX=9606 GN=SEMG2 PE=1 SV=1	14954	20240115_78min-scehcd-s-mix-before.ScanId;v=1;d1=10083.10083.3	controllerType=0 controllerNumber=1 scan=10083	30.0445
00203:4	1	K.SQNQVTIPS[+947.323]QDQEHGHK.E	HexNAc(1)Hex(1)NeuAc(2)	S[+947]	720.816	4	2880.24	2880.24	0	0.9	446	Specific	719.72	531.04	2.4	12.55	16	>sp|Q02383|SEMG2_HUMAN Semenogelin-2 OS=Homo sapiens OX=9606 GN=SEMG2 PE=1 SV=1	14954	20240115_78min-scehcd-s-mix-before.ScanId;v=1;d1=6807.6807.4	controllerType=0 controllerNumber=1 scan=6807	20.0899
00256:3	1	K.S[+947.323]QIQTPNPNQDQWSGQNAK.G	HexNAc(1)Hex(1)NeuAc(2)	S[+947]	1030.11	3	3088.32	3088.32	0	-0.4	506	Specific	739.03	510.9	2.1	12.94	16	>sp|Q02383|SEMG2_HUMAN Semenogelin-2 OS=Homo sapiens OX=9606 GN=SEMG2 PE=1 SV=1	14954	20240115_78min-scehcd-s-mix-before.ScanId;v=1;d1=10171.10171.3	controllerType=0 controllerNumber=1 scan=10171	30.3204
00120:4	1	K.SQNQVT[+947.323]IHSQDQEHGHK.E	HexNAc(1)Hex(1)NeuAc(2)	T[+947]	730.817	4	2920.25	2920.24	0	0	326	Specific	814.69	582.99	106.45	15.07	16	>sp|Q02383|SEMG2_HUMAN Semenogelin-2 OS=Homo sapiens OX=9606 GN=SEMG2 PE=1 SV=1	14954	20240115_78min-scehcd-s-mix-before.ScanId;v=1;d1=3693.3693.4	controllerType=0 controllerNumber=1 scan=3693	11.8135
00196:4	1	K.SQNQVTIPS[+947.323]QDQEHGHK.E	HexNAc(1)Hex(1)NeuAc(2)	S[+947]	720.815	4	2880.24	2880.24	0	-0.1	446	Specific	862.99	609.56	2.4	16.27	16	>sp|Q02383|SEMG2_HUMAN Semenogelin-2 OS=Homo sapiens OX=9606 GN=SEMG2 PE=1 SV=1	14954	20240115_78min-scehcd-s-mix-before.ScanId;v=1;d1=6707.6707.4	controllerType=0 controllerNumber=1 scan=6707	19.7851
00121:4	1	K.SQNQVTIHS[+947.323]QDQEHGHK.E	HexNAc(1)Hex(1)NeuAc(2)	S[+947]	730.817	4	2920.24	2920.24	0	-0.2	326	Specific	889	688.8	2.4	16.07	16	>sp|Q02383|SEMG2_HUMAN Semenogelin-2 OS=Homo sapiens OX=9606 GN=SEMG2 PE=1 SV=1	14954	20240115_78min-scehcd-s-mix-before.ScanId;v=1;d1=3698.3698.4	controllerType=0 controllerNumber=1 scan=3698	11.8285
00195:3	1	K.SQNQVTIPS[+947.323]QDQEHGHK.E	HexNAc(1)Hex(1)NeuAc(2)	S[+947]	960.749	3	2880.23	2880.24	0	-2.4	446	Specific	916.06	680.23	2.4	15.05	16	>sp|Q02383|SEMG2_HUMAN Semenogelin-2 OS=Homo sapiens OX=9606 GN=SEMG2 PE=1 SV=1	14954	20240115_78min-scehcd-s-mix-before.ScanId;v=1;d1=6670.6670.3	controllerType=0 controllerNumber=1 scan=6670	19.6761
00172:4	1	K.SQNQVT[+947.323]IPSQDQEHGHKENK.M	HexNAc(1)Hex(1)NeuAc(2)	T[+947]	813.61	4	3251.42	3251.42	0	-0.8	446	Specific	917.44	724.01	43.25	15.86	16	>sp|Q02383|SEMG2_HUMAN Semenogelin-2 OS=Homo sapiens OX=9606 GN=SEMG2 PE=1 SV=1	14954	20240115_78min-scehcd-s-mix-before.ScanId;v=1;d1=5401.5401.4	controllerType=0 controllerNumber=1 scan=5401	16.1499
00122:3	1	K.SQNQVTIHS[+947.323]QDQEHGHK.E	HexNAc(1)Hex(1)NeuAc(2)	S[+947]	974.085	3	2920.24	2920.24	0	-1.5	326	Specific	928.44	728.36	2.4	15.28	16	>sp|Q02383|SEMG2_HUMAN Semenogelin-2 OS=Homo sapiens OX=9606 GN=SEMG2 PE=1 SV=1	14954	20240115_78min-scehcd-s-mix-before.ScanId;v=1;d1=3699.3699.3	controllerType=0 controllerNumber=1 scan=3699	11.8294
00200:3	1	K.SQNQVTIPS[+947.323]QDQEHGHK.E	HexNAc(1)Hex(1)NeuAc(2)	S[+947]	960.751	3	2880.24	2880.24	0	0.2	446	Specific	933	681.78	2.4	17.07	16	>sp|Q02383|SEMG2_HUMAN Semenogelin-2 OS=Homo sapiens OX=9606 GN=SEMG2 PE=1 SV=1	14954	20240115_78min-scehcd-s-mix-before.ScanId;v=1;d1=6768.6768.3	controllerType=0 controllerNumber=1 scan=6768	19.9807
00101:3	1	K.SQNQVTIHS[+947.323]QDQEHGHKENK.I	HexNAc(1)Hex(1)NeuAc(2)	S[+947]	1097.81	3	3291.43	3291.43	0	0.6	326	Specific	974.35	855.9	3.6	16.09	16	>sp|Q02383|SEMG2_HUMAN Semenogelin-2 OS=Homo sapiens OX=9606 GN=SEMG2 PE=1 SV=1	14954	20240115_78min-scehcd-s-mix-before.ScanId;v=1;d1=3284.3284.3	controllerType=0 controllerNumber=1 scan=3284	10.7624
00099:4	1	K.SQNQVT[+947.323]IHSQDQEHGHKENK.I	HexNAc(1)Hex(1)NeuAc(2)	T[+947]	823.611	4	3291.42	3291.43	0	-0.6	326	Specific	983.85	798.69	112.01	17.11	16	>sp|Q02383|SEMG2_HUMAN Semenogelin-2 OS=Homo sapiens OX=9606 GN=SEMG2 PE=1 SV=1	14954	20240115_78min-scehcd-s-mix-before.ScanId;v=1;d1=3275.3275.4	controllerType=0 controllerNumber=1 scan=3275	10.7273
00170:4	1	K.SQNQVTIPS[+947.323]QDQEHGHKENK.M	HexNAc(1)Hex(1)NeuAc(2)	S[+947]	813.61	4	3251.42	3251.42	0	-0.5	446	Specific	989.55	744.82	3.6	17.53	16	>sp|Q02383|SEMG2_HUMAN Semenogelin-2 OS=Homo sapiens OX=9606 GN=SEMG2 PE=1 SV=1	14954	20240115_78min-scehcd-s-mix-before.ScanId;v=1;d1=5391.5391.4	controllerType=0 controllerNumber=1 scan=5391	16.13
00171:3	1	K.SQNQVTIPS[+947.323]QDQEHGHKENK.M	HexNAc(1)Hex(1)NeuAc(2)	S[+947]	1084.48	3	3251.42	3251.42	0	-0.5	446	Specific	995.5	808.64	3.6	17.11	16	>sp|Q02383|SEMG2_HUMAN Semenogelin-2 OS=Homo sapiens OX=9606 GN=SEMG2 PE=1 SV=1	14954	20240115_78min-scehcd-s-mix-before.ScanId;v=1;d1=5394.5394.3	controllerType=0 controllerNumber=1 scan=5394	16.1337
00055:3	1	K.GGQAHHGTQNPS[+947.323]QDQGNSPSGK.G	HexNAc(1)Hex(1)NeuAc(2)	S[+947]	1046.1	3	3136.29	3136.29	0	-0.2	132	Specific	1028.52	852.19	16.39	18.83	16	>sp|Q02383|SEMG2_HUMAN Semenogelin-2 OS=Homo sapiens OX=9606 GN=SEMG2 PE=1 SV=1	14954	20240115_78min-scehcd-s-mix-before.ScanId;v=1;d1=2503.2503.3	controllerType=0 controllerNumber=1 scan=2503	8.7021
00255:3	1	K.SQIQTPNPNQDQWS[+947.323]GQNAK.G	HexNAc(1)Hex(1)NeuAc(2)	S[+947]	1030.11	3	3088.32	3088.32	0	0.2	506	Specific	1052.84	897.87	1.2	19.94	16	>sp|Q02383|SEMG2_HUMAN Semenogelin-2 OS=Homo sapiens OX=9606 GN=SEMG2 PE=1 SV=1	14954	20240115_78min-scehcd-s-mix-before.ScanId;v=1;d1=10164.10164.3	controllerType=0 controllerNumber=1 scan=10164	30.3058
00100:4	1	K.SQNQVTIHS[+947.323]QDQEHGHKENK.I	HexNAc(1)Hex(1)NeuAc(2)	S[+947]	823.612	4	3291.43	3291.43	0	0.5	326	Specific	1110.44	913.42	3.6	19.39	16	>sp|Q02383|SEMG2_HUMAN Semenogelin-2 OS=Homo sapiens OX=9606 GN=SEMG2 PE=1 SV=1	14954	20240115_78min-scehcd-s-mix-before.ScanId;v=1;d1=3282.3282.4	controllerType=0 controllerNumber=1 scan=3282	10.7582
00048:3	2	K.S[+947.323]QNQVTIPSQDQEHGHK.E	HexNAc(1)Hex(1)NeuAc(2)	S[+947]	960.751	3	2880.24	2880.24	0	-0.1	446	Specific	470.75	312.56	9.28	6.28	6	>sp|Q02383|SEMG2_HUMAN Semenogelin-2 OS=Homo sapiens OX=9606 GN=SEMG2 PE=1 SV=1	14954	20240115_78min-scehcd-s-mix-wash.ScanId;v=1;d1=6135.6135.3	controllerType=0 controllerNumber=1 scan=6135	20.0672
00069:3	2	K.SQIQT[+947.323]PNPNQDQWSGQNAK.G	HexNAc(1)Hex(1)NeuAc(2)	T[+947]	1030.11	3	3088.32	3088.32	0	0.3	506	Specific	553.63	372.91	25.56	7.85	6	>sp|Q02383|SEMG2_HUMAN Semenogelin-2 OS=Homo sapiens OX=9606 GN=SEMG2 PE=1 SV=1	14954	20240115_78min-scehcd-s-mix-wash.ScanId;v=1;d1=9007.9007.3	controllerType=0 controllerNumber=1 scan=9007	30.4065
00037:4	2	K.SQNQVT[+947.323]IPSQDQEHGHKENK.M	HexNAc(1)Hex(1)NeuAc(2)	T[+947]	813.61	4	3251.42	3251.42	0	-0.1	446	Specific	800.63	600.55	67.17	13.03	6	>sp|Q02383|SEMG2_HUMAN Semenogelin-2 OS=Homo sapiens OX=9606 GN=SEMG2 PE=1 SV=1	14954	20240115_78min-scehcd-s-mix-wash.ScanId;v=1;d1=5067.5067.4	controllerType=0 controllerNumber=1 scan=5067	16.5375
00049:3	2	K.SQNQVTIPS[+947.323]QDQEHGHK.E	HexNAc(1)Hex(1)NeuAc(2)	S[+947]	960.751	3	2880.24	2880.24	0	-0.3	446	Specific	858.21	644.74	2.4	13.22	6	>sp|Q02383|SEMG2_HUMAN Semenogelin-2 OS=Homo sapiens OX=9606 GN=SEMG2 PE=1 SV=1	14954	20240115_78min-scehcd-s-mix-wash.ScanId;v=1;d1=6142.6142.3	controllerType=0 controllerNumber=1 scan=6142	20.0893
00038:3	2	K.SQNQVTIPS[+947.323]QDQEHGHKENK.M	HexNAc(1)Hex(1)NeuAc(2)	S[+947]	1084.48	3	3251.42	3251.42	0	0	446	Specific	918.29	763.32	3.6	14.9	6	>sp|Q02383|SEMG2_HUMAN Semenogelin-2 OS=Homo sapiens OX=9606 GN=SEMG2 PE=1 SV=1	14954	20240115_78min-scehcd-s-mix-wash.ScanId;v=1;d1=5074.5074.3	controllerType=0 controllerNumber=1 scan=5074	16.5534
00039:4	2	K.SQNQVTIPS[+947.323]QDQEHGHKENK.M	HexNAc(1)Hex(1)NeuAc(2)	S[+947]	813.611	4	3251.42	3251.42	0	0.5	446	Specific	992.92	759.66	3.6	16.22	6	>sp|Q02383|SEMG2_HUMAN Semenogelin-2 OS=Homo sapiens OX=9606 GN=SEMG2 PE=1 SV=1	14954	20240115_78min-scehcd-s-mix-wash.ScanId;v=1;d1=5075.5075.4	controllerType=0 controllerNumber=1 scan=5075	16.5563
00070:3	2	K.SQIQTPNPNQDQWS[+947.323]GQNAK.G	HexNAc(1)Hex(1)NeuAc(2)	S[+947]	1030.11	3	3088.32	3088.32	0	0.1	506	Specific	1024.34	865.33	1.2	17.37	6	>sp|Q02383|SEMG2_HUMAN Semenogelin-2 OS=Homo sapiens OX=9606 GN=SEMG2 PE=1 SV=1	14954	20240115_78min-scehcd-s-mix-wash.ScanId;v=1;d1=9013.9013.3	controllerType=0 controllerNumber=1 scan=9013	30.4325
00551:5	1	K.SQNQVTIHS[+947.323]QDQEHGHKENK.I	HexNAc(1)Hex(1)NeuAc(2)	S[+947]	659.091	5	3291.43	3291.43	0	0.4	326	Specific	364.38	284.96	3.6	6.95	59	>sp|Q02383|SEMG2_HUMAN Semenogelin-2 OS=Homo sapiens OX=9606 GN=SEMG2 PE=1 SV=1	14954	20240115_78min-scehcd-s-mix-elution.ScanId;v=1;d1=3481.3481.5	controllerType=0 controllerNumber=1 scan=3481	10.7272
01355:3	1	K.GS[+947.323]ISIQTEEKIHGK.S	HexNAc(1)Hex(1)NeuAc(2)	S[+947]	825.386	3	2474.14	2474.14	0	1.4	312	Specific	409.21	186.31	7.74	6.65	59	>sp|Q02383|SEMG2_HUMAN Semenogelin-2 OS=Homo sapiens OX=9606 GN=SEMG2 PE=1 SV=1	14954	20240115_78min-scehcd-s-mix-elution.ScanId;v=1;d1=7145.7145.3	controllerType=0 controllerNumber=1 scan=7145	19.7109
05897:3	1	K.GRTQGGSQS[+947.323]SYVLQTEELVVNK.Q	HexNAc(1)Hex(1)NeuAc(2)	S[+947]	1109.85	3	3327.53	3327.53	0	-0.5	184	Specific	472.99	258.2	4.8	7.33	59	>sp|Q02383|SEMG2_HUMAN Semenogelin-2 OS=Homo sapiens OX=9606 GN=SEMG2 PE=1 SV=1	14954	20240115_78min-scehcd-s-mix-elution.ScanId;v=1;d1=24960.24960.3	controllerType=0 controllerNumber=1 scan=24960	71.7856
01733:3	1	K.SQQYDLNALHKAT[+947.323]K.S	HexNAc(1)Hex(1)NeuAc(2)	T[+947]	855.392	3	2564.16	2564.16	0	0.2	82	Specific	511.8	305.29	84.69	8.14	59	>sp|Q02383|SEMG2_HUMAN Semenogelin-2 OS=Homo sapiens OX=9606 GN=SEMG2 PE=1 SV=1	14954	20240115_78min-scehcd-s-mix-elution.ScanId;v=1;d1=9278.9278.3	controllerType=0 controllerNumber=1 scan=9278	25.9283
01702:3	1	K.GSIS[+947.323]IQTEEQIHGK.S	HexNAc(1)Hex(1)NeuAc(2)	S[+947]	825.373	3	2474.1	2474.1	0	0.2	372	Specific	555.49	291.31	1.37	8.9	59	>sp|Q02383|SEMG2_HUMAN Semenogelin-2 OS=Homo sapiens OX=9606 GN=SEMG2 PE=1 SV=1	14954	20240115_78min-scehcd-s-mix-elution.ScanId;v=1;d1=9134.9134.3	controllerType=0 controllerNumber=1 scan=9134	25.4644
01320:3	1	K.S[+947.323]QNQVTIPSQDQEHGHK.E	HexNAc(1)Hex(1)NeuAc(2)	S[+947]	960.749	3	2880.23	2880.24	0	-2.1	446	Specific	563.53	394.52	2.89	9.57	59	>sp|Q02383|SEMG2_HUMAN Semenogelin-2 OS=Homo sapiens OX=9606 GN=SEMG2 PE=1 SV=1	14954	20240115_78min-scehcd-s-mix-elution.ScanId;v=1;d1=7054.7054.3	controllerType=0 controllerNumber=1 scan=7054	19.4606
00656:3	1	K.SQNQVT[+947.323]IHSQDQEHGHK.E	HexNAc(1)Hex(1)NeuAc(2)	T[+947]	974.085	3	2920.24	2920.24	0	-2	326	Specific	596.54	369.88	5.78	9.53	59	>sp|Q02383|SEMG2_HUMAN Semenogelin-2 OS=Homo sapiens OX=9606 GN=SEMG2 PE=1 SV=1	14954	20240115_78min-scehcd-s-mix-elution.ScanId;v=1;d1=3938.3938.3	controllerType=0 controllerNumber=1 scan=3938	11.8103
00259:3	1	K.GGQAHHGT[+947.323]QNPSQDQGNSPSGK.G	HexNAc(1)Hex(1)NeuAc(2)	T[+947]	1046.1	3	3136.3	3136.29	0	0.3	132	Specific	607.52	419.2	73.52	12.5	59	>sp|Q02383|SEMG2_HUMAN Semenogelin-2 OS=Homo sapiens OX=9606 GN=SEMG2 PE=1 SV=1	14954	20240115_78min-scehcd-s-mix-elution.ScanId;v=1;d1=2529.2529.3	controllerType=0 controllerNumber=1 scan=2529	8.4633
01360:3	1	K.SQNQVT[+947.323]IPSQDQEHGHK.E	HexNAc(1)Hex(1)NeuAc(2)	T[+947]	960.751	3	2880.24	2880.24	0	0.3	446	Specific	620.5	431.16	14.7	12.64	59	>sp|Q02383|SEMG2_HUMAN Semenogelin-2 OS=Homo sapiens OX=9606 GN=SEMG2 PE=1 SV=1	14954	20240115_78min-scehcd-s-mix-elution.ScanId;v=1;d1=7161.7161.3	controllerType=0 controllerNumber=1 scan=7161	19.7491
03834:3	1	K.ST[+947.323]QKDVSQSSISFQIEK.L	HexNAc(1)Hex(1)NeuAc(2)	T[+947]	953.769	3	2859.29	2859.29	0	1.5	484	Specific	624.59	390.97	0	12.07	59	>sp|Q02383|SEMG2_HUMAN Semenogelin-2 OS=Homo sapiens OX=9606 GN=SEMG2 PE=1 SV=1	14954	20240115_78min-scehcd-s-mix-elution.ScanId;v=1;d1=18588.18588.3	controllerType=0 controllerNumber=1 scan=18588	54.1399
01395:4	1	K.SQNQVTIPS[+947.323]QDQEHGHK.E	HexNAc(1)Hex(1)NeuAc(2)	S[+947]	720.816	4	2880.24	2880.24	0	1.1	446	Specific	712.52	490.34	2.4	14.57	59	>sp|Q02383|SEMG2_HUMAN Semenogelin-2 OS=Homo sapiens OX=9606 GN=SEMG2 PE=1 SV=1	14954	20240115_78min-scehcd-s-mix-elution.ScanId;v=1;d1=7296.7296.4	controllerType=0 controllerNumber=1 scan=7296	20.1626
03828:3	1	K.STQKDVSQSS[+947.323]ISFQIEK.L	HexNAc(1)Hex(1)NeuAc(2)	S[+947]	953.769	3	2859.29	2859.29	0	1.3	484	Specific	736.17	502.33	0	14.07	59	>sp|Q02383|SEMG2_HUMAN Semenogelin-2 OS=Homo sapiens OX=9606 GN=SEMG2 PE=1 SV=1	14954	20240115_78min-scehcd-s-mix-elution.ScanId;v=1;d1=18562.18562.3	controllerType=0 controllerNumber=1 scan=18562	54.0622
02045:3	1	K.S[+947.323]QIQTPNPNQDQWSGQNAK.G	HexNAc(1)Hex(1)NeuAc(2)	S[+947]	1030.11	3	3088.33	3088.32	0	0.8	506	Specific	739.58	498.57	5.59	13.98	59	>sp|Q02383|SEMG2_HUMAN Semenogelin-2 OS=Homo sapiens OX=9606 GN=SEMG2 PE=1 SV=1	14954	20240115_78min-scehcd-s-mix-elution.ScanId;v=1;d1=10622.10622.3	controllerType=0 controllerNumber=1 scan=10622	30.1595
01054:2	1	K.ISYQSSS[+947.323]TEER.H	HexNAc(1)Hex(1)NeuAc(2)	S[+947]	1117.46	2	2233.91	2233.91	0	0.1	346	Specific	740.5	313.4	0	13.29	59	>sp|Q02383|SEMG2_HUMAN Semenogelin-2 OS=Homo sapiens OX=9606 GN=SEMG2 PE=1 SV=1	14954	20240115_78min-scehcd-s-mix-elution.ScanId;v=1;d1=5775.5775.2	controllerType=0 controllerNumber=1 scan=5775	16.1559
03527:4	1	R.YKQESSESHNIVIT[+947.323]EHEVAQDDHLTQQYNEDRNPIST.-	HexNAc(1)Hex(1)NeuAc(2)	T[+947]	1326.34	4	5302.33	5302.33	0	0.2	546	CRagged	746.5	650.24	1.2	14.59	59	>sp|Q02383|SEMG2_HUMAN Semenogelin-2 OS=Homo sapiens OX=9606 GN=SEMG2 PE=1 SV=1	14954	20240115_78min-scehcd-s-mix-elution.ScanId;v=1;d1=17234.17234.4	controllerType=0 controllerNumber=1 scan=17234	50.2518
01729:3	1	K.S[+947.323]QQYDLNALHKATK.S	HexNAc(1)Hex(1)NeuAc(2)	S[+947]	855.392	3	2564.16	2564.16	0	-0.3	82	Specific	751.4	472.86	0.23	15.03	59	>sp|Q02383|SEMG2_HUMAN Semenogelin-2 OS=Homo sapiens OX=9606 GN=SEMG2 PE=1 SV=1	14954	20240115_78min-scehcd-s-mix-elution.ScanId;v=1;d1=9259.9259.3	controllerType=0 controllerNumber=1 scan=9259	25.8604
00550:3	1	K.SQNQVTIHS[+947.323]QDQEHGHKENK.I	HexNAc(1)Hex(1)NeuAc(2)	S[+947]	1097.81	3	3291.43	3291.43	0	-0.1	326	Specific	754.29	676.98	3.6	14.73	59	>sp|Q02383|SEMG2_HUMAN Semenogelin-2 OS=Homo sapiens OX=9606 GN=SEMG2 PE=1 SV=1	14954	20240115_78min-scehcd-s-mix-elution.ScanId;v=1;d1=3478.3478.3	controllerType=0 controllerNumber=1 scan=3478	10.7236
02099:3	1	K.S[+947.323]QIQTPNPNQDQWSGQNAK.G	HexNAc(1)Hex(1)NeuAc(2)	S[+947]	1030.11	3	3088.32	3088.32	0	0.2	506	Specific	775.3	540.62	6.36	15.2	59	>sp|Q02383|SEMG2_HUMAN Semenogelin-2 OS=Homo sapiens OX=9606 GN=SEMG2 PE=1 SV=1	14954	20240115_78min-scehcd-s-mix-elution.ScanId;v=1;d1=10724.10724.3	controllerType=0 controllerNumber=1 scan=10724	30.4563
01389:4	1	K.SQNQVT[+947.323]IPSQDQEHGHK.E	HexNAc(1)Hex(1)NeuAc(2)	T[+947]	720.816	4	2880.24	2880.24	0	0.7	446	Specific	801.22	648.61	126.56	16.8	59	>sp|Q02383|SEMG2_HUMAN Semenogelin-2 OS=Homo sapiens OX=9606 GN=SEMG2 PE=1 SV=1	14954	20240115_78min-scehcd-s-mix-elution.ScanId;v=1;d1=7248.7248.4	controllerType=0 controllerNumber=1 scan=7248	20.0116
00549:4	1	K.SQNQVTIHS[+947.323]QDQEHGHKENK.I	HexNAc(1)Hex(1)NeuAc(2)	S[+947]	823.612	4	3291.43	3291.43	0	0.4	326	Specific	805.05	679.39	3.6	15.87	59	>sp|Q02383|SEMG2_HUMAN Semenogelin-2 OS=Homo sapiens OX=9606 GN=SEMG2 PE=1 SV=1	14954	20240115_78min-scehcd-s-mix-elution.ScanId;v=1;d1=3477.3477.4	controllerType=0 controllerNumber=1 scan=3477	10.7213
01318:3	1	K.SQNQVTIPS[+947.323]QDQEHGHK.E	HexNAc(1)Hex(1)NeuAc(2)	S[+947]	960.75	3	2880.23	2880.24	0	-1.7	446	Specific	835.25	594.6	2.4	15.8	59	>sp|Q02383|SEMG2_HUMAN Semenogelin-2 OS=Homo sapiens OX=9606 GN=SEMG2 PE=1 SV=1	14954	20240115_78min-scehcd-s-mix-elution.ScanId;v=1;d1=7047.7047.3	controllerType=0 controllerNumber=1 scan=7047	19.4435
01352:3	1	K.GSISIQT[+947.323]EEKIHGK.S	HexNAc(1)Hex(1)NeuAc(2)	T[+947]	825.385	3	2474.14	2474.14	0	-0.1	312	Specific	835.97	506.92	12.7	16.03	59	>sp|Q02383|SEMG2_HUMAN Semenogelin-2 OS=Homo sapiens OX=9606 GN=SEMG2 PE=1 SV=1	14954	20240115_78min-scehcd-s-mix-elution.ScanId;v=1;d1=7139.7139.3	controllerType=0 controllerNumber=1 scan=7139	19.6942
01703:3	1	K.GSISIQT[+947.323]EEQIHGK.S	HexNAc(1)Hex(1)NeuAc(2)	T[+947]	825.372	3	2474.1	2474.1	0	-0.4	372	Specific	843.7	469.09	6.41	16.68	59	>sp|Q02383|SEMG2_HUMAN Semenogelin-2 OS=Homo sapiens OX=9606 GN=SEMG2 PE=1 SV=1	14954	20240115_78min-scehcd-s-mix-elution.ScanId;v=1;d1=9143.9143.3	controllerType=0 controllerNumber=1 scan=9143	25.4958
01057:5	1	K.SQNQVTIPS[+947.323]QDQEHGHKENK.M	HexNAc(1)Hex(1)NeuAc(2)	S[+947]	651.09	5	3251.42	3251.42	0	0	446	Specific	852.73	725.83	3.6	17.05	59	>sp|Q02383|SEMG2_HUMAN Semenogelin-2 OS=Homo sapiens OX=9606 GN=SEMG2 PE=1 SV=1	14954	20240115_78min-scehcd-s-mix-elution.ScanId;v=1;d1=5793.5793.5	controllerType=0 controllerNumber=1 scan=5793	16.2066
01384:2	1	K.SQNQVTIPS[+947.323]QDQEHGHK.E	HexNAc(1)Hex(1)NeuAc(2)	S[+947]	1440.62	2	2880.24	2880.24	0	0.8	446	Specific	853.55	554.57	2.4	17.27	59	>sp|Q02383|SEMG2_HUMAN Semenogelin-2 OS=Homo sapiens OX=9606 GN=SEMG2 PE=1 SV=1	14954	20240115_78min-scehcd-s-mix-elution.ScanId;v=1;d1=7223.7223.2	controllerType=0 controllerNumber=1 scan=7223	19.9446
01083:3	1	K.SQNQVTIPS[+947.323]QDQEHGHKENK.M	HexNAc(1)Hex(1)NeuAc(2)	S[+947]	1084.48	3	3251.42	3251.42	0	0	446	Specific	876.97	686.8	3.6	16.75	59	>sp|Q02383|SEMG2_HUMAN Semenogelin-2 OS=Homo sapiens OX=9606 GN=SEMG2 PE=1 SV=1	14954	20240115_78min-scehcd-s-mix-elution.ScanId;v=1;d1=5871.5871.3	controllerType=0 controllerNumber=1 scan=5871	16.4111
01329:4	1	K.SQNQVTIPS[+947.323]QDQEHGHK.E	HexNAc(1)Hex(1)NeuAc(2)	S[+947]	720.815	4	2880.24	2880.24	0	-0.2	446	Specific	880.88	607.61	2.4	17.68	59	>sp|Q02383|SEMG2_HUMAN Semenogelin-2 OS=Homo sapiens OX=9606 GN=SEMG2 PE=1 SV=1	14954	20240115_78min-scehcd-s-mix-elution.ScanId;v=1;d1=7085.7085.4	controllerType=0 controllerNumber=1 scan=7085	19.5401
01341:2	1	K.SQNQVTIPS[+947.323]QDQEHGHK.E	HexNAc(1)Hex(1)NeuAc(2)	S[+947]	1440.62	2	2880.23	2880.24	0	-2.3	446	Specific	881.54	597.79	2.4	16.66	59	>sp|Q02383|SEMG2_HUMAN Semenogelin-2 OS=Homo sapiens OX=9606 GN=SEMG2 PE=1 SV=1	14954	20240115_78min-scehcd-s-mix-elution.ScanId;v=1;d1=7122.7122.2	controllerType=0 controllerNumber=1 scan=7122	19.6425
01394:3	1	K.SQNQVTIPS[+947.323]QDQEHGHK.E	HexNAc(1)Hex(1)NeuAc(2)	S[+947]	960.752	3	2880.24	2880.24	0	0.6	446	Specific	883.16	656.75	2.4	17.64	59	>sp|Q02383|SEMG2_HUMAN Semenogelin-2 OS=Homo sapiens OX=9606 GN=SEMG2 PE=1 SV=1	14954	20240115_78min-scehcd-s-mix-elution.ScanId;v=1;d1=7289.7289.3	controllerType=0 controllerNumber=1 scan=7289	20.1506
01053:4	1	K.SQNQVT[+947.323]IPSQDQEHGHKENK.M	HexNAc(1)Hex(1)NeuAc(2)	T[+947]	813.611	4	3251.42	3251.42	0	0.4	446	Specific	891.09	674.83	41.11	17.01	59	>sp|Q02383|SEMG2_HUMAN Semenogelin-2 OS=Homo sapiens OX=9606 GN=SEMG2 PE=1 SV=1	14954	20240115_78min-scehcd-s-mix-elution.ScanId;v=1;d1=5765.5765.4	controllerType=0 controllerNumber=1 scan=5765	16.119
00267:2	1	K.GGQAHHGTQNPS[+947.323]QDQGNSPSGK.G	HexNAc(1)Hex(1)NeuAc(2)	S[+947]	1568.65	2	3136.3	3136.29	0	0.3	132	Specific	897.05	677.38	8.1	17.36	59	>sp|Q02383|SEMG2_HUMAN Semenogelin-2 OS=Homo sapiens OX=9606 GN=SEMG2 PE=1 SV=1	14954	20240115_78min-scehcd-s-mix-elution.ScanId;v=1;d1=2547.2547.2	controllerType=0 controllerNumber=1 scan=2547	8.5076
00659:4	1	K.SQNQVTIHS[+947.323]QDQEHGHK.E	HexNAc(1)Hex(1)NeuAc(2)	S[+947]	730.816	4	2920.24	2920.24	0	-1	326	Specific	899.92	740.73	2.4	17.13	59	>sp|Q02383|SEMG2_HUMAN Semenogelin-2 OS=Homo sapiens OX=9606 GN=SEMG2 PE=1 SV=1	14954	20240115_78min-scehcd-s-mix-elution.ScanId;v=1;d1=3949.3949.4	controllerType=0 controllerNumber=1 scan=3949	11.8396
00654:3	1	K.SQNQVT[+947.323]IHSQDQEHGHK.E	HexNAc(1)Hex(1)NeuAc(2)	T[+947]	974.084	3	2920.24	2920.24	0	-3	326	Specific	909.16	604.29	1.49	17.29	59	>sp|Q02383|SEMG2_HUMAN Semenogelin-2 OS=Homo sapiens OX=9606 GN=SEMG2 PE=1 SV=1	14954	20240115_78min-scehcd-s-mix-elution.ScanId;v=1;d1=3934.3934.3	controllerType=0 controllerNumber=1 scan=3934	11.7983
01046:3	1	K.SQNQVT[+947.323]IPSQDQEHGHKENK.M	HexNAc(1)Hex(1)NeuAc(2)	T[+947]	1084.48	3	3251.42	3251.42	0	0.5	446	Specific	912.86	696.86	4.74	17.87	59	>sp|Q02383|SEMG2_HUMAN Semenogelin-2 OS=Homo sapiens OX=9606 GN=SEMG2 PE=1 SV=1	14954	20240115_78min-scehcd-s-mix-elution.ScanId;v=1;d1=5754.5754.3	controllerType=0 controllerNumber=1 scan=5754	16.1054
01087:4	1	K.SQNQVT[+947.323]IPSQDQEHGHKENK.M	HexNAc(1)Hex(1)NeuAc(2)	T[+947]	813.611	4	3251.42	3251.42	0	0.5	446	Specific	913.87	664.72	42.04	18.01	59	>sp|Q02383|SEMG2_HUMAN Semenogelin-2 OS=Homo sapiens OX=9606 GN=SEMG2 PE=1 SV=1	14954	20240115_78min-scehcd-s-mix-elution.ScanId;v=1;d1=5879.5879.4	controllerType=0 controllerNumber=1 scan=5879	16.4233
03533:5	1	R.YKQESSESHNIVIT[+947.323]EHEVAQDDHLTQQYNEDRNPIST.-	HexNAc(1)Hex(1)NeuAc(2)	T[+947]	1061.47	5	5303.33	5302.33	1	-0.8	546	CRagged	917.48	762.69	1.2	18.22	59	>sp|Q02383|SEMG2_HUMAN Semenogelin-2 OS=Homo sapiens OX=9606 GN=SEMG2 PE=1 SV=1	14954	20240115_78min-scehcd-s-mix-elution.ScanId;v=1;d1=17280.17280.5	controllerType=0 controllerNumber=1 scan=17280	50.3957
01356:3	1	K.SQNQVTIPS[+947.323]QDQEHGHK.E	HexNAc(1)Hex(1)NeuAc(2)	S[+947]	960.751	3	2880.24	2880.24	0	0.3	446	Specific	936.62	673.69	2.4	18.64	59	>sp|Q02383|SEMG2_HUMAN Semenogelin-2 OS=Homo sapiens OX=9606 GN=SEMG2 PE=1 SV=1	14954	20240115_78min-scehcd-s-mix-elution.ScanId;v=1;d1=7150.7150.3	controllerType=0 controllerNumber=1 scan=7150	19.7326
02115:2	1	K.SQIQT[+947.323]PNPNQDQWSGQNAK.G	HexNAc(1)Hex(1)NeuAc(2)	T[+947]	1544.67	2	3088.33	3088.32	0	0.9	506	Specific	939.1	659.96	7.64	18.44	59	>sp|Q02383|SEMG2_HUMAN Semenogelin-2 OS=Homo sapiens OX=9606 GN=SEMG2 PE=1 SV=1	14954	20240115_78min-scehcd-s-mix-elution.ScanId;v=1;d1=10751.10751.2	controllerType=0 controllerNumber=1 scan=10751	30.545
02060:2	1	K.SQIQTPNPNQDQWS[+947.323]GQNAK.G	HexNAc(1)Hex(1)NeuAc(2)	S[+947]	1544.67	2	3088.33	3088.32	0	0.8	506	Specific	957.92	698.37	1.2	19.44	59	>sp|Q02383|SEMG2_HUMAN Semenogelin-2 OS=Homo sapiens OX=9606 GN=SEMG2 PE=1 SV=1	14954	20240115_78min-scehcd-s-mix-elution.ScanId;v=1;d1=10648.10648.2	controllerType=0 controllerNumber=1 scan=10648	30.2456
01035:4	1	K.SQNQVTIPS[+947.323]QDQEHGHKENK.M	HexNAc(1)Hex(1)NeuAc(2)	S[+947]	813.61	4	3251.42	3251.42	0	-1	446	Specific	977.48	734.97	3.6	18.5	59	>sp|Q02383|SEMG2_HUMAN Semenogelin-2 OS=Homo sapiens OX=9606 GN=SEMG2 PE=1 SV=1	14954	20240115_78min-scehcd-s-mix-elution.ScanId;v=1;d1=5720.5720.4	controllerType=0 controllerNumber=1 scan=5720	16.0083
01371:4	1	K.SQNQVTIPS[+947.323]QDQEHGHK.E	HexNAc(1)Hex(1)NeuAc(2)	S[+947]	720.816	4	2880.24	2880.24	0	1.1	446	Specific	989.61	695.07	2.4	19.57	59	>sp|Q02383|SEMG2_HUMAN Semenogelin-2 OS=Homo sapiens OX=9606 GN=SEMG2 PE=1 SV=1	14954	20240115_78min-scehcd-s-mix-elution.ScanId;v=1;d1=7189.7189.4	controllerType=0 controllerNumber=1 scan=7189	19.8404
01367:3	1	K.SQNQVTIPS[+947.323]QDQEHGHK.E	HexNAc(1)Hex(1)NeuAc(2)	S[+947]	960.751	3	2880.24	2880.24	0	-0.4	446	Specific	993.18	771.64	2.4	19.53	59	>sp|Q02383|SEMG2_HUMAN Semenogelin-2 OS=Homo sapiens OX=9606 GN=SEMG2 PE=1 SV=1	14954	20240115_78min-scehcd-s-mix-elution.ScanId;v=1;d1=7178.7178.2	controllerType=0 controllerNumber=1 scan=7178	19.799
00263:3	1	K.GGQAHHGTQNPS[+947.323]QDQGNSPSGK.G	HexNAc(1)Hex(1)NeuAc(2)	S[+947]	1046.1	3	3136.29	3136.29	0	-0.3	132	Specific	1000.51	810.18	7.2	20.39	59	>sp|Q02383|SEMG2_HUMAN Semenogelin-2 OS=Homo sapiens OX=9606 GN=SEMG2 PE=1 SV=1	14954	20240115_78min-scehcd-s-mix-elution.ScanId;v=1;d1=2539.2539.3	controllerType=0 controllerNumber=1 scan=2539	8.4968
00548:4	1	K.SQNQVT[+947.323]IHSQDQEHGHKENK.I	HexNAc(1)Hex(1)NeuAc(2)	T[+947]	823.612	4	3291.43	3291.43	0	0.1	326	Specific	1018.28	817.32	130	19.87	59	>sp|Q02383|SEMG2_HUMAN Semenogelin-2 OS=Homo sapiens OX=9606 GN=SEMG2 PE=1 SV=1	14954	20240115_78min-scehcd-s-mix-elution.ScanId;v=1;d1=3467.3467.4	controllerType=0 controllerNumber=1 scan=3467	10.6894
03387:5	1	R.YKQESSESHNIVIT[+947.323]EHEVAQDDHLTQQYNEDRNPIST.-	HexNAc(1)Hex(1)NeuAc(2)	T[+947]	1061.27	5	5302.33	5302.33	0	0.2	546	CRagged	1032	935.39	1.2	20.73	59	>sp|Q02383|SEMG2_HUMAN Semenogelin-2 OS=Homo sapiens OX=9606 GN=SEMG2 PE=1 SV=1	14954	20240115_78min-scehcd-s-mix-elution.ScanId;v=1;d1=16507.16507.5	controllerType=0 controllerNumber=1 scan=16507	48.1012
01074:4	1	K.SQNQVTIPS[+947.323]QDQEHGHKENK.M	HexNAc(1)Hex(1)NeuAc(2)	S[+947]	813.61	4	3251.42	3251.42	0	-0.5	446	Specific	1088.06	805.61	3.6	20.89	59	>sp|Q02383|SEMG2_HUMAN Semenogelin-2 OS=Homo sapiens OX=9606 GN=SEMG2 PE=1 SV=1	14954	20240115_78min-scehcd-s-mix-elution.ScanId;v=1;d1=5832.5832.4	controllerType=0 controllerNumber=1 scan=5832	16.3069
02037:3	1	K.SQIQTPNPNQDQWS[+947.323]GQNAK.G	HexNAc(1)Hex(1)NeuAc(2)	S[+947]	1030.11	3	3088.32	3088.32	0	-0.5	506	Specific	1152.43	933.83	1.2	23.09	59	>sp|Q02383|SEMG2_HUMAN Semenogelin-2 OS=Homo sapiens OX=9606 GN=SEMG2 PE=1 SV=1	14954	20240115_78min-scehcd-s-mix-elution.ScanId;v=1;d1=10601.10601.3	controllerType=0 controllerNumber=1 scan=10601	30.0985
03389:4	1	R.YKQESSESHNIVIT[+947.323]EHEVAQDDHLTQQYNEDRNPIST.-	HexNAc(1)Hex(1)NeuAc(2)	T[+947]	1326.34	4	5302.33	5302.33	0	0.1	546	CRagged	1156.67	1034.55	1.2	23.47	59	>sp|Q02383|SEMG2_HUMAN Semenogelin-2 OS=Homo sapiens OX=9606 GN=SEMG2 PE=1 SV=1	14954	20240115_78min-scehcd-s-mix-elution.ScanId;v=1;d1=16510.16510.4	controllerType=0 controllerNumber=1 scan=16510	48.1064
02083:3	1	K.SQIQTPNPNQDQWS[+947.323]GQNAK.G	HexNAc(1)Hex(1)NeuAc(2)	S[+947]	1030.11	3	3088.32	3088.32	0	0	506	Specific	1158.01	937.96	1.2	23.09	59	>sp|Q02383|SEMG2_HUMAN Semenogelin-2 OS=Homo sapiens OX=9606 GN=SEMG2 PE=1 SV=1	14954	20240115_78min-scehcd-s-mix-elution.ScanId;v=1;d1=10696.10696.3	controllerType=0 controllerNumber=1 scan=10696	30.3899
00258:4	1	K.GGQAHHGTQNPS[+947.323]QDQGNSPSGK.G	HexNAc(1)Hex(1)NeuAc(2)	S[+947]	784.829	4	3136.29	3136.29	0	-0.1	132	Specific	1243.21	1043.79	7.2	24.54	59	>sp|Q02383|SEMG2_HUMAN Semenogelin-2 OS=Homo sapiens OX=9606 GN=SEMG2 PE=1 SV=1	14954	20240115_78min-scehcd-s-mix-elution.ScanId;v=1;d1=2527.2527.4	controllerType=0 controllerNumber=1 scan=2527	8.4607
01082:3	1	K.SQNQVT[+656.228]IPS[+365.132]QDQEHGHK.E	HexNAc(1)Hex(1)NeuAc(1),HexNAc(1)Hex(1)	S[+365], T[+656]	985.43	3	2954.27	2954.28	0	-0.4	446	Specific	355.63	143.57	0.6	5.35	59	>sp|Q02383|SEMG2_HUMAN Semenogelin-2 OS=Homo sapiens OX=9606 GN=SEMG2 PE=1 SV=1	14954	20240115_78min-scehcd-s-mix-elution.ScanId;v=1;d1=5868.5868.3	controllerType=0 controllerNumber=1 scan=5868	16.3947
01816:3	1	K.S[+656.228]QIQT[+365.132]PNPNQDQWSGQNAK.G	HexNAc(1)Hex(1)NeuAc(1),HexNAc(1)Hex(1)	S[+656], T[+365]	1054.79	3	3162.36	3162.36	0	0.5	506	Specific	538.83	364.25	6.03	8.49	59	>sp|Q02383|SEMG2_HUMAN Semenogelin-2 OS=Homo sapiens OX=9606 GN=SEMG2 PE=1 SV=1	14954	20240115_78min-scehcd-s-mix-elution.ScanId;v=1;d1=9661.9661.3	controllerType=0 controllerNumber=1 scan=9661	27.1658
00435:4	1	K.SQNQVT[+656.228]IHS[+365.132]QDQEHGHKENK.I	HexNAc(1)Hex(1)NeuAc(1),HexNAc(1)Hex(1)	S[+365], T[+656]	842.121	4	3365.46	3365.46	0	0	326	Specific	820.43	662.15	14.03	15.75	59	>sp|Q02383|SEMG2_HUMAN Semenogelin-2 OS=Homo sapiens OX=9606 GN=SEMG2 PE=1 SV=1	14954	20240115_78min-scehcd-s-mix-elution.ScanId;v=1;d1=3000.3000.4	controllerType=0 controllerNumber=1 scan=3000	9.5299
00870:2	1	K.ISYQS[+656.228]SSTEER.H	HexNAc(1)Hex(1)NeuAc(1)	S[+656]	971.91	2	1942.81	1942.81	0	-0.5	346	Specific	390.71	188.66	15.25	5.91	59	>sp|Q02383|SEMG2_HUMAN Semenogelin-2 OS=Homo sapiens OX=9606 GN=SEMG2 PE=1 SV=1	14954	20240115_78min-scehcd-s-mix-elution.ScanId;v=1;d1=5262.5262.2	controllerType=0 controllerNumber=1 scan=5262	14.8195
01103:3	1	K.SQNQVTIPS[+656.228]QDQEHGHK.E	HexNAc(1)Hex(1)NeuAc(1)	S[+656]	863.72	3	2589.14	2589.14	0	0.3	446	Specific	468.8	332.68	2.4	7.65	59	>sp|Q02383|SEMG2_HUMAN Semenogelin-2 OS=Homo sapiens OX=9606 GN=SEMG2 PE=1 SV=1	14954	20240115_78min-scehcd-s-mix-elution.ScanId;v=1;d1=5954.5954.4	controllerType=0 controllerNumber=1 scan=5954	16.6152
01116:3	1	K.SQNQVT[+656.228]IPSQDQEHGHK.E	HexNAc(1)Hex(1)NeuAc(1)	T[+656]	863.717	3	2589.14	2589.14	0	-3.1	446	Specific	546.94	409.1	8.69	8.85	59	>sp|Q02383|SEMG2_HUMAN Semenogelin-2 OS=Homo sapiens OX=9606 GN=SEMG2 PE=1 SV=1	14954	20240115_78min-scehcd-s-mix-elution.ScanId;v=1;d1=6044.6044.3	controllerType=0 controllerNumber=1 scan=6044	16.8439
01095:3	1	K.SQNQVT[+656.228]IPSQDQEHGHK.E	HexNAc(1)Hex(1)NeuAc(1)	T[+656]	863.719	3	2589.14	2589.14	0	-0.1	446	Specific	599.81	455.75	12.99	11.53	59	>sp|Q02383|SEMG2_HUMAN Semenogelin-2 OS=Homo sapiens OX=9606 GN=SEMG2 PE=1 SV=1	14954	20240115_78min-scehcd-s-mix-elution.ScanId;v=1;d1=5902.5902.3	controllerType=0 controllerNumber=1 scan=5902	16.4793
01712:3	1	K.SQIQTPNPNQDQWS[+656.228]GQNAK.G	HexNAc(1)Hex(1)NeuAc(1)	S[+656]	933.081	3	2797.23	2797.23	0	-0.2	506	Specific	610.54	508.06	1.94	12.09	59	>sp|Q02383|SEMG2_HUMAN Semenogelin-2 OS=Homo sapiens OX=9606 GN=SEMG2 PE=1 SV=1	14954	20240115_78min-scehcd-s-mix-elution.ScanId;v=1;d1=9180.9180.3	controllerType=0 controllerNumber=1 scan=9180	25.6052
00449:3	1	K.SQNQVTIHS[+656.228]QDQEHGHKENK.I	HexNAc(1)Hex(1)NeuAc(1)	S[+656]	1000.78	3	3000.33	3000.33	0	-1.2	326	Specific	621.9	371.11	4.8	10.2	59	>sp|Q02383|SEMG2_HUMAN Semenogelin-2 OS=Homo sapiens OX=9606 GN=SEMG2 PE=1 SV=1	14954	20240115_78min-scehcd-s-mix-elution.ScanId;v=1;d1=3029.3029.3	controllerType=0 controllerNumber=1 scan=3029	9.6155
01378:3	1	K.SQNQVT[+656.228]IPSQDQEHGHK.E	HexNAc(1)Hex(1)NeuAc(1)	T[+656]	863.72	3	2589.14	2589.14	0	0.3	446	Specific	663.31	487.96	16.48	13.64	59	>sp|Q02383|SEMG2_HUMAN Semenogelin-2 OS=Homo sapiens OX=9606 GN=SEMG2 PE=1 SV=1	14954	20240115_78min-scehcd-s-mix-elution.ScanId;v=1;d1=7204.7204.3	controllerType=0 controllerNumber=1 scan=7204	19.8767
00701:3	1	K.LQT[+656.228]SLHPAHQDR.L	HexNAc(1)Hex(1)NeuAc(1)	T[+656]	686.987	3	2058.95	2058.95	0	0.1	234	Specific	679.83	403.9	2	13.53	59	>sp|Q02383|SEMG2_HUMAN Semenogelin-2 OS=Homo sapiens OX=9606 GN=SEMG2 PE=1 SV=1	14954	20240115_78min-scehcd-s-mix-elution.ScanId;v=1;d1=4237.4237.3	controllerType=0 controllerNumber=1 scan=4237	12.4779
01689:3	1	K.SQIQT[+656.228]PNPNQDQWSGQNAK.G	HexNAc(1)Hex(1)NeuAc(1)	T[+656]	933.08	3	2797.22	2797.23	0	-1.3	506	Specific	708.46	505.69	3.51	13.69	59	>sp|Q02383|SEMG2_HUMAN Semenogelin-2 OS=Homo sapiens OX=9606 GN=SEMG2 PE=1 SV=1	14954	20240115_78min-scehcd-s-mix-elution.ScanId;v=1;d1=9081.9081.3	controllerType=0 controllerNumber=1 scan=9081	25.3036
01113:3	1	K.SQNQVTIPS[+656.228]QDQEHGHK.E	HexNAc(1)Hex(1)NeuAc(1)	S[+656]	863.718	3	2589.14	2589.14	0	-1.1	446	Specific	720.53	584.23	2.4	14.13	59	>sp|Q02383|SEMG2_HUMAN Semenogelin-2 OS=Homo sapiens OX=9606 GN=SEMG2 PE=1 SV=1	14954	20240115_78min-scehcd-s-mix-elution.ScanId;v=1;d1=6038.6038.3	controllerType=0 controllerNumber=1 scan=6038	16.8224
00832:3	1	K.SQNQVT[+656.228]IPSQDQEHGHKENK.M	HexNAc(1)Hex(1)NeuAc(1)	T[+656]	987.446	3	2960.32	2960.32	0	0	446	Specific	728.42	527.7	23.41	13.75	59	>sp|Q02383|SEMG2_HUMAN Semenogelin-2 OS=Homo sapiens OX=9606 GN=SEMG2 PE=1 SV=1	14954	20240115_78min-scehcd-s-mix-elution.ScanId;v=1;d1=5025.5025.3	controllerType=0 controllerNumber=1 scan=5025	14.2583
01119:3	1	K.SQNQVTIPS[+656.228]QDQEHGHK.E	HexNAc(1)Hex(1)NeuAc(1)	S[+656]	863.719	3	2589.14	2589.14	0	0.1	446	Specific	745.07	591.71	2.4	14.53	59	>sp|Q02383|SEMG2_HUMAN Semenogelin-2 OS=Homo sapiens OX=9606 GN=SEMG2 PE=1 SV=1	14954	20240115_78min-scehcd-s-mix-elution.ScanId;v=1;d1=6052.6052.3	controllerType=0 controllerNumber=1 scan=6052	16.8652
01099:4	1	K.SQNQVTIPS[+656.228]QDQEHGHK.E	HexNAc(1)Hex(1)NeuAc(1)	S[+656]	648.042	4	2589.14	2589.14	0	0.5	446	Specific	777.43	631.36	2.4	15.8	59	>sp|Q02383|SEMG2_HUMAN Semenogelin-2 OS=Homo sapiens OX=9606 GN=SEMG2 PE=1 SV=1	14954	20240115_78min-scehcd-s-mix-elution.ScanId;v=1;d1=5933.5933.4	controllerType=0 controllerNumber=1 scan=5933	16.5625
01073:3	1	K.SQNQVT[+656.228]IPSQDQEHGHKENK.M	HexNAc(1)Hex(1)NeuAc(1)	T[+656]	987.447	3	2960.33	2960.32	0	1	446	Specific	778.94	563.51	25.57	14.64	59	>sp|Q02383|SEMG2_HUMAN Semenogelin-2 OS=Homo sapiens OX=9606 GN=SEMG2 PE=1 SV=1	14954	20240115_78min-scehcd-s-mix-elution.ScanId;v=1;d1=5829.5829.3	controllerType=0 controllerNumber=1 scan=5829	16.2956
01126:4	1	K.SQNQVTIPS[+656.228]QDQEHGHK.E	HexNAc(1)Hex(1)NeuAc(1)	S[+656]	648.041	4	2589.14	2589.14	0	-0.3	446	Specific	791.29	633.16	2.4	15.68	59	>sp|Q02383|SEMG2_HUMAN Semenogelin-2 OS=Homo sapiens OX=9606 GN=SEMG2 PE=1 SV=1	14954	20240115_78min-scehcd-s-mix-elution.ScanId;v=1;d1=6074.6074.4	controllerType=0 controllerNumber=1 scan=6074	16.9215
01092:3	1	K.SQNQVTIPS[+656.228]QDQEHGHK.E	HexNAc(1)Hex(1)NeuAc(1)	S[+656]	863.72	3	2589.15	2589.14	0	1.1	446	Specific	896.33	659.68	2.4	17.42	59	>sp|Q02383|SEMG2_HUMAN Semenogelin-2 OS=Homo sapiens OX=9606 GN=SEMG2 PE=1 SV=1	14954	20240115_78min-scehcd-s-mix-elution.ScanId;v=1;d1=5897.5897.3	controllerType=0 controllerNumber=1 scan=5897	16.468
00833:4	1	K.SQNQVTIPS[+656.228]QDQEHGHKENK.M	HexNAc(1)Hex(1)NeuAc(1)	S[+656]	740.837	4	2960.32	2960.32	0	0.1	446	Specific	929.16	821.68	4.8	18.01	59	>sp|Q02383|SEMG2_HUMAN Semenogelin-2 OS=Homo sapiens OX=9606 GN=SEMG2 PE=1 SV=1	14954	20240115_78min-scehcd-s-mix-elution.ScanId;v=1;d1=5029.5029.4	controllerType=0 controllerNumber=1 scan=5029	14.2691
01693:2	1	K.SQIQT[+656.228]PNPNQDQWSGQNAK.G	HexNAc(1)Hex(1)NeuAc(1)	T[+656]	1399.12	2	2797.23	2797.23	0	-0.1	506	Specific	955.74	650.56	5.74	19.55	59	>sp|Q02383|SEMG2_HUMAN Semenogelin-2 OS=Homo sapiens OX=9606 GN=SEMG2 PE=1 SV=1	14954	20240115_78min-scehcd-s-mix-elution.ScanId;v=1;d1=9097.9097.2	controllerType=0 controllerNumber=1 scan=9097	25.3537
00430:4	1	K.SQNQVTIHS[+656.228]QDQEHGHKENK.I	HexNAc(1)Hex(1)NeuAc(1)	S[+656]	750.837	4	3000.33	3000.33	0	-0.8	326	Specific	957.35	848.61	4.8	18.35	59	>sp|Q02383|SEMG2_HUMAN Semenogelin-2 OS=Homo sapiens OX=9606 GN=SEMG2 PE=1 SV=1	14954	20240115_78min-scehcd-s-mix-elution.ScanId;v=1;d1=2989.2989.4	controllerType=0 controllerNumber=1 scan=2989	9.5103
01365:3	1	K.SQNQVTIPS[+656.228]QDQEHGHK.E	HexNAc(1)Hex(1)NeuAc(1)	S[+656]	863.718	3	2589.14	2589.14	0	-1.5	446	Specific	970.9	769.07	2.4	18.8	59	>sp|Q02383|SEMG2_HUMAN Semenogelin-2 OS=Homo sapiens OX=9606 GN=SEMG2 PE=1 SV=1	14954	20240115_78min-scehcd-s-mix-elution.ScanId;v=1;d1=7176.7176.3	controllerType=0 controllerNumber=1 scan=7176	19.7964
00834:3	1	K.SQNQVTIPS[+656.228]QDQEHGHKENK.M	HexNAc(1)Hex(1)NeuAc(1)	S[+656]	987.446	3	2960.32	2960.32	0	-0.2	446	Specific	981.62	770.33	4.8	18.75	59	>sp|Q02383|SEMG2_HUMAN Semenogelin-2 OS=Homo sapiens OX=9606 GN=SEMG2 PE=1 SV=1	14954	20240115_78min-scehcd-s-mix-elution.ScanId;v=1;d1=5030.5030.3	controllerType=0 controllerNumber=1 scan=5030	14.2707
00443:4	1	K.SQNQVT[+656.228]IHSQDQEHGHKENK.I	HexNAc(1)Hex(1)NeuAc(1)	T[+656]	750.838	4	3000.33	3000.33	0	-0.4	326	Specific	992.79	809.69	113.88	18.75	59	>sp|Q02383|SEMG2_HUMAN Semenogelin-2 OS=Homo sapiens OX=9606 GN=SEMG2 PE=1 SV=1	14954	20240115_78min-scehcd-s-mix-elution.ScanId;v=1;d1=3018.3018.4	controllerType=0 controllerNumber=1 scan=3018	9.5759
01687:3	1	K.SQIQTPNPNQDQWS[+656.228]GQNAK.G	HexNAc(1)Hex(1)NeuAc(1)	S[+656]	933.081	3	2797.23	2797.23	0	-0.3	506	Specific	1045.04	918.3	2.4	20.09	59	>sp|Q02383|SEMG2_HUMAN Semenogelin-2 OS=Homo sapiens OX=9606 GN=SEMG2 PE=1 SV=1	14954	20240115_78min-scehcd-s-mix-elution.ScanId;v=1;d1=9072.9072.3	controllerType=0 controllerNumber=1 scan=9072	25.2918
01086:3	1	K.SQNQVT[+365.132]IPS[+656.228]QDQEHGHK.E	HexNAc(1)Hex(1),HexNAc(1)Hex(1)NeuAc(1)	S[+656], T[+365]	985.43	3	2954.28	2954.28	0	0.3	446	Specific	738.09	554.28	2.4	14.64	59	>sp|Q02383|SEMG2_HUMAN Semenogelin-2 OS=Homo sapiens OX=9606 GN=SEMG2 PE=1 SV=1	14954	20240115_78min-scehcd-s-mix-elution.ScanId;v=1;d1=5877.5877.3	controllerType=0 controllerNumber=1 scan=5877	16.4207
00828:3	1	K.SQNQVT[+365.132]IPS[+656.228]QDQEHGHKENK.M	HexNAc(1)Hex(1),HexNAc(1)Hex(1)NeuAc(1)	S[+656], T[+365]	1109.16	3	3325.46	3325.46	0	-0.2	446	Specific	837.62	659.45	0	15.75	59	>sp|Q02383|SEMG2_HUMAN Semenogelin-2 OS=Homo sapiens OX=9606 GN=SEMG2 PE=1 SV=1	14954	20240115_78min-scehcd-s-mix-elution.ScanId;v=1;d1=5012.5012.3	controllerType=0 controllerNumber=1 scan=5012	14.2286
00827:4	1	K.SQNQVT[+365.132]IPS[+656.228]QDQEHGHKENK.M	HexNAc(1)Hex(1),HexNAc(1)Hex(1)NeuAc(1)	S[+656], T[+365]	832.119	4	3325.46	3325.46	0	-0.3	446	Specific	892.61	695.94	0	16.89	59	>sp|Q02383|SEMG2_HUMAN Semenogelin-2 OS=Homo sapiens OX=9606 GN=SEMG2 PE=1 SV=1	14954	20240115_78min-scehcd-s-mix-elution.ScanId;v=1;d1=5007.5007.4	controllerType=0 controllerNumber=1 scan=5007	14.2225
01813:3	1	K.SQIQT[+365.132]PNPNQDQWS[+656.228]GQNAK.G	HexNAc(1)Hex(1),HexNAc(1)Hex(1)NeuAc(1)	S[+656], T[+365]	1054.79	3	3162.36	3162.36	0	0	506	Specific	1106.07	912.67	9.32	22.09	59	>sp|Q02383|SEMG2_HUMAN Semenogelin-2 OS=Homo sapiens OX=9606 GN=SEMG2 PE=1 SV=1	14954	20240115_78min-scehcd-s-mix-elution.ScanId;v=1;d1=9651.9651.3	controllerType=0 controllerNumber=1 scan=9651	27.1343
00434:4	1	K.SQNQVT[+365.132]IHS[+656.228]QDQEHGHKENK.I	HexNAc(1)Hex(1),HexNAc(1)Hex(1)NeuAc(1)	S[+656], T[+365]	842.121	4	3365.46	3365.46	0	-0.5	326	Specific	1107.7	818.77	0	21.75	59	>sp|Q02383|SEMG2_HUMAN Semenogelin-2 OS=Homo sapiens OX=9606 GN=SEMG2 PE=1 SV=1	14954	20240115_78min-scehcd-s-mix-elution.ScanId;v=1;d1=2997.2997.4	controllerType=0 controllerNumber=1 scan=2997	9.5205
00086:3	3	K.SQNQVT[+947.323]IPSQDQEHGHK.E	HexNAc(1)Hex(1)NeuAc(2)	T[+947]	960.749	3	2880.23	2880.24	0	-2.2	446	CRagged	455.91	280.74	4.58	4.01	4	>sp|Q02383|SEMG2_HUMAN Semenogelin-2 OS=Homo sapiens OX=9606 GN=SEMG2 PE=1 SV=1	14954	20240115_78min-scehcd-s-mix-wash-impa.ScanId;v=1;d1=7516.7516.3	controllerType=0 controllerNumber=1 scan=7516	19.4091
00128:3	3	K.S[+947.323]QIQTPNPNQDQWSGQNAK.G	HexNAc(1)Hex(1)NeuAc(2)	S[+947]	1030.11	3	3088.33	3088.32	0	0.6	506	CRagged	717.4	534.44	10.87	10.28	4	>sp|Q02383|SEMG2_HUMAN Semenogelin-2 OS=Homo sapiens OX=9606 GN=SEMG2 PE=1 SV=1	14954	20240115_78min-scehcd-s-mix-wash-impa.ScanId;v=1;d1=12015.12015.3	controllerType=0 controllerNumber=1 scan=12015	30.3322
00084:3	3	K.SQNQVTIPS[+947.323]QDQEHGHK.E	HexNAc(1)Hex(1)NeuAc(2)	S[+947]	960.751	3	2880.24	2880.24	0	-0.3	446	CRagged	851.29	540.07	2.4	13.86	4	>sp|Q02383|SEMG2_HUMAN Semenogelin-2 OS=Homo sapiens OX=9606 GN=SEMG2 PE=1 SV=1	14954	20240115_78min-scehcd-s-mix-wash-impa.ScanId;v=1;d1=7465.7465.3	controllerType=0 controllerNumber=1 scan=7465	19.2845
00083:3	3	K.SQNQVTIPS[+947.323]QDQEHGHK.E	HexNAc(1)Hex(1)NeuAc(2)	S[+947]	960.751	3	2880.24	2880.24	0	0.2	446	CRagged	890.23	562.19	2.4	13.83	4	>sp|Q02383|SEMG2_HUMAN Semenogelin-2 OS=Homo sapiens OX=9606 GN=SEMG2 PE=1 SV=1	14954	20240115_78min-scehcd-s-mix-wash-impa.ScanId;v=1;d1=7426.7426.3	controllerType=0 controllerNumber=1 scan=7426	19.1867
00129:2	3	K.SQIQTPNPNQDQWS[+947.323]GQNAK.G	HexNAc(1)Hex(1)NeuAc(2)	S[+947]	1544.67	2	3088.32	3088.32	0	0	506	CRagged	940.33	719.35	1.2	15.03	4	>sp|Q02383|SEMG2_HUMAN Semenogelin-2 OS=Homo sapiens OX=9606 GN=SEMG2 PE=1 SV=1	14954	20240115_78min-scehcd-s-mix-wash-impa.ScanId;v=1;d1=12048.12048.2	controllerType=0 controllerNumber=1 scan=12048	30.4171
00126:3	3	K.SQIQTPNPNQDQWS[+947.323]GQNAK.G	HexNAc(1)Hex(1)NeuAc(2)	S[+947]	1030.11	3	3088.32	3088.32	0	0.4	506	CRagged	1049.37	852.87	1.2	16.28	4	>sp|Q02383|SEMG2_HUMAN Semenogelin-2 OS=Homo sapiens OX=9606 GN=SEMG2 PE=1 SV=1	14954	20240115_78min-scehcd-s-mix-wash-impa.ScanId;v=1;d1=12005.12005.3	controllerType=0 controllerNumber=1 scan=12005	30.3117
00901:4	1	K.SQNQVT[+947.323]IHS[+365.132]QDQEHGHKENK.I	HexNAc(1)Hex(1)NeuAc(2),HexNAc(1)Hex(1)	S[+365], T[+947]	914.899	4	3656.57	3656.56	0	4.4	326	Specific	840.19	723.44	1.2	14.42	72	>sp|Q02383|SEMG2_HUMAN Semenogelin-2 OS=Homo sapiens OX=9606 GN=SEMG2 PE=1 SV=1	14954	20240115_78min-scehcd-s-mix-after.ScanId;v=1;d1=3043.3043.4	controllerType=0 controllerNumber=1 scan=3043	9.7879
00777:4	1	K.GGQAHHGT[+947.323]QNPSQDQGNSPSGK.G	HexNAc(1)Hex(1)NeuAc(2)	T[+947]	784.829	4	3136.3	3136.29	0	0.2	132	Specific	391.2	248.4	63.35	6.28	72	>sp|Q02383|SEMG2_HUMAN Semenogelin-2 OS=Homo sapiens OX=9606 GN=SEMG2 PE=1 SV=1	14954	20240115_78min-scehcd-s-mix-after.ScanId;v=1;d1=2534.2534.4	controllerType=0 controllerNumber=1 scan=2534	8.6114
01312:3	1	K.GSISIQT[+947.323]EEKIHGK.S	HexNAc(1)Hex(1)NeuAc(2)	T[+947]	825.385	3	2474.14	2474.14	0	-0.3	432	Specific	408.15	195.69	30.36	7.21	72	>sp|Q02383|SEMG2_HUMAN Semenogelin-2 OS=Homo sapiens OX=9606 GN=SEMG2 PE=1 SV=1	14954	20240115_78min-scehcd-s-mix-after.ScanId;v=1;d1=7125.7125.3	controllerType=0 controllerNumber=1 scan=7125	19.862
01975:3	1	K.STQKDVSQSS[+947.323]ISFQIEK.L	HexNAc(1)Hex(1)NeuAc(2)	S[+947]	953.768	3	2859.29	2859.29	0	0.4	484	Specific	431.21	267.35	0	7.61	72	>sp|Q02383|SEMG2_HUMAN Semenogelin-2 OS=Homo sapiens OX=9606 GN=SEMG2 PE=1 SV=1	14954	20240115_78min-scehcd-s-mix-after.ScanId;v=1;d1=18431.18431.2	controllerType=0 controllerNumber=1 scan=18431	54.2454
01512:3	1	K.SQQYDLNALHKAT[+947.323]K.S	HexNAc(1)Hex(1)NeuAc(2)	T[+947]	855.392	3	2564.16	2564.16	0	-0.1	82	Specific	492.9	274.08	113.71	8.19	72	>sp|Q02383|SEMG2_HUMAN Semenogelin-2 OS=Homo sapiens OX=9606 GN=SEMG2 PE=1 SV=1	14954	20240115_78min-scehcd-s-mix-after.ScanId;v=1;d1=9257.9257.3	controllerType=0 controllerNumber=1 scan=9257	26.0935
00968:4	1	K.SQNQVT[+947.323]IHSQDQEHGHKEN[+0.984]K.I	HexNAc(1)Hex(1)NeuAc(2)	N[+1], T[+947]	823.857	4	3292.41	3292.41	0	-0.9	326	Specific	503.4	351.62	67.66	7.24	72	>sp|Q02383|SEMG2_HUMAN Semenogelin-2 OS=Homo sapiens OX=9606 GN=SEMG2 PE=1 SV=1	14954	20240115_78min-scehcd-s-mix-after.ScanId;v=1;d1=3563.3563.4	controllerType=0 controllerNumber=1 scan=3563	11.0304
01296:3	1	K.SQNQVT[+947.323]IPSQDQEHGHK.E	HexNAc(1)Hex(1)NeuAc(2)	T[+947]	960.75	3	2880.23	2880.24	0	-1.5	446	Specific	503.68	334.82	6.69	8.06	72	>sp|Q02383|SEMG2_HUMAN Semenogelin-2 OS=Homo sapiens OX=9606 GN=SEMG2 PE=1 SV=1	14954	20240115_78min-scehcd-s-mix-after.ScanId;v=1;d1=7004.7004.3	controllerType=0 controllerNumber=1 scan=7004	19.4996
01085:3	1	K.LQTS[+947.323]LHPAHQDR.L	HexNAc(1)Hex(1)NeuAc(2)	S[+947]	784.019	3	2350.04	2350.04	0	0.2	234	Specific	523.96	248.23	18.33	8.02	72	>sp|Q02383|SEMG2_HUMAN Semenogelin-2 OS=Homo sapiens OX=9606 GN=SEMG2 PE=1 SV=1	14954	20240115_78min-scehcd-s-mix-after.ScanId;v=1;d1=5029.5029.3	controllerType=0 controllerNumber=1 scan=5029	14.3941
01496:3	1	K.GS[+947.323]ISIQTEEQIHGK.S	HexNAc(1)Hex(1)NeuAc(2)	S[+947]	825.373	3	2474.1	2474.1	0	0.2	372	Specific	552.64	276.95	3.08	8.21	72	>sp|Q02383|SEMG2_HUMAN Semenogelin-2 OS=Homo sapiens OX=9606 GN=SEMG2 PE=1 SV=1	14954	20240115_78min-scehcd-s-mix-after.ScanId;v=1;d1=9132.9132.3	controllerType=0 controllerNumber=1 scan=9132	25.6999
01972:3	1	K.ST[+947.323]QKDVSQSSISFQIEK.L	HexNAc(1)Hex(1)NeuAc(2)	T[+947]	953.769	3	2859.29	2859.29	0	0.7	484	Specific	567.89	340.61	0	9.75	72	>sp|Q02383|SEMG2_HUMAN Semenogelin-2 OS=Homo sapiens OX=9606 GN=SEMG2 PE=1 SV=1	14954	20240115_78min-scehcd-s-mix-after.ScanId;v=1;d1=18400.18400.3	controllerType=0 controllerNumber=1 scan=18400	54.1437
01369:3	1	K.SQN[+0.984]QVT[+947.323]IPSQDQEHGHK.E	HexNAc(1)Hex(1)NeuAc(2)	N[+1], T[+947]	961.079	3	2881.22	2881.22	0	-0.3	446	Specific	571.72	379.57	14.21	10.83	72	>sp|Q02383|SEMG2_HUMAN Semenogelin-2 OS=Homo sapiens OX=9606 GN=SEMG2 PE=1 SV=1	14954	20240115_78min-scehcd-s-mix-after.ScanId;v=1;d1=7719.7719.3	controllerType=0 controllerNumber=1 scan=7719	21.555
02386:3	1	K.GRT[+947.323]QGGSQSSYVLQTEELVVNK.Q	HexNAc(1)Hex(1)NeuAc(2)	T[+947]	1109.85	3	3327.54	3327.53	0	1.3	184	Specific	590.57	363.94	70.37	9.37	72	>sp|Q02383|SEMG2_HUMAN Semenogelin-2 OS=Homo sapiens OX=9606 GN=SEMG2 PE=1 SV=1	14954	20240115_78min-scehcd-s-mix-after.ScanId;v=1;d1=24664.24664.3	controllerType=0 controllerNumber=1 scan=24664	71.7519
01020:3	1	K.SQNQVT[+947.323]IHSQDQEHGHK.E	HexNAc(1)Hex(1)NeuAc(2)	T[+947]	974.085	3	2920.24	2920.24	0	-1.3	326	Specific	592.76	402.65	5.26	10.41	72	>sp|Q02383|SEMG2_HUMAN Semenogelin-2 OS=Homo sapiens OX=9606 GN=SEMG2 PE=1 SV=1	14954	20240115_78min-scehcd-s-mix-after.ScanId;v=1;d1=3876.3876.3	controllerType=0 controllerNumber=1 scan=3876	11.7581
01218:3	1	K.SQNQVT[+947.323]IPSQDQEHGHKEN[+0.984]K.M	HexNAc(1)Hex(1)NeuAc(2)	N[+1], T[+947]	1084.81	3	3252.4	3252.4	0	-0.8	446	Specific	600.87	406.5	0.98	11.52	72	>sp|Q02383|SEMG2_HUMAN Semenogelin-2 OS=Homo sapiens OX=9606 GN=SEMG2 PE=1 SV=1	14954	20240115_78min-scehcd-s-mix-after.ScanId;v=1;d1=6010.6010.3	controllerType=0 controllerNumber=1 scan=6010	16.8623
01307:3	1	K.SQNQVT[+947.323]IPSQDQEHGHK.E	HexNAc(1)Hex(1)NeuAc(2)	T[+947]	960.75	3	2880.24	2880.24	0	-0.8	446	Specific	603.14	402.51	1.58	11.32	72	>sp|Q02383|SEMG2_HUMAN Semenogelin-2 OS=Homo sapiens OX=9606 GN=SEMG2 PE=1 SV=1	14954	20240115_78min-scehcd-s-mix-after.ScanId;v=1;d1=7104.7104.3	controllerType=0 controllerNumber=1 scan=7104	19.795
01343:3	1	K.SQNQVT[+947.323]IPSQDQEHGHK.E	HexNAc(1)Hex(1)NeuAc(2)	T[+947]	960.752	3	2880.24	2880.24	0	0.7	446	Specific	623.78	424.12	18.15	11.79	72	>sp|Q02383|SEMG2_HUMAN Semenogelin-2 OS=Homo sapiens OX=9606 GN=SEMG2 PE=1 SV=1	14954	20240115_78min-scehcd-s-mix-after.ScanId;v=1;d1=7210.7210.3	controllerType=0 controllerNumber=1 scan=7210	20.1068
01247:4	1	K.SQNQVT[+947.323]IPSQDQEHGHKEN[+0.984]K.M	HexNAc(1)Hex(1)NeuAc(2)	N[+1], T[+947]	813.857	4	3252.41	3252.4	0	0.9	446	Specific	634.99	470.28	26.05	10.88	72	>sp|Q02383|SEMG2_HUMAN Semenogelin-2 OS=Homo sapiens OX=9606 GN=SEMG2 PE=1 SV=1	14954	20240115_78min-scehcd-s-mix-after.ScanId;v=1;d1=6260.6260.4	controllerType=0 controllerNumber=1 scan=6260	17.5377
01872:4	1	R.YKQESSESHNIVIT[+947.323]EHEVAQDDHLTQQYNEDRNPIST.-	HexNAc(1)Hex(1)NeuAc(2)	T[+947]	1326.34	4	5302.34	5302.33	0	2.4	546	CRagged	654.61	609.6	92.9	12.26	72	>sp|Q02383|SEMG2_HUMAN Semenogelin-2 OS=Homo sapiens OX=9606 GN=SEMG2 PE=1 SV=1	14954	20240115_78min-scehcd-s-mix-after.ScanId;v=1;d1=16319.16319.4	controllerType=0 controllerNumber=1 scan=16319	48.0481
01088:3	1	K.LQT[+947.323]SLHPAHQDR.L	HexNAc(1)Hex(1)NeuAc(2)	T[+947]	784.018	3	2350.04	2350.04	0	-0.6	234	Specific	686.65	331.73	0.8	11.7	72	>sp|Q02383|SEMG2_HUMAN Semenogelin-2 OS=Homo sapiens OX=9606 GN=SEMG2 PE=1 SV=1	14954	20240115_78min-scehcd-s-mix-after.ScanId;v=1;d1=5043.5043.3	controllerType=0 controllerNumber=1 scan=5043	14.4231
01651:2	1	K.SQIQTPNPNQDQWS[+947.323]GQNAK.G	HexNAc(1)Hex(1)NeuAc(2)	S[+947]	1544.67	2	3088.33	3088.32	0	3.5	506	Specific	696	455.5	1.2	11.48	72	>sp|Q02383|SEMG2_HUMAN Semenogelin-2 OS=Homo sapiens OX=9606 GN=SEMG2 PE=1 SV=1	14954	20240115_78min-scehcd-s-mix-after.ScanId;v=1;d1=10696.10696.2	controllerType=0 controllerNumber=1 scan=10696	30.6695
01618:3	1	K.SQIQT[+947.323]PNPNQDQWSGQNAK.G	HexNAc(1)Hex(1)NeuAc(2)	T[+947]	1030.11	3	3088.32	3088.32	0	-0.2	506	Specific	701.45	502.6	1.23	12.82	72	>sp|Q02383|SEMG2_HUMAN Semenogelin-2 OS=Homo sapiens OX=9606 GN=SEMG2 PE=1 SV=1	14954	20240115_78min-scehcd-s-mix-after.ScanId;v=1;d1=10530.10530.3	controllerType=0 controllerNumber=1 scan=10530	30.1344
01687:3	1	K.SQIQT[+947.323]PNPNQDQWSGQN[+0.984]AK.G	HexNAc(1)Hex(1)NeuAc(2)	N[+1], T[+947]	1030.44	3	3089.31	3089.31	0	1	506	Specific	712.04	515.55	3.26	12.79	72	>sp|Q02383|SEMG2_HUMAN Semenogelin-2 OS=Homo sapiens OX=9606 GN=SEMG2 PE=1 SV=1	14954	20240115_78min-scehcd-s-mix-after.ScanId;v=1;d1=10890.10890.3	controllerType=0 controllerNumber=1 scan=10890	31.2572
01704:3	1	K.S[+947.323]QIQTPNPNQDQWSGQN[+0.984]AK.G	HexNAc(1)Hex(1)NeuAc(2)	N[+1], S[+947]	1030.44	3	3089.31	3089.31	0	1.3	506	Specific	712.55	505.86	7.9	12.37	72	>sp|Q02383|SEMG2_HUMAN Semenogelin-2 OS=Homo sapiens OX=9606 GN=SEMG2 PE=1 SV=1	14954	20240115_78min-scehcd-s-mix-after.ScanId;v=1;d1=11085.11085.3	controllerType=0 controllerNumber=1 scan=11085	31.8528
01698:3	1	K.SQIQT[+947.323]PNPNQDQWSGQN[+0.984]AK.G	HexNAc(1)Hex(1)NeuAc(2)	N[+1], T[+947]	1030.44	3	3089.31	3089.31	0	0.9	506	Specific	731.12	517.32	3.2	12.79	72	>sp|Q02383|SEMG2_HUMAN Semenogelin-2 OS=Homo sapiens OX=9606 GN=SEMG2 PE=1 SV=1	14954	20240115_78min-scehcd-s-mix-after.ScanId;v=1;d1=10986.10986.3	controllerType=0 controllerNumber=1 scan=10986	31.5465
01237:4	1	K.SQNQVT[+947.323]IPSQDQEHGHKEN[+0.984]K.M	HexNAc(1)Hex(1)NeuAc(2)	N[+1], T[+947]	813.856	4	3252.4	3252.4	0	0.1	446	Specific	755.16	543.4	43.57	13.96	72	>sp|Q02383|SEMG2_HUMAN Semenogelin-2 OS=Homo sapiens OX=9606 GN=SEMG2 PE=1 SV=1	14954	20240115_78min-scehcd-s-mix-after.ScanId;v=1;d1=6146.6146.4	controllerType=0 controllerNumber=1 scan=6146	17.2408
01633:3	1	K.S[+947.323]QIQTPNPNQDQWSGQNAK.G	HexNAc(1)Hex(1)NeuAc(2)	S[+947]	1030.11	3	3088.33	3088.32	0	0.9	506	Specific	772.61	523.63	5.43	13.79	72	>sp|Q02383|SEMG2_HUMAN Semenogelin-2 OS=Homo sapiens OX=9606 GN=SEMG2 PE=1 SV=1	14954	20240115_78min-scehcd-s-mix-after.ScanId;v=1;d1=10622.10622.3	controllerType=0 controllerNumber=1 scan=10622	30.419
01968:3	1	K.STQKDVSQSS[+947.323]ISFQIEK.L	HexNAc(1)Hex(1)NeuAc(2)	S[+947]	953.768	3	2859.29	2859.29	0	-0.3	484	Specific	773.71	517.55	0	14.68	72	>sp|Q02383|SEMG2_HUMAN Semenogelin-2 OS=Homo sapiens OX=9606 GN=SEMG2 PE=1 SV=1	14954	20240115_78min-scehcd-s-mix-after.ScanId;v=1;d1=18376.18376.2	controllerType=0 controllerNumber=1 scan=18376	54.0764
01239:3	1	K.SQNQVTIPS[+947.323]QDQEHGHKEN[+0.984]K.M	HexNAc(1)Hex(1)NeuAc(2)	N[+1], S[+947]	1084.81	3	3252.4	3252.4	0	-0.5	446	Specific	800.11	521.95	2.53	16.02	72	>sp|Q02383|SEMG2_HUMAN Semenogelin-2 OS=Homo sapiens OX=9606 GN=SEMG2 PE=1 SV=1	14954	20240115_78min-scehcd-s-mix-after.ScanId;v=1;d1=6154.6154.3	controllerType=0 controllerNumber=1 scan=6154	17.2636
01642:3	1	K.S[+947.323]QIQTPNPNQDQWSGQNAK.G	HexNAc(1)Hex(1)NeuAc(2)	S[+947]	1030.11	3	3088.32	3088.32	0	0.4	506	Specific	805.12	553.92	12.42	14.79	72	>sp|Q02383|SEMG2_HUMAN Semenogelin-2 OS=Homo sapiens OX=9606 GN=SEMG2 PE=1 SV=1	14954	20240115_78min-scehcd-s-mix-after.ScanId;v=1;d1=10657.10657.3	controllerType=0 controllerNumber=1 scan=10657	30.5463
01513:3	1	K.S[+947.323]QQYDLNALHKATK.S	HexNAc(1)Hex(1)NeuAc(2)	S[+947]	855.393	3	2564.16	2564.16	0	0.4	82	Specific	811.17	568.11	2.18	15.86	72	>sp|Q02383|SEMG2_HUMAN Semenogelin-2 OS=Homo sapiens OX=9606 GN=SEMG2 PE=1 SV=1	14954	20240115_78min-scehcd-s-mix-after.ScanId;v=1;d1=9265.9265.3	controllerType=0 controllerNumber=1 scan=9265	26.1236
00978:3	1	K.SQNQVTIHS[+947.323]QDQEHGHKEN[+0.984]K.I	HexNAc(1)Hex(1)NeuAc(2)	N[+1], S[+947]	1098.14	3	3292.41	3292.41	0	-0.8	326	Specific	819.7	524.72	3.6	14.94	72	>sp|Q02383|SEMG2_HUMAN Semenogelin-2 OS=Homo sapiens OX=9606 GN=SEMG2 PE=1 SV=1	14954	20240115_78min-scehcd-s-mix-after.ScanId;v=1;d1=3631.3631.3	controllerType=0 controllerNumber=1 scan=3631	11.1948
01347:4	1	K.SQNQVTIPS[+947.323]QDQEHGHK.E	HexNAc(1)Hex(1)NeuAc(2)	S[+947]	720.817	4	2880.25	2880.24	0	2.2	446	Specific	821.43	599.22	2.4	14.55	72	>sp|Q02383|SEMG2_HUMAN Semenogelin-2 OS=Homo sapiens OX=9606 GN=SEMG2 PE=1 SV=1	14954	20240115_78min-scehcd-s-mix-after.ScanId;v=1;d1=7241.7241.4	controllerType=0 controllerNumber=1 scan=7241	20.1981
01164:2	1	K.ISYQSSST[+947.323]EER.R	HexNAc(1)Hex(1)NeuAc(2)	T[+947]	1117.46	2	2233.91	2233.91	0	-0.3	406	Specific	824.44	315.26	7.76	14.33	72	>sp|Q02383|SEMG2_HUMAN Semenogelin-2 OS=Homo sapiens OX=9606 GN=SEMG2 PE=1 SV=1	14954	20240115_78min-scehcd-s-mix-after.ScanId;v=1;d1=5723.5723.2	controllerType=0 controllerNumber=1 scan=5723	16.1281
01374:4	1	K.SQN[+0.984]QVT[+947.323]IPSQDQEHGHK.E	HexNAc(1)Hex(1)NeuAc(2)	N[+1], T[+947]	721.062	4	2881.23	2881.22	0	1.4	446	Specific	825.48	558.58	0.84	15.16	72	>sp|Q02383|SEMG2_HUMAN Semenogelin-2 OS=Homo sapiens OX=9606 GN=SEMG2 PE=1 SV=1	14954	20240115_78min-scehcd-s-mix-after.ScanId;v=1;d1=7749.7749.4	controllerType=0 controllerNumber=1 scan=7749	21.6361
01165:5	1	K.SQNQVTIPS[+947.323]QDQEHGHKENK.M	HexNAc(1)Hex(1)NeuAc(2)	S[+947]	651.089	5	3251.42	3251.42	0	-1.1	446	Specific	831.57	734.84	3.6	15.21	72	>sp|Q02383|SEMG2_HUMAN Semenogelin-2 OS=Homo sapiens OX=9606 GN=SEMG2 PE=1 SV=1	14954	20240115_78min-scehcd-s-mix-after.ScanId;v=1;d1=5725.5725.5	controllerType=0 controllerNumber=1 scan=5725	16.1309
01018:4	1	K.SQNQVTIHS[+947.323]QDQEHGHK.E	HexNAc(1)Hex(1)NeuAc(2)	S[+947]	730.816	4	2920.24	2920.24	0	-1.4	326	Specific	847.11	584.88	2.4	15.32	72	>sp|Q02383|SEMG2_HUMAN Semenogelin-2 OS=Homo sapiens OX=9606 GN=SEMG2 PE=1 SV=1	14954	20240115_78min-scehcd-s-mix-after.ScanId;v=1;d1=3870.3870.4	controllerType=0 controllerNumber=1 scan=3870	11.7503
01311:3	1	K.GSISIQT[+947.323]EEKIHGK.S	HexNAc(1)Hex(1)NeuAc(2)	T[+947]	825.385	3	2474.14	2474.14	0	0	312	Specific	857.97	318.52	3.6	15.77	72	>sp|Q02383|SEMG2_HUMAN Semenogelin-2 OS=Homo sapiens OX=9606 GN=SEMG2 PE=1 SV=1	14954	20240115_78min-scehcd-s-mix-after.ScanId;v=1;d1=7116.7116.3	controllerType=0 controllerNumber=1 scan=7116	19.8354
01340:2	1	K.SQNQVTIPS[+947.323]QDQEHGHK.E	HexNAc(1)Hex(1)NeuAc(2)	S[+947]	1440.62	2	2880.24	2880.24	0	1.4	446	Specific	860.56	603.03	2.4	16.46	72	>sp|Q02383|SEMG2_HUMAN Semenogelin-2 OS=Homo sapiens OX=9606 GN=SEMG2 PE=1 SV=1	14954	20240115_78min-scehcd-s-mix-after.ScanId;v=1;d1=7202.7202.2	controllerType=0 controllerNumber=1 scan=7202	20.0951
01193:3	1	K.SQNQVTIPS[+947.323]QDQEHGHKENK.M	HexNAc(1)Hex(1)NeuAc(2)	S[+947]	1084.48	3	3251.42	3251.42	0	1.3	446	Specific	868.91	689.62	3.6	16.57	72	>sp|Q02383|SEMG2_HUMAN Semenogelin-2 OS=Homo sapiens OX=9606 GN=SEMG2 PE=1 SV=1	14954	20240115_78min-scehcd-s-mix-after.ScanId;v=1;d1=5827.5827.3	controllerType=0 controllerNumber=1 scan=5827	16.3825
01238:4	1	K.SQNQVTIPS[+947.323]QDQEHGHKEN[+0.984]K.M	HexNAc(1)Hex(1)NeuAc(2)	N[+1], S[+947]	813.855	4	3252.4	3252.4	0	-1.1	446	Specific	878.41	613.23	3.6	16.43	72	>sp|Q02383|SEMG2_HUMAN Semenogelin-2 OS=Homo sapiens OX=9606 GN=SEMG2 PE=1 SV=1	14954	20240115_78min-scehcd-s-mix-after.ScanId;v=1;d1=6152.6152.4	controllerType=0 controllerNumber=1 scan=6152	17.2615
01187:4	1	K.SQNQVT[+947.323]IPSQDQEHGHKENK.M	HexNAc(1)Hex(1)NeuAc(2)	T[+947]	813.61	4	3251.42	3251.42	0	0.2	446	Specific	880.66	657.45	53.86	16.93	72	>sp|Q02383|SEMG2_HUMAN Semenogelin-2 OS=Homo sapiens OX=9606 GN=SEMG2 PE=1 SV=1	14954	20240115_78min-scehcd-s-mix-after.ScanId;v=1;d1=5798.5798.4	controllerType=0 controllerNumber=1 scan=5798	16.2959
01304:3	1	K.SQNQVTIPS[+947.323]QDQEHGHK.E	HexNAc(1)Hex(1)NeuAc(2)	S[+947]	960.75	3	2880.23	2880.24	0	-1.4	446	Specific	885.31	637.37	2.4	16.32	72	>sp|Q02383|SEMG2_HUMAN Semenogelin-2 OS=Homo sapiens OX=9606 GN=SEMG2 PE=1 SV=1	14954	20240115_78min-scehcd-s-mix-after.ScanId;v=1;d1=7094.7094.3	controllerType=0 controllerNumber=1 scan=7094	19.7777
01157:4	1	K.SQNQVT[+947.323]IPSQDQEHGHKENK.M	HexNAc(1)Hex(1)NeuAc(2)	T[+947]	813.61	4	3251.42	3251.42	0	-0.4	446	Specific	885.64	686.4	35.48	16.93	72	>sp|Q02383|SEMG2_HUMAN Semenogelin-2 OS=Homo sapiens OX=9606 GN=SEMG2 PE=1 SV=1	14954	20240115_78min-scehcd-s-mix-after.ScanId;v=1;d1=5676.5676.4	controllerType=0 controllerNumber=1 scan=5676	16.001
01494:3	1	K.GSISIQT[+947.323]EEQIHGK.S	HexNAc(1)Hex(1)NeuAc(2)	T[+947]	825.373	3	2474.1	2474.1	0	-0.1	372	Specific	885.66	522.16	14.11	16.61	72	>sp|Q02383|SEMG2_HUMAN Semenogelin-2 OS=Homo sapiens OX=9606 GN=SEMG2 PE=1 SV=1	14954	20240115_78min-scehcd-s-mix-after.ScanId;v=1;d1=9124.9124.3	controllerType=0 controllerNumber=1 scan=9124	25.6788
01017:3	1	K.SQNQVTIHS[+947.323]QDQEHGHK.E	HexNAc(1)Hex(1)NeuAc(2)	S[+947]	974.084	3	2920.24	2920.24	0	-2.5	326	Specific	889.07	682.97	2.4	15.91	72	>sp|Q02383|SEMG2_HUMAN Semenogelin-2 OS=Homo sapiens OX=9606 GN=SEMG2 PE=1 SV=1	14954	20240115_78min-scehcd-s-mix-after.ScanId;v=1;d1=3868.3868.3	controllerType=0 controllerNumber=1 scan=3868	11.7479
01299:4	1	K.SQNQVTIPS[+947.323]QDQEHGHK.E	HexNAc(1)Hex(1)NeuAc(2)	S[+947]	720.814	4	2880.23	2880.24	0	-1.6	446	Specific	889.53	620.19	2.4	16.11	72	>sp|Q02383|SEMG2_HUMAN Semenogelin-2 OS=Homo sapiens OX=9606 GN=SEMG2 PE=1 SV=1	14954	20240115_78min-scehcd-s-mix-after.ScanId;v=1;d1=7034.7034.4	controllerType=0 controllerNumber=1 scan=7034	19.588
01292:3	1	K.SQNQVTIPS[+947.323]QDQEHGHK.E	HexNAc(1)Hex(1)NeuAc(2)	S[+947]	960.75	3	2880.24	2880.24	0	-1.4	446	Specific	892.19	639.49	2.4	16.32	72	>sp|Q02383|SEMG2_HUMAN Semenogelin-2 OS=Homo sapiens OX=9606 GN=SEMG2 PE=1 SV=1	14954	20240115_78min-scehcd-s-mix-after.ScanId;v=1;d1=6996.6996.3	controllerType=0 controllerNumber=1 scan=6996	19.4781
01221:3	1	K.SQNQVTIPS[+947.323]QDQEHGHKEN[+0.984]K.M	HexNAc(1)Hex(1)NeuAc(2)	N[+1], S[+947]	1084.8	3	3252.4	3252.4	0	-1	446	Specific	893.99	692.14	3.6	16.52	72	>sp|Q02383|SEMG2_HUMAN Semenogelin-2 OS=Homo sapiens OX=9606 GN=SEMG2 PE=1 SV=1	14954	20240115_78min-scehcd-s-mix-after.ScanId;v=1;d1=6018.6018.3	controllerType=0 controllerNumber=1 scan=6018	16.8969
01306:2	1	K.SQNQVTIPS[+947.323]QDQEHGHK.E	HexNAc(1)Hex(1)NeuAc(2)	S[+947]	1440.62	2	2880.24	2880.24	0	-0.2	446	Specific	899.8	587.41	2.4	16.91	72	>sp|Q02383|SEMG2_HUMAN Semenogelin-2 OS=Homo sapiens OX=9606 GN=SEMG2 PE=1 SV=1	14954	20240115_78min-scehcd-s-mix-after.ScanId;v=1;d1=7102.7102.2	controllerType=0 controllerNumber=1 scan=7102	19.7906
01022:2	1	K.SQNQVTIHS[+947.323]QDQEHGHK.E	HexNAc(1)Hex(1)NeuAc(2)	S[+947]	1460.62	2	2920.24	2920.24	0	-1.7	326	Specific	900.34	573.79	2.4	16.33	72	>sp|Q02383|SEMG2_HUMAN Semenogelin-2 OS=Homo sapiens OX=9606 GN=SEMG2 PE=1 SV=1	14954	20240115_78min-scehcd-s-mix-after.ScanId;v=1;d1=3890.3890.2	controllerType=0 controllerNumber=1 scan=3890	11.8021
01370:3	1	K.SQN[+0.984]QVTIPS[+947.323]QDQEHGHK.E	HexNAc(1)Hex(1)NeuAc(2)	N[+1], S[+947]	961.079	3	2881.22	2881.22	0	0	446	Specific	915.4	700.93	2.4	17.83	72	>sp|Q02383|SEMG2_HUMAN Semenogelin-2 OS=Homo sapiens OX=9606 GN=SEMG2 PE=1 SV=1	14954	20240115_78min-scehcd-s-mix-after.ScanId;v=1;d1=7727.7727.3	controllerType=0 controllerNumber=1 scan=7727	21.5793
01220:4	1	K.SQNQVTIPS[+947.323]QDQEHGHKEN[+0.984]K.M	HexNAc(1)Hex(1)NeuAc(2)	N[+1], S[+947]	813.856	4	3252.4	3252.4	0	-0.7	446	Specific	928.87	712.48	3.6	17.93	72	>sp|Q02383|SEMG2_HUMAN Semenogelin-2 OS=Homo sapiens OX=9606 GN=SEMG2 PE=1 SV=1	14954	20240115_78min-scehcd-s-mix-after.ScanId;v=1;d1=6017.6017.4	controllerType=0 controllerNumber=1 scan=6017	16.8946
01692:2	1	K.SQIQTPNPNQDQWS[+947.323]GQN[+0.984]AK.G	HexNAc(1)Hex(1)NeuAc(2)	N[+1], S[+947]	1545.16	2	3089.31	3089.31	0	1.1	506	Specific	932.92	617.69	1.2	17.19	72	>sp|Q02383|SEMG2_HUMAN Semenogelin-2 OS=Homo sapiens OX=9606 GN=SEMG2 PE=1 SV=1	14954	20240115_78min-scehcd-s-mix-after.ScanId;v=1;d1=10951.10951.2	controllerType=0 controllerNumber=1 scan=10951	31.4321
01339:3	1	K.SQNQVTIPS[+947.323]QDQEHGHK.E	HexNAc(1)Hex(1)NeuAc(2)	S[+947]	960.752	3	2880.24	2880.24	0	0.7	446	Specific	939.79	691.83	2.4	17.79	72	>sp|Q02383|SEMG2_HUMAN Semenogelin-2 OS=Homo sapiens OX=9606 GN=SEMG2 PE=1 SV=1	14954	20240115_78min-scehcd-s-mix-after.ScanId;v=1;d1=7200.7200.3	controllerType=0 controllerNumber=1 scan=7200	20.0912
01624:2	1	K.SQIQT[+947.323]PNPNQDQWSGQNAK.G	HexNAc(1)Hex(1)NeuAc(2)	T[+947]	1544.67	2	3088.33	3088.32	0	0.9	506	Specific	956.62	674.1	6.92	18.61	72	>sp|Q02383|SEMG2_HUMAN Semenogelin-2 OS=Homo sapiens OX=9606 GN=SEMG2 PE=1 SV=1	14954	20240115_78min-scehcd-s-mix-after.ScanId;v=1;d1=10585.10585.2	controllerType=0 controllerNumber=1 scan=10585	30.3086
01314:4	1	K.SQNQVTIPS[+947.323]QDQEHGHK.E	HexNAc(1)Hex(1)NeuAc(2)	S[+947]	720.815	4	2880.24	2880.24	0	0.2	446	Specific	957.03	683.75	2.4	18.57	72	>sp|Q02383|SEMG2_HUMAN Semenogelin-2 OS=Homo sapiens OX=9606 GN=SEMG2 PE=1 SV=1	14954	20240115_78min-scehcd-s-mix-after.ScanId;v=1;d1=7130.7130.4	controllerType=0 controllerNumber=1 scan=7130	19.8836
01160:4	1	K.SQNQVT[+947.323]IPSQDQEHGHKENK.M	HexNAc(1)Hex(1)NeuAc(2)	T[+947]	813.61	4	3251.42	3251.42	0	-1	446	Specific	969.73	728.12	1.94	18.43	72	>sp|Q02383|SEMG2_HUMAN Semenogelin-2 OS=Homo sapiens OX=9606 GN=SEMG2 PE=1 SV=1	14954	20240115_78min-scehcd-s-mix-after.ScanId;v=1;d1=5685.5685.4	controllerType=0 controllerNumber=1 scan=5685	16.0307
01161:3	1	K.SQNQVT[+947.323]IPSQDQEHGHKENK.M	HexNAc(1)Hex(1)NeuAc(2)	T[+947]	1084.48	3	3251.42	3251.42	0	-0.7	446	Specific	972.06	779.71	4.96	18.52	72	>sp|Q02383|SEMG2_HUMAN Semenogelin-2 OS=Homo sapiens OX=9606 GN=SEMG2 PE=1 SV=1	14954	20240115_78min-scehcd-s-mix-after.ScanId;v=1;d1=5689.5689.3	controllerType=0 controllerNumber=1 scan=5689	16.0352
00977:4	1	K.SQNQVTIHS[+947.323]QDQEHGHKEN[+0.984]K.I	HexNAc(1)Hex(1)NeuAc(2)	N[+1], S[+947]	823.857	4	3292.41	3292.41	0	-0.6	326	Specific	981.29	546.79	3.83	19.02	72	>sp|Q02383|SEMG2_HUMAN Semenogelin-2 OS=Homo sapiens OX=9606 GN=SEMG2 PE=1 SV=1	14954	20240115_78min-scehcd-s-mix-after.ScanId;v=1;d1=3629.3629.4	controllerType=0 controllerNumber=1 scan=3629	11.1923
01192:4	1	K.SQNQVTIPS[+947.323]QDQEHGHKENK.M	HexNAc(1)Hex(1)NeuAc(2)	S[+947]	813.611	4	3251.42	3251.42	0	0.9	446	Specific	989.73	746.97	3.6	18.9	72	>sp|Q02383|SEMG2_HUMAN Semenogelin-2 OS=Homo sapiens OX=9606 GN=SEMG2 PE=1 SV=1	14954	20240115_78min-scehcd-s-mix-after.ScanId;v=1;d1=5826.5826.4	controllerType=0 controllerNumber=1 scan=5826	16.3802
01974:3	1	K.STQKDVSQS[+947.323]SISFQIEK.L	HexNAc(1)Hex(1)NeuAc(2)	S[+947]	953.768	3	2859.29	2859.29	0	0.1	484	Specific	996.58	695.85	0	18.68	72	>sp|Q02383|SEMG2_HUMAN Semenogelin-2 OS=Homo sapiens OX=9606 GN=SEMG2 PE=1 SV=1	14954	20240115_78min-scehcd-s-mix-after.ScanId;v=1;d1=18408.18408.3	controllerType=0 controllerNumber=1 scan=18408	54.1796
00953:4	1	K.SQNQVT[+947.323]IHSQDQEHGHKENK.I	HexNAc(1)Hex(1)NeuAc(2)	T[+947]	823.612	4	3291.43	3291.43	0	0.7	326	Specific	1007.6	813.12	112.79	19.98	72	>sp|Q02383|SEMG2_HUMAN Semenogelin-2 OS=Homo sapiens OX=9606 GN=SEMG2 PE=1 SV=1	14954	20240115_78min-scehcd-s-mix-after.ScanId;v=1;d1=3423.3423.4	controllerType=0 controllerNumber=1 scan=3423	10.7021
01613:3	1	K.SQIQTPNPN[+0.984]QDQWS[+947.323]GQNAK.G	HexNAc(1)Hex(1)NeuAc(2)	N[+1], S[+947]	1030.44	3	3089.3	3089.31	0	-1.1	506	Specific	1029.25	787.63	1.2	18.32	72	>sp|Q02383|SEMG2_HUMAN Semenogelin-2 OS=Homo sapiens OX=9606 GN=SEMG2 PE=1 SV=1	14954	20240115_78min-scehcd-s-mix-after.ScanId;v=1;d1=10422.10422.3	controllerType=0 controllerNumber=1 scan=10422	29.7957
00770:3	1	K.GGQAHHGTQNPS[+947.323]QDQGNSPSGK.G	HexNAc(1)Hex(1)NeuAc(2)	S[+947]	1046.1	3	3136.29	3136.29	0	-0.2	132	Specific	1030.61	863.97	7.2	19.86	72	>sp|Q02383|SEMG2_HUMAN Semenogelin-2 OS=Homo sapiens OX=9606 GN=SEMG2 PE=1 SV=1	14954	20240115_78min-scehcd-s-mix-after.ScanId;v=1;d1=2519.2519.3	controllerType=0 controllerNumber=1 scan=2519	8.5841
01697:3	1	K.SQIQTPNPNQDQWS[+947.323]GQN[+0.984]AK.G	HexNAc(1)Hex(1)NeuAc(2)	N[+1], S[+947]	1030.44	3	3089.31	3089.31	0	1.4	506	Specific	1043.4	771.34	1.2	18.37	72	>sp|Q02383|SEMG2_HUMAN Semenogelin-2 OS=Homo sapiens OX=9606 GN=SEMG2 PE=1 SV=1	14954	20240115_78min-scehcd-s-mix-after.ScanId;v=1;d1=10977.10977.3	controllerType=0 controllerNumber=1 scan=10977	31.5269
01635:4	1	K.SQIQT[+947.323]PNPNQDQWSGQNAK.G	HexNAc(1)Hex(1)NeuAc(2)	T[+947]	772.837	4	3088.32	3088.32	0	0.3	506	Specific	1055.61	867.68	2.13	19.79	72	>sp|Q02383|SEMG2_HUMAN Semenogelin-2 OS=Homo sapiens OX=9606 GN=SEMG2 PE=1 SV=1	14954	20240115_78min-scehcd-s-mix-after.ScanId;v=1;d1=10631.10631.4	controllerType=0 controllerNumber=1 scan=10631	30.4561
01703:3	1	K.SQIQTPNPNQDQWS[+947.323]GQN[+0.984]AK.G	HexNAc(1)Hex(1)NeuAc(2)	N[+1], S[+947]	1030.44	3	3089.31	3089.31	0	0.7	506	Specific	1073.06	817.37	1.2	19.79	72	>sp|Q02383|SEMG2_HUMAN Semenogelin-2 OS=Homo sapiens OX=9606 GN=SEMG2 PE=1 SV=1	14954	20240115_78min-scehcd-s-mix-after.ScanId;v=1;d1=11077.11077.3	controllerType=0 controllerNumber=1 scan=11077	31.8356
00949:4	1	K.SQNQVTIHS[+947.323]QDQEHGHKENK.I	HexNAc(1)Hex(1)NeuAc(2)	S[+947]	823.611	4	3291.42	3291.43	0	-0.6	326	Specific	1091.97	858.71	3.6	21.02	72	>sp|Q02383|SEMG2_HUMAN Semenogelin-2 OS=Homo sapiens OX=9606 GN=SEMG2 PE=1 SV=1	14954	20240115_78min-scehcd-s-mix-after.ScanId;v=1;d1=3411.3411.4	controllerType=0 controllerNumber=1 scan=3411	10.6873
00772:4	1	K.GGQAHHGTQNPS[+947.323]QDQGNSPSGK.G	HexNAc(1)Hex(1)NeuAc(2)	S[+947]	784.829	4	3136.29	3136.29	0	-0.1	132	Specific	1094.92	887.47	7.2	20.64	72	>sp|Q02383|SEMG2_HUMAN Semenogelin-2 OS=Homo sapiens OX=9606 GN=SEMG2 PE=1 SV=1	14954	20240115_78min-scehcd-s-mix-after.ScanId;v=1;d1=2523.2523.4	controllerType=0 controllerNumber=1 scan=2523	8.589
01685:3	1	K.SQIQTPNPNQDQWS[+947.323]GQN[+0.984]AK.G	HexNAc(1)Hex(1)NeuAc(2)	N[+1], S[+947]	1030.44	3	3089.31	3089.31	0	1.1	506	Specific	1096.76	814.82	1.2	19.37	72	>sp|Q02383|SEMG2_HUMAN Semenogelin-2 OS=Homo sapiens OX=9606 GN=SEMG2 PE=1 SV=1	14954	20240115_78min-scehcd-s-mix-after.ScanId;v=1;d1=10881.10881.3	controllerType=0 controllerNumber=1 scan=10881	31.2307
01632:3	1	K.SQIQTPNPNQDQWS[+947.323]GQNAK.G	HexNAc(1)Hex(1)NeuAc(2)	S[+947]	1030.11	3	3088.33	3088.32	0	0.6	506	Specific	1105.32	918.32	1.2	20.79	72	>sp|Q02383|SEMG2_HUMAN Semenogelin-2 OS=Homo sapiens OX=9606 GN=SEMG2 PE=1 SV=1	14954	20240115_78min-scehcd-s-mix-after.ScanId;v=1;d1=10614.10614.3	controllerType=0 controllerNumber=1 scan=10614	30.4054
01617:3	1	K.SQIQT[+947.323]PNPNQDQWSGQNAK.G	HexNAc(1)Hex(1)NeuAc(2)	T[+947]	1030.11	3	3088.32	3088.32	0	-1	506	Specific	1110.57	921.4	3.6	20.32	72	>sp|Q02383|SEMG2_HUMAN Semenogelin-2 OS=Homo sapiens OX=9606 GN=SEMG2 PE=1 SV=1	14954	20240115_78min-scehcd-s-mix-after.ScanId;v=1;d1=10524.10524.3	controllerType=0 controllerNumber=1 scan=10524	30.1096
01873:4	1	R.YKQESSESHNIVIT[+947.323]EHEVAQDDHLTQQYNEDRNPIST.-	HexNAc(1)Hex(1)NeuAc(2)	T[+947]	1326.09	4	5301.33	5302.33	-1	0.4	546	CRagged	1174.11	1059.14	1.2	23.08	72	>sp|Q02383|SEMG2_HUMAN Semenogelin-2 OS=Homo sapiens OX=9606 GN=SEMG2 PE=1 SV=1	14954	20240115_78min-scehcd-s-mix-after.ScanId;v=1;d1=16343.16343.4	controllerType=0 controllerNumber=1 scan=16343	48.1196
01550:3	1	K.S[+656.228]QIQT[+365.132]PNPNQDQWSGQNAK.G	HexNAc(1)Hex(1)NeuAc(1),HexNAc(1)Hex(1)	S[+656], T[+365]	1054.79	3	3162.36	3162.36	0	-0.7	506	Specific	531.75	368.74	10.96	8.8	72	>sp|Q02383|SEMG2_HUMAN Semenogelin-2 OS=Homo sapiens OX=9606 GN=SEMG2 PE=1 SV=1	14954	20240115_78min-scehcd-s-mix-after.ScanId;v=1;d1=9606.9606.3	controllerType=0 controllerNumber=1 scan=9606	27.2133
00957:4	1	K.SQNQVT[+656.228]IPS[+365.132]QDQEHGHKENK.M	HexNAc(1)Hex(1)NeuAc(1),HexNAc(1)Hex(1)	S[+365], T[+656]	832.119	4	3325.46	3325.46	0	-0.2	446	Specific	634.78	563.92	0	11.93	72	>sp|Q02383|SEMG2_HUMAN Semenogelin-2 OS=Homo sapiens OX=9606 GN=SEMG2 PE=1 SV=1	14954	20240115_78min-scehcd-s-mix-after.ScanId;v=1;d1=3441.3441.4	controllerType=0 controllerNumber=1 scan=3441	10.7456
00707:4	1	K.GGQAHHGTQNPSQDQGNS[+656.228]PS[+365.132]GK.G	HexNAc(1)Hex(1)NeuAc(1),HexNAc(1)Hex(1)	S[+365][+656]	803.338	4	3210.33	3210.33	0	0.2	132	Specific	799.54	630.27	0	14.61	72	>sp|Q02383|SEMG2_HUMAN Semenogelin-2 OS=Homo sapiens OX=9606 GN=SEMG2 PE=1 SV=1	14954	20240115_78min-scehcd-s-mix-after.ScanId;v=1;d1=2189.2189.4	controllerType=0 controllerNumber=1 scan=2189	7.7897
01084:3	1	K.SQNQVT[+656.228]IPS[+365.132]QDQEHGHKENK.M	HexNAc(1)Hex(1)NeuAc(1),HexNAc(1)Hex(1)	S[+365], T[+656]	1109.16	3	3325.45	3325.46	0	-0.6	446	Specific	807.36	621.02	0	16.02	72	>sp|Q02383|SEMG2_HUMAN Semenogelin-2 OS=Homo sapiens OX=9606 GN=SEMG2 PE=1 SV=1	14954	20240115_78min-scehcd-s-mix-after.ScanId;v=1;d1=5017.5017.3	controllerType=0 controllerNumber=1 scan=5017	14.3693
00910:4	1	K.SQNQVT[+656.228]IHS[+365.132]QDQEHGHKENK.I	HexNAc(1)Hex(1)NeuAc(1),HexNAc(1)Hex(1)	S[+365], T[+656]	842.12	4	3365.46	3365.46	0	-0.8	326	Specific	859.42	663.98	10.31	15.54	72	>sp|Q02383|SEMG2_HUMAN Semenogelin-2 OS=Homo sapiens OX=9606 GN=SEMG2 PE=1 SV=1	14954	20240115_78min-scehcd-s-mix-after.ScanId;v=1;d1=3067.3067.4	controllerType=0 controllerNumber=1 scan=3067	9.8516
01083:4	1	K.SQNQVT[+656.228]IPS[+365.132]QDQEHGHKENK.M	HexNAc(1)Hex(1)NeuAc(1),HexNAc(1)Hex(1)	S[+365], T[+656]	832.119	4	3325.45	3325.46	0	-0.8	446	Specific	872.95	698.25	27.09	16.93	72	>sp|Q02383|SEMG2_HUMAN Semenogelin-2 OS=Homo sapiens OX=9606 GN=SEMG2 PE=1 SV=1	14954	20240115_78min-scehcd-s-mix-after.ScanId;v=1;d1=5005.5005.4	controllerType=0 controllerNumber=1 scan=5005	14.3401
01080:4	1	K.SQNQVT[+656.228]IPS[+365.132]QDQEHGHKENK.M	HexNAc(1)Hex(1)NeuAc(1),HexNAc(1)Hex(1)	S[+365], T[+656]	832.119	4	3325.45	3325.46	0	-0.5	446	Specific	1003.93	782.96	0	19.93	72	>sp|Q02383|SEMG2_HUMAN Semenogelin-2 OS=Homo sapiens OX=9606 GN=SEMG2 PE=1 SV=1	14954	20240115_78min-scehcd-s-mix-after.ScanId;v=1;d1=4996.4996.4	controllerType=0 controllerNumber=1 scan=4996	14.3184
01200:3	1	K.S[+656.228]QNQVTIPSQDQEHGHK.E	HexNAc(1)Hex(1)NeuAc(1)	S[+656]	863.721	3	2589.15	2589.14	0	1.4	446	Specific	334.4	203.91	3.91	5.6	72	>sp|Q02383|SEMG2_HUMAN Semenogelin-2 OS=Homo sapiens OX=9606 GN=SEMG2 PE=1 SV=1	14954	20240115_78min-scehcd-s-mix-after.ScanId;v=1;d1=5863.5863.4	controllerType=0 controllerNumber=1 scan=5863	16.4772
01390:3	1	K.GQLPS[+656.228]GSSQFPHGQK.G	HexNAc(1)Hex(1)NeuAc(1)	S[+656]	737.67	3	2210.99	2210.99	0	0.5	30	Specific	430.82	192.76	4.91	5.99	72	>sp|Q02383|SEMG2_HUMAN Semenogelin-2 OS=Homo sapiens OX=9606 GN=SEMG2 PE=1 SV=1	14954	20240115_78min-scehcd-s-mix-after.ScanId;v=1;d1=8060.8060.3	controllerType=0 controllerNumber=1 scan=8060	22.5643
01202:3	1	K.SQNQVTIPS[+656.228]QDQEHGHK.E	HexNAc(1)Hex(1)NeuAc(1)	S[+656]	863.72	3	2589.15	2589.14	0	1.1	446	Specific	467.72	356.54	3.77	8.49	72	>sp|Q02383|SEMG2_HUMAN Semenogelin-2 OS=Homo sapiens OX=9606 GN=SEMG2 PE=1 SV=1	14954	20240115_78min-scehcd-s-mix-after.ScanId;v=1;d1=5874.5874.4	controllerType=0 controllerNumber=1 scan=5874	16.4984
01091:4	1	K.SQN[+0.984]QVTIPS[+656.228]QDQEHGHKENK.M	HexNAc(1)Hex(1)NeuAc(1)	N[+1], S[+656]	741.086	4	2961.32	2961.31	0	5.1	446	Specific	472.05	423.67	4.8	8.34	72	>sp|Q02383|SEMG2_HUMAN Semenogelin-2 OS=Homo sapiens OX=9606 GN=SEMG2 PE=1 SV=1	14954	20240115_78min-scehcd-s-mix-after.ScanId;v=1;d1=5085.5085.4	controllerType=0 controllerNumber=1 scan=5085	14.5172
00948:3	1	K.SQNQVT[+656.228]IHSQDQEHGHK.E	HexNAc(1)Hex(1)NeuAc(1)	T[+656]	877.055	3	2629.15	2629.15	0	0.1	326	Specific	480.77	307.57	17.89	8.38	72	>sp|Q02383|SEMG2_HUMAN Semenogelin-2 OS=Homo sapiens OX=9606 GN=SEMG2 PE=1 SV=1	14954	20240115_78min-scehcd-s-mix-after.ScanId;v=1;d1=3363.3363.3	controllerType=0 controllerNumber=1 scan=3363	10.5762
01501:3	1	K.SQIQT[+656.228]PNPNQDQWSGQNAK.G	HexNAc(1)Hex(1)NeuAc(1)	T[+656]	933.081	3	2797.23	2797.23	0	0.2	506	Specific	515.22	341.91	8.81	7.56	72	>sp|Q02383|SEMG2_HUMAN Semenogelin-2 OS=Homo sapiens OX=9606 GN=SEMG2 PE=1 SV=1	14954	20240115_78min-scehcd-s-mix-after.ScanId;v=1;d1=9164.9164.3	controllerType=0 controllerNumber=1 scan=9164	25.7931
01219:3	1	K.SQNQVT[+656.228]IPSQDQEHGHK.E	HexNAc(1)Hex(1)NeuAc(1)	T[+656]	863.719	3	2589.14	2589.14	0	-0.4	446	Specific	547.33	368.96	11.3	9.8	72	>sp|Q02383|SEMG2_HUMAN Semenogelin-2 OS=Homo sapiens OX=9606 GN=SEMG2 PE=1 SV=1	14954	20240115_78min-scehcd-s-mix-after.ScanId;v=1;d1=6012.6012.3	controllerType=0 controllerNumber=1 scan=6012	16.8722
01743:3	1	K.SQIQT[+656.228]PNPNQDQWSGQNAK.G	HexNAc(1)Hex(1)NeuAc(1)	T[+656]	933.081	3	2797.23	2797.23	0	-0.3	506	Specific	552.19	413.48	16.2	8.8	72	>sp|Q02383|SEMG2_HUMAN Semenogelin-2 OS=Homo sapiens OX=9606 GN=SEMG2 PE=1 SV=1	14954	20240115_78min-scehcd-s-mix-after.ScanId;v=1;d1=11986.11986.3	controllerType=0 controllerNumber=1 scan=11986	34.6525
01391:3	1	K.GQLPS[+656.228]GSSQFPHGQK.G	HexNAc(1)Hex(1)NeuAc(1)	S[+656]	737.669	3	2210.99	2210.99	0	-0.3	30	Specific	572.7	291.78	4	9.28	72	>sp|Q02383|SEMG2_HUMAN Semenogelin-2 OS=Homo sapiens OX=9606 GN=SEMG2 PE=1 SV=1	14954	20240115_78min-scehcd-s-mix-after.ScanId;v=1;d1=8071.8071.3	controllerType=0 controllerNumber=1 scan=8071	22.5997
01196:3	1	K.SQNQVT[+656.228]IPSQDQEHGHK.E	HexNAc(1)Hex(1)NeuAc(1)	T[+656]	863.72	3	2589.14	2589.14	0	0.4	446	Specific	593.39	430.67	12.88	10.79	72	>sp|Q02383|SEMG2_HUMAN Semenogelin-2 OS=Homo sapiens OX=9606 GN=SEMG2 PE=1 SV=1	14954	20240115_78min-scehcd-s-mix-after.ScanId;v=1;d1=5841.5841.3	controllerType=0 controllerNumber=1 scan=5841	16.4124
01515:3	1	K.SQIQTPNPNQDQWS[+656.228]GQN[+0.984]AK.G	HexNAc(1)Hex(1)NeuAc(1)	N[+1], S[+656]	933.405	3	2798.2	2798.21	0	-3.6	506	Specific	602.11	482.97	1.73	9.64	72	>sp|Q02383|SEMG2_HUMAN Semenogelin-2 OS=Homo sapiens OX=9606 GN=SEMG2 PE=1 SV=1	14954	20240115_78min-scehcd-s-mix-after.ScanId;v=1;d1=9270.9270.3	controllerType=0 controllerNumber=1 scan=9270	26.1322
01090:3	1	K.SQNQVT[+656.228]IPSQDQEHGHKENK.M	HexNAc(1)Hex(1)NeuAc(1)	T[+656]	987.446	3	2960.32	2960.32	0	-0.5	446	Specific	644.01	475.27	14.38	12.02	72	>sp|Q02383|SEMG2_HUMAN Semenogelin-2 OS=Homo sapiens OX=9606 GN=SEMG2 PE=1 SV=1	14954	20240115_78min-scehcd-s-mix-after.ScanId;v=1;d1=5075.5075.3	controllerType=0 controllerNumber=1 scan=5075	14.4935
01529:3	1	K.SQIQT[+656.228]PNPNQDQWSGQN[+0.984]AK.G	HexNAc(1)Hex(1)NeuAc(1)	N[+1], T[+656]	933.408	3	2798.21	2798.21	0	-0.8	506	Specific	666.41	463.02	16.43	11.32	72	>sp|Q02383|SEMG2_HUMAN Semenogelin-2 OS=Homo sapiens OX=9606 GN=SEMG2 PE=1 SV=1	14954	20240115_78min-scehcd-s-mix-after.ScanId;v=1;d1=9432.9432.3	controllerType=0 controllerNumber=1 scan=9432	26.6694
01322:3	1	K.SQNQVT[+656.228]IPSQDQEHGHK.E	HexNAc(1)Hex(1)NeuAc(1)	T[+656]	863.721	3	2589.15	2589.14	0	1.9	446	Specific	677.06	501.87	16.84	12.38	72	>sp|Q02383|SEMG2_HUMAN Semenogelin-2 OS=Homo sapiens OX=9606 GN=SEMG2 PE=1 SV=1	14954	20240115_78min-scehcd-s-mix-after.ScanId;v=1;d1=7143.7143.3	controllerType=0 controllerNumber=1 scan=7143	19.91
00954:4	1	K.SQNQVT[+656.228]IHSQDQEHGHKENK.I	HexNAc(1)Hex(1)NeuAc(1)	T[+656]	750.838	4	3000.33	3000.33	0	0.7	326	Specific	686.62	562.85	59.12	11.97	72	>sp|Q02383|SEMG2_HUMAN Semenogelin-2 OS=Homo sapiens OX=9606 GN=SEMG2 PE=1 SV=1	14954	20240115_78min-scehcd-s-mix-after.ScanId;v=1;d1=3430.3430.4	controllerType=0 controllerNumber=1 scan=3430	10.7232
01482:3	1	K.S[+656.228]QIQTPNPNQDQWSGQNAK.G	HexNAc(1)Hex(1)NeuAc(1)	S[+656]	933.082	3	2797.23	2797.23	0	0.9	506	Specific	725.47	505.7	3.43	12.79	72	>sp|Q02383|SEMG2_HUMAN Semenogelin-2 OS=Homo sapiens OX=9606 GN=SEMG2 PE=1 SV=1	14954	20240115_78min-scehcd-s-mix-after.ScanId;v=1;d1=9065.9065.3	controllerType=0 controllerNumber=1 scan=9065	25.512
01203:4	1	K.SQNQVTIPS[+656.228]QDQEHGHK.E	HexNAc(1)Hex(1)NeuAc(1)	S[+656]	648.042	4	2589.15	2589.14	0	0.9	446	Specific	775.74	602.71	2.4	14.57	72	>sp|Q02383|SEMG2_HUMAN Semenogelin-2 OS=Homo sapiens OX=9606 GN=SEMG2 PE=1 SV=1	14954	20240115_78min-scehcd-s-mix-after.ScanId;v=1;d1=5875.5875.4	controllerType=0 controllerNumber=1 scan=5875	16.4996
01216:3	1	K.SQNQVTIPS[+656.228]QDQEHGHK.E	HexNAc(1)Hex(1)NeuAc(1)	S[+656]	863.718	3	2589.14	2589.14	0	-1.3	446	Specific	797.93	629.83	2.4	14.32	72	>sp|Q02383|SEMG2_HUMAN Semenogelin-2 OS=Homo sapiens OX=9606 GN=SEMG2 PE=1 SV=1	14954	20240115_78min-scehcd-s-mix-after.ScanId;v=1;d1=6003.6003.3	controllerType=0 controllerNumber=1 scan=6003	16.8481
01036:3	1	K.LQTS[+656.228]LHPAHQDR.L	HexNAc(1)Hex(1)NeuAc(1)	S[+656]	686.987	3	2058.95	2058.95	0	-0.4	234	Specific	865.24	500.93	11.26	16.83	72	>sp|Q02383|SEMG2_HUMAN Semenogelin-2 OS=Homo sapiens OX=9606 GN=SEMG2 PE=1 SV=1	14954	20240115_78min-scehcd-s-mix-after.ScanId;v=1;d1=4160.4160.3	controllerType=0 controllerNumber=1 scan=4160	12.4029
01194:3	1	K.SQNQVTIPS[+656.228]QDQEHGHK.E	HexNAc(1)Hex(1)NeuAc(1)	S[+656]	863.721	3	2589.15	2589.14	0	1.7	446	Specific	880.35	629.83	2.4	16.38	72	>sp|Q02383|SEMG2_HUMAN Semenogelin-2 OS=Homo sapiens OX=9606 GN=SEMG2 PE=1 SV=1	14954	20240115_78min-scehcd-s-mix-after.ScanId;v=1;d1=5834.5834.3	controllerType=0 controllerNumber=1 scan=5834	16.3912
01495:2	1	K.SQIQTPNPNQDQWS[+656.228]GQNAK.G	HexNAc(1)Hex(1)NeuAc(1)	S[+656]	1399.12	2	2797.23	2797.23	0	1.5	506	Specific	915.09	683.51	2.4	17.19	72	>sp|Q02383|SEMG2_HUMAN Semenogelin-2 OS=Homo sapiens OX=9606 GN=SEMG2 PE=1 SV=1	14954	20240115_78min-scehcd-s-mix-after.ScanId;v=1;d1=9128.9128.2	controllerType=0 controllerNumber=1 scan=9128	25.685
02064:2	1	K.DVSQSS[+656.228]ISFQIEK.L	HexNAc(1)Hex(1)NeuAc(1)	S[+656]	1062.49	2	2123.96	2123.96	0	1.6	488	Specific	916.28	634.28	0	17.16	72	>sp|Q02383|SEMG2_HUMAN Semenogelin-2 OS=Homo sapiens OX=9606 GN=SEMG2 PE=1 SV=1	14954	20240115_78min-scehcd-s-mix-after.ScanId;v=1;d1=19487.19487.2	controllerType=0 controllerNumber=1 scan=19487	57.4129
00955:4	1	K.SQNQVTIHS[+656.228]QDQEHGHKENK.I	HexNAc(1)Hex(1)NeuAc(1)	S[+656]	750.839	4	3000.33	3000.33	0	0.8	326	Specific	940.38	757.59	4.8	17.98	72	>sp|Q02383|SEMG2_HUMAN Semenogelin-2 OS=Homo sapiens OX=9606 GN=SEMG2 PE=1 SV=1	14954	20240115_78min-scehcd-s-mix-after.ScanId;v=1;d1=3438.3438.4	controllerType=0 controllerNumber=1 scan=3438	10.7419
01087:4	1	K.SQNQVTIPS[+656.228]QDQEHGHKENK.M	HexNAc(1)Hex(1)NeuAc(1)	S[+656]	740.837	4	2960.32	2960.32	0	0.1	446	Specific	946.39	822.26	4.8	17.93	72	>sp|Q02383|SEMG2_HUMAN Semenogelin-2 OS=Homo sapiens OX=9606 GN=SEMG2 PE=1 SV=1	14954	20240115_78min-scehcd-s-mix-after.ScanId;v=1;d1=5038.5038.4	controllerType=0 controllerNumber=1 scan=5038	14.417
01089:3	1	K.SQNQVTIPS[+656.228]QDQEHGHKENK.M	HexNAc(1)Hex(1)NeuAc(1)	S[+656]	987.446	3	2960.32	2960.32	0	0	446	Specific	952.28	778.31	4.8	19.02	72	>sp|Q02383|SEMG2_HUMAN Semenogelin-2 OS=Homo sapiens OX=9606 GN=SEMG2 PE=1 SV=1	14954	20240115_78min-scehcd-s-mix-after.ScanId;v=1;d1=5044.5044.3	controllerType=0 controllerNumber=1 scan=5044	14.4243
01328:3	1	K.SQNQVTIPS[+656.228]QDQEHGHK.E	HexNAc(1)Hex(1)NeuAc(1)	S[+656]	863.719	3	2589.14	2589.14	0	-0.6	446	Specific	973.17	755.66	2.4	18.83	72	>sp|Q02383|SEMG2_HUMAN Semenogelin-2 OS=Homo sapiens OX=9606 GN=SEMG2 PE=1 SV=1	14954	20240115_78min-scehcd-s-mix-after.ScanId;v=1;d1=7155.7155.3	controllerType=0 controllerNumber=1 scan=7155	19.9445
01086:4	1	K.SQNQVT[+656.228]IPSQDQEHGHKENK.M	HexNAc(1)Hex(1)NeuAc(1)	T[+656]	740.836	4	2960.32	2960.32	0	0	446	Specific	986.95	810.01	77.73	18.93	72	>sp|Q02383|SEMG2_HUMAN Semenogelin-2 OS=Homo sapiens OX=9606 GN=SEMG2 PE=1 SV=1	14954	20240115_78min-scehcd-s-mix-after.ScanId;v=1;d1=5030.5030.4	controllerType=0 controllerNumber=1 scan=5030	14.3972
01534:3	1	K.SQIQTPNPNQDQWS[+656.228]GQN[+0.984]AK.G	HexNAc(1)Hex(1)NeuAc(1)	N[+1], S[+656]	933.409	3	2798.21	2798.21	0	0.4	506	Specific	1001.14	772.99	2.4	18.79	72	>sp|Q02383|SEMG2_HUMAN Semenogelin-2 OS=Homo sapiens OX=9606 GN=SEMG2 PE=1 SV=1	14954	20240115_78min-scehcd-s-mix-after.ScanId;v=1;d1=9452.9452.3	controllerType=0 controllerNumber=1 scan=9452	26.73
00913:3	1	K.SQNQVTIHS[+656.228]QDQEHGHKENK.I	HexNAc(1)Hex(1)NeuAc(1)	S[+656]	1000.78	3	3000.33	3000.33	0	-0.8	326	Specific	1002.06	768.28	4.8	18.94	72	>sp|Q02383|SEMG2_HUMAN Semenogelin-2 OS=Homo sapiens OX=9606 GN=SEMG2 PE=1 SV=1	14954	20240115_78min-scehcd-s-mix-after.ScanId;v=1;d1=3077.3077.3	controllerType=0 controllerNumber=1 scan=3077	9.8918
00906:4	1	K.SQNQVT[+656.228]IHSQDQEHGHKENK.I	HexNAc(1)Hex(1)NeuAc(1)	T[+656]	750.838	4	3000.33	3000.33	0	-0.2	326	Specific	1018.67	838.57	134.62	20.02	72	>sp|Q02383|SEMG2_HUMAN Semenogelin-2 OS=Homo sapiens OX=9606 GN=SEMG2 PE=1 SV=1	14954	20240115_78min-scehcd-s-mix-after.ScanId;v=1;d1=3051.3051.4	controllerType=0 controllerNumber=1 scan=3051	9.8074
00907:4	1	K.SQNQVTIHS[+656.228]QDQEHGHKENK.I	HexNAc(1)Hex(1)NeuAc(1)	S[+656]	750.837	4	3000.33	3000.33	0	-0.9	326	Specific	1037.88	873.17	4.8	19.52	72	>sp|Q02383|SEMG2_HUMAN Semenogelin-2 OS=Homo sapiens OX=9606 GN=SEMG2 PE=1 SV=1	14954	20240115_78min-scehcd-s-mix-after.ScanId;v=1;d1=3060.3060.4	controllerType=0 controllerNumber=1 scan=3060	9.8396
01483:3	1	K.SQIQTPNPNQDQWS[+656.228]GQNAK.G	HexNAc(1)Hex(1)NeuAc(1)	S[+656]	933.081	3	2797.23	2797.23	0	-0.2	506	Specific	1133.74	947.39	2.4	20.82	72	>sp|Q02383|SEMG2_HUMAN Semenogelin-2 OS=Homo sapiens OX=9606 GN=SEMG2 PE=1 SV=1	14954	20240115_78min-scehcd-s-mix-after.ScanId;v=1;d1=9070.9070.3	controllerType=0 controllerNumber=1 scan=9070	25.5274
01186:3	1	K.SQNQVT[+365.132]IPS[+656.228]QDQEHGHK.E	HexNAc(1)Hex(1),HexNAc(1)Hex(1)NeuAc(1)	S[+656], T[+365]	985.429	3	2954.27	2954.28	0	-1.2	446	Specific	781.4	586.45	2.4	14.32	72	>sp|Q02383|SEMG2_HUMAN Semenogelin-2 OS=Homo sapiens OX=9606 GN=SEMG2 PE=1 SV=1	14954	20240115_78min-scehcd-s-mix-after.ScanId;v=1;d1=5795.5795.3	controllerType=0 controllerNumber=1 scan=5795	16.2921
00908:4	1	K.SQNQVT[+365.132]IHS[+656.228]QDQEHGHKENK.I	HexNAc(1)Hex(1),HexNAc(1)Hex(1)NeuAc(1)	S[+656], T[+365]	842.12	4	3365.46	3365.46	0	-1.1	326	Specific	1147	868.11	0	21.52	72	>sp|Q02383|SEMG2_HUMAN Semenogelin-2 OS=Homo sapiens OX=9606 GN=SEMG2 PE=1 SV=1	14954	20240115_78min-scehcd-s-mix-after.ScanId;v=1;d1=3063.3063.4	controllerType=0 controllerNumber=1 scan=3063	9.8439
01300:3	1	K.SQNQVT[+203.079]IHS[+947.323]QDQEHGHK.E	HexNAc(1),HexNAc(1)Hex(1)NeuAc(2)	S[+947], T[+203]	1041.78	3	3123.33	3123.32	0	0.5	326	Specific	358.76	96.19	1.2	5.16	72	>sp|Q02383|SEMG2_HUMAN Semenogelin-2 OS=Homo sapiens OX=9606 GN=SEMG2 PE=1 SV=1	14954	20240115_78min-scehcd-s-mix-after.ScanId;v=1;d1=7049.7049.3	controllerType=0 controllerNumber=1 scan=7049	19.6366
00752:2	1	K.NLS[+203.079]QDQEHGR.K	HexNAc(1)	S[+203]	693.816	2	1386.62	1386.62	0	-0.2	272	Specific	556.67	277.41	277.41	8.31	72	>sp|Q02383|SEMG2_HUMAN Semenogelin-2 OS=Homo sapiens OX=9606 GN=SEMG2 PE=1 SV=1	14954	20240115_78min-scehcd-s-mix-after.ScanId;v=1;d1=2486.2486.2	controllerType=0 controllerNumber=1 scan=2486	8.5069
00761:3	1	K.NLS[+203.079]QDQEHGR.K	HexNAc(1)	S[+203]	462.88	3	1386.62	1386.62	0	0	272	Specific	683.43	367.64	367.64	12.45	72	>sp|Q02383|SEMG2_HUMAN Semenogelin-2 OS=Homo sapiens OX=9606 GN=SEMG2 PE=1 SV=1	14954	20240115_78min-scehcd-s-mix-after.ScanId;v=1;d1=2497.2497.3	controllerType=0 controllerNumber=1 scan=2497	8.536
00757:2	1	K.NLS[+203.079]QDQEHGR.K	HexNAc(1)	S[+203]	693.816	2	1386.62	1386.62	0	0.2	272	Specific	748.3	332.12	332.12	12.54	72	>sp|Q02383|SEMG2_HUMAN Semenogelin-2 OS=Homo sapiens OX=9606 GN=SEMG2 PE=1 SV=1	14954	20240115_78min-scehcd-s-mix-after.ScanId;v=1;d1=2493.2493.2	controllerType=0 controllerNumber=1 scan=2493	8.5311
01368:2	1	K.SQN[+0.984]QVTIPS[+947.323]QDQEHGHK.E	HexNAc(1)Hex(1)NeuAc(2)	N[+1], S[+947]	1441.12	2	2881.24	2881.22	0	5.8	446	CRagged	423.52	305.06	2.4	6.67	35	>sp|Q02383|SEMG2_HUMAN Semenogelin-2 OS=Homo sapiens OX=9606 GN=SEMG2 PE=1 SV=1	14954	20240115_78min-scehcd-s-mix-after-impa.ScanId;v=1;d1=7757.7757.2	controllerType=0 controllerNumber=1 scan=7757	19.6209
01405:3	1	K.SQN[+0.984]QVT[+947.323]IPSQDQEHGHK.E	HexNAc(1)Hex(1)NeuAc(2)	N[+1], T[+947]	961.079	3	2881.22	2881.22	0	0.3	446	CRagged	481.8	321.04	6.97	8.39	35	>sp|Q02383|SEMG2_HUMAN Semenogelin-2 OS=Homo sapiens OX=9606 GN=SEMG2 PE=1 SV=1	14954	20240115_78min-scehcd-s-mix-after-impa.ScanId;v=1;d1=8251.8251.3	controllerType=0 controllerNumber=1 scan=8251	20.814
01045:3	1	K.SQNQVT[+947.323]IHSQDQEHGHK.E	HexNAc(1)Hex(1)NeuAc(2)	T[+947]	974.084	3	2920.24	2920.24	0	-2.6	326	CRagged	504.16	327.77	5.42	8.17	35	>sp|Q02383|SEMG2_HUMAN Semenogelin-2 OS=Homo sapiens OX=9606 GN=SEMG2 PE=1 SV=1	14954	20240115_78min-scehcd-s-mix-after-impa.ScanId;v=1;d1=4112.4112.3	controllerType=0 controllerNumber=1 scan=4112	11.6012
01327:3	1	K.SQNQVT[+947.323]IPSQDQEHGHK.E	HexNAc(1)Hex(1)NeuAc(2)	T[+947]	960.75	3	2880.24	2880.24	0	-1	446	CRagged	521.97	364.01	3.97	8.18	35	>sp|Q02383|SEMG2_HUMAN Semenogelin-2 OS=Homo sapiens OX=9606 GN=SEMG2 PE=1 SV=1	14954	20240115_78min-scehcd-s-mix-after-impa.ScanId;v=1;d1=7475.7475.3	controllerType=0 controllerNumber=1 scan=7475	19.0001
01581:3	1	K.SQQYDLNALHKAT[+947.323]K.S	HexNAc(1)Hex(1)NeuAc(2)	T[+947]	855.392	3	2564.16	2564.16	0	-0.1	82	Specific	532.48	299.45	103.85	8.46	35	>sp|Q02383|SEMG2_HUMAN Semenogelin-2 OS=Homo sapiens OX=9606 GN=SEMG2 PE=1 SV=1	14954	20240115_78min-scehcd-s-mix-after-impa.ScanId;v=1;d1=10119.10119.3	controllerType=0 controllerNumber=1 scan=10119	25.3981
02873:2	1	K.DIFT[+947.323]TQDELLVYNK.N	HexNAc(1)Hex(1)NeuAc(2)	T[+947]	1323.6	2	2646.19	2646.18	0	1.9	252	Non	557.52	426.36	7.27	8.77	35	>sp|Q02383|SEMG2_HUMAN Semenogelin-2 OS=Homo sapiens OX=9606 GN=SEMG2 PE=1 SV=1	14954	20240115_78min-scehcd-s-mix-after-impa.ScanId;v=1;d1=30742.30742.2	controllerType=0 controllerNumber=1 scan=30742	75.1471
01042:3	1	K.SQNQVT[+947.323]IHSQDQEHGHK.E	HexNAc(1)Hex(1)NeuAc(2)	T[+947]	974.085	3	2920.24	2920.24	0	-1.6	326	CRagged	562.6	359.81	26.71	9.88	35	>sp|Q02383|SEMG2_HUMAN Semenogelin-2 OS=Homo sapiens OX=9606 GN=SEMG2 PE=1 SV=1	14954	20240115_78min-scehcd-s-mix-after-impa.ScanId;v=1;d1=4066.4066.3	controllerType=0 controllerNumber=1 scan=4066	11.5092
01816:2	1	K.S[+947.323]QIQTPNPNQDQWSGQN[+0.984]AK.G	HexNAc(1)Hex(1)NeuAc(2)	N[+1], S[+947]	1545.16	2	3089.31	3089.31	0	0.6	506	CRagged	583.8	486.94	6.75	9.81	35	>sp|Q02383|SEMG2_HUMAN Semenogelin-2 OS=Homo sapiens OX=9606 GN=SEMG2 PE=1 SV=1	14954	20240115_78min-scehcd-s-mix-after-impa.ScanId;v=1;d1=12545.12545.2	controllerType=0 controllerNumber=1 scan=12545	31.6395
01041:3	1	K.SQNQVTIHS[+947.323]QDQEHGHK.E	HexNAc(1)Hex(1)NeuAc(2)	S[+947]	974.084	3	2920.24	2920.24	0	-2.6	326	CRagged	588.54	417.14	2.4	10.25	35	>sp|Q02383|SEMG2_HUMAN Semenogelin-2 OS=Homo sapiens OX=9606 GN=SEMG2 PE=1 SV=1	14954	20240115_78min-scehcd-s-mix-after-impa.ScanId;v=1;d1=4054.4054.2	controllerType=0 controllerNumber=1 scan=4054	11.4887
01336:3	1	K.SQNQVT[+947.323]IPSQDQEHGHK.E	HexNAc(1)Hex(1)NeuAc(2)	T[+947]	960.75	3	2880.24	2880.24	0	-1.1	446	CRagged	589.58	401.69	18.57	10.39	35	>sp|Q02383|SEMG2_HUMAN Semenogelin-2 OS=Homo sapiens OX=9606 GN=SEMG2 PE=1 SV=1	14954	20240115_78min-scehcd-s-mix-after-impa.ScanId;v=1;d1=7602.7602.3	controllerType=0 controllerNumber=1 scan=7602	19.2758
01366:3	1	K.SQNQVT[+947.323]IPSQDQEHGHK.E	HexNAc(1)Hex(1)NeuAc(2)	T[+947]	960.75	3	2880.24	2880.24	0	-1.1	446	CRagged	602.68	405.53	30.03	11.39	35	>sp|Q02383|SEMG2_HUMAN Semenogelin-2 OS=Homo sapiens OX=9606 GN=SEMG2 PE=1 SV=1	14954	20240115_78min-scehcd-s-mix-after-impa.ScanId;v=1;d1=7738.7738.3	controllerType=0 controllerNumber=1 scan=7738	19.5765
01725:3	1	K.SQIQT[+947.323]PNPN[+0.984]QDQWSGQNAK.G	HexNAc(1)Hex(1)NeuAc(2)	N[+1], T[+947]	1030.44	3	3089.3	3089.31	0	-1.3	506	CRagged	619.96	471.43	13.4	10.52	35	>sp|Q02383|SEMG2_HUMAN Semenogelin-2 OS=Homo sapiens OX=9606 GN=SEMG2 PE=1 SV=1	14954	20240115_78min-scehcd-s-mix-after-impa.ScanId;v=1;d1=11805.11805.3	controllerType=0 controllerNumber=1 scan=11805	29.7517
01360:2	1	K.SQNQVT[+947.323]IPSQDQEHGHK.E	HexNAc(1)Hex(1)NeuAc(2)	T[+947]	1440.62	2	2880.24	2880.24	0	-0.2	446	CRagged	655.55	437.34	16.99	12.78	35	>sp|Q02383|SEMG2_HUMAN Semenogelin-2 OS=Homo sapiens OX=9606 GN=SEMG2 PE=1 SV=1	14954	20240115_78min-scehcd-s-mix-after-impa.ScanId;v=1;d1=7675.7675.4	controllerType=0 controllerNumber=1 scan=7675	19.443
01782:3	1	K.SQIQT[+947.323]PNPNQDQWSGQN[+0.984]AK.G	HexNAc(1)Hex(1)NeuAc(2)	N[+1], T[+947]	1030.44	3	3089.3	3089.31	0	-1	506	CRagged	661.75	476.38	13.44	11.52	35	>sp|Q02383|SEMG2_HUMAN Semenogelin-2 OS=Homo sapiens OX=9606 GN=SEMG2 PE=1 SV=1	14954	20240115_78min-scehcd-s-mix-after-impa.ScanId;v=1;d1=12327.12327.3	controllerType=0 controllerNumber=1 scan=12327	31.0472
01730:3	1	K.SQIQT[+947.323]PNPNQDQWSGQNAK.G	HexNAc(1)Hex(1)NeuAc(2)	T[+947]	1030.11	3	3088.32	3088.32	0	0	506	CRagged	692.56	487.56	0.22	11.6	35	>sp|Q02383|SEMG2_HUMAN Semenogelin-2 OS=Homo sapiens OX=9606 GN=SEMG2 PE=1 SV=1	14954	20240115_78min-scehcd-s-mix-after-impa.ScanId;v=1;d1=11930.11930.3	controllerType=0 controllerNumber=1 scan=11930	30.0493
01330:4	1	K.SQNQVTIPS[+947.323]QDQEHGHK.E	HexNAc(1)Hex(1)NeuAc(2)	S[+947]	720.814	4	2880.24	2880.24	0	-1.2	446	CRagged	728.13	488.36	2.4	13.38	35	>sp|Q02383|SEMG2_HUMAN Semenogelin-2 OS=Homo sapiens OX=9606 GN=SEMG2 PE=1 SV=1	14954	20240115_78min-scehcd-s-mix-after-impa.ScanId;v=1;d1=7533.7533.4	controllerType=0 controllerNumber=1 scan=7533	19.1223
01805:2	1	K.S[+947.323]QIQTPNPNQDQWSGQN[+0.984]AK.G	HexNAc(1)Hex(1)NeuAc(2)	N[+1], S[+947]	1545.16	2	3089.31	3089.31	0	1.1	506	CRagged	728.57	607.44	10.57	12.81	35	>sp|Q02383|SEMG2_HUMAN Semenogelin-2 OS=Homo sapiens OX=9606 GN=SEMG2 PE=1 SV=1	14954	20240115_78min-scehcd-s-mix-after-impa.ScanId;v=1;d1=12435.12435.2	controllerType=0 controllerNumber=1 scan=12435	31.3317
01044:4	1	K.SQNQVTIHS[+947.323]QDQEHGHK.E	HexNAc(1)Hex(1)NeuAc(2)	S[+947]	730.816	4	2920.24	2920.24	0	-1.5	326	CRagged	732	489.81	2.4	13.39	35	>sp|Q02383|SEMG2_HUMAN Semenogelin-2 OS=Homo sapiens OX=9606 GN=SEMG2 PE=1 SV=1	14954	20240115_78min-scehcd-s-mix-after-impa.ScanId;v=1;d1=4080.4080.4	controllerType=0 controllerNumber=1 scan=4080	11.541
01753:3	1	K.S[+947.323]QIQTPNPNQDQWSGQNAK.G	HexNAc(1)Hex(1)NeuAc(2)	S[+947]	1030.11	3	3088.32	3088.32	0	-0.2	506	CRagged	759.86	585.78	15.04	13.6	35	>sp|Q02383|SEMG2_HUMAN Semenogelin-2 OS=Homo sapiens OX=9606 GN=SEMG2 PE=1 SV=1	14954	20240115_78min-scehcd-s-mix-after-impa.ScanId;v=1;d1=12057.12057.3	controllerType=0 controllerNumber=1 scan=12057	30.3489
01328:3	1	K.SQNQVTIPS[+947.323]QDQEHGHK.E	HexNAc(1)Hex(1)NeuAc(2)	S[+947]	960.75	3	2880.24	2880.24	0	-1.4	446	CRagged	767.56	484.72	2.4	14.39	35	>sp|Q02383|SEMG2_HUMAN Semenogelin-2 OS=Homo sapiens OX=9606 GN=SEMG2 PE=1 SV=1	14954	20240115_78min-scehcd-s-mix-after-impa.ScanId;v=1;d1=7489.7489.3	controllerType=0 controllerNumber=1 scan=7489	19.0228
01818:2	1	K.SQIQTPNPNQDQWS[+947.323]GQN[+0.984]AK.G	HexNAc(1)Hex(1)NeuAc(2)	N[+1], S[+947]	1545.16	2	3089.31	3089.31	0	1.8	506	CRagged	820.57	579.11	1.2	14.37	35	>sp|Q02383|SEMG2_HUMAN Semenogelin-2 OS=Homo sapiens OX=9606 GN=SEMG2 PE=1 SV=1	14954	20240115_78min-scehcd-s-mix-after-impa.ScanId;v=1;d1=12594.12594.2	controllerType=0 controllerNumber=1 scan=12594	31.7745
02871:2	1	K.DIFTT[+947.323]QDELLVYNK.N	HexNAc(1)Hex(1)NeuAc(2)	T[+947]	1323.59	2	2646.18	2646.18	0	0.3	252	Non	821.52	588.03	6.09	15.5	35	>sp|Q02383|SEMG2_HUMAN Semenogelin-2 OS=Homo sapiens OX=9606 GN=SEMG2 PE=1 SV=1	14954	20240115_78min-scehcd-s-mix-after-impa.ScanId;v=1;d1=30732.30732.2	controllerType=0 controllerNumber=1 scan=30732	75.124
01043:3	1	K.SQNQVTIHS[+947.323]QDQEHGHK.E	HexNAc(1)Hex(1)NeuAc(2)	S[+947]	974.086	3	2920.24	2920.24	0	-0.7	326	CRagged	827.04	648.61	2.4	15.7	35	>sp|Q02383|SEMG2_HUMAN Semenogelin-2 OS=Homo sapiens OX=9606 GN=SEMG2 PE=1 SV=1	14954	20240115_78min-scehcd-s-mix-after-impa.ScanId;v=1;d1=4079.4079.3	controllerType=0 controllerNumber=1 scan=4079	11.5397
01367:3	1	K.SQNQVTIPS[+947.323]QDQEHGHK.E	HexNAc(1)Hex(1)NeuAc(2)	S[+947]	960.752	3	2880.24	2880.24	0	0.6	446	CRagged	828.24	507.45	2.4	15.15	35	>sp|Q02383|SEMG2_HUMAN Semenogelin-2 OS=Homo sapiens OX=9606 GN=SEMG2 PE=1 SV=1	14954	20240115_78min-scehcd-s-mix-after-impa.ScanId;v=1;d1=7750.7750.3	controllerType=0 controllerNumber=1 scan=7750	19.6126
01361:2	1	K.SQNQVTIPS[+947.323]QDQEHGHK.E	HexNAc(1)Hex(1)NeuAc(2)	S[+947]	1440.62	2	2880.24	2880.24	0	-0.5	446	CRagged	847.82	545.62	1.75	15.78	35	>sp|Q02383|SEMG2_HUMAN Semenogelin-2 OS=Homo sapiens OX=9606 GN=SEMG2 PE=1 SV=1	14954	20240115_78min-scehcd-s-mix-after-impa.ScanId;v=1;d1=7681.7681.2	controllerType=0 controllerNumber=1 scan=7681	19.4609
01808:2	1	K.SQIQTPNPNQDQWS[+947.323]GQN[+0.984]AK.G	HexNAc(1)Hex(1)NeuAc(2)	N[+1], S[+947]	1545.16	2	3089.31	3089.31	0	0.3	506	CRagged	856.01	555.2	1.2	16.12	35	>sp|Q02383|SEMG2_HUMAN Semenogelin-2 OS=Homo sapiens OX=9606 GN=SEMG2 PE=1 SV=1	14954	20240115_78min-scehcd-s-mix-after-impa.ScanId;v=1;d1=12480.12480.2	controllerType=0 controllerNumber=1 scan=12480	31.4724
01408:3	1	K.SQN[+0.984]QVTIPS[+947.323]QDQEHGHK.E	HexNAc(1)Hex(1)NeuAc(2)	N[+1], S[+947]	961.08	3	2881.22	2881.22	0	0.4	446	CRagged	864.02	645.68	2.4	16.47	35	>sp|Q02383|SEMG2_HUMAN Semenogelin-2 OS=Homo sapiens OX=9606 GN=SEMG2 PE=1 SV=1	14954	20240115_78min-scehcd-s-mix-after-impa.ScanId;v=1;d1=8262.8262.3	controllerType=0 controllerNumber=1 scan=8262	20.8343
01577:3	1	K.SQQYDLNALHKAT[+947.323]K.S	HexNAc(1)Hex(1)NeuAc(2)	T[+947]	855.392	3	2564.16	2564.16	0	-0.4	82	Specific	866.28	493.31	7.36	16.51	35	>sp|Q02383|SEMG2_HUMAN Semenogelin-2 OS=Homo sapiens OX=9606 GN=SEMG2 PE=1 SV=1	14954	20240115_78min-scehcd-s-mix-after-impa.ScanId;v=1;d1=10092.10092.3	controllerType=0 controllerNumber=1 scan=10092	25.3375
01787:2	1	K.SQIQTPNPNQDQWS[+947.323]GQN[+0.984]AK.G	HexNAc(1)Hex(1)NeuAc(2)	N[+1], S[+947]	1545.16	2	3089.31	3089.31	0	0.4	506	CRagged	874.63	605.21	1.2	16.12	35	>sp|Q02383|SEMG2_HUMAN Semenogelin-2 OS=Homo sapiens OX=9606 GN=SEMG2 PE=1 SV=1	14954	20240115_78min-scehcd-s-mix-after-impa.ScanId;v=1;d1=12370.12370.2	controllerType=0 controllerNumber=1 scan=12370	31.1613
01819:3	1	K.SQIQTPNPNQDQWS[+947.323]GQN[+0.984]AK.G	HexNAc(1)Hex(1)NeuAc(2)	N[+1], S[+947]	1030.44	3	3089.31	3089.31	0	0.1	506	CRagged	891.26	703.66	1.2	15.6	35	>sp|Q02383|SEMG2_HUMAN Semenogelin-2 OS=Homo sapiens OX=9606 GN=SEMG2 PE=1 SV=1	14954	20240115_78min-scehcd-s-mix-after-impa.ScanId;v=1;d1=12612.12612.3	controllerType=0 controllerNumber=1 scan=12612	31.8192
01340:3	1	K.SQNQVTIPS[+947.323]QDQEHGHK.E	HexNAc(1)Hex(1)NeuAc(2)	S[+947]	960.75	3	2880.24	2880.24	0	-1.4	446	CRagged	894.99	586.66	2.4	16.39	35	>sp|Q02383|SEMG2_HUMAN Semenogelin-2 OS=Homo sapiens OX=9606 GN=SEMG2 PE=1 SV=1	14954	20240115_78min-scehcd-s-mix-after-impa.ScanId;v=1;d1=7614.7614.3	controllerType=0 controllerNumber=1 scan=7614	19.3118
01735:2	1	K.SQIQTPNPNQDQWS[+947.323]GQNAK.G	HexNAc(1)Hex(1)NeuAc(2)	S[+947]	1544.67	2	3088.32	3088.32	0	0	506	CRagged	917.26	691.67	1.2	17.12	35	>sp|Q02383|SEMG2_HUMAN Semenogelin-2 OS=Homo sapiens OX=9606 GN=SEMG2 PE=1 SV=1	14954	20240115_78min-scehcd-s-mix-after-impa.ScanId;v=1;d1=11960.11960.2	controllerType=0 controllerNumber=1 scan=11960	30.1314
01354:4	1	K.SQNQVTIPS[+947.323]QDQEHGHK.E	HexNAc(1)Hex(1)NeuAc(2)	S[+947]	720.814	4	2880.24	2880.24	0	-1.1	446	CRagged	927.27	609.31	2.4	17.38	35	>sp|Q02383|SEMG2_HUMAN Semenogelin-2 OS=Homo sapiens OX=9606 GN=SEMG2 PE=1 SV=1	14954	20240115_78min-scehcd-s-mix-after-impa.ScanId;v=1;d1=7657.7657.4	controllerType=0 controllerNumber=1 scan=7657	19.4089
01332:2	1	K.SQNQVTIPS[+947.323]QDQEHGHK.E	HexNAc(1)Hex(1)NeuAc(2)	S[+947]	1440.62	2	2880.24	2880.24	0	0.4	446	CRagged	929	575.09	2.4	17.46	35	>sp|Q02383|SEMG2_HUMAN Semenogelin-2 OS=Homo sapiens OX=9606 GN=SEMG2 PE=1 SV=1	14954	20240115_78min-scehcd-s-mix-after-impa.ScanId;v=1;d1=7555.7555.2	controllerType=0 controllerNumber=1 scan=7555	19.1738
01762:2	1	K.SQIQTPNPNQDQWS[+947.323]GQNAK.G	HexNAc(1)Hex(1)NeuAc(2)	S[+947]	1544.67	2	3088.32	3088.32	0	0.1	506	CRagged	942.93	715.51	1.2	17.12	35	>sp|Q02383|SEMG2_HUMAN Semenogelin-2 OS=Homo sapiens OX=9606 GN=SEMG2 PE=1 SV=1	14954	20240115_78min-scehcd-s-mix-after-impa.ScanId;v=1;d1=12088.12088.2	controllerType=0 controllerNumber=1 scan=12088	30.4348
01723:3	1	K.SQIQT[+947.323]PNPN[+0.984]QDQWSGQNAK.G	HexNAc(1)Hex(1)NeuAc(2)	N[+1], T[+947]	1030.44	3	3089.3	3089.31	0	-2.1	506	CRagged	965.53	778.01	6.55	17.08	35	>sp|Q02383|SEMG2_HUMAN Semenogelin-2 OS=Homo sapiens OX=9606 GN=SEMG2 PE=1 SV=1	14954	20240115_78min-scehcd-s-mix-after-impa.ScanId;v=1;d1=11778.11778.3	controllerType=0 controllerNumber=1 scan=11778	29.6818
01810:3	1	K.SQIQTPNPNQDQWS[+947.323]GQN[+0.984]AK.G	HexNAc(1)Hex(1)NeuAc(2)	N[+1], S[+947]	1030.44	3	3089.31	3089.31	0	0	506	CRagged	1020.57	761.16	1.2	18.6	35	>sp|Q02383|SEMG2_HUMAN Semenogelin-2 OS=Homo sapiens OX=9606 GN=SEMG2 PE=1 SV=1	14954	20240115_78min-scehcd-s-mix-after-impa.ScanId;v=1;d1=12496.12496.3	controllerType=0 controllerNumber=1 scan=12496	31.5212
01756:3	1	K.SQIQTPNPNQDQWS[+947.323]GQNAK.G	HexNAc(1)Hex(1)NeuAc(2)	S[+947]	1030.11	3	3088.32	3088.32	0	0.1	506	CRagged	1047.56	827.77	1.2	18.6	35	>sp|Q02383|SEMG2_HUMAN Semenogelin-2 OS=Homo sapiens OX=9606 GN=SEMG2 PE=1 SV=1	14954	20240115_78min-scehcd-s-mix-after-impa.ScanId;v=1;d1=12067.12067.3	controllerType=0 controllerNumber=1 scan=12067	30.3816
01790:3	1	K.SQIQTPNPNQDQWS[+947.323]GQN[+0.984]AK.G	HexNAc(1)Hex(1)NeuAc(2)	N[+1], S[+947]	1030.44	3	3089.31	3089.31	0	0.4	506	CRagged	1083.82	877.91	1.2	19.6	35	>sp|Q02383|SEMG2_HUMAN Semenogelin-2 OS=Homo sapiens OX=9606 GN=SEMG2 PE=1 SV=1	14954	20240115_78min-scehcd-s-mix-after-impa.ScanId;v=1;d1=12385.12385.3	controllerType=0 controllerNumber=1 scan=12385	31.2107
01732:3	1	K.SQIQTPNPNQDQWS[+947.323]GQNAK.G	HexNAc(1)Hex(1)NeuAc(2)	S[+947]	1030.11	3	3088.32	3088.32	0	0.1	506	CRagged	1123.66	924.35	1.2	20.6	35	>sp|Q02383|SEMG2_HUMAN Semenogelin-2 OS=Homo sapiens OX=9606 GN=SEMG2 PE=1 SV=1	14954	20240115_78min-scehcd-s-mix-after-impa.ScanId;v=1;d1=11940.11940.3	controllerType=0 controllerNumber=1 scan=11940	30.0805
01632:3	1	K.S[+656.228]QIQT[+365.132]PNPNQDQWSGQNAK.G	HexNAc(1)Hex(1)NeuAc(1),HexNAc(1)Hex(1)	S[+656], T[+365]	1054.79	3	3162.36	3162.36	0	-0.5	506	CRagged	659.93	445.22	5.68	11.6	35	>sp|Q02383|SEMG2_HUMAN Semenogelin-2 OS=Homo sapiens OX=9606 GN=SEMG2 PE=1 SV=1	14954	20240115_78min-scehcd-s-mix-after-impa.ScanId;v=1;d1=10561.10561.3	controllerType=0 controllerNumber=1 scan=10561	26.5366
01233:3	1	K.S[+656.228]QN[+0.984]QVTIPSQDQEHGHK.E	HexNAc(1)Hex(1)NeuAc(1)	N[+1], S[+656]	864.051	3	2590.14	2590.13	0	4.7	446	CRagged	337.89	179.53	15.98	3.79	35	>sp|Q02383|SEMG2_HUMAN Semenogelin-2 OS=Homo sapiens OX=9606 GN=SEMG2 PE=1 SV=1	14954	20240115_78min-scehcd-s-mix-after-impa.ScanId;v=1;d1=6160.6160.3	controllerType=0 controllerNumber=1 scan=6160	16.0022
01245:3	1	K.SQNQVT[+656.228]IPSQDQEHGHK.E	HexNAc(1)Hex(1)NeuAc(1)	T[+656]	863.717	3	2589.14	2589.14	0	-2.7	446	CRagged	503.66	321.72	3.86	6.63	35	>sp|Q02383|SEMG2_HUMAN Semenogelin-2 OS=Homo sapiens OX=9606 GN=SEMG2 PE=1 SV=1	14954	20240115_78min-scehcd-s-mix-after-impa.ScanId;v=1;d1=6199.6199.3	controllerType=0 controllerNumber=1 scan=6199	16.0848
01220:3	1	K.SQNQVT[+656.228]IPSQDQEHGHK.E	HexNAc(1)Hex(1)NeuAc(1)	T[+656]	863.72	3	2589.14	2589.14	0	0.2	446	CRagged	506.83	360.58	13.15	9.21	35	>sp|Q02383|SEMG2_HUMAN Semenogelin-2 OS=Homo sapiens OX=9606 GN=SEMG2 PE=1 SV=1	14954	20240115_78min-scehcd-s-mix-after-impa.ScanId;v=1;d1=6066.6066.3	controllerType=0 controllerNumber=1 scan=6066	15.7864
01225:4	1	K.SQNQVTIPS[+656.228]QDQEHGHK.E	HexNAc(1)Hex(1)NeuAc(1)	S[+656]	648.042	4	2589.14	2589.14	0	0.6	446	CRagged	562.66	438.96	2.4	10.14	35	>sp|Q02383|SEMG2_HUMAN Semenogelin-2 OS=Homo sapiens OX=9606 GN=SEMG2 PE=1 SV=1	14954	20240115_78min-scehcd-s-mix-after-impa.ScanId;v=1;d1=6105.6105.4	controllerType=0 controllerNumber=1 scan=6105	15.8716
01559:3	1	K.SQIQT[+656.228]PNPNQDQWSGQNAK.G	HexNAc(1)Hex(1)NeuAc(1)	T[+656]	933.08	3	2797.23	2797.23	0	-1.1	506	CRagged	607.42	425.5	4	10.52	35	>sp|Q02383|SEMG2_HUMAN Semenogelin-2 OS=Homo sapiens OX=9606 GN=SEMG2 PE=1 SV=1	14954	20240115_78min-scehcd-s-mix-after-impa.ScanId;v=1;d1=9998.9998.3	controllerType=0 controllerNumber=1 scan=9998	25.0884
01221:4	1	K.SQNQVTIPS[+656.228]QDQEHGHK.E	HexNAc(1)Hex(1)NeuAc(1)	S[+656]	648.042	4	2589.14	2589.14	0	0.5	446	CRagged	628.51	430.98	2.4	11.46	35	>sp|Q02383|SEMG2_HUMAN Semenogelin-2 OS=Homo sapiens OX=9606 GN=SEMG2 PE=1 SV=1	14954	20240115_78min-scehcd-s-mix-after-impa.ScanId;v=1;d1=6082.6082.3	controllerType=0 controllerNumber=1 scan=6082	15.821
01855:3	1	K.SQIQT[+656.228]PNPNQDQWSGQNAK.G	HexNAc(1)Hex(1)NeuAc(1)	T[+656]	933.08	3	2797.23	2797.23	0	-0.8	506	CRagged	632.06	463.56	4.75	10.52	35	>sp|Q02383|SEMG2_HUMAN Semenogelin-2 OS=Homo sapiens OX=9606 GN=SEMG2 PE=1 SV=1	14954	20240115_78min-scehcd-s-mix-after-impa.ScanId;v=1;d1=13370.13370.3	controllerType=0 controllerNumber=1 scan=13370	33.7342
01613:3	1	K.S[+656.228]QIQTPNPNQDQWSGQN[+0.984]AK.G	HexNAc(1)Hex(1)NeuAc(1)	N[+1], S[+656]	933.409	3	2798.21	2798.21	0	0.4	506	CRagged	666.76	512.56	0.81	11.6	35	>sp|Q02383|SEMG2_HUMAN Semenogelin-2 OS=Homo sapiens OX=9606 GN=SEMG2 PE=1 SV=1	14954	20240115_78min-scehcd-s-mix-after-impa.ScanId;v=1;d1=10435.10435.3	controllerType=0 controllerNumber=1 scan=10435	26.2222
01338:3	1	K.SQNQVT[+656.228]IPSQDQEHGHK.E	HexNAc(1)Hex(1)NeuAc(1)	T[+656]	863.715	3	2589.13	2589.14	0	-4.6	446	CRagged	679.08	462.72	9.18	11.82	35	>sp|Q02383|SEMG2_HUMAN Semenogelin-2 OS=Homo sapiens OX=9606 GN=SEMG2 PE=1 SV=1	14954	20240115_78min-scehcd-s-mix-after-impa.ScanId;v=1;d1=7609.7609.3	controllerType=0 controllerNumber=1 scan=7609	19.2971
01346:3	1	K.SQNQVT[+656.228]IPSQDQEHGHK.E	HexNAc(1)Hex(1)NeuAc(1)	T[+656]	863.717	3	2589.14	2589.14	0	-2.3	446	CRagged	694.85	487.24	27.9	11.95	35	>sp|Q02383|SEMG2_HUMAN Semenogelin-2 OS=Homo sapiens OX=9606 GN=SEMG2 PE=1 SV=1	14954	20240115_78min-scehcd-s-mix-after-impa.ScanId;v=1;d1=7633.7633.3	controllerType=0 controllerNumber=1 scan=7633	19.3542
01237:3	1	K.SQNQVTIPS[+656.228]QDQEHGHK.E	HexNAc(1)Hex(1)NeuAc(1)	S[+656]	863.719	3	2589.14	2589.14	0	-0.6	446	CRagged	751.9	505.35	2.4	14.39	35	>sp|Q02383|SEMG2_HUMAN Semenogelin-2 OS=Homo sapiens OX=9606 GN=SEMG2 PE=1 SV=1	14954	20240115_78min-scehcd-s-mix-after-impa.ScanId;v=1;d1=6169.6169.3	controllerType=0 controllerNumber=1 scan=6169	16.0193
01219:3	1	K.SQNQVTIPS[+656.228]QDQEHGHK.E	HexNAc(1)Hex(1)NeuAc(1)	S[+656]	863.719	3	2589.14	2589.14	0	0.1	446	CRagged	809.14	518.16	2.4	15.47	35	>sp|Q02383|SEMG2_HUMAN Semenogelin-2 OS=Homo sapiens OX=9606 GN=SEMG2 PE=1 SV=1	14954	20240115_78min-scehcd-s-mix-after-impa.ScanId;v=1;d1=6060.6060.3	controllerType=0 controllerNumber=1 scan=6060	15.7727
01861:3	1	K.SQIQTPNPNQDQWS[+656.228]GQNAK.G	HexNAc(1)Hex(1)NeuAc(1)	S[+656]	933.08	3	2797.23	2797.23	0	-0.8	506	CRagged	888.79	725.8	2.4	15.52	35	>sp|Q02383|SEMG2_HUMAN Semenogelin-2 OS=Homo sapiens OX=9606 GN=SEMG2 PE=1 SV=1	14954	20240115_78min-scehcd-s-mix-after-impa.ScanId;v=1;d1=13469.13469.3	controllerType=0 controllerNumber=1 scan=13469	34.0005
01854:3	1	K.SQIQTPNPNQDQWS[+656.228]GQNAK.G	HexNAc(1)Hex(1)NeuAc(1)	S[+656]	933.078	3	2797.22	2797.23	0	-3.4	506	CRagged	909.12	736.91	2.4	15.94	35	>sp|Q02383|SEMG2_HUMAN Semenogelin-2 OS=Homo sapiens OX=9606 GN=SEMG2 PE=1 SV=1	14954	20240115_78min-scehcd-s-mix-after-impa.ScanId;v=1;d1=13362.13362.3	controllerType=0 controllerNumber=1 scan=13362	33.7011
01616:2	1	K.SQIQTPNPNQDQWS[+656.228]GQN[+0.984]AK.G	HexNAc(1)Hex(1)NeuAc(1)	N[+1], S[+656]	1399.61	2	2798.21	2798.21	0	-0.7	506	CRagged	929.63	661.39	2.4	17.04	35	>sp|Q02383|SEMG2_HUMAN Semenogelin-2 OS=Homo sapiens OX=9606 GN=SEMG2 PE=1 SV=1	14954	20240115_78min-scehcd-s-mix-after-impa.ScanId;v=1;d1=10445.10445.2	controllerType=0 controllerNumber=1 scan=10445	26.2503
01357:3	1	K.SQNQVTIPS[+656.228]QDQEHGHK.E	HexNAc(1)Hex(1)NeuAc(1)	S[+656]	863.718	3	2589.14	2589.14	0	-1.2	446	CRagged	931.79	646.95	2.4	17.39	35	>sp|Q02383|SEMG2_HUMAN Semenogelin-2 OS=Homo sapiens OX=9606 GN=SEMG2 PE=1 SV=1	14954	20240115_78min-scehcd-s-mix-after-impa.ScanId;v=1;d1=7666.7666.3	controllerType=0 controllerNumber=1 scan=7666	19.4209
01343:3	1	K.SQNQVTIPS[+656.228]QDQEHGHK.E	HexNAc(1)Hex(1)NeuAc(1)	S[+656]	863.72	3	2589.14	2589.14	0	0.3	446	CRagged	934.87	667.25	2.4	17.47	35	>sp|Q02383|SEMG2_HUMAN Semenogelin-2 OS=Homo sapiens OX=9606 GN=SEMG2 PE=1 SV=1	14954	20240115_78min-scehcd-s-mix-after-impa.ScanId;v=1;d1=7620.7620.3	controllerType=0 controllerNumber=1 scan=7620	19.3191
01557:3	1	K.SQIQT[+656.228]PNPNQDQWSGQNAK.G	HexNAc(1)Hex(1)NeuAc(1)	T[+656]	933.081	3	2797.23	2797.23	0	-0.2	506	CRagged	939.18	780.98	6.82	16.6	35	>sp|Q02383|SEMG2_HUMAN Semenogelin-2 OS=Homo sapiens OX=9606 GN=SEMG2 PE=1 SV=1	14954	20240115_78min-scehcd-s-mix-after-impa.ScanId;v=1;d1=9991.9991.3	controllerType=0 controllerNumber=1 scan=9991	25.0791
01562:2	1	K.SQIQTPNPNQDQWS[+656.228]GQNAK.G	HexNAc(1)Hex(1)NeuAc(1)	S[+656]	1399.12	2	2797.23	2797.23	0	1.2	506	CRagged	939.23	733.25	2.4	16.81	35	>sp|Q02383|SEMG2_HUMAN Semenogelin-2 OS=Homo sapiens OX=9606 GN=SEMG2 PE=1 SV=1	14954	20240115_78min-scehcd-s-mix-after-impa.ScanId;v=1;d1=10010.10010.2	controllerType=0 controllerNumber=1 scan=10010	25.1304
01615:3	1	K.SQIQTPNPNQDQWS[+656.228]GQN[+0.984]AK.G	HexNAc(1)Hex(1)NeuAc(1)	N[+1], S[+656]	933.409	3	2798.21	2798.21	0	0.2	506	CRagged	959.25	797.95	2.4	17.6	35	>sp|Q02383|SEMG2_HUMAN Semenogelin-2 OS=Homo sapiens OX=9606 GN=SEMG2 PE=1 SV=1	14954	20240115_78min-scehcd-s-mix-after-impa.ScanId;v=1;d1=10442.10442.3	controllerType=0 controllerNumber=1 scan=10442	26.2465
01561:3	1	K.SQIQT[+656.228]PNPNQDQWSGQNAK.G	HexNAc(1)Hex(1)NeuAc(1)	T[+656]	933.081	3	2797.23	2797.23	0	0	506	CRagged	1067.19	900.38	5.39	19.6	35	>sp|Q02383|SEMG2_HUMAN Semenogelin-2 OS=Homo sapiens OX=9606 GN=SEMG2 PE=1 SV=1	14954	20240115_78min-scehcd-s-mix-after-impa.ScanId;v=1;d1=10009.10009.3	controllerType=0 controllerNumber=1 scan=10009	25.1296
01633:3	1	K.SQIQT[+365.132]PNPNQDQWS[+656.228]GQNAK.G	HexNAc(1)Hex(1),HexNAc(1)Hex(1)NeuAc(1)	S[+656], T[+365]	1054.79	3	3162.36	3162.36	0	0.2	506	CRagged	919.23	883.43	3.6	16.6	35	>sp|Q02383|SEMG2_HUMAN Semenogelin-2 OS=Homo sapiens OX=9606 GN=SEMG2 PE=1 SV=1	14954	20240115_78min-scehcd-s-mix-after-impa.ScanId;v=1;d1=10569.10569.3	controllerType=0 controllerNumber=1 scan=10569	26.5557
00756:2	1	K.NLS[+203.079]QDQEHGR.K	HexNAc(1)	S[+203]	693.815	2	1386.62	1386.62	0	-1.4	272	Non	534.54	315.49	315.49	7.38	35	>sp|Q02383|SEMG2_HUMAN Semenogelin-2 OS=Homo sapiens OX=9606 GN=SEMG2 PE=1 SV=1	14954	20240115_78min-scehcd-s-mix-after-impa.ScanId;v=1;d1=2518.2518.2	controllerType=0 controllerNumber=1 scan=2518	8.1904
00754:3	1	K.NLS[+203.079]QDQEHGR.K	HexNAc(1)	S[+203]	462.879	3	1386.62	1386.62	0	-1.2	272	Non	593.09	374.63	374.63	10.36	35	>sp|Q02383|SEMG2_HUMAN Semenogelin-2 OS=Homo sapiens OX=9606 GN=SEMG2 PE=1 SV=1	14954	20240115_78min-scehcd-s-mix-after-impa.ScanId;v=1;d1=2512.2512.3	controllerType=0 controllerNumber=1 scan=2512	8.1828
00764:3	1	K.NLS[+203.079]QDQEHGR.K	HexNAc(1)	S[+203]	462.879	3	1386.62	1386.62	0	-0.7	272	Non	608.18	402.3	402.3	11.36	35	>sp|Q02383|SEMG2_HUMAN Semenogelin-2 OS=Homo sapiens OX=9606 GN=SEMG2 PE=1 SV=1	14954	20240115_78min-scehcd-s-mix-after-impa.ScanId;v=1;d1=2531.2531.2	controllerType=0 controllerNumber=1 scan=2531	8.2274
00763:2	1	K.NLS[+203.079]QDQEHGR.K	HexNAc(1)	S[+203]	693.815	2	1386.62	1386.62	0	-1.1	272	Non	748.45	416.31	416.31	13.37	35	>sp|Q02383|SEMG2_HUMAN Semenogelin-2 OS=Homo sapiens OX=9606 GN=SEMG2 PE=1 SV=1	14954	20240115_78min-scehcd-s-mix-after-impa.ScanId;v=1;d1=2528.2528.2	controllerType=0 controllerNumber=1 scan=2528	8.2227
00247:3	1	K.SQNQVT[+947.323]IPSQDQEHGHK.E	HexNAc(1)Hex(1)NeuAc(2)	T[+947]	960.751	3	2880.24	2880.24	0	0.1	446	Specific	554.96	354.16	24.71	7.36	14	>sp|Q02383|SEMG2_HUMAN Semenogelin-2 OS=Homo sapiens OX=9606 GN=SEMG2 PE=1 SV=1	14954	20240115_78min-ethcd-scehcd-s-mix-before.ScanId;v=1;d1=7179.7179.3	controllerType=0 controllerNumber=1 scan=7179	19.7622
00078:3	1	K.GGQAHHGT[+947.323]QNPSQDQGNSPSGK.G	HexNAc(1)Hex(1)NeuAc(2)	T[+947]	1046.1	3	3136.3	3136.29	0	1.2	132	Specific	602.17	418.41	70.97	9.68	14	>sp|Q02383|SEMG2_HUMAN Semenogelin-2 OS=Homo sapiens OX=9606 GN=SEMG2 PE=1 SV=1	14954	20240115_78min-ethcd-scehcd-s-mix-before.ScanId;v=1;d1=2495.2495.3	controllerType=0 controllerNumber=1 scan=2495	8.6347
00243:3	1	K.SQNQVT[+947.323]IPSQDQEHGHK.E	HexNAc(1)Hex(1)NeuAc(2)	T[+947]	960.751	3	2880.24	2880.24	0	0.2	446	Specific	614.03	450.48	17.09	10.24	14	>sp|Q02383|SEMG2_HUMAN Semenogelin-2 OS=Homo sapiens OX=9606 GN=SEMG2 PE=1 SV=1	14954	20240115_78min-ethcd-scehcd-s-mix-before.ScanId;v=1;d1=7060.7060.3	controllerType=0 controllerNumber=1 scan=7060	19.4649
00314:3	1	K.S[+947.323]QIQTPNPNQDQWSGQNAK.G	HexNAc(1)Hex(1)NeuAc(2)	S[+947]	1030.11	3	3088.32	3088.32	0	-0.7	506	Specific	707.7	450.79	5.25	12.07	14	>sp|Q02383|SEMG2_HUMAN Semenogelin-2 OS=Homo sapiens OX=9606 GN=SEMG2 PE=1 SV=1	14954	20240115_78min-ethcd-scehcd-s-mix-before.ScanId;v=1;d1=11073.11073.3	controllerType=0 controllerNumber=1 scan=11073	30.0733
00244:4	1	K.SQNQVTIPS[+947.323]QDQEHGHK.E	HexNAc(1)Hex(1)NeuAc(2)	S[+947]	720.815	4	2880.24	2880.24	0	-0.5	446	Specific	738.84	524.45	2.4	12.63	14	>sp|Q02383|SEMG2_HUMAN Semenogelin-2 OS=Homo sapiens OX=9606 GN=SEMG2 PE=1 SV=1	14954	20240115_78min-ethcd-scehcd-s-mix-before.ScanId;v=1;d1=7088.7088.4	controllerType=0 controllerNumber=1 scan=7088	19.5461
00136:5	1	K.SQNQVTIHS[+947.323]QDQEHGHKENK.I	HexNAc(1)Hex(1)NeuAc(2)	S[+947]	659.091	5	3291.43	3291.43	0	0.6	326	Specific	761.92	511.56	3.6	13.04	14	>sp|Q02383|SEMG2_HUMAN Semenogelin-2 OS=Homo sapiens OX=9606 GN=SEMG2 PE=1 SV=1	14954	20240115_78min-ethcd-scehcd-s-mix-before.ScanId;v=1;d1=3262.3262.5	controllerType=0 controllerNumber=1 scan=3262	10.4878
00211:4	1	K.SQNQVT[+947.323]IPSQDQEHGHKENK.M	HexNAc(1)Hex(1)NeuAc(2)	T[+947]	813.61	4	3251.42	3251.42	0	-0.7	446	Specific	856.63	641.12	37.95	15.43	14	>sp|Q02383|SEMG2_HUMAN Semenogelin-2 OS=Homo sapiens OX=9606 GN=SEMG2 PE=1 SV=1	14954	20240115_78min-ethcd-scehcd-s-mix-before.ScanId;v=1;d1=5576.5576.4	controllerType=0 controllerNumber=1 scan=5576	15.8023
00245:2	1	K.SQNQVTIPS[+947.323]QDQEHGHK.E	HexNAc(1)Hex(1)NeuAc(2)	S[+947]	1440.62	2	2880.24	2880.24	0	-0.8	446	Specific	862.94	612.45	2.4	15.06	14	>sp|Q02383|SEMG2_HUMAN Semenogelin-2 OS=Homo sapiens OX=9606 GN=SEMG2 PE=1 SV=1	14954	20240115_78min-ethcd-scehcd-s-mix-before.ScanId;v=1;d1=7093.7093.2	controllerType=0 controllerNumber=1 scan=7093	19.5518
00241:3	1	K.SQNQVTIPS[+947.323]QDQEHGHK.E	HexNAc(1)Hex(1)NeuAc(2)	S[+947]	960.75	3	2880.24	2880.24	0	-1.3	446	Specific	867.56	655.57	2.4	14.84	14	>sp|Q02383|SEMG2_HUMAN Semenogelin-2 OS=Homo sapiens OX=9606 GN=SEMG2 PE=1 SV=1	14954	20240115_78min-ethcd-scehcd-s-mix-before.ScanId;v=1;d1=7036.7036.3	controllerType=0 controllerNumber=1 scan=7036	19.4033
00209:3	1	K.SQNQVTIPS[+947.323]QDQEHGHKENK.M	HexNAc(1)Hex(1)NeuAc(2)	S[+947]	1084.48	3	3251.42	3251.42	0	-0.4	446	Specific	907.77	735.87	3.6	16.25	14	>sp|Q02383|SEMG2_HUMAN Semenogelin-2 OS=Homo sapiens OX=9606 GN=SEMG2 PE=1 SV=1	14954	20240115_78min-ethcd-scehcd-s-mix-before.ScanId;v=1;d1=5569.5569.3	controllerType=0 controllerNumber=1 scan=5569	15.7936
00246:3	1	K.SQNQVTIPS[+947.323]QDQEHGHK.E	HexNAc(1)Hex(1)NeuAc(2)	S[+947]	960.751	3	2880.24	2880.24	0	-0.6	446	Specific	919.63	686.44	2.4	16.24	14	>sp|Q02383|SEMG2_HUMAN Semenogelin-2 OS=Homo sapiens OX=9606 GN=SEMG2 PE=1 SV=1	14954	20240115_78min-ethcd-scehcd-s-mix-before.ScanId;v=1;d1=7146.7146.3	controllerType=0 controllerNumber=1 scan=7146	19.6928
00317:2	1	K.SQIQTPNPNQDQWS[+947.323]GQNAK.G	HexNAc(1)Hex(1)NeuAc(2)	S[+947]	1544.67	2	3088.33	3088.32	0	0.9	506	Specific	928.88	704.12	1.2	16.65	14	>sp|Q02383|SEMG2_HUMAN Semenogelin-2 OS=Homo sapiens OX=9606 GN=SEMG2 PE=1 SV=1	14954	20240115_78min-ethcd-scehcd-s-mix-before.ScanId;v=1;d1=11101.11101.2	controllerType=0 controllerNumber=1 scan=11101	30.1548
00208:4	1	K.SQNQVTIPS[+947.323]QDQEHGHKENK.M	HexNAc(1)Hex(1)NeuAc(2)	S[+947]	813.61	4	3251.42	3251.42	0	-0.1	446	Specific	967.24	762.62	3.6	17.43	14	>sp|Q02383|SEMG2_HUMAN Semenogelin-2 OS=Homo sapiens OX=9606 GN=SEMG2 PE=1 SV=1	14954	20240115_78min-ethcd-scehcd-s-mix-before.ScanId;v=1;d1=5568.5568.4	controllerType=0 controllerNumber=1 scan=5568	15.7924
00137:4	1	K.SQNQVT[+947.323]IHSQDQEHGHKENK.I	HexNAc(1)Hex(1)NeuAc(2)	T[+947]	823.612	4	3291.43	3291.43	0	0.8	326	Specific	1004.13	806.07	131.92	17.86	14	>sp|Q02383|SEMG2_HUMAN Semenogelin-2 OS=Homo sapiens OX=9606 GN=SEMG2 PE=1 SV=1	14954	20240115_78min-ethcd-scehcd-s-mix-before.ScanId;v=1;d1=3267.3267.4	controllerType=0 controllerNumber=1 scan=3267	10.4955
00133:4	1	K.SQNQVT[+947.323]IHSQDQEHGHKENK.I	HexNAc(1)Hex(1)NeuAc(2)	T[+947]	823.611	4	3291.42	3291.43	0	-0.5	326	Specific	1019.02	815.4	119.05	18.25	14	>sp|Q02383|SEMG2_HUMAN Semenogelin-2 OS=Homo sapiens OX=9606 GN=SEMG2 PE=1 SV=1	14954	20240115_78min-ethcd-scehcd-s-mix-before.ScanId;v=1;d1=3249.3249.4	controllerType=0 controllerNumber=1 scan=3249	10.4619
00077:3	1	K.GGQAHHGTQNPS[+947.323]QDQGNSPSGK.G	HexNAc(1)Hex(1)NeuAc(2)	S[+947]	1046.1	3	3136.3	3136.29	0	0.2	132	Specific	1050.9	877.4	15.88	19.61	14	>sp|Q02383|SEMG2_HUMAN Semenogelin-2 OS=Homo sapiens OX=9606 GN=SEMG2 PE=1 SV=1	14954	20240115_78min-ethcd-scehcd-s-mix-before.ScanId;v=1;d1=2484.2484.3	controllerType=0 controllerNumber=1 scan=2484	8.6124
00135:3	1	K.SQNQVTIHS[+947.323]QDQEHGHKENK.I	HexNAc(1)Hex(1)NeuAc(2)	S[+947]	1097.81	3	3291.43	3291.43	0	0.7	326	Specific	1052.72	923.79	3.6	18.56	14	>sp|Q02383|SEMG2_HUMAN Semenogelin-2 OS=Homo sapiens OX=9606 GN=SEMG2 PE=1 SV=1	14954	20240115_78min-ethcd-scehcd-s-mix-before.ScanId;v=1;d1=3255.3255.3	controllerType=0 controllerNumber=1 scan=3255	10.4798
00134:4	1	K.SQNQVTIHS[+947.323]QDQEHGHKENK.I	HexNAc(1)Hex(1)NeuAc(2)	S[+947]	823.612	4	3291.43	3291.43	0	0.4	326	Specific	1118.67	862.3	3.6	19.86	14	>sp|Q02383|SEMG2_HUMAN Semenogelin-2 OS=Homo sapiens OX=9606 GN=SEMG2 PE=1 SV=1	14954	20240115_78min-ethcd-scehcd-s-mix-before.ScanId;v=1;d1=3253.3253.4	controllerType=0 controllerNumber=1 scan=3253	10.4758
00318:3	1	K.SQIQTPNPNQDQWS[+947.323]GQNAK.G	HexNAc(1)Hex(1)NeuAc(2)	S[+947]	1030.11	3	3088.32	3088.32	0	0.1	506	Specific	1122.87	944.6	1.2	20.47	14	>sp|Q02383|SEMG2_HUMAN Semenogelin-2 OS=Homo sapiens OX=9606 GN=SEMG2 PE=1 SV=1	14954	20240115_78min-ethcd-scehcd-s-mix-before.ScanId;v=1;d1=11112.11112.3	controllerType=0 controllerNumber=1 scan=11112	30.1994
00287:3	1	K.SQIQTPNPNQDQWS[+656.228]GQNAK.G	HexNAc(1)Hex(1)NeuAc(1)	S[+656]	933.08	3	2797.22	2797.23	0	-1.3	506	Specific	911.02	782.08	9.45	16.07	14	>sp|Q02383|SEMG2_HUMAN Semenogelin-2 OS=Homo sapiens OX=9606 GN=SEMG2 PE=1 SV=1	14954	20240115_78min-ethcd-scehcd-s-mix-before.ScanId;v=1;d1=9331.9331.3	controllerType=0 controllerNumber=1 scan=9331	25.3087
00052:3	2	K.SQNQVT[+947.323]IPSQDQEHGHK.E	HexNAc(1)Hex(1)NeuAc(2)	T[+947]	960.751	3	2880.24	2880.24	0	0.1	446	Specific	512.96	320.79	15.69	6.63	5	>sp|Q02383|SEMG2_HUMAN Semenogelin-2 OS=Homo sapiens OX=9606 GN=SEMG2 PE=1 SV=1	14954	20240115_78min-ethcd-scehcd-s-mix-wash.ScanId;v=1;d1=6183.6183.3	controllerType=0 controllerNumber=1 scan=6183	20.1729
00079:3	2	K.SQIQT[+947.323]PNPNQDQWSGQNAK.G	HexNAc(1)Hex(1)NeuAc(2)	T[+947]	1030.11	3	3088.33	3088.32	0	1	506	Specific	565.07	395.26	17.95	7.57	5	>sp|Q02383|SEMG2_HUMAN Semenogelin-2 OS=Homo sapiens OX=9606 GN=SEMG2 PE=1 SV=1	14954	20240115_78min-ethcd-scehcd-s-mix-wash.ScanId;v=1;d1=9004.9004.3	controllerType=0 controllerNumber=1 scan=9004	30.3426
00053:3	2	K.SQNQVTIPS[+947.323]QDQEHGHK.E	HexNAc(1)Hex(1)NeuAc(2)	S[+947]	960.751	3	2880.24	2880.24	0	-0.1	446	Specific	935.04	712.38	2.4	15.36	5	>sp|Q02383|SEMG2_HUMAN Semenogelin-2 OS=Homo sapiens OX=9606 GN=SEMG2 PE=1 SV=1	14954	20240115_78min-ethcd-scehcd-s-mix-wash.ScanId;v=1;d1=6188.6188.3	controllerType=0 controllerNumber=1 scan=6188	20.1898
00046:4	2	K.SQNQVTIPS[+947.323]QDQEHGHKENK.M	HexNAc(1)Hex(1)NeuAc(2)	S[+947]	813.61	4	3251.42	3251.42	0	-0.7	446	Specific	957.29	721.45	3.6	14.68	5	>sp|Q02383|SEMG2_HUMAN Semenogelin-2 OS=Homo sapiens OX=9606 GN=SEMG2 PE=1 SV=1	14954	20240115_78min-ethcd-scehcd-s-mix-wash.ScanId;v=1;d1=5063.5063.4	controllerType=0 controllerNumber=1 scan=5063	16.405
00080:3	2	K.SQIQTPNPNQDQWS[+947.323]GQNAK.G	HexNAc(1)Hex(1)NeuAc(2)	S[+947]	1030.11	3	3088.33	3088.32	0	0.8	506	Specific	1046.27	901.67	1.2	16.76	5	>sp|Q02383|SEMG2_HUMAN Semenogelin-2 OS=Homo sapiens OX=9606 GN=SEMG2 PE=1 SV=1	14954	20240115_78min-ethcd-scehcd-s-mix-wash.ScanId;v=1;d1=9007.9007.3	controllerType=0 controllerNumber=1 scan=9007	30.3508
01295:3	1	R.KSQQYDLNALHKAT[+947.323]K.S	HexNAc(1)Hex(1)NeuAc(2)	T[+947]	898.091	3	2692.26	2692.26	0	0.3	81	Specific	360.74	186.3	172.78	5.65	67	>sp|Q02383|SEMG2_HUMAN Semenogelin-2 OS=Homo sapiens OX=9606 GN=SEMG2 PE=1 SV=1	14954	20240115_78min-ethcd-scehcd-s-mix-elution.ScanId;v=1;d1=7057.7057.3	controllerType=0 controllerNumber=1 scan=7057	19.6438
05719:3	1	K.GRT[+947.323]QGGSQSSYVLQTEELVVNK.Q	HexNAc(1)Hex(1)NeuAc(2)	T[+947]	1109.85	3	3327.53	3327.53	0	-0.9	184	Specific	382.78	216.21	30.95	5.71	67	>sp|Q02383|SEMG2_HUMAN Semenogelin-2 OS=Homo sapiens OX=9606 GN=SEMG2 PE=1 SV=1	14954	20240115_78min-ethcd-scehcd-s-mix-elution.ScanId;v=1;d1=24930.24930.3	controllerType=0 controllerNumber=1 scan=24930	71.8052
01325:3	1	K.GSISIQT[+947.323]EEKIHGK.S	HexNAc(1)Hex(1)NeuAc(2)	T[+947]	825.385	3	2474.14	2474.14	0	0.3	432	Specific	417.47	159.61	25.87	6.98	67	>sp|Q02383|SEMG2_HUMAN Semenogelin-2 OS=Homo sapiens OX=9606 GN=SEMG2 PE=1 SV=1	14954	20240115_78min-ethcd-scehcd-s-mix-elution.ScanId;v=1;d1=7165.7165.3	controllerType=0 controllerNumber=1 scan=7165	19.9556
01720:3	1	K.SQQYDLNALHKAT[+947.323]K.S	HexNAc(1)Hex(1)NeuAc(2)	T[+947]	855.392	3	2564.16	2564.16	0	-0.1	82	Specific	492.72	277.06	94.55	7.99	67	>sp|Q02383|SEMG2_HUMAN Semenogelin-2 OS=Homo sapiens OX=9606 GN=SEMG2 PE=1 SV=1	14954	20240115_78min-ethcd-scehcd-s-mix-elution.ScanId;v=1;d1=9267.9267.3	controllerType=0 controllerNumber=1 scan=9267	26.1372
03769:3	1	K.ST[+947.323]QKDVSQSSISFQIEK.L	HexNAc(1)Hex(1)NeuAc(2)	T[+947]	953.769	3	2859.29	2859.29	0	0.8	484	Specific	505.76	324.86	0	8.55	67	>sp|Q02383|SEMG2_HUMAN Semenogelin-2 OS=Homo sapiens OX=9606 GN=SEMG2 PE=1 SV=1	14954	20240115_78min-ethcd-scehcd-s-mix-elution.ScanId;v=1;d1=18605.18605.3	controllerType=0 controllerNumber=1 scan=18605	54.2545
06123:3	1	K.DIFTT[+947.323]QDELLVYNK.N	HexNAc(1)Hex(1)NeuAc(2)	T[+947]	882.732	3	2646.18	2646.18	0	0.5	252	Specific	507.93	316.72	7.2	8.51	67	>sp|Q02383|SEMG2_HUMAN Semenogelin-2 OS=Homo sapiens OX=9606 GN=SEMG2 PE=1 SV=1	14954	20240115_78min-ethcd-scehcd-s-mix-elution.ScanId;v=1;d1=26311.26311.3	controllerType=0 controllerNumber=1 scan=26311	75.0332
01294:3	1	R.KS[+947.323]QQYDLNALHKATK.S	HexNAc(1)Hex(1)NeuAc(2)	S[+947]	898.093	3	2692.26	2692.26	0	2.3	81	Specific	515.46	338	15.6	6.51	67	>sp|Q02383|SEMG2_HUMAN Semenogelin-2 OS=Homo sapiens OX=9606 GN=SEMG2 PE=1 SV=1	14954	20240115_78min-ethcd-scehcd-s-mix-elution.ScanId;v=1;d1=7051.7051.3	controllerType=0 controllerNumber=1 scan=7051	19.6257
01305:3	1	K.SQNQVT[+947.323]IPSQDQEHGHK.E	HexNAc(1)Hex(1)NeuAc(2)	T[+947]	960.749	3	2880.23	2880.24	0	-2.2	446	Specific	563.21	386.06	17.36	9.82	67	>sp|Q02383|SEMG2_HUMAN Semenogelin-2 OS=Homo sapiens OX=9606 GN=SEMG2 PE=1 SV=1	14954	20240115_78min-ethcd-scehcd-s-mix-elution.ScanId;v=1;d1=7090.7090.3	controllerType=0 controllerNumber=1 scan=7090	19.7315
00600:3	1	K.SQNQVT[+947.323]IHSQDQEHGHK.E	HexNAc(1)Hex(1)NeuAc(2)	T[+947]	974.085	3	2920.24	2920.24	0	-1.6	326	Specific	567.59	379.5	13.1	10.25	67	>sp|Q02383|SEMG2_HUMAN Semenogelin-2 OS=Homo sapiens OX=9606 GN=SEMG2 PE=1 SV=1	14954	20240115_78min-ethcd-scehcd-s-mix-elution.ScanId;v=1;d1=3839.3839.3	controllerType=0 controllerNumber=1 scan=3839	11.6217
01696:3	1	K.GSIS[+947.323]IQTEEQIHGK.S	HexNAc(1)Hex(1)NeuAc(2)	S[+947]	825.374	3	2474.11	2474.1	0	1	372	Specific	581.74	303.1	1.6	10.3	67	>sp|Q02383|SEMG2_HUMAN Semenogelin-2 OS=Homo sapiens OX=9606 GN=SEMG2 PE=1 SV=1	14954	20240115_78min-ethcd-scehcd-s-mix-elution.ScanId;v=1;d1=9147.9147.3	controllerType=0 controllerNumber=1 scan=9147	25.7654
00812:3	1	K.LQT[+947.323]SLHPAHQDR.L	HexNAc(1)Hex(1)NeuAc(2)	T[+947]	784.019	3	2350.04	2350.04	0	0.3	234	Specific	594.8	302.62	0.8	10.22	67	>sp|Q02383|SEMG2_HUMAN Semenogelin-2 OS=Homo sapiens OX=9606 GN=SEMG2 PE=1 SV=1	14954	20240115_78min-ethcd-scehcd-s-mix-elution.ScanId;v=1;d1=5046.5046.3	controllerType=0 controllerNumber=1 scan=5046	14.3882
01341:3	1	K.SQNQVT[+947.323]IPSQDQEHGHK.E	HexNAc(1)Hex(1)NeuAc(2)	T[+947]	960.751	3	2880.24	2880.24	0	-0.3	446	Specific	633.43	448.78	18.47	12.48	67	>sp|Q02383|SEMG2_HUMAN Semenogelin-2 OS=Homo sapiens OX=9606 GN=SEMG2 PE=1 SV=1	14954	20240115_78min-ethcd-scehcd-s-mix-elution.ScanId;v=1;d1=7196.7196.3	controllerType=0 controllerNumber=1 scan=7196	20.0342
05703:3	1	K.GRTQGGS[+947.323]QSSYVLQTEELVVNK.Q	HexNAc(1)Hex(1)NeuAc(2)	S[+947]	1109.85	3	3327.53	3327.53	0	-0.8	184	Specific	661.53	383.89	1.6	13.02	67	>sp|Q02383|SEMG2_HUMAN Semenogelin-2 OS=Homo sapiens OX=9606 GN=SEMG2 PE=1 SV=1	14954	20240115_78min-ethcd-scehcd-s-mix-elution.ScanId;v=1;d1=24898.24898.3	controllerType=0 controllerNumber=1 scan=24898	71.7233
02005:3	1	K.S[+947.323]QIQTPNPNQDQWSGQNAK.G	HexNAc(1)Hex(1)NeuAc(2)	S[+947]	1030.11	3	3088.33	3088.32	0	1.7	506	Specific	692.44	476.51	7.1	12.66	67	>sp|Q02383|SEMG2_HUMAN Semenogelin-2 OS=Homo sapiens OX=9606 GN=SEMG2 PE=1 SV=1	14954	20240115_78min-ethcd-scehcd-s-mix-elution.ScanId;v=1;d1=10530.10530.3	controllerType=0 controllerNumber=1 scan=10530	30.1659
00597:3	1	K.SQNQVTIHS[+947.323]QDQEHGHK.E	HexNAc(1)Hex(1)NeuAc(2)	S[+947]	974.083	3	2920.23	2920.24	0	-3.9	326	Specific	721.26	558.64	2.4	13.84	67	>sp|Q02383|SEMG2_HUMAN Semenogelin-2 OS=Homo sapiens OX=9606 GN=SEMG2 PE=1 SV=1	14954	20240115_78min-ethcd-scehcd-s-mix-elution.ScanId;v=1;d1=3832.3832.2	controllerType=0 controllerNumber=1 scan=3832	11.613
01360:3	1	K.SQNQVTIPS[+947.323]QDQEHGHK.E	HexNAc(1)Hex(1)NeuAc(2)	S[+947]	960.75	3	2880.23	2880.24	0	-1.7	446	Specific	740.03	471.26	2.4	14.3	67	>sp|Q02383|SEMG2_HUMAN Semenogelin-2 OS=Homo sapiens OX=9606 GN=SEMG2 PE=1 SV=1	14954	20240115_78min-ethcd-scehcd-s-mix-elution.ScanId;v=1;d1=7282.7282.3	controllerType=0 controllerNumber=1 scan=7282	20.276
04628:4	1	K.GSFSIQHT[+947.323]YHVDINDHDWTR.K	HexNAc(1)Hex(1)NeuAc(2)	T[+947]	844.613	4	3375.43	3375.43	0	0.5	61	Specific	768.81	581.99	119.56	15.51	67	>sp|Q02383|SEMG2_HUMAN Semenogelin-2 OS=Homo sapiens OX=9606 GN=SEMG2 PE=1 SV=1	14954	20240115_78min-ethcd-scehcd-s-mix-elution.ScanId;v=1;d1=21753.21753.4	controllerType=0 controllerNumber=1 scan=21753	63.8046
02044:3	1	K.S[+947.323]QIQTPNPNQDQWSGQNAK.G	HexNAc(1)Hex(1)NeuAc(2)	S[+947]	1030.11	3	3088.33	3088.32	0	1.4	506	Specific	775.07	578.87	14.9	15.15	67	>sp|Q02383|SEMG2_HUMAN Semenogelin-2 OS=Homo sapiens OX=9606 GN=SEMG2 PE=1 SV=1	14954	20240115_78min-ethcd-scehcd-s-mix-elution.ScanId;v=1;d1=10626.10626.3	controllerType=0 controllerNumber=1 scan=10626	30.4609
02085:2	1	K.SQIQTPNPNQDQWS[+947.323]GQNAK.G	HexNAc(1)Hex(1)NeuAc(2)	S[+947]	1544.66	2	3088.32	3088.32	0	-2.2	506	Specific	792.52	540.44	1.2	14.92	67	>sp|Q02383|SEMG2_HUMAN Semenogelin-2 OS=Homo sapiens OX=9606 GN=SEMG2 PE=1 SV=1	14954	20240115_78min-ethcd-scehcd-s-mix-elution.ScanId;v=1;d1=10691.10691.2	controllerType=0 controllerNumber=1 scan=10691	30.6561
01722:3	1	K.SQQYDLNALHKAT[+947.323]K.S	HexNAc(1)Hex(1)NeuAc(2)	T[+947]	855.392	3	2564.16	2564.16	0	-0.1	82	Specific	805.93	535.86	2.52	16.36	67	>sp|Q02383|SEMG2_HUMAN Semenogelin-2 OS=Homo sapiens OX=9606 GN=SEMG2 PE=1 SV=1	14954	20240115_78min-ethcd-scehcd-s-mix-elution.ScanId;v=1;d1=9272.9272.3	controllerType=0 controllerNumber=1 scan=9272	26.15
01009:4	1	K.SQNQVT[+947.323]IPSQDQEHGHKENK.M	HexNAc(1)Hex(1)NeuAc(2)	T[+947]	813.61	4	3251.42	3251.42	0	-0.1	446	Specific	808.97	600.65	76.5	16.08	67	>sp|Q02383|SEMG2_HUMAN Semenogelin-2 OS=Homo sapiens OX=9606 GN=SEMG2 PE=1 SV=1	14954	20240115_78min-ethcd-scehcd-s-mix-elution.ScanId;v=1;d1=5686.5686.4	controllerType=0 controllerNumber=1 scan=5686	15.9692
00603:4	1	K.SQNQVTIHS[+947.323]QDQEHGHK.E	HexNAc(1)Hex(1)NeuAc(2)	S[+947]	730.816	4	2920.24	2920.24	0	-0.6	326	Specific	837.4	660.75	2.4	16.48	67	>sp|Q02383|SEMG2_HUMAN Semenogelin-2 OS=Homo sapiens OX=9606 GN=SEMG2 PE=1 SV=1	14954	20240115_78min-ethcd-scehcd-s-mix-elution.ScanId;v=1;d1=3850.3850.4	controllerType=0 controllerNumber=1 scan=3850	11.6559
00222:4	1	K.GGQAHHGT[+947.323]QNPSQDQGNSPSGK.G	HexNAc(1)Hex(1)NeuAc(2)	T[+947]	784.829	4	3136.29	3136.29	0	0.1	132	Specific	838.89	668.86	85.48	16.7	67	>sp|Q02383|SEMG2_HUMAN Semenogelin-2 OS=Homo sapiens OX=9606 GN=SEMG2 PE=1 SV=1	14954	20240115_78min-ethcd-scehcd-s-mix-elution.ScanId;v=1;d1=2511.2511.4	controllerType=0 controllerNumber=1 scan=2511	8.5104
00602:3	1	K.SQNQVTIHS[+947.323]QDQEHGHK.E	HexNAc(1)Hex(1)NeuAc(2)	S[+947]	974.086	3	2920.24	2920.24	0	-0.7	326	Specific	859.54	645.98	2.4	17.58	67	>sp|Q02383|SEMG2_HUMAN Semenogelin-2 OS=Homo sapiens OX=9606 GN=SEMG2 PE=1 SV=1	14954	20240115_78min-ethcd-scehcd-s-mix-elution.ScanId;v=1;d1=3849.3849.3	controllerType=0 controllerNumber=1 scan=3849	11.6536
01028:5	1	K.SQNQVTIPS[+947.323]QDQEHGHKENK.M	HexNAc(1)Hex(1)NeuAc(2)	S[+947]	651.09	5	3251.42	3251.42	0	0.9	446	Specific	868.49	748	3.6	17.16	67	>sp|Q02383|SEMG2_HUMAN Semenogelin-2 OS=Homo sapiens OX=9606 GN=SEMG2 PE=1 SV=1	14954	20240115_78min-ethcd-scehcd-s-mix-elution.ScanId;v=1;d1=5760.5760.5	controllerType=0 controllerNumber=1 scan=5760	16.1652
01328:2	1	K.SQNQVTIPS[+947.323]QDQEHGHK.E	HexNAc(1)Hex(1)NeuAc(2)	S[+947]	1440.62	2	2880.24	2880.24	0	-0.1	446	Specific	868.98	616.76	2.4	17.82	67	>sp|Q02383|SEMG2_HUMAN Semenogelin-2 OS=Homo sapiens OX=9606 GN=SEMG2 PE=1 SV=1	14954	20240115_78min-ethcd-scehcd-s-mix-elution.ScanId;v=1;d1=7169.7169.2	controllerType=0 controllerNumber=1 scan=7169	19.9684
01308:4	1	K.SQNQVTIPS[+947.323]QDQEHGHK.E	HexNAc(1)Hex(1)NeuAc(2)	S[+947]	720.814	4	2880.23	2880.24	0	-2.2	446	Specific	898.09	631.45	2.4	17.15	67	>sp|Q02383|SEMG2_HUMAN Semenogelin-2 OS=Homo sapiens OX=9606 GN=SEMG2 PE=1 SV=1	14954	20240115_78min-ethcd-scehcd-s-mix-elution.ScanId;v=1;d1=7103.7103.4	controllerType=0 controllerNumber=1 scan=7103	19.7726
01330:3	1	K.GSISIQT[+947.323]EEKIHGK.S	HexNAc(1)Hex(1)NeuAc(2)	T[+947]	825.385	3	2474.14	2474.14	0	0.5	312	Specific	900	499.52	3.6	17.36	67	>sp|Q02383|SEMG2_HUMAN Semenogelin-2 OS=Homo sapiens OX=9606 GN=SEMG2 PE=1 SV=1	14954	20240115_78min-ethcd-scehcd-s-mix-elution.ScanId;v=1;d1=7171.7171.3	controllerType=0 controllerNumber=1 scan=7171	19.972
04632:4	1	K.GSFS[+947.323]IQHTYHVDINDHDWTR.K	HexNAc(1)Hex(1)NeuAc(2)	S[+947]	844.613	4	3375.43	3375.43	0	0	61	Specific	909.91	758.05	6.3	18.51	67	>sp|Q02383|SEMG2_HUMAN Semenogelin-2 OS=Homo sapiens OX=9606 GN=SEMG2 PE=1 SV=1	14954	20240115_78min-ethcd-scehcd-s-mix-elution.ScanId;v=1;d1=21763.21763.4	controllerType=0 controllerNumber=1 scan=21763	63.832
01068:3	1	K.SQNQVTIPS[+947.323]QDQEHGHKENK.M	HexNAc(1)Hex(1)NeuAc(2)	S[+947]	1084.48	3	3251.41	3251.42	0	-1.4	446	Specific	918.08	707.4	3.6	17.74	67	>sp|Q02383|SEMG2_HUMAN Semenogelin-2 OS=Homo sapiens OX=9606 GN=SEMG2 PE=1 SV=1	14954	20240115_78min-ethcd-scehcd-s-mix-elution.ScanId;v=1;d1=5874.5874.3	controllerType=0 controllerNumber=1 scan=5874	16.4582
01044:4	1	K.SQNQVT[+947.323]IPSQDQEHGHKENK.M	HexNAc(1)Hex(1)NeuAc(2)	T[+947]	813.61	4	3251.42	3251.42	0	-0.2	446	Specific	921.9	740.43	52.45	17.83	67	>sp|Q02383|SEMG2_HUMAN Semenogelin-2 OS=Homo sapiens OX=9606 GN=SEMG2 PE=1 SV=1	14954	20240115_78min-ethcd-scehcd-s-mix-elution.ScanId;v=1;d1=5802.5802.4	controllerType=0 controllerNumber=1 scan=5802	16.267
01017:3	1	K.SQNQVT[+947.323]IPSQDQEHGHKENK.M	HexNAc(1)Hex(1)NeuAc(2)	T[+947]	1084.48	3	3251.42	3251.42	0	0.3	446	Specific	943.41	744.75	5.58	18.17	67	>sp|Q02383|SEMG2_HUMAN Semenogelin-2 OS=Homo sapiens OX=9606 GN=SEMG2 PE=1 SV=1	14954	20240115_78min-ethcd-scehcd-s-mix-elution.ScanId;v=1;d1=5714.5714.3	controllerType=0 controllerNumber=1 scan=5714	16.0512
01327:3	1	K.SQNQVTIPS[+947.323]QDQEHGHK.E	HexNAc(1)Hex(1)NeuAc(2)	S[+947]	960.751	3	2880.24	2880.24	0	-0.3	446	Specific	949.75	690.69	2.4	18.48	67	>sp|Q02383|SEMG2_HUMAN Semenogelin-2 OS=Homo sapiens OX=9606 GN=SEMG2 PE=1 SV=1	14954	20240115_78min-ethcd-scehcd-s-mix-elution.ScanId;v=1;d1=7168.7168.3	controllerType=0 controllerNumber=1 scan=7168	19.9661
01346:4	1	K.SQNQVTIPS[+947.323]QDQEHGHK.E	HexNAc(1)Hex(1)NeuAc(2)	S[+947]	720.816	4	2880.24	2880.24	0	0.6	446	Specific	962.7	687.06	2.4	19.81	67	>sp|Q02383|SEMG2_HUMAN Semenogelin-2 OS=Homo sapiens OX=9606 GN=SEMG2 PE=1 SV=1	14954	20240115_78min-ethcd-scehcd-s-mix-elution.ScanId;v=1;d1=7205.7205.4	controllerType=0 controllerNumber=1 scan=7205	20.0703
02022:2	1	K.SQIQT[+947.323]PNPNQDQWSGQNAK.G	HexNAc(1)Hex(1)NeuAc(2)	T[+947]	1544.67	2	3088.33	3088.32	0	1.4	506	Specific	963.22	676.08	7.2	19.59	67	>sp|Q02383|SEMG2_HUMAN Semenogelin-2 OS=Homo sapiens OX=9606 GN=SEMG2 PE=1 SV=1	14954	20240115_78min-ethcd-scehcd-s-mix-elution.ScanId;v=1;d1=10584.10584.2	controllerType=0 controllerNumber=1 scan=10584	30.3445
01694:3	1	K.GSISIQT[+947.323]EEQIHGK.S	HexNAc(1)Hex(1)NeuAc(2)	T[+947]	825.373	3	2474.1	2474.1	0	0.1	372	Specific	976.42	604.87	23.18	19.98	67	>sp|Q02383|SEMG2_HUMAN Semenogelin-2 OS=Homo sapiens OX=9606 GN=SEMG2 PE=1 SV=1	14954	20240115_78min-ethcd-scehcd-s-mix-elution.ScanId;v=1;d1=9138.9138.3	controllerType=0 controllerNumber=1 scan=9138	25.7443
00502:3	1	K.SQNQVTIHS[+947.323]QDQEHGHKENK.I	HexNAc(1)Hex(1)NeuAc(2)	S[+947]	1097.81	3	3291.43	3291.43	0	0.5	326	Specific	992.54	869.88	3.6	19.05	67	>sp|Q02383|SEMG2_HUMAN Semenogelin-2 OS=Homo sapiens OX=9606 GN=SEMG2 PE=1 SV=1	14954	20240115_78min-ethcd-scehcd-s-mix-elution.ScanId;v=1;d1=3421.3421.3	controllerType=0 controllerNumber=1 scan=3421	10.6622
00503:5	1	K.SQNQVTIHS[+947.323]QDQEHGHKENK.I	HexNAc(1)Hex(1)NeuAc(2)	S[+947]	659.091	5	3291.43	3291.43	0	0.4	326	Specific	994.75	860.42	3.6	19.08	67	>sp|Q02383|SEMG2_HUMAN Semenogelin-2 OS=Homo sapiens OX=9606 GN=SEMG2 PE=1 SV=1	14954	20240115_78min-ethcd-scehcd-s-mix-elution.ScanId;v=1;d1=3422.3422.5	controllerType=0 controllerNumber=1 scan=3422	10.6639
03310:5	1	R.YKQESSESHNIVIT[+947.323]EHEVAQDDHLTQQYNEDRNPIST.-	HexNAc(1)Hex(1)NeuAc(2)	T[+947]	1061.27	5	5302.34	5302.33	0	0.8	546	CRagged	997.62	898.11	1.2	19.94	67	>sp|Q02383|SEMG2_HUMAN Semenogelin-2 OS=Homo sapiens OX=9606 GN=SEMG2 PE=1 SV=1	14954	20240115_78min-ethcd-scehcd-s-mix-elution.ScanId;v=1;d1=16564.16564.5	controllerType=0 controllerNumber=1 scan=16564	48.2892
03311:4	1	R.YKQESSESHNIVIT[+947.323]EHEVAQDDHLTQQYNEDRNPIST.-	HexNAc(1)Hex(1)NeuAc(2)	T[+947]	1326.34	4	5302.34	5302.33	0	1.8	546	CRagged	1003.7	917.22	1.2	20.54	67	>sp|Q02383|SEMG2_HUMAN Semenogelin-2 OS=Homo sapiens OX=9606 GN=SEMG2 PE=1 SV=1	14954	20240115_78min-ethcd-scehcd-s-mix-elution.ScanId;v=1;d1=16565.16565.4	controllerType=0 controllerNumber=1 scan=16565	48.2908
01016:4	1	K.SQNQVT[+947.323]IPSQDQEHGHKENK.M	HexNAc(1)Hex(1)NeuAc(2)	T[+947]	813.61	4	3251.42	3251.42	0	-0.2	446	Specific	1011.6	750.5	6.24	19.83	67	>sp|Q02383|SEMG2_HUMAN Semenogelin-2 OS=Homo sapiens OX=9606 GN=SEMG2 PE=1 SV=1	14954	20240115_78min-ethcd-scehcd-s-mix-elution.ScanId;v=1;d1=5713.5713.4	controllerType=0 controllerNumber=1 scan=5713	16.0489
00500:4	1	K.SQNQVT[+947.323]IHSQDQEHGHKENK.I	HexNAc(1)Hex(1)NeuAc(2)	T[+947]	823.612	4	3291.43	3291.43	0	0.8	326	Specific	1016.65	817.16	119.09	20.06	67	>sp|Q02383|SEMG2_HUMAN Semenogelin-2 OS=Homo sapiens OX=9606 GN=SEMG2 PE=1 SV=1	14954	20240115_78min-ethcd-scehcd-s-mix-elution.ScanId;v=1;d1=3411.3411.4	controllerType=0 controllerNumber=1 scan=3411	10.6228
01067:4	1	K.SQNQVTIPS[+947.323]QDQEHGHKENK.M	HexNAc(1)Hex(1)NeuAc(2)	S[+947]	813.61	4	3251.42	3251.42	0	-0.7	446	Specific	1033.38	815.56	0.71	19.83	67	>sp|Q02383|SEMG2_HUMAN Semenogelin-2 OS=Homo sapiens OX=9606 GN=SEMG2 PE=1 SV=1	14954	20240115_78min-ethcd-scehcd-s-mix-elution.ScanId;v=1;d1=5873.5873.4	controllerType=0 controllerNumber=1 scan=5873	16.4574
00218:3	1	K.GGQAHHGTQNPS[+947.323]QDQGNSPSGK.G	HexNAc(1)Hex(1)NeuAc(2)	S[+947]	1046.1	3	3136.29	3136.29	0	-0.7	132	Specific	1085.72	894.53	15.06	21.26	67	>sp|Q02383|SEMG2_HUMAN Semenogelin-2 OS=Homo sapiens OX=9606 GN=SEMG2 PE=1 SV=1	14954	20240115_78min-ethcd-scehcd-s-mix-elution.ScanId;v=1;d1=2503.2503.3	controllerType=0 controllerNumber=1 scan=2503	8.4935
02008:3	1	K.SQIQTPNPNQDQWS[+947.323]GQNAK.G	HexNAc(1)Hex(1)NeuAc(2)	S[+947]	1030.11	3	3088.33	3088.32	0	0.9	506	Specific	1107.25	916.34	1.2	22.15	67	>sp|Q02383|SEMG2_HUMAN Semenogelin-2 OS=Homo sapiens OX=9606 GN=SEMG2 PE=1 SV=1	14954	20240115_78min-ethcd-scehcd-s-mix-elution.ScanId;v=1;d1=10537.10537.3	controllerType=0 controllerNumber=1 scan=10537	30.1956
00501:4	1	K.SQNQVTIHS[+947.323]QDQEHGHKENK.I	HexNAc(1)Hex(1)NeuAc(2)	S[+947]	823.612	4	3291.43	3291.43	0	0.5	326	Specific	1124.9	954.89	3.6	22.17	67	>sp|Q02383|SEMG2_HUMAN Semenogelin-2 OS=Homo sapiens OX=9606 GN=SEMG2 PE=1 SV=1	14954	20240115_78min-ethcd-scehcd-s-mix-elution.ScanId;v=1;d1=3420.3420.4	controllerType=0 controllerNumber=1 scan=3420	10.66
02048:3	1	K.SQIQTPNPNQDQWS[+947.323]GQNAK.G	HexNAc(1)Hex(1)NeuAc(2)	S[+947]	1030.11	3	3088.33	3088.32	0	1.4	506	Specific	1140.78	895.9	1.2	22.15	67	>sp|Q02383|SEMG2_HUMAN Semenogelin-2 OS=Homo sapiens OX=9606 GN=SEMG2 PE=1 SV=1	14954	20240115_78min-ethcd-scehcd-s-mix-elution.ScanId;v=1;d1=10634.10634.3	controllerType=0 controllerNumber=1 scan=10634	30.4932
00224:4	1	K.GGQAHHGTQNPS[+947.323]QDQGNSPSGK.G	HexNAc(1)Hex(1)NeuAc(2)	S[+947]	784.829	4	3136.29	3136.29	0	0.1	132	Specific	1191.23	1028.49	7.2	23.7	67	>sp|Q02383|SEMG2_HUMAN Semenogelin-2 OS=Homo sapiens OX=9606 GN=SEMG2 PE=1 SV=1	14954	20240115_78min-ethcd-scehcd-s-mix-elution.ScanId;v=1;d1=2519.2519.4	controllerType=0 controllerNumber=1 scan=2519	8.5409
02040:3	1	K.SQIQTPNPNQDQWS[+947.323]GQNAK.G	HexNAc(1)Hex(1)NeuAc(2)	S[+947]	1030.11	3	3088.33	3088.32	0	0.8	506	Specific	1238.99	1013.97	1.2	24.15	67	>sp|Q02383|SEMG2_HUMAN Semenogelin-2 OS=Homo sapiens OX=9606 GN=SEMG2 PE=1 SV=1	14954	20240115_78min-ethcd-scehcd-s-mix-elution.ScanId;v=1;d1=10621.10621.3	controllerType=0 controllerNumber=1 scan=10621	30.4506
01809:3	1	K.S[+656.228]QIQT[+365.132]PNPNQDQWSGQNAK.G	HexNAc(1)Hex(1)NeuAc(1),HexNAc(1)Hex(1)	S[+656], T[+365]	1054.79	3	3162.36	3162.36	0	-0.6	506	Specific	540.48	366.66	4.82	8.34	67	>sp|Q02383|SEMG2_HUMAN Semenogelin-2 OS=Homo sapiens OX=9606 GN=SEMG2 PE=1 SV=1	14954	20240115_78min-ethcd-scehcd-s-mix-elution.ScanId;v=1;d1=9635.9635.3	controllerType=0 controllerNumber=1 scan=9635	27.3527
00484:4	1	K.SQNQVT[+656.228]IHS[+365.132]QDQEHGHK.E	HexNAc(1)Hex(1)NeuAc(1),HexNAc(1)Hex(1)	S[+365], T[+656]	749.326	4	2994.28	2994.28	0	0	326	Specific	629.89	449.31	5.3	11.82	67	>sp|Q02383|SEMG2_HUMAN Semenogelin-2 OS=Homo sapiens OX=9606 GN=SEMG2 PE=1 SV=1	14954	20240115_78min-ethcd-scehcd-s-mix-elution.ScanId;v=1;d1=3293.3293.4	controllerType=0 controllerNumber=1 scan=3293	10.3486
00421:4	1	K.SQNQVT[+656.228]IHS[+365.132]QDQEHGHKENK.I	HexNAc(1)Hex(1)NeuAc(1),HexNAc(1)Hex(1)	S[+365], T[+656]	842.121	4	3365.46	3365.46	0	-0.3	326	Specific	817.14	644.82	7.45	15.92	67	>sp|Q02383|SEMG2_HUMAN Semenogelin-2 OS=Homo sapiens OX=9606 GN=SEMG2 PE=1 SV=1	14954	20240115_78min-ethcd-scehcd-s-mix-elution.ScanId;v=1;d1=3018.3018.4	controllerType=0 controllerNumber=1 scan=3018	9.684
00802:4	1	K.SQNQVT[+656.228]IPS[+365.132]QDQEHGHKENK.M	HexNAc(1)Hex(1)NeuAc(1),HexNAc(1)Hex(1)	S[+365], T[+656]	832.119	4	3325.46	3325.46	0	-0.2	446	Specific	858.58	675.74	29	17.08	67	>sp|Q02383|SEMG2_HUMAN Semenogelin-2 OS=Homo sapiens OX=9606 GN=SEMG2 PE=1 SV=1	14954	20240115_78min-ethcd-scehcd-s-mix-elution.ScanId;v=1;d1=5007.5007.4	controllerType=0 controllerNumber=1 scan=5007	14.3102
01487:3	1	K.GQLPS[+656.228]GSSQFPHGQK.G	HexNAc(1)Hex(1)NeuAc(1)	S[+656]	737.67	3	2211	2210.99	0	0.8	30	Specific	393.53	196.39	6.6	6.49	67	>sp|Q02383|SEMG2_HUMAN Semenogelin-2 OS=Homo sapiens OX=9606 GN=SEMG2 PE=1 SV=1	14954	20240115_78min-ethcd-scehcd-s-mix-elution.ScanId;v=1;d1=8103.8103.3	controllerType=0 controllerNumber=1 scan=8103	22.6714
[truncated: 542 more rows]

## Sheet: Table S4.2
Table S4.2 Identified intact O-glycopeptides from human seminal plasma.
[truncated: 3,006 more rows]

## Sheet: Table S4.3
Table S4.3 Identified intact O-glycopeptides from human semen.
[truncated: 4,645 more rows]
