# Supplementary material for: GlycoIP: an integrated platform for simultaneous and site-specific N/O-glycosylation analysis of human semen
Source: Front Chem. 2025 May 19;13:1569561. doi: 10.3389/fchem.2025.1569561 (PMC12127192; doi:10.3389/fchem.2025.1569561)
Supplement: Supplementary file 5 [file Table1.xlsx]

## Sheet: Table S1
Table S1. Human semen examination results from all volunteers
Sample Number	Age, years	Color	Consistency	Volume, ml	Liquefaction time, mins	Ph	Sperm concentration, ×106/mL	Total sperm count, ×106	Survival rate, %	Round cells rate, %	Grade A	Grade B	Grade C	Grade D	AB	Curvilinear velocity, μm/s	Straight line velocity, μm/s	Sideways swing speed, μm	Straightness, %	Progressive motility, %	Average path velocity, μm/s	Beat-cross frequency, Hz	Morphological sperm count, ×106	Normal morphology sperm count, ×106	Normal morphology, %	Defective sperm count, ×106	Head-defective sperm count, ×106	Neck and midpiece-defective sperm count, ×106	Tail-defective sperm count, ×106	Total defective sperm count, ×106	Abnormal sperm morphology index, %	Sperm deformity index, %	Semen smear examination	Abstinence period, days	Extraction method
NO01	26	ashen	Normal	6.1	30	7.4	375	2287.5	80	0.4	62	10	1	27	72	58.7	44.01	3.7	74.97	87.88	50.08	14.73	207	18	8.7	189	188	17	27	232	1.23	1.12	nothing abnormal detected	6	Masturbation
NO02	29	ashen	Normal	2.9	30	7.4	74.1	214.9	79	0.7	43	24	1	32	67	48.25	23.63	5.13	48.97	73.89	31.98	9.02	201	15	7.5	186	186	12	20	218	1.17	1.08	nothing abnormal detected	3	Masturbation
NO03	39	ashen	Normal	3.2	30	7.4	380	1216	79	0.5	50	18	4	28	68	58.24	30.71	4.99	52.73	80.67	38.07	12.66	204	34	16.7	170	170	13	9	192	1.13	0.94	nothing abnormal detected	4	Masturbation
NO04	23	ashen	Normal	2.9	30	7.4	191.9	556.5	92	0.8	39	38	3	20	77	51.88	21.9	5.12	42.21	64.17	34.13	11.32	205	28	13.7	177	177	33	12	222	1.25	1.08	nothing abnormal detected	4	Masturbation
NO05	33	ashen	Normal	1.9	30	7.4	465	883.5	80	0.4	58	11	2	29	69	57.5	43.9	3.32	76.35	87.94	49.92	15.92	234	48	20.5	186	185	18	19	222	1.19	0.95	nothing abnormal detected	4	Masturbation
NO06	27	ashen	Normal	4.1	30	7.4	46	188.6	83	0.1	62	15	2	21	77	60.51	34.93	5.35	57.73	80.17	43.57	11.63	218	29	13.3	189	188	5	3	196	1.04	0.9	nothing abnormal detected	6	Masturbation
NO07	34	ashen	Normal	3.3	30	7.4	170.1	561.3	94	0.1	64	27	2	7	91	42.38	24.9	4.21	58.75	79.83	31.19	14.2	240	43	17.9	197	197	24	2	223	1.13	0.93	nothing abnormal detected	3	Masturbation
NO08	34	ashen	Normal	4.4	30	7.4	57.8	254.3	90	0.2	61	8	2	29	69	46.79	36.46	3.64	77.92	90.9	40.11	11.33	210	36	17.1	174	174	2	6	182	1.05	0.87	nothing abnormal detected	6	Masturbation
NO09	29	ashen	Normal	3.4	30	7.4	151.5	515.1	91	0.4	48	21	4	27	69	42.95	22.45	4.18	52.27	75.49	29.74	12.3	228	28	12.3	200	200	6	3	209	1.04	0.92	nothing abnormal detected	5	Masturbation
NO10	30	ashen	Normal	2.6	30	7.4	161.7	420.4	82	0.2	31	33	2	34	64	38.46	18.16	4.28	47.22	67.18	27.03	10.32	227	43	18.9	184	183	19	5	207	1.13	0.91	nothing abnormal detected	3	Masturbation
NO11	32	ashen	Normal	2.1	30	7.4	168.8	354.5	91	0.4	54	33	2	11	87	56.55	29.89	5.67	52.86	74.22	40.27	12.65	208	32	15.4	176	176	32	4	212	1.2	1.02	nothing abnormal detected	3	Masturbation
NO12	48	ashen	Normal	4.6	30	7.4	69.6	320.2	79	0.1	54	13	2	31	67	51.4	27.35	4.71	53.21	80.92	33.8	11.15	215	13	6	202	202	18	11	231	1.14	1.07	nothing abnormal detected	3	Masturbation
NO13	27	ashen	Normal	6	30	7.4	44.1	264.6	88	0.2	63	12	2	23	75	58.41	31.01	4.4	53.09	79.92	38.8	12.99	201	18	9	183	183	13	4	200	1.09	1	nothing abnormal detected	4	Masturbation
NO14	29	ashen	Normal	5.5	30	7.4	193.2	1062.6	80	0.6	24	27	2	47	51	34.61	13.18	3.6	38.08	59.83	22.03	10.24	206	21	10.2	185	185	16	18	219	1.18	1.06	nothing abnormal detected	7	Masturbation
NO15	28	ashen	Normal	6.5	30	7.4	109.1	709.2	90	0.2	45	33	2	20	78	71.45	29.41	6.35	41.16	66.58	44.17	11.53	218	20	9.2	198	198	15	9	222	1.12	1.02	nothing abnormal detected	4	Masturbation
NO16	31	ashen	Normal	2.9	30	7.4	98.8	286.5	80	0.3	37	28	4	31	65	48.59	26.31	3.86	54.15	72.64	36.22	11.43	211	37	17.5	174	174	11	13	198	1.14	0.94	nothing abnormal detected	2	Masturbation
NO17	29	ashen	Normal	2.2	30	7.4	157.2	345.8	89	0.2	51	13	4	32	64	46.09	27.4	3.41	59.45	78.35	34.97	13.52	213	36	16.9	177	177	5	1	183	1.03	0.86	nothing abnormal detected	4	Masturbation
NO18	32	ashen	Normal	2.2	30	7.4	164.3	361.5	96	0.3	66	7	7	20	73	55.7	36.04	3.52	64.7	84.26	42.77	16.79	221	21	9.5	200	200	1	5	206	1.03	0.93	nothing abnormal detected	7	Masturbation
NO19	32	ashen	Normal	3.7	30	7.4	95.8	354.5	81	0.4	60	8	3	29	68	72.91	41.29	5.18	56.63	81.76	50.5	12.73	238	44	18.5	194	194	5	11	210	1.08	0.88	nothing abnormal detected	3	Masturbation
NO20	30	ashen	Normal	3.8	30	7.4	139.3	529.3	87	0.6	63	14	5	18	77	77	39.81	5.64	51.7	76.73	51.88	15.17	211	38	18	173	173	6	3	182	1.05	0.86	nothing abnormal detected	5	Masturbation
NO21	30	ashen	Normal	3.8	30	7.4	73.5	279.3	85	0.4	55	12	10	23	67	43.55	30.55	3.09	70.15	86.54	35.3	15.47	221	56	25.3	165	165	6	7	178	1.08	0.81	nothing abnormal detected	3	Masturbation
NO22	31	ashen	Normal	1.8	30	7.4	330	594	90	0.3	77	4	3	16	81	68.57	56.92	3.68	83.01	92.49	61.54	17.09	235	45	19.1	190	190	5	9	204	1.07	0.87	nothing abnormal detected	4	Masturbation
NO23	31	ashen	Normal	3	30	7.4	110	330	84	0.1	64	12	2	22	76	85.75	47.79	6.01	55.73	80.43	59.42	15.79	203	17	8.4	186	186	43	5	234	1.26	1.15	nothing abnormal detected	3	Masturbation
NO24	28	ashen	Normal	4.8	30	7.4	166.9	801.1	90	0.4	55	16	5	24	71	72.55	37.02	5.38	51.03	72.7	50.92	13.19	214	26	12.1	188	188	12	19	219	1.16	1.02	nothing abnormal detected	3	Masturbation
NO25	29	ashen	Normal	5.6	30	7.4	129.6	725.8	91	0.6	58	17	5	20	75	79.44	37.01	5.68	46.59	70.76	52.3	13.34	215	19	8.8	196	196	10	20	226	1.15	1.05	nothing abnormal detected	5	Masturbation
NO26	33	ashen	Normal	3.8	30	7.4	146.3	555.9	82	0.4	60	11	6	23	71	68.62	39.5	5.12	57.56	80.86	48.85	17.22	205	23	11.2	182	182	13	10	205	1.13	1	nothing abnormal detected	3	Masturbation
NO27	26	ashen	Normal	4	30	7.4	84.7	338.8	68	0.3	40	22	3	35	62	55.82	28.02	4.42	50.2	70.97	39.48	12.27	209	25	12	184	184	12	14	210	1.14	1	nothing abnormal detected	5	Masturbation
NO28	28	ashen	Normal	4.8	30	7.4	97.5	468	88	0.3	51	10	7	32	61	49.92	31.22	3.78	62.54	82.81	37.7	13.48	213	26	12.2	187	187	8	5	200	1.07	0.94	nothing abnormal detected	5	Masturbation
NO29	31	ashen	Normal	3.5	30	7.4	82.5	288.8	90	0.1	63	13	7	17	76	63.73	36.78	4.78	57.71	79.7	46.15	14.29	216	30	13.9	186	186	11	3	200	1.08	0.93	nothing abnormal detected	3	Masturbation
NO30	33	ashen	Normal	3.6	30	7.4	60.1	216.4	80	0.6	50	17	6	27	67	56.04	28.7	4.56	51.21	74.76	38.39	12.94	225	44	19.6	181	180	20	16	216	1.19	0.96	nothing abnormal detected	4	Masturbation
NO31	37	ashen	Normal	2.2	30	7.4	101.8	224	90	0.2	61	15	7	17	76	58.79	36.9	4.14	62.77	81.49	45.28	16.58	235	25	10.6	210	210	14	5	229	1.09	0.97	nothing abnormal detected	2	Masturbation
NO32	31	ashen	Normal	3.6	30	7.4	190	684	85	0.1	49	15	5	31	64	45.39	25.14	3.94	55.39	79.83	31.49	13.94	227	42	18.5	185	185	6	9	200	1.08	0.88	nothing abnormal detected	2	Masturbation
NO33	41	ashen	Normal	2.3	30	7.4	89	204.7	83	0.4	44	16	3	37	60	31.02	21.91	3.49	70.63	60.83	36.02	12.89	210	25	11.9	185	185	30	15	230	1.24	1.1	nothing abnormal detected	3	Masturbation
NO34	30	ashen	Normal	3	30	7.4	30.5	91.5	88	0.2	67	13	2	18	80	72.67	44.02	5.19	60.58	82.53	53.34	15.96	202	20	9.9	182	182	9	14	205	1.13	1.01	nothing abnormal detected	3	Masturbation
NO35	25	ashen	Normal	3.4	30	7.4	95.4	324.4	90	0.4	48	23	13	16	71	68.75	31.53	5.35	45.86	68.23	46.21	12.26	211	45	21.3	166	166	6	13	185	1.11	0.88	nothing abnormal detected	4	Masturbation
NO36	30	ashen	Normal	4	30	7.4	37.9	151.6	86	0.3	54	13	3	30	67	64.47	32.51	4.68	50.43	74.27	43.77	10.93	228	24	10.5	204	204	13	4	221	1.08	0.97	nothing abnormal detected	2	Masturbation
NO37	31	ashen	Normal	3.6	30	7.4	139.3	501.5	78	0.6	42	29	4	25	71	82.55	32.4	6.56	39.25	62.9	51.51	12.22	207	39	18.8	168	168	14	20	202	1.2	0.98	nothing abnormal detected	4	Masturbation
NO38	29	ashen	Normal	4.2	30	7.4	44.7	187.7	91	0.3	65	14	9	12	79	77.81	45.18	5.53	58.06	79.71	56.68	16.5	230	24	10.4	206	206	17	21	244	1.18	1.06	nothing abnormal detected	2	Masturbation
NO39	38	ashen	Normal	2.8	30	7.4	65.1	182.3	77	0.1	53	17	4	26	70	63.64	31.23	4.88	49.07	72.36	43.16	12.07	211	20	9.5	191	191	15	6	212	1.11	1	nothing abnormal detected	3	Masturbation
NO40	38	ashen	Normal	3.8	30	7.4	78	296.4	79	0.2	53	18	4	25	71	80.34	34.21	6.16	42.58	69.66	49.11	10.28	206	22	10.7	184	184	3	22	209	1.14	1.01	nothing abnormal detected	4	Masturbation
