# Supplementary material for: GlycoIP: an integrated platform for simultaneous and site-specific N/O-glycosylation analysis of human semen
Source: Front Chem. 2025 May 19;13:1569561. doi: 10.3389/fchem.2025.1569561 (PMC12127192; doi:10.3389/fchem.2025.1569561)
Supplement: Supplementary file 6 [file Table5.xlsx]

## Sheet: Table S5.1
Table S5.1 Site-specific glycosylation analysis of human sperm equatorial segment protein 1 (SPESP1) from human sperm
Peptide < ProteinMetrics Confidential >	Glycans NHFAGNa	Modification Type(s)	Starting position	Protein Name
K.HTESTPFWSIKPNN#VSIVLHAEEPYIENEEPEPEPEPAAK.Q	HexNAc(2)Hex(3)	N[+892]	115	>sp|Q6UW49|SPESP_HUMAN Sperm equatorial segment protein 1 OS=Homo sapiens OX=9606 GN=SPESP1 PE=1 SV=2
K.HTESTPFWSIKPN#N#VSIVLHAEEPYIENEEPEPEPEPAAK.Q	HexNAc(2)Hex(3)	N[+1][+892]	115	>sp|Q6UW49|SPESP_HUMAN Sperm equatorial segment protein 1 OS=Homo sapiens OX=9606 GN=SPESP1 PE=1 SV=2
K.KHTESTPFWSIKPNN#VSIVLHAEEPYIENEEPEPEPEPAAK.Q	HexNAc(2)Hex(3)	N[+892]	114	>sp|Q6UW49|SPESP_HUMAN Sperm equatorial segment protein 1 OS=Homo sapiens OX=9606 GN=SPESP1 PE=1 SV=2
K.KHTESTPFWSIKPNN#VSIVLHAEEPYIENEEPEPEPEPAAK.Q	HexNAc(5)Hex(3)	N[+1502]	114	>sp|Q6UW49|SPESP_HUMAN Sperm equatorial segment protein 1 OS=Homo sapiens OX=9606 GN=SPESP1 PE=1 SV=2
K.KHTESTPFWSIKPNN#VSIVLHAEEPYIENEEPEPEPEPAAK.Q	HexNAc(5)Hex(4)	N[+1664]	114	>sp|Q6UW49|SPESP_HUMAN Sperm equatorial segment protein 1 OS=Homo sapiens OX=9606 GN=SPESP1 PE=1 SV=2
K.KHTESTPFWSIKPNN#VSIVLHAEEPYIENEEPEPEPEPAAK.Q	HexNAc(5)Hex(6)	N[+1988]	114	>sp|Q6UW49|SPESP_HUMAN Sperm equatorial segment protein 1 OS=Homo sapiens OX=9606 GN=SPESP1 PE=1 SV=2
K.KHTESTPFWSIKPNN#VSIVLHAEEPYIENEEPEPEPEPAAK.Q	HexNAc(6)Hex(5)	N[+2029]	114	>sp|Q6UW49|SPESP_HUMAN Sperm equatorial segment protein 1 OS=Homo sapiens OX=9606 GN=SPESP1 PE=1 SV=2
K.KHTESTPFWS#IKPNNVS#IVLHAEEPYIENEEPEPEPEPAAK.Q	HexNAc(1)Hex(1),HexNAc(1)Hex(1)	S[+365]*2	114	>sp|Q6UW49|SPESP_HUMAN Sperm equatorial segment protein 1 OS=Homo sapiens OX=9606 GN=SPESP1 PE=1 SV=2
K.HTESTPFWS#IKPNNVS#IVLHAEEPYIENEEPEPEPEPAAK.Q	HexNAc(1)Hex(1),HexNAc(1)Hex(1)	S[+365]*2	115	>sp|Q6UW49|SPESP_HUMAN Sperm equatorial segment protein 1 OS=Homo sapiens OX=9606 GN=SPESP1 PE=1 SV=2
K.KHTESTPFWS#IKPNNVS#IVLHAEEPYIENEEPEPEPEPAAK.Q	HexNAc(2)Hex(1),HexNAc(2)	S[+406][+568]	114	>sp|Q6UW49|SPESP_HUMAN Sperm equatorial segment protein 1 OS=Homo sapiens OX=9606 GN=SPESP1 PE=1 SV=2
K.KHTESTPFWS#IKPNNVS#IVLHAEEPYIENEEPEPEPEPAAK.Q	HexNAc(2)Hex(1),HexNAc(1)	S[+203][+568]	114	>sp|Q6UW49|SPESP_HUMAN Sperm equatorial segment protein 1 OS=Homo sapiens OX=9606 GN=SPESP1 PE=1 SV=2
K.KHTESTPFWS#IKPNNVS#IVLHAEEPYIENEEPEPEPEPAAK.Q	HexNAc(1)Hex(1),HexNAc(1)Hex(1)	S[+365]*2	114	>sp|Q6UW49|SPESP_HUMAN Sperm equatorial segment protein 1 OS=Homo sapiens OX=9606 GN=SPESP1 PE=1 SV=2
K.HTESTPFWS#IKPNNVS#IVLHAEEPYIENEEPEPEPEPAAK.Q	HexNAc(1)Hex(1),HexNAc(1)Hex(1)	S[+365]*2	115	>sp|Q6UW49|SPESP_HUMAN Sperm equatorial segment protein 1 OS=Homo sapiens OX=9606 GN=SPESP1 PE=1 SV=2
K.KHTESTPFWS#IKPNNVS#IVLHAEEPYIENEEPEPEPEPAAK.Q	HexNAc(2)Hex(1),HexNAc(2)	S[+406][+568]	114	>sp|Q6UW49|SPESP_HUMAN Sperm equatorial segment protein 1 OS=Homo sapiens OX=9606 GN=SPESP1 PE=1 SV=2
K.KHTESTPFWS#IKPNNVS#IVLHAEEPYIENEEPEPEPEPAAK.Q	HexNAc(2)Hex(1),HexNAc(1)	S[+203][+568]	114	>sp|Q6UW49|SPESP_HUMAN Sperm equatorial segment protein 1 OS=Homo sapiens OX=9606 GN=SPESP1 PE=1 SV=2

## Sheet: Table S5.2
Table S5.1 Site-specific glycosylation analysis of plasma serine protease inhibitor (SERPINA5) from human sperm
Peptide < ProteinMetrics Confidential >	Glycans NHFAGNa	Modification Type(s)	Starting position	Location	Protein Name
R.EDQYHYLLDRN[+2059.735]LSC[+57.021]R.V	HexNAc(4)Hex(5)Fuc(1)NeuAc(1)	C[+57], N[+2060]	239	Sperm	>sp|P05154|IPSP_HUMAN Plasma serine protease inhibitor OS=Homo sapiens OX=9606 GN=SERPINA5 PE=1 SV=3
R.VVGVPYQGN[+2221.788]ATALFILPSEGK.M	HexNAc(4)Hex(6)Fuc(1)NeuAc(1)	N[+2222]	254	Sperm	>sp|P05154|IPSP_HUMAN Plasma serine protease inhibitor OS=Homo sapiens OX=9606 GN=SERPINA5 PE=1 SV=3
R.VVGVPYQGN[+2059.735]ATALFILPSEGK.M	HexNAc(4)Hex(5)Fuc(1)NeuAc(1)	N[+2060]	254	Sperm	>sp|P05154|IPSP_HUMAN Plasma serine protease inhibitor OS=Homo sapiens OX=9606 GN=SERPINA5 PE=1 SV=3
K.VLPSLGISNVFTSHADLSGISN[+2717.978]HSNIQVSEMVHK.A	HexNAc(7)Hex(8)	N[+2718]	317	Sperm	>sp|P05154|IPSP_HUMAN Plasma serine protease inhibitor OS=Homo sapiens OX=9606 GN=SERPINA5 PE=1 SV=3
K.VLPSLGISNVFTSHADLSGISN[+2555.925]HSNIQVSEM[+15.995]VHK.A	HexNAc(7)Hex(7)	M[+16], N[+2556]	317	Sperm	>sp|P05154|IPSP_HUMAN Plasma serine protease inhibitor OS=Homo sapiens OX=9606 GN=SERPINA5 PE=1 SV=3
K.VLPSLGISNVFTSHADLSGISN[+2498.904]HSNIQVSEM[+15.995]VHK.A	HexNAc(6)Hex(7)Fuc(1)	M[+16], N[+2499]	317	Sperm	>sp|P05154|IPSP_HUMAN Plasma serine protease inhibitor OS=Homo sapiens OX=9606 GN=SERPINA5 PE=1 SV=3
K.VLPSLGISNVFTSHADLSGISN[+2352.846]HSNIQVSEM[+15.995]VHK.A	HexNAc(6)Hex(7)	M[+16], N[+2353]	317	Sperm	>sp|P05154|IPSP_HUMAN Plasma serine protease inhibitor OS=Homo sapiens OX=9606 GN=SERPINA5 PE=1 SV=3
K.VLPSLGISNVFTSHADLSGISN[+2190.793]HSNIQVSEM[+15.995]VHK.A	HexNAc(6)Hex(6)	M[+16], N[+2191]	317	Sperm	>sp|P05154|IPSP_HUMAN Plasma serine protease inhibitor OS=Homo sapiens OX=9606 GN=SERPINA5 PE=1 SV=3
K.VLPSLGISNVFTSHADLSGISN[+1913.677]HSNIQVSEMVHK.A	HexNAc(4)Hex(5)NeuAc(1)	N[+1914]	317	Sperm	>sp|P05154|IPSP_HUMAN Plasma serine protease inhibitor OS=Homo sapiens OX=9606 GN=SERPINA5 PE=1 SV=3
K.VLPSLGISNVFTSHADLSGISN[+2059.735]HSNIQVSEM[+15.995]VHK.A	HexNAc(4)Hex(5)Fuc(1)NeuAc(1)	M[+16], N[+2060]	317	Sperm	>sp|P05154|IPSP_HUMAN Plasma serine protease inhibitor OS=Homo sapiens OX=9606 GN=SERPINA5 PE=1 SV=3
K.VLPSLGISNVFTSHADLSGISN[+2059.735]HSNIQVSEMVHK.A	HexNAc(4)Hex(5)Fuc(1)NeuAc(1)	N[+2060]	317	Sperm	>sp|P05154|IPSP_HUMAN Plasma serine protease inhibitor OS=Homo sapiens OX=9606 GN=SERPINA5 PE=1 SV=3
K.VLPSLGISNVFTSHADLSGISN[+2676.952]HSNIQVSEMVHK.A	HexNAc(6)Hex(9)	N[+2677]	317	Sperm	>sp|P05154|IPSP_HUMAN Plasma serine protease inhibitor OS=Homo sapiens OX=9606 GN=SERPINA5 PE=1 SV=3
K.VLPSLGISNVFTSHADLSGISN[+2190.793]HSNIQVSEM[+15.995]VHK.A	HexNAc(6)Hex(6)	M[+16], N[+2191]	317	Seminal plasma	>sp|P05154|IPSP_HUMAN Plasma serine protease inhibitor OS=Homo sapiens OX=9606 GN=SERPINA5 PE=1 SV=3
K.VLPSLGISNVFTSHADLSGISN[+2059.735]HSNIQVSEMVHK.A	HexNAc(4)Hex(5)Fuc(1)NeuAc(1)	N[+2060]	317	Seminal plasma	>sp|P05154|IPSP_HUMAN Plasma serine protease inhibitor OS=Homo sapiens OX=9606 GN=SERPINA5 PE=1 SV=3
R.EDQYHYLLDRN[+2059.735]LSC[+57.021]R.V	HexNAc(4)Hex(5)Fuc(1)NeuAc(1)	C[+57], N[+2060]	239	Seminal plasma	>sp|P05154|IPSP_HUMAN Plasma serine protease inhibitor OS=Homo sapiens OX=9606 GN=SERPINA5 PE=1 SV=3
R.N[+1216.423]LSC[+57.021]R.V	HexNAc(2)Hex(5)	C[+57], N[+1216]	249	Seminal plasma	>sp|P05154|IPSP_HUMAN Plasma serine protease inhibitor OS=Homo sapiens OX=9606 GN=SERPINA5 PE=1 SV=3
R.VVGVPYQGN[+2059.735]ATALFILPSEGK.M	HexNAc(4)Hex(5)Fuc(1)NeuAc(1)	N[+2060]	254	Seminal plasma	>sp|P05154|IPSP_HUMAN Plasma serine protease inhibitor OS=Homo sapiens OX=9606 GN=SERPINA5 PE=1 SV=3
R.VVGVPYQGN[+2864.036]ATALFILPSEGK.M	HexNAc(7)Hex(8)Fuc(1)	N[+2864]	254	Seminal plasma	>sp|P05154|IPSP_HUMAN Plasma serine protease inhibitor OS=Homo sapiens OX=9606 GN=SERPINA5 PE=1 SV=3
R.VVGVPYQGN[+1913.677]ATALFILPSEGK.M	HexNAc(4)Hex(5)NeuAc(1)	N[+1914]	254	Seminal plasma	>sp|P05154|IPSP_HUMAN Plasma serine protease inhibitor OS=Homo sapiens OX=9606 GN=SERPINA5 PE=1 SV=3
R.VEDLHVGAT[+947.323]VAPSSR.R	HexNAc(1)Hex(1)NeuAc(2)	T[+947]	31	Sperm	>sp|P05154|IPSP_HUMAN Plasma serine protease inhibitor OS=Homo sapiens OX=9606 GN=SERPINA5 PE=1 SV=3
K.KRVEDLHVGAT[+947.323]VAPSSR.R	HexNAc(1)Hex(1)NeuAc(2)	T[+947]	29	Sperm	>sp|P05154|IPSP_HUMAN Plasma serine protease inhibitor OS=Homo sapiens OX=9606 GN=SERPINA5 PE=1 SV=3
K.RVEDLHVGAT[+947.323]VAPSSR.R	HexNAc(1)Hex(1)NeuAc(2)	T[+947]	30	Sperm	>sp|P05154|IPSP_HUMAN Plasma serine protease inhibitor OS=Homo sapiens OX=9606 GN=SERPINA5 PE=1 SV=3
R.VEDLHVGATVAPS[+947.323]SR.R	HexNAc(1)Hex(1)NeuAc(2)	S[+947]	31	Sperm	>sp|P05154|IPSP_HUMAN Plasma serine protease inhibitor OS=Homo sapiens OX=9606 GN=SERPINA5 PE=1 SV=3
K.RVEDLHVGAT[+947.323]VAPSSR.R	HexNAc(1)Hex(1)NeuAc(2)	T[+947]	30	Seminal plasma	>sp|P05154|IPSP_HUMAN Plasma serine protease inhibitor OS=Homo sapiens OX=9606 GN=SERPINA5 PE=1 SV=3
R.VEDLHVGAT[+947.323]VAPSSR.R	HexNAc(1)Hex(1)NeuAc(2)	T[+947]	31	Seminal plasma	>sp|P05154|IPSP_HUMAN Plasma serine protease inhibitor OS=Homo sapiens OX=9606 GN=SERPINA5 PE=1 SV=3
K.KRVEDLHVGAT[+947.323]VAPSSR.R	HexNAc(1)Hex(1)NeuAc(2)	T[+947]	29	Seminal plasma	>sp|P05154|IPSP_HUMAN Plasma serine protease inhibitor OS=Homo sapiens OX=9606 GN=SERPINA5 PE=1 SV=3
R.VEDLHVGATVAPS[+947.323]SR.R	HexNAc(1)Hex(1)NeuAc(2)	S[+947]	31	Seminal plasma	>sp|P05154|IPSP_HUMAN Plasma serine protease inhibitor OS=Homo sapiens OX=9606 GN=SERPINA5 PE=1 SV=3
K.RVEDLHVGAT[+656.228]VAPS[+365.132]SR.R	HexNAc(1)Hex(1)NeuAc(1),HexNAc(1)Hex(1)	S[+365], T[+656]	30	Seminal plasma	>sp|P05154|IPSP_HUMAN Plasma serine protease inhibitor OS=Homo sapiens OX=9606 GN=SERPINA5 PE=1 SV=3
R.VEDLHVGAT[+656.228]VAPS[+365.132]SR.R	HexNAc(1)Hex(1)NeuAc(1),HexNAc(1)Hex(1)	S[+365], T[+656]	31	Seminal plasma	>sp|P05154|IPSP_HUMAN Plasma serine protease inhibitor OS=Homo sapiens OX=9606 GN=SERPINA5 PE=1 SV=3
